# Supplementary material for: Integrated proteomics and scRNA-seq analyses of ovarian cancer reveal molecular subtype-associated cell landscapes and immunotherapy targets
Source: Br J Cancer. 2024 Nov 15;132(1):111–25. doi: 10.1038/s41416-024-02894-2 (PMC11723995; doi:10.1038/s41416-024-02894-2)
Supplement: Supplementary file 8 — Table S1 [file 41416_2024_2894_MOESM8_ESM.xlsx]

## Sheet: S1AClinicalDataProteomicSamples
Proteome_fno_T	Cluster	Tissue Location	Patient_Code	End time of initial therapy	Day of recurrence	Day of death	PlatinumFreeInterval (years)	Prog_or_Recur	vital_status	years to death	Platinum_Sensitivity	Residual disease	pathology_detail	Age	CA125(U/ml)	metastasis	lymph_metastasis	FIGO_stage	Time of Surgery	Instrument	ProtCount	FOT_Median	With.fallopian	HE.4(pmol/L)	Height(m)	Weight(kg)	BMI	ascites(ml)	p53	BRCAmut
Exp031375	C3	primary tumor	1	2017-03-01	2022-09-17	LIVING	5.55068	YES	NO	6.00274	Sensitive	R0	clear cell carcinoma	39	35	NO	NO	ⅠC1	PDS	Fusion Lumos	3038	0.81655	1	#N/A	1.65	63	23.1405	0	#N/A	#N/A
Exp031378	C4	primary tumor	2	2017-02-06	2018-06-12	LIVING	1.34521	YES	NO	6.06575	Sensitive	R1	HGSC	47	907.6	YES	YES	ⅢC	IDS	Fusion Lumos	3183	1.0207	0	#N/A	1.6	48	18.75	100	#N/A	#N/A
Exp031379	C3	omentum	2	2017-02-06	2018-06-12	LIVING					Sensitive	R1	HGSC	47	907.6	YES	#N/A	ⅢC		Fusion Lumos	2779	0.4266	0	#N/A	1.6	48	18.75	100	#N/A	#N/A
Exp031380	C2	peritoneum	2	2017-02-06	2018-06-12	LIVING					Sensitive	R1	HGSC	47	907.6	YES	#N/A	ⅢC		Fusion Lumos	3085	1.2237	0	#N/A	1.6	48	18.75	100	#N/A	#N/A
Exp031381	C3	primary tumor	3	2017-01-24							unknown	R1	HGSC	56	1891	YES	NO	ⅢC	PDS	Fusion Lumos	2657	0.7573	0	700	1.63	65	24.4646	4700	#N/A	#N/A
Exp031382	C4	omentum	3	2017-01-24							unknown	R1	HGSC	56	1891	YES	#N/A	ⅢC		Fusion Lumos	3592	1.44655	0	700	1.63	65	24.4646	4700	#N/A	#N/A
Exp031383	C1	peritoneum	3	2017-01-24							unknown	R1	HGSC	56	1891	YES	#N/A	ⅢC		Fusion Lumos	3540	1.9624	0	700	1.63	65	24.4646	4700	#N/A	#N/A
Exp031384	C2	primary tumor	4	2017-08-16	2017-08-20	loss to follow-up	0	YES			Resistant	R1	HGSC	60	800	YES	NO	ⅢC	IDS	Fusion Lumos	2634	0.5474	0	#N/A	1.48	51	23.2834	500	#N/A	#N/A
Exp031385	C2	omentum	4	2017-08-16	2017-08-20	loss to follow-up					Resistant	R1	HGSC	60	800	YES	#N/A	ⅢC		Fusion Lumos	2790	0.43955	0	#N/A	1.48	51	23.2834	500	#N/A	#N/A
Exp031386	C1	peritoneum	4	2017-08-16	2017-08-20	loss to follow-up					Resistant	R1	HGSC	60	800	YES	#N/A	ⅢC		Fusion Lumos	2965	0.876	0	#N/A	1.48	51	23.2834	500	#N/A	#N/A
Exp031387	C3	primary tumor	5	2017-03-28	2017-09-03	2017-12-31	0.435616	YES	YES	0.761644	Resistant	＞R1	HGSC	48	742.4	YES	NO	ⅢC	IDS	Fusion Lumos	2974	0.6065	0	#N/A	1.54	45	18.9745	100	#N/A	#N/A
Exp031388	C2	omentum	5	2017-03-28	2017-09-03	2017-12-31					Resistant	＞R1	HGSC	48	742.4	YES	#N/A	ⅢC		Fusion Lumos	2036	0.36455	0	#N/A	1.54	45	18.9745	100	#N/A	#N/A
Exp031389	C3	peritoneum	5	2017-03-28	2017-09-03	2017-12-31					Resistant	＞R1	HGSC	48	742.4	YES	#N/A	ⅢC		Fusion Lumos	2041	0.1644	0	#N/A	1.54	45	18.9745	100	#N/A	#N/A
Exp031390	C1	primary tumor	6	2017-06-13	2018-02-28	2018-05-01	0.712329	YES	YES	0.882192	Sensitive	R1	HGSC	57	787.7	YES	YES	ⅢC	PDS	Fusion Lumos	3594	1.8901	0	1092	1.51	53	23.2446	1000	0	0
Exp031391	C4	omentum	6	2017-06-13	2018-02-28	2018-05-01					Sensitive	R1	HGSC	57	787.7	YES	#N/A	ⅢC		Fusion Lumos	3468	1.56715	0	1092	1.51	53	23.2446	1000
Exp031392	C2	peritoneum	6	2017-06-13	2018-02-28	2018-05-01					Sensitive	R1	HGSC	57	787.7	YES	#N/A	ⅢC		Fusion Lumos	2703	0.2274	0	1092	1.51	53	23.2446	1000
Exp031393	C1	primary tumor	7	2017-04-01	2020-05-01	LIVING	3.08493	YES	NO	5.91781	Sensitive	＞R1	HGSC	68	5000	YES	YES	ⅢC	PDS	Fusion Lumos	3371	0.6079	0	1500	1.53	44	18.7962	3000	#N/A	#N/A
Exp031394	C4	omentum	7	2017-04-01	2020-05-01	LIVING					Sensitive	＞R1	HGSC	68	5000	YES	#N/A	ⅢC		Fusion Lumos	3258	2.1857	0	1500	1.53	44	18.7962	3000	#N/A	#N/A
Exp031395	C2	peritoneum	7	2017-04-01	2020-05-01	LIVING					Sensitive	＞R1	HGSC	68	5000	YES	#N/A	ⅢC		Fusion Lumos	2932	0.2823	0	1500	1.53	44	18.7962	3000	#N/A	#N/A
Exp031396	C4	primary tumor	8	2017-07-20	2021-05-01	LIVING	3.78356	YES	NO	5.61644	Sensitive	R0	HGSC	44	117.8	YES	YES	ⅢC	PDS	Fusion Lumos	3637	1.7415	0	360.5	1.52	44	19.0443	200	#N/A	#N/A
Exp031397	C3	omentum	8	2017-07-20	2021-05-01	LIVING					Sensitive	R0	HGSC	44	117.8	YES	#N/A	ⅢC		Fusion Lumos	2688	0.7744	0	360.5	1.52	44	19.0443	200	#N/A	#N/A
Exp031398	C2	peritoneum	8	2017-07-20	2021-05-01	LIVING					Sensitive	R0	HGSC	44	117.8	YES	#N/A	ⅢC		Fusion Lumos	1780	0.09655	0	360.5	1.52	44	19.0443	200	#N/A	#N/A
Exp031447	C1	primary tumor	9	2017-06-19		2018-07-18			YES	1.08583	unknown	R0	HGSC	59	419	YES	NO	ⅢC	PDS	Fusion Lumos	3734	1.992	0	634.5	1.63	57	21.4536	50	#N/A	#N/A
Exp031448	C4	omentum	9	2017-06-19		2018-07-18					unknown	R0	HGSC	59	419	YES	#N/A	ⅢC		Fusion Lumos	3655	1.6903	0	634.5	1.63	57	21.4536	50	#N/A	#N/A
Exp031449	C4	peritoneum	9	2017-06-19		2018-07-18					unknown	R0	HGSC	59	419	YES	#N/A	ⅢC		Fusion Lumos	3067	0.3578	0	634.5	1.63	57	21.4536	50	#N/A	#N/A
Exp031450	C2	primary tumor	10	2017-11-23	2018-05-14	2020-05-01	0.471233	YES	YES	2.43836	Resistant	R1	HGSC	56	5000	YES	NO	ⅢC	PDS	Fusion Lumos	2723	0.6962	0	1500	1.5	44	19.5556	4000	0	0
Exp031451	C1	omentum	10	2017-11-23	2018-05-14	2020-05-01					Resistant	R1	HGSC	56	5000	YES	#N/A	ⅢC		Fusion Lumos	3934	1.2098	0	1500	1.5	44	19.5556	4000
Exp031452	C1	peritoneum	10	2017-11-23	2018-05-14	2020-05-01					Resistant	R1	HGSC	56	5000	YES	#N/A	ⅢC		Fusion Lumos	3743	0.9884	0	1500	1.5	44	19.5556	4000
Exp031453	C1	primary tumor	11	2017-12-09	2018-10-31	LIVING	0.893151	YES	NO	5.2274	Sensitive	R1	HGSC	49	625.2	YES	NO	ⅢC	PDS	Fusion Lumos	3421	1.4124	0	1494	1.58	50	20.0288	3000	#N/A	#N/A
Exp031454	C1	omentum	11	2017-12-09	2018-10-31	LIVING					Sensitive	R1	HGSC	49	625.2	YES	#N/A	ⅢC		Fusion Lumos	3416	0.8405	0	1494	1.58	50	20.0288	3000	#N/A	#N/A
Exp031455	C4	peritoneum	11	2017-12-09	2018-10-31	LIVING					Sensitive	R1	HGSC	49	625.2	YES	#N/A	ⅢC		Fusion Lumos	3571	0.6629	0	1494	1.58	50	20.0288	3000	#N/A	#N/A
Exp031456	C1	primary tumor	12	2017-12-12	2023-03-01	LIVING	5.21918	NO	NO	5.21918	Sensitive	R0	HGSC	65	575.5	YES	NO	ⅢC	PDS	Fusion Lumos	3793	1.271	0	216	1.65	60.5	22.2222	6000	0	0
Exp031457	C2	omentum	12	2017-12-12	2023-03-01	LIVING					Sensitive	R0	HGSC	65	575.5	YES	#N/A	ⅢC		Fusion Lumos	2735	0.5205	0	216	1.65	60.5	22.2222	6000
Exp031458	C1	peritoneum	12	2017-12-12	2023-03-01	LIVING					Sensitive	R0	HGSC	65	575.5	YES	#N/A	ⅢC		Fusion Lumos	4042	1.4766	0	216	1.65	60.5	22.2222	6000
Exp031459	C3	primary tumor	13	2017-09-15	2020-05-01	LIVING	2.6274	YES	NO	5.46027	Sensitive	R0	HGSC	64	3092	YES	NO	ⅣB	PDS	Fusion Lumos	2941	0.5564	0	233.1	1.55	50	20.8117	2000	0	0
Exp031460	C2	omentum	13	2017-09-15	2020-05-01	LIVING					Sensitive	R0	HGSC	64	3092	YES	#N/A	ⅣB		Fusion Lumos	3051	0.3433	0	233.1	1.55	50	20.8117	2000
Exp031461	C2	peritoneum	13	2017-09-15	2020-05-01	LIVING					Sensitive	R0	HGSC	64	3092	YES	#N/A	ⅣB		Fusion Lumos	3302	0.5422	0	233.1	1.55	50	20.8117	2000
Exp031465	C3	primary tumor	15	2018-06-01	2018-09-01	2021-01-01	0.252055	YES	YES	2.58904	Resistant	＞R1	HGSC	61	695.7	YES	NO	ⅢC	PDS	Fusion Lumos	2869	0.5872	1	1500	1.58	65.5	26.2378	5000	#N/A	#N/A
Exp031466	C2	omentum	15	2018-06-01	2018-09-01	2021-01-01					Resistant	＞R1	HGSC	61	695.7	YES	#N/A	ⅢC		Fusion Lumos	3155	0.5151	1	1500	1.58	65.5	26.2378	5000	#N/A	#N/A
Exp031467	C1	peritoneum	15	2018-06-01	2018-09-01	2021-01-01					Resistant	＞R1	HGSC	61	695.7	YES	#N/A	ⅢC		Fusion Lumos	3830	1.17445	1	1500	1.58	65.5	26.2378	5000	#N/A	#N/A
Exp031468	C1	primary tumor	16	2018-04-04	2019-02-02	2021-03-16	0.832877	YES	YES	2.95068	Sensitive	＞R1	HGSC	52	1340	YES	NO	ⅢC	PDS	Fusion Lumos	3829	1.2568	1	1500	1.58	69	27.6398	6000	#N/A	#N/A
Exp031469	C2	omentum	16	2018-04-04	2019-02-02	2021-03-16					Sensitive	＞R1	HGSC	52	1340	YES	#N/A	ⅢC		Fusion Lumos	2999	0.6251	1	1500	1.58	69	27.6398	6000	#N/A	#N/A
Exp031470	C1	peritoneum	16	2018-04-04	2019-02-02	2021-03-16					Sensitive	＞R1	HGSC	52	1340	YES	#N/A	ⅢC		Fusion Lumos	3702	1.1427	1	1500	1.58	69	27.6398	6000	#N/A	#N/A
Exp031808	C4	primary tumor	17	2018-12-07	2020-01-01	2021-02-21	1.06849	YES	YES	2.21096	Sensitive	R1	HGSC	66	2706	YES	NO	ⅢC	PDS	Fusion Lumos	3671	1.2688	0	852	1.63	65	24.4646	800	1	1
Exp031809	C2	omentum	17	2018-12-07	2020-01-01	2021-02-21					Sensitive	R1	HGSC	66	2706	YES	#N/A	ⅢC		Fusion Lumos	2921	0.8696	0	852	1.63	65	24.4646	800
Exp031810	C4	peritoneum	17	2018-12-07	2020-01-01	2021-02-21					Sensitive	R1	HGSC	66	2706	YES	#N/A	ⅢC		Fusion Lumos	3755	0.9437	0	852	1.63	65	24.4646	800
Exp031811	C3	primary tumor	18	2018-04-02	2018-06-08	2020-10-01	0.183562	YES	YES	2.50137	Resistant	R1	HGSC	61	408.4	YES	NO	ⅢC	PDS	Fusion Lumos	3084	1.0863	0	550.5	1.5	48	21.3333	3000	1	#N/A
Exp031812	C1	omentum	18	2018-04-02	2018-06-08	2020-10-01					Resistant	R1	HGSC	61	408.4	YES	#N/A	ⅢC		Fusion Lumos	3749	1.6285	0	550.5	1.5	48	21.3333	3000	1	#N/A
Exp031813	C2	peritoneum	18	2018-04-02	2018-06-08	2020-10-01					Resistant	R1	HGSC	61	408.4	YES	#N/A	ⅢC		Fusion Lumos	3188	0.5474	0	550.5	1.5	48	21.3333	3000	1	#N/A
Exp031814	C4	primary tumor	19	2018-04-14	2023-03-01	LIVING	4.88219	NO	NO	4.88219	Sensitive	R0	HGSC	53	35	NO	NO	ⅠA	PDS	Fusion Lumos	3738	1.53845	0	89.43	1.54	55.5	23.4019	0	#N/A	#N/A
Exp031817	C2	primary tumor	20	2018-05-02	2019-10-12	LIVING	1.44658	YES	NO	4.83288	Sensitive	R0	HGSC	45	653.27	YES	YES	ⅢC	PDS	Fusion Lumos	2917	0.9632	1	#N/A	1.58	66	26.4381	200	#N/A	#N/A
Exp031818	C4	omentum	20	2018-05-02	2019-10-12	LIVING					Sensitive	R0	HGSC	45	653.27	YES	#N/A	ⅢC		Fusion Lumos	3610	1.40935	1	#N/A	1.58	66	26.4381	200	#N/A	#N/A
Exp031819	C2	peritoneum	20	2018-05-02	2019-10-12	LIVING					Sensitive	R0	HGSC	45	653.27	YES	#N/A	ⅢC		Fusion Lumos	3309	0.9401	1	#N/A	1.58	66	26.4381	200	#N/A	#N/A
Exp031820	C3	primary tumor	21	2018-07-19	2020-09-25	LIVING	2.18904	YES	NO	4.61918	Sensitive	R0	HGSC	47	5000	YES	NO	ⅢC	PDS	Fusion Lumos	3112	0.9326	0	1144	1.62	65	24.7676	2000	1	0
Exp031821	C4	omentum	21	2018-07-19	2020-09-25	LIVING					Sensitive	R0	HGSC	47	5000	YES	#N/A	ⅢC		Fusion Lumos	3688	1.5359	0	1144	1.62	65	24.7676	2000
Exp031822	C4	peritoneum	21	2018-07-19	2020-09-25	LIVING					Sensitive	R0	HGSC	47	5000	YES	#N/A	ⅢC		Fusion Lumos	3197	0.8568	0	1144	1.62	65	24.7676	2000
Exp031823	C2	primary tumor	22	2018-06-28	2018-10-29	2019-04-07	0.336986	YES	YES	0.775342	Resistant	R0	HGSC	63	1588	YES	YES	ⅢC	IDS	Fusion Lumos	3222	1.24815	0	1500	1.6	54	21.0938	0	#N/A	#N/A
Exp031824	C2	omentum	22	2018-06-28	2018-10-29	2019-04-08					Sensitive	R0	HGSC	63	1588	YES	#N/A	ⅢC		Fusion Lumos	3045	0.8961	0	1500	1.6	54	21.0938	0	#N/A	#N/A
Exp031825	C4	peritoneum	22	2018-06-28	2018-10-29	2019-04-09					Sensitive	R0	HGSC	63	1588	YES	#N/A	ⅢC		Fusion Lumos	3221	1.8925	0	1500	1.6	54	21.0938	0	#N/A	#N/A
Exp031826	C2	primary tumor	23	2018-08-25	2019-03-11	LIVING	0.542466	YES	NO	4.51781	Sensitive	＞R1	HGSC	46	24.34	YES	YES	Ⅳ	IDS	Fusion Lumos	3427	1.6265	0	229.4	1.55	49	20.3954	0	#N/A	#N/A
Exp031827	C2	omentum	23	2018-08-25	2019-03-11	LIVING					Sensitive	＞R1	HGSC	46	24.34	YES	#N/A	Ⅳ		Fusion Lumos	3137	0.4393	0	229.4	1.55	49	20.3954	0	#N/A	#N/A
Exp031828	C1	peritoneum	23	2018-08-25	2019-03-11	LIVING					Sensitive	＞R1	HGSC	46	24.34	YES	#N/A	Ⅳ		Fusion Lumos	3848	1.01185	0	229.4	1.55	49	20.3954	0	#N/A	#N/A
Exp031829	C4	primary tumor	24	2018-09-14							unknown	R1	HGSC	35	1287	YES	NO	ⅢC	PDS	Fusion Lumos	3605	1.4706	0	1500	1.6	52	20.3125	2000	#N/A	#N/A
Exp031830	C4	omentum	24	2018-09-14							unknown	R1	HGSC	35	1287	YES	#N/A	ⅢC		Fusion Lumos	3672	1.05945	0	1500	1.6	52	20.3125	2000	#N/A	#N/A
Exp031831	C2	peritoneum	24	2018-09-14							unknown	R1	HGSC	35	1287	YES	#N/A	ⅢC		Fusion Lumos	2929	0.3593	0	1500	1.6	52	20.3125	2000	#N/A	#N/A
Exp031832	C4	primary tumor	25	2018-08-16	2019-04-01	2020-06-01	0.624658	YES	YES	1.79452	Sensitive	＞R1	HGSC	72	201.4	YES	NO	ⅢC	PDS	Fusion Lumos	3693	1.7492	0	334	1.6	57	22.2656	400	#N/A	#N/A
Exp031833	C4	omentum	25	2018-08-16	2019-04-01	2020-06-01					Sensitive	＞R1	HGSC	72	201.4	YES	#N/A	ⅢC		Fusion Lumos	3369	1.7714	0	334	1.6	57	22.2656	400	#N/A	#N/A
Exp031834	C4	peritoneum	25	2018-08-16	2019-04-01	2020-06-01					Sensitive	＞R1	HGSC	72	201.4	YES	#N/A	ⅢC		Fusion Lumos	3672	1.66795	0	334	1.6	57	22.2656	400	#N/A	#N/A
Exp031835	C1	primary tumor	26	2018-08-25	2019-04-23	2019-08-06	0.660274	YES	YES	0.947945	Sensitive	R1	HGSC	61	2030	YES	NO	ⅢC	PDS	Fusion Lumos	3868	1.8824	0	396.9	1.58	66	26.4381	1000	1	#N/A
Exp031836	C1	omentum	26	2018-08-25	2019-04-23	2019-08-06					Sensitive	R1	HGSC	61	2030	YES	#N/A	ⅢC		Fusion Lumos	3768	1.0616	0	396.9	1.58	66	26.4381	1000	1	#N/A
Exp031837	C1	peritoneum	26	2018-08-25	2019-04-23	2019-08-06					Sensitive	R1	HGSC	61	2030	YES	#N/A	ⅢC		Fusion Lumos	3952	1.18685	0	396.9	1.58	66	26.4381	1000	1	#N/A
Exp031838	C1	primary tumor	27	2018-10-25	2019-04-01	2020-09-24	0.432877	YES	YES	1.91781	Resistant	＞R1	HGSC	60	4361	YES	YES	ⅢC	PDS	Fusion Lumos	4146	1.6423	1	1425	1.48	62	28.3053	2200	#N/A	#N/A
Exp031839	C1	omentum	27	2018-10-25	2019-04-01	2020-09-24					Resistant	＞R1	HGSC	60	4361	YES	#N/A	ⅢC		Fusion Lumos	4013	1.4561	1	1425	1.48	62	28.3053	2200	#N/A	#N/A
Exp031840	C1	peritoneum	27	2018-10-25	2019-04-01	2020-09-24					Resistant	＞R1	HGSC	60	4361	YES	#N/A	ⅢC		Fusion Lumos	3528	1.2503	1	1425	1.48	62	28.3053	2200	#N/A	#N/A
Exp031841	C1	primary tumor	28	2018-10-19	2019-12-16	2020-04-01	1.1589	YES	YES	1.45205	Sensitive	R1	HGSC	55	2312	YES	YES	ⅢC	PDS	Fusion Lumos	4001	1.7736	0	1198	1.6	41	16.0156	500	#N/A	#N/A
Exp031842	C2	omentum	28	2018-10-19	2019-12-16	2020-04-01					Sensitive	R1	HGSC	55	2312	YES	#N/A	ⅢC		Fusion Lumos	3427	1.818	0	1198	1.6	41	16.0156	500	#N/A	#N/A
Exp031843	C1	peritoneum	28	2018-10-19	2019-12-16	2020-04-01					Sensitive	R1	HGSC	55	2312	YES	#N/A	ⅢC		Fusion Lumos	3557	1.995	0	1198	1.6	41	16.0156	500	#N/A	#N/A
Exp031844	C1	primary tumor	29	2018-10-08	2020-10-01	LIVING	1.98356	YES	NO	4.39726	Sensitive	＞R1	HGSC	49	2531	YES	NO	ⅢC	PDS	Fusion Lumos	4037	1.8005	1	602	1.6	48	18.75	2500	#N/A	#N/A
Exp031845	C1	omentum	29	2018-10-08	2020-10-01	LIVING					Sensitive	＞R1	HGSC	49	2531	YES	#N/A	ⅢC		Fusion Lumos	3914	1.7984	1	602	1.6	48	18.75	2500	#N/A	#N/A
Exp031846	C1	peritoneum	29	2018-10-08	2020-10-01	LIVING					Sensitive	＞R1	HGSC	49	2531	YES	#N/A	ⅢC		Fusion Lumos	4036	1.767	1	602	1.6	48	18.75	2500	#N/A	#N/A
Exp031847	C4	primary tumor	30	2018-10-30	2020-01-01	LIVING	1.1726	YES	NO	4.33699	Sensitive	R0	HGSC	47	5000	YES	NO	ⅢC	PDS	Fusion Lumos	3766	1.25215	1	787.4	1.5	47	20.8889	5400	#N/A	#N/A
Exp031848	C1	omentum	30	2018-10-30	2020-01-01	LIVING					Sensitive	R0	HGSC	47	5000	YES	#N/A	ⅢC		Fusion Lumos	4090	1.3192	1	787.4	1.5	47	20.8889	5400	#N/A	#N/A
Exp031849	C2	peritoneum	30	2018-10-30	2020-01-01	LIVING					Sensitive	R0	HGSC	47	5000	YES	#N/A	ⅢC		Fusion Lumos	3003	0.463	1	787.4	1.5	47	20.8889	5400	#N/A	#N/A
Exp031850	C4	primary tumor	31	2018-10-28	2023-03-01	LIVING	4.34247	NO	NO	4.34247	Sensitive	R1	HGSC	53	356.9	YES	NO	ⅢC	PDS	Fusion Lumos	3808	2.068	0	534.1	1.68	64	22.6757	4000	#N/A	#N/A
Exp031851	C4	omentum	31	2018-10-28	2023-03-01	LIVING					Sensitive	R1	HGSC	53	356.9	YES	#N/A	ⅢC		Fusion Lumos	3795	1.1604	0	534.1	1.68	64	22.6757	4000	#N/A	#N/A
Exp031852	C2	peritoneum	31	2018-10-28	2023-03-01	LIVING					Sensitive	R1	HGSC	53	356.9	YES	#N/A	ⅢC		Fusion Lumos	2135	0.4581	0	534.1	1.68	64	22.6757	4000	#N/A	#N/A
Exp031853	C2	primary tumor	32	2019-01-09	2020-01-01	2020-01-16	0.978082	YES	YES	1.01918	Sensitive	R1	HGSC	53	609.1	YES	NO	ⅣB	PDS	Fusion Lumos	3776	1.4065	0	1455	1.56	50	20.5457	1000	#N/A	#N/A
Exp031854	C1	omentum	32	2019-01-09	2020-01-01	2020-01-16					Sensitive	R1	HGSC	53	609.1	YES	#N/A	ⅣB		Fusion Lumos	3527	1.8139	0	1455	1.56	50	20.5457	1000	#N/A	#N/A
Exp031855	C1	peritoneum	32	2019-01-09	2020-01-01	2020-01-16					Sensitive	R1	HGSC	53	609.1	YES	#N/A	ⅣB		Fusion Lumos	4147	1.6929	0	1455	1.56	50	20.5457	1000	#N/A	#N/A
Exp031856	C3	primary tumor	33	2018-09-15	2020-03-01	2021-07-28	1.46027	YES	YES	2.86849	Sensitive	＞R1	HGSC	62	2446	YES	NO	ⅢC	IDS	Fusion Lumos	3551	1.118	0	1500	#N/A	50	#N/A	4000	#N/A	#N/A
Exp031857	C1	omentum	33	2018-09-15	2020-03-01	2021-07-28					Sensitive	＞R1	HGSC	62	2446	YES	#N/A	ⅢC		Fusion Lumos	4014	0.9533	0	1500	#N/A	50	#N/A	4000	#N/A	#N/A
Exp031858	C1	peritoneum	33	2018-09-15	2020-03-01	2021-07-28					Sensitive	＞R1	HGSC	62	2446	YES	#N/A	ⅢC		Fusion Lumos	3826	0.77505	0	1500	#N/A	50	#N/A	4000	#N/A	#N/A
Exp031859	C4	primary tumor	34	2018-12-12	2020-11-02	LIVING	1.89315	YES	NO	4.21918	Sensitive	R1	HGSC	46	1036	YES	NO	ⅢC	PDS	Fusion Lumos	3866	1.86805	0	387.1	1.58	68	27.2392	1000	0	0
Exp031860	C2	omentum	34	2018-12-12	2020-11-02	LIVING					Sensitive	R1	HGSC	46	1036	YES	#N/A	ⅢC		Fusion Lumos	2875	0.6863	0	387.1	1.58	68	27.2392	1000
Exp031861	C1	peritoneum	34	2018-12-12	2020-11-02	LIVING					Sensitive	R1	HGSC	46	1036	YES	#N/A	ⅢC		Fusion Lumos	4106	1.62075	0	387.1	1.58	68	27.2392	1000
Exp031862	C3	primary tumor	35	2018-10-17	2020-10-15	LIVING	1.99726	YES	NO	4.3726	Sensitive	R1	HGSC	60	5000	YES	NO	ⅢC	PDS	Fusion Lumos	3421	0.9961	0	746	1.49	41	18.4676	3500	#N/A	#N/A
Exp031863	C1	omentum	35	2018-10-17	2020-10-15	LIVING					Sensitive	R1	HGSC	60	5000	YES	#N/A	ⅢC		Fusion Lumos	4124	1.9871	0	746	1.49	41	18.4676	3500	#N/A	#N/A
Exp031864	C2	peritoneum	35	2018-10-17	2020-10-15	LIVING					Sensitive	R1	HGSC	60	5000	YES	#N/A	ⅢC		Fusion Lumos	3227	0.4356	0	746	1.49	41	18.4676	3500	#N/A	#N/A
Exp031865	C2	primary tumor	36	2018-12-14	2019-08-10	2020-04-12	0.654795	YES	YES	1.32877	Sensitive	R1	HGSC	43	1251	YES	YES	ⅣA	IDS	Fusion Lumos	2362	0.92725	0	1500	1.6	61	23.8281	5000	#N/A	#N/A
Exp031866	C1	omentum	36	2018-12-14	2019-08-10	2020-04-12					Sensitive	R1	HGSC	43	1251	YES	#N/A	ⅣA		Fusion Lumos	3736	1.5835	0	1500	1.6	61	23.8281	5000	#N/A	#N/A
Exp031867	C2	peritoneum	36	2018-12-14	2019-08-10	2020-04-12					Sensitive	R1	HGSC	43	1251	YES	#N/A	ⅣA		Fusion Lumos	2391	0.261	0	1500	1.6	61	23.8281	5000	#N/A	#N/A
Exp031868	C1	primary tumor	37	2018-06-28	2018-06-29	2019-08-15	0.00273973	YES	YES	1.13151	Resistant	R0	HGSC	61	594.4	YES	YES	ⅣB	PDS	Fusion Lumos	3641	1.6053	0	825.9	1.56	46.5	19.1075	3000	#N/A	#N/A
Exp031869	C2	omentum	37	2018-06-28	2018-06-29	2019-08-15					Resistant	R0	HGSC	61	594.4	YES	#N/A	ⅣB		Fusion Lumos	2896	1.45375	0	825.9	1.56	46.5	19.1075	3000	#N/A	#N/A
Exp031870	C2	peritoneum	37	2018-06-28	2018-06-29	2019-08-15					Resistant	R0	HGSC	61	594.4	YES	#N/A	ⅣB		Fusion Lumos	3023	0.3302	0	825.9	1.56	46.5	19.1075	3000	#N/A	#N/A
Exp031871	C1	primary tumor	38	2018-12-17	2019-06-19	2021-12-31	0.50411	YES	YES	3.0411	Sensitive	R1	HGSC	55	741.5	YES	NO	ⅢC	PDS	Fusion Lumos	3085	2.5804	0	304.5	1.55	65	27.0552	500	#N/A	#N/A
Exp031872	C4	omentum	38	2018-12-17	2019-06-19	2021-12-31					Sensitive	R1	HGSC	55	741.5	YES	#N/A	ⅢC		Fusion Lumos	2801	2.6132	0	304.5	1.55	65	27.0552	500	#N/A	#N/A
Exp031873	C2	peritoneum	38	2018-12-17	2019-06-19	2021-12-31					Sensitive	R1	HGSC	55	741.5	YES	#N/A	ⅢC		Fusion Lumos	2569	0.3608	0	304.5	1.55	65	27.0552	500	#N/A	#N/A
Exp031877	C4	primary tumor	49	non-chemotherapy							unknown	R0	LGSC	27	132.85	NO	NO	ⅠA	PDS	Fusion Lumos	2988	1.1406	0	46.58	1.67	51.5	18.4661	0	#N/A	#N/A
Exp031878	C2	primary tumor	50	non-chemotherapy							unknown	R0	HGSC	49	267	NO	NO	ⅡC	PDS	Fusion Lumos	3098	0.815	0	#N/A	#N/A	#N/A	#N/A	#N/A	#N/A	#N/A
Exp031879	C4	primary tumor	51	2017-05-04	2023-03-01	LIVING	5.8274	NO	NO	5.8274	Sensitive	R0	clear cell carcinoma	59	9.77	NO	NO	ⅠC	PDS	Fusion Lumos	3967	1.7584	0	#N/A	1.61	50	19.2894	0	#N/A	#N/A
Exp031880	C3	primary tumor	52	2017-09-01	2023-03-01	LIVING	5.49863	NO	NO	5.49863	Sensitive	R0	Mucinous carcinoma	54	19.79	NO	NO	ⅠC	PDS	Fusion Lumos	2921	1.5149	0	63.98	1.51	47	20.6131	50
Exp031881	C3	primary tumor	53	2018-03-23	2023-03-01	LIVING	4.94247	NO	NO	4.94247	Sensitive	R0	Mucinous carcinoma	37	35	NO	NO	ⅠA	PDS	Fusion Lumos	2591	0.3154	1	44.65	1.55	51	21.2279	0	#N/A	#N/A
Exp031882	C3	primary tumor	54	2018/4/25non-chemotherapy	2023-03-01	LIVING	4.85833	NO	NO	4.85833	unknown	R0	HGSC	66	9.12	NO	NO	ⅠC	PDS	Fusion Lumos	2590	0.3989	0	78.19	1.56	67.5	27.7367	0	#N/A	#N/A
Exp031883	C3	primary tumor	55	2018-11-29	2023-03-01	LIVING	4.25479	NO	NO	4.25479	Sensitive	R0	Mucinous carcinoma	49	444.3	NO	NO	ⅠC	PDS	Fusion Lumos	2757	1.6312	0	87.41	1.48	58	26.4792	1000	#N/A	#N/A
Exp031884	C4	primary tumor	56	2018-05-24	2023-03-01	LIVING	4.7726	NO	NO	4.7726	Sensitive	R0	HGSC	39	71.77	NO	NO	ⅠA	PDS	Fusion Lumos	3097	2.2002	1	214.2	1.55	50	20.8117	0	#N/A	#N/A
Exp031885	C3	primary tumor	57	2018-07-13	2019-01-19	LIVING	0.520548	YES	NO	4.63562	Sensitive	R0	HGSC	45	102.3	NO	NO	ⅡB	PDS	Fusion Lumos	2867	0.8764	1	212	1.56	53	21.7784	0
Exp031886	C3	primary tumor	58	2014-11-09	2023-03-01	LIVING	8.31233	NO	NO	8.31233	Sensitive	R0	LGSC	44	36.71	NO	NO	ⅠA	PDS	Fusion Lumos	3019	0.4419	0	#N/A	#N/A	#N/A	#N/A	20	#N/A	#N/A
Exp031887	C4	primary tumor	59	2016-04-08	2023-03-01	LIVING	6.89863	NO	NO	6.89863	Sensitive	R0	adenocarcinoma	21	35	NO	NO	I C	PDS	Fusion Lumos	3754	1.50435	0	#N/A	#N/A	57.5	#N/A	200
Exp031888	C4	primary tumor	60	2015-10-21	2023-03-01	LIVING	7.36438	NO	NO	7.36438	Sensitive	R1	LGSC	48	252.5	NO	NO	ⅡA	PDS	Fusion Lumos	3677	0.7169	0	#N/A	1.55	48	19.9792	0	#N/A	#N/A
Exp031889	C2	primary tumor	61	2015-09-05	2023-03-01	LIVING	7.49041	NO	NO	7.49041	Sensitive	R0	LGSC	37	18.2	NO	NO	ⅠC1	PDS	Fusion Lumos	2873	1.429	0	#N/A	1.59	45	17.7999	100
Exp031890	C4	primary tumor	62	2015-06-15	2023-03-01	LIVING	7.71507	NO	NO	7.71507	Sensitive	R0	LGSC	31	308.9	NO	NO	ⅠC2	PDS	Fusion Lumos	3856	1.3057	0	#N/A	1.68	55	19.487	100	#N/A	#N/A
Exp031891	C3	primary tumor	63	2013-11-08	2023-03-01	LIVING	9.31507	NO	NO	9.31507	Sensitive	R0	LGSC	64	486.7	NO	NO	ⅠB	PDS	Fusion Lumos	3083	1.0578	0	#N/A	#N/A	#N/A	#N/A	4000	#N/A	#N/A
Exp031892	C3	primary tumor	64	2018-08-07	2019-10-18	2019-12-01	1.19726	YES	YES	1.31781	Sensitive	R0	adenocarcinoma	41	103.9	NO	NO	Ⅰ	PDS	Fusion Lumos	2994	0.8136	0	72.05	1.45	56	26.635	50	#N/A	#N/A
Exp031893	C4	primary tumor	65	2018-11-15	2023-03-01	LIVING	4.29315	NO	NO	4.29315	Sensitive	R0	clear cell carcinoma	47	16.7	NO	NO	ⅠC1	PDS	Fusion Lumos	2910	2.30845	0	49.23	1.61	59.5	22.9544	0	#N/A	#N/A
Exp031894	C3	primary tumor	66	2018-09-06	2023-03-01	LIVING	4.48493	NO	NO	4.48493	Sensitive	R0	Mucinous carcinoma	46	102.4	NO	NO	ⅠC1	PDS	Fusion Lumos	2727	1.5367	0	85.98	1.58	54	21.6311	6000	#N/A	#N/A
Exp031895	C2	primary tumor	67	2018-11-16	2023-03-01	LIVING	4.29041	NO	NO	4.29041	Sensitive	R0	LGSC	57	11.3	NO	NO	ⅠC1	PDS	Fusion Lumos	3826	1.66585	0	83.1	1.53	52	22.2137	0	#N/A	#N/A
Exp031896	C3	primary tumor	68	2018-10-31	2023-03-01	LIVING	4.33425	NO	NO	4.33425	Sensitive	R0	LGSC	55	256.8	NO	NO	II A	PDS	Fusion Lumos	3721	1.3661	0	126.9	1.6	64	25	0	#N/A	#N/A
Exp035092	C3	fallopian tube	15	2018/6/1	2018/9/1							＞R1		61	695.7	YES	#N/A	ⅢC		Fusion Lumos	2574	0.38135	1	1500	1.58	65.5	26.2378	5000	#N/A	#N/A
Exp035093	C3	fallopian tube	16	2018/4/4	2019/2/2							＞R1		52	1340	YES	#N/A	ⅢC		Fusion Lumos	3025	0.4904	1	1500	1.58	69	27.6398	6000	#N/A	#N/A
Exp035094	C3	fallopian tube	20	2018/5/2	2019/10/12							R0		45	653.27	YES	#N/A	ⅢC		Fusion Lumos	2821	0.5089	1	#N/A	1.58	66	26.4381	200	#N/A	#N/A
Exp035095	C3	fallopian tube	27	2018/10/25	2019/4/1							＞R1		60	4361	YES	#N/A	ⅢC		Fusion Lumos	2918	1.2227	1	1425	1.48	62	28.3053	2200	#N/A	#N/A
Exp035096	C3	fallopian tube	29	2018/10/8								＞R1		49	2531	YES	#N/A	ⅢC		Fusion Lumos	2858	0.9218	1	602	1.6	48	18.75	2500	#N/A	#N/A
Exp035098	C2	primary tumor	40	2017-02-01	loss to follow-up	2020-09-10			YES	3.61417	unknown	＞R1	HGSC	58	1428	YES	YES	ⅢC	PDS	Fusion Lumos	3150	0.57185	1	1222	1.58	54	21.6311	#N/A	#N/A	#N/A
Exp035099	C2	omentum	40	2017-02-01	loss to follow-up	2020-09-10			YES	3.61417	unknown	＞R1	HGSC	58	1428	YES	#N/A	ⅢC		Fusion Lumos	3208	0.86315	1	1222	1.58	54	21.6311	#N/A	#N/A	#N/A
Exp035100	C2	peritoneum	40	2017-02-01	loss to follow-up	2020-09-10					unknown	＞R1	HGSC	58	1428	YES	#N/A	ⅢC		Fusion Lumos	1382	0.15115	1	1222	1.58	54	21.6311	#N/A	#N/A	#N/A
Exp035101	C3	fallopian tube	40									＞R1		58	1428	YES	#N/A	ⅢC		Fusion Lumos	2388	0.57215	1	1222	1.58	54	21.6311	#N/A	#N/A	#N/A
Exp035102	C2	primary tumor	41	2018-06-13	2019-03-15	LIVING	0.753425	YES	NO	4.71781	Sensitive	R0	HGSC	48	561.3	YES	YES	ⅢC	PDS	Fusion Lumos	3153	0.5253	0	567	1.6	51	19.9219	2000	1	#N/A
Exp035103	C4	omentum	41	2018-06-13	2019-03-15	LIVING					Sensitive	R0	HGSC	48	561.3	YES	#N/A	ⅢC		Fusion Lumos	3641	1.212	0	567	1.6	51	19.9219	2000	1	#N/A
Exp035104	C2	peritoneum	41	2018-06-13	2019-03-15	LIVING					Sensitive	R0	HGSC	48	561.3	YES	#N/A	ⅢC		Fusion Lumos	2225	0.459	0	567	1.6	51	19.9219	2000	1	#N/A
Exp035105	C3	primary tumor	42	2018-07-10	2019-06-24	LIVING	0.956164	YES	NO	4.64384	Sensitive	R1	HGSC	64	18.09	YES	NO	ⅢC	IDS	Fusion Lumos	2027	0.6566	1	1058	1.55	52	21.6441	800	0	1
Exp035106	C2	omentum	42	2018-07-10	2019-06-24	LIVING					Sensitive	R1	HGSC	64	18.09	YES	#N/A	ⅢC		Fusion Lumos	2556	0.3325	1	1058	1.55	52	21.6441	800
Exp035107	C2	peritoneum	42	2018-07-10	2019-06-24	LIVING					Sensitive	R1	HGSC	64	18.09	YES	#N/A	ⅢC		Fusion Lumos	2570	0.49325	1	1058	1.55	52	21.6441	800
Exp035111	C3	fallopian tube	42	2018-07-10	2019-06-24	LIVING						R1		64	18.09	YES	#N/A	ⅢC		Fusion Lumos	1679	0.1699	1	1058	1.55	52	21.6441	800
Exp035113	C2	primary tumor	43	2018-02-13	2018-11-13	LIVING	0.747945	YES	NO	5.04658	Sensitive	＞R1	HGSC	54	501.2	YES	YES	ⅢC	PDS	Fusion Lumos	3245	0.6764	1	231.2	1.48	59	26.9357	1000	0	0
Exp035116	C2	omentum	43	2018-02-13	2018-11-13	LIVING					Sensitive	＞R1	HGSC	54	501.2	YES	#N/A	ⅢC		Fusion Lumos	2086	0.181	1	231.2	1.48	59	26.9357	1000
Exp035117	C2	peritoneum	43	2018-02-13	2018-11-13	LIVING					Sensitive	＞R1	HGSC	54	501.2	YES	#N/A	ⅢC		Fusion Lumos	3006	0.5117	1	231.2	1.48	59	26.9357	1000
Exp035118	C2	fallopian tube	43	2018/2/13	2018/11/13							＞R1		54	501.2	YES	#N/A	ⅢC		Fusion Lumos	1628	0.14115	1	231.2	1.48	59	26.9357	1000	#N/A	#N/A
Exp035119	C3	primary tumor	44	2017-05-16	2019-10-04	2020-04-01	2.3863	YES	YES	2.87945	Sensitive	＞R1	HGSC	49	252.5	YES	NO	ⅢC	PDS	Fusion Lumos	2852	0.47145	0	277.3	1.55	54.5	22.6847	1000	#N/A	#N/A
Exp035120	C2	omentum	44	2017-05-16	2019-10-04	2020-04-01					Sensitive	＞R1	HGSC	49	252.5	YES	#N/A	ⅢC		Fusion Lumos	3405	1.0633	0	277.3	1.55	54.5	22.6847	1000	#N/A	#N/A
Exp035122	C2	peritoneum	44	2017-05-16	2019-10-04	2020-04-01					Sensitive	＞R1	HGSC	49	252.5	YES	#N/A	ⅢC		Fusion Lumos	2926	0.4449	0	277.3	1.55	54.5	22.6847	1000	#N/A	#N/A
Exp035128	C1	primary tumor	45	2016-12-04	2023-03-01	LIVING	6.2411	NO	NO	6.2411	Sensitive	R1	HGSC	62	11884	YES	NO	ⅢC	PDS	Fusion Lumos	3917	0.8376	0	#N/A	1.5	46	20.4444	5000	#N/A	#N/A
Exp035129	C4	omentum	45	2016-12-04	2023-03-01	LIVING					Sensitive	R1	HGSC	62	11884	YES	#N/A	ⅢC		Fusion Lumos	3674	1.0864	0	#N/A	1.5	46	20.4444	5000	#N/A	#N/A
Exp035130	C1	peritoneum	45	2016-12-04	2023-03-01	LIVING					Sensitive	R1	HGSC	62	11884	YES	#N/A	ⅢC		Fusion Lumos	3809	0.8815	0	#N/A	1.5	46	20.4444	5000	#N/A	#N/A
Exp035131	C4	primary tumor	46	2019-02-02	2021-01-29	LIVING	1.99178	YES	NO	4.07671	Sensitive	R1	HGSC	39	1791	YES	NO	ⅢC	PDS	Fusion Lumos	4122	0.94005	0	460.7	1.42	56	27.7723	400	#N/A	#N/A
Exp035132	C4	omentum	46	2019-02-02	2021-01-29	LIVING					Sensitive	R1	HGSC	39	1791	YES	#N/A	ⅢC		Fusion Lumos	4268	1.30125	0	460.7	1.42	56	27.7723	400	#N/A	#N/A
Exp035133	C2	peritoneum	46	2019-02-02	2021-01-29	LIVING					Sensitive	R1	HGSC	39	1791	YES	#N/A	ⅢC		Fusion Lumos	2972	0.3673	0	460.7	1.42	56	27.7723	400	#N/A	#N/A
Exp035134	C1	primary tumor	47	2019-06-14	2019-06-14	2020-03-15	0	YES	YES	0.753425	Resistant	R0	HGSC	43	15725	YES	NO	ⅣB	IDS	Fusion Lumos	3524	0.97535	0	426.8	1.52	48	20.7756	0	0	0
Exp035135	C2	omentum	47	2019-06-14	2019-06-14	2020-03-15					Resistant	R0	HGSC	43	15725	YES	#N/A	ⅣB		Fusion Lumos	2370	0.2624	0	426.8	1.52	48	20.7756	0
Exp035136	C2	peritoneum	47	2019-06-14	2019-06-14	2020-03-15					Resistant	R0	HGSC	43	15725	YES	#N/A	ⅣB		Fusion Lumos	3206	0.76815	0	426.8	1.52	48	20.7756	0
Exp035137	C3	primary tumor	48	2018/8/2	2019/9/1	2020-09-20	1.09722	YES	YES	2.0975	Sensitive	R1	HGSC	61	739.9	YES	NO	ⅢC	IDS	Fusion Lumos	3311	1.1004	1	1500	1.49	46	20.7198	200	#N/A	#N/A
Exp035138	C2	omentum	48	2018/8/2	2019/9/1						Sensitive	R1	HGSC	61	739.9	YES	#N/A	ⅢC		Fusion Lumos	3196	1.5521	1	1500	1.49	46	20.7198	200	#N/A	#N/A
Exp035139	C4	peritoneum	48	#N/A	#N/A						Sensitive	R1	HGSC	61	739.9	YES	#N/A	ⅢC		Fusion Lumos	3574	1.2935	1	1500	1.49	46	20.7198	200	#N/A	#N/A
Exp035140	C3	fallopian tube	48	2018/8/2	2019/9/1							R1		61	739.9	YES	#N/A	ⅢC		Fusion Lumos	2383	0.5118	1	1500	1.49	46	20.7198	200	#N/A	#N/A
Exp035503	C3	fallopian tube	53	2018/3/23								R0		37	35	NO	#N/A	ⅠA		Fusion Lumos	2789	0.3461	1	44.65	1.55	51	21.2279	0	#N/A	#N/A
Exp035504	C3	fallopian tube	56	2018/5/24								R0		39	71.77	NO	#N/A	ⅠA		Fusion Lumos	2813	0.5551	1	214.2	1.55	50	20.8117	0	#N/A	#N/A
Exp035505	C3	fallopian tube	57	2018/7/13	2019/1/19							R0		45	102.3	NO	#N/A	ⅡB		Fusion Lumos	2622	0.39905	1	212	1.56	53	21.7784	0	#N/A	#N/A
Exp035506	C3	fallopian tube	1	2017/3/1								R0		39	35	NO	#N/A	ⅠC1		Fusion Lumos	2740	0.95725	1	#N/A	1.65	63	23.1405	0	#N/A	#N/A
Exp035507	C2	fallopian tube	70	2018/3/6	2019/10/14							R1		59	2115	#N/A		Ⅲ		Fusion Lumos	1664	0.22065	0	226.7	1.52	51.5	22.2905	300	#N/A	#N/A
Exp035508	C3	fallopian tube	71	2017/7/14								R0		49	181.7	#N/A		ⅢA		Fusion Lumos	2545	0.7903	0	110.9	1.57	54	21.9076	50	#N/A	#N/A
Exp035509	C3	fallopian tube	72	2017/6/13	2018/11/7							R1		50	460.97	#N/A		Ⅲ		Fusion Lumos	1619	0.1393	0	353.2	1.55	55	22.8928	5000	#N/A	#N/A
Exp035510	C2	fallopian tube	73	2018/3/16	2019/5/20							R0		54	1212	#N/A		Ⅲ		Fusion Lumos	1820	0.2662	0	223.6	1.6	50	19.5312	1000	#N/A	#N/A
Exp035511	C2	fallopian tube	74	2018/3/5								R1		44	55.06	#N/A		ⅢC		Fusion Lumos	2074	0.2228	0	93.61	1.62	54	20.5761	0	#N/A	#N/A
Exp035512	C3	fallopian tube	75	2018/7/3								R0		49	800	#N/A		ⅡB		Fusion Lumos	2033	0.2784	0	1500	1.52	54	23.3726	100	#N/A	#N/A
Exp035513	C3	fallopian tube	76	2018/3/28	2018/12/24							R0		67	872.9	#N/A		Ⅲ		Fusion Lumos	2209	0.3131	0	803.2	1.6	70	27.3438	5000	#N/A	#N/A
Exp035514	C4	fallopian tube	77	2018/4/4								R0		37	52.55	#N/A		ⅢC		Fusion Lumos	3769	0.9793	0	105.6	1.56	48	19.7239	500	#N/A	#N/A
Exp035515	C3	fallopian tube	78									R0		60	1682	#N/A		Ⅱ		Fusion Lumos	2508	0.2934	0	656.9	1.6	58	22.6562	100	#N/A	#N/A
Exp035516	C2	fallopian tube	79	2018/1/28								R0		44	353.8	#N/A		ⅢC		Fusion Lumos	2890	0.74745	0	78.44	1.42	41	20.3333	100	#N/A	#N/A
Exp035517	C3	fallopian tube	80									R0		29	#N/A	#N/A		ⅣB		Fusion Lumos	2473	0.5639	0	67.23	1.63	68	25.5937	0	#N/A	#N/A
Exp035518	C3	fallopian tube	81	2017/3/27								R0		50	62.67	#N/A		ⅡB2		Fusion Lumos	1682	0.15985	0	#N/A	1.62	47	17.9089	50	#N/A	#N/A
Exp035519	C3	fallopian tube	82									R1		61	225.4	#N/A		ⅡB2		Fusion Lumos	2050	0.2433	0	#N/A	1.54	56	23.6128	#N/A	#N/A	#N/A
Exp035520	C3	fallopian tube	83	2013/11/21	2014/3/13							＞R1		59	4072	#N/A		ⅢC		Fusion Lumos	2796	0.6393	0	#N/A	1.62	62	23.6244	#N/A	#N/A	#N/A
Exp035521	C3	fallopian tube	84	2018/10/15	2019/10/14							R0		49	1445	#N/A		ⅢC		Fusion Lumos	2777	1.1311	0	499.6	1.61	59	22.7615	500	#N/A	#N/A
Exp035522	C3	fallopian tube	85	2018/7/30							unknown	R0		68	960.4	#N/A		ⅢC		Fusion Lumos	3184	0.59795	0	353.8	1.4	46.5	23.7245	0	#N/A	#N/A

## Sheet: S1B ClinicalData-scRNA and FACS
ID	patient_ID	NMF-Cluster	patient_ID	date of diagnosis	date of surgery	FIGO Stage	Age	pathology_detail	Lymph node metastasis	Tissue Location
C2_1710664	1710664	C2	0010687100	2022-02-22	20220303	IIIC	48	HGSC	Yes	ROC
C2_1717516	1717516	C2	0010741591	2022-03-16	20220325	IVB	53	HGSC	Yes	ROC
C4_1717516	1717516	C4	0010741591	2022-03-16	20220325	IVB	53	HGSC	Yes	LOC
C3_1720088	1720088	C3	0001913607	2022-03-31	20220402	IIIC	49	HGSC	No	ROC
C1_1720551	1720551	C1	0010794188	2022-03-31	20220407	IV	63	HGSC	No	LOC
C2_1721807	1721807	C2	0010757199	2022-04-09	20220414	IIIC	64	HGSC	Yes	Fallopian
C2_1725987	1725987	C2	000254192	2022-04-25	20220428	IIIA	51	HGSC	Yes	LOC
C4_1729686	1729686	C4	0010792273	2022-04-02	20220421	IA	40	clear cell carcinoma	No	ROC

## Sheet: S1C Multivariable Cox(PFS)
Table.1 Multivariable Cox Regression Analysis (95% CI) for OVXY by subtypes (PFS)
Characteristic	N	Event N	Univariate Cox			Multivariate Cox
			HR (95% CI)1	P-value		HR (95% CI)1	P-value
Age	66			0.14			0.345
<=60		20	—			—
>60		49	1.68(0.84 - 3.37)			1.55(0.62 − 3.8)
Residual tumor at surgery	66
R0		35	—			—
R1		22	2.89(1.29 - 6.46)	0.009		0.98(0.35 − 2.8)	0.963
R2		12	3.53(1.43 - 8.67)	0.006		0.71(0.23 − 2.2)	0.554
Timing of surgery	66			0.016			0.616
PDS2		59	—			—
IDS3		10	2.66(1.19 -5.95)			1.37(0.40 − 4.6)
FIGO_stage	66			0.0002			0.584
I/II		23	—			—
III/IV		46	9.60(2.89 -31.9)			1.66(0.27 − 10.3)
CA125	65			7e-05			0.081
Low		38	—			—
High		27	4.35(2.11 - 8.98)			2.53(0.89 − 7.2)
HE4	53			0.004			0.55
Low		26	—			—
High		27	3.16(1.45 -6.88)			1.32(0.53 − 3.3)
Subtype	66
C3		25	—			—
C1		16	4.25(1.67 - 10.78)	0.002		4.56(1.27 − 16.3)	0.02
C2		14	3.52(1.31 - 9.45)	0.13		6.76(1.54 − 29.7)	0.011
C4		14	1.23(0.46 - 3.57)	0.63		2.40(0.62 − 9.3)	0.205
1HR = Hazard Ratio, CI = Confidence Interval						# Events: 29; Global p−value (Log−Rank): 0.00416
2PDS = primary debulking surgery						AIC: 195.11; Concordance Index: 0.76
3IDS = intervaldebulking surgery，refers to surgery after neoadjuvant chemotherapy （NACT）
