# Supplementary material for: Integrated proteomics and scRNA-seq analyses of ovarian cancer reveal molecular subtype-associated cell landscapes and immunotherapy targets
Source: Br J Cancer. 2024 Nov 15;132(1):111–25. doi: 10.1038/s41416-024-02894-2 (PMC11723995; doi:10.1038/s41416-024-02894-2)
Supplement: Supplementary file 9 — Table S2 [file 41416_2024_2894_MOESM9_ESM.xlsx]

## Sheet: S2A FullProteomicData
Symbol	Exp031375	Exp031378	Exp031379	Exp031380	Exp031381	Exp031382	Exp031383	Exp031384	Exp031385	Exp031386	Exp031387	Exp031388	Exp031389	Exp031390	Exp031391	Exp031392	Exp031393	Exp031394	Exp031395	Exp031396	Exp031397	Exp031398	Exp031447	Exp031448	Exp031449	Exp031450	Exp031451	Exp031452	Exp031453	Exp031454	Exp031455	Exp031456	Exp031457	Exp031458	Exp031459	Exp031460	Exp031461	Exp031465	Exp031466	Exp031467	Exp031468	Exp031469	Exp031470	Exp031808	Exp031809	Exp031810	Exp031811	Exp031812	Exp031813
A1BG	45.512	3.6832	6.1629	9.4821	12.1002	6.1143	5.1625	10.8744	7.3759	4.621	6.4292	21.2402	9.2117	12.1663	6.2114	11.7192	2.6183	9.5168	2.4875	4.2638	8.9356	2.7743	4.5817	15.3561	5.1312	84.2129	5.5949	9.5072	9.1356	2.361	3.4036	8.3582	7.0645	4.3144	13.2968	3.4611	8.9575	16.203	4.1386	4.3675	2.5243	3.4215	3.0085	3.5069	7.1026	1.9326	25.8816	24.2009	6.3463
A2M	34.7851	13.9407	15.1768	22.7405	5.0464	7.4343	9.5263	25.7331	16.2005	13.0328	19.1089	63.089	14.8484	10.6726	24.2863	34.9143	5.4618	7.064	8.2399	10.0062	22.6938	4.3831	10.6797	32.3401	10.4781	13.6059	8.6355	15.571	11.2749	12.2687	11.6075	7.9004	10.0006	10.6632	14.1526	5.4912	9.3088	7.9836	7.4017	9.363	5.4029	11.5049	6.5511	4.8482	13.8513	4.7778	10.2231	23.0908	6.8784
NAT1	0	0	0	0	0	0	0	0	0	0	0	0	0	0	0.1773	0	0	0	0	0	0	0	0	0	0	0	0	0	0	0	0	0	0	0	0	0	0	0	0	0	0	0	0	0	0	0	0	0	0
SERPINA3	106.455	9.4589	2.2548	10.6789	57.8969	36.7364	30.686	18.2272	11.2969	13.4302	17.6783	46.4929	9.1621	45.1795	14.0483	5.4835	6.1373	31.332	4.9687	15.1222	19.8787	1.2761	6.7569	35.0298	8.5401	758.307	51.0354	53.0086	56.91	7.5276	4.9671	66.0936	29.2316	18.3421	71.5203	13.9469	54.7865	32.1563	22.7128	7.2458	33.1346	30.2018	28.0683	23.5169	17.2473	6.0448	237.95	239.25	11.7807
AADAC	0	0	0	0	0	0	0	0	0	0	0	0	0	0	0	0	0	0	0	0	0	0	0	0	0	0	0	0	0	0	0	0	0	0	0.7558	0	0	0	0	0	0	0	0	0	0	0	0	0	0
AAMP	0	0	0	0	0	0	0	0	0	0	0	0	0	0	0	0	0	0	0	0	0	0	0	0	0	0	0	0	0	0	0.1027	0	0	0	0	0	0	0	0	0	1.3633	0	0.2223	0	0	0	0	0.5661	0
AARS	2.5669	2.2755	0.3484	2.2507	1.3425	5.7937	24.022	0.6814	0.6309	1.1519	1.3999	0.0831	0.1092	8.3066	2.4364	0.3162	1.8342	6.0636	0.6644	3.2091	0.6036	0.057	11.7469	8.1434	1.2947	0.3283	2.6206	2.564	3.4106	1.1179	1.2216	3.5366	0.4721	17.9716	1.7362	0.6484	1.311	1.7097	0.5388	1.9183	5.5771	1.3558	4.1066	4.0163	1.0883	1.2846	1.331	3.3118	1.2652
ABAT	0.0362	0	0.0114	0	0.1861	0.355	0.1974	0	0	0	0.023	0	0.0037	0.2455	0	0.0039	0	0	0.0176	0	0	0	0.9648	2.1079	0.4305	0	0	0	0.0239	0.0704	0.159	0.103	0	0.1552	0.0475	0.0104	0.0388	0.0173	0	0	0.17	0	0.0864	1.3487	0.1134	0	0.2891	0	0.0318
ABCA1	0	0	0	0	0	0	0	0	0	0	0	0	0	0	0	0	0	0	0	0	0	0	0	0	0	0	0	0	0	0	0	0	0	0	0	0	0	0	0	0	0	0	0	0	0	0	0	0	0
ABCB7	0	0.188	0.0072	0.0147	0	0.0361	0.0812	0.0161	0.0042	0.0265	0	0	0	0.067	0.2078	0.0048	0.06	0.1694	0.0151	0.0788	0	0	0	0.0235	0	0	0.1566	0.072	0.0959	0.082	0.0711	0.4819	0	0.2013	0	0.0251	0.0203	0	0	0.1331	0	0.0063	0	3.0536	0.0366	0.1138	0	0	0.0184
ABCF1	0.1608	0.2339	0.0397	0.4531	0	1.6692	0.0949	0.0824	0.1556	0.3181	0.2764	0	0	1.0906	2.0588	0.045	0.3077	2.4912	0.1147	2.5825	0.0337	0	2.9546	2.8034	0.1123	0.336	3.4498	3.0098	2.5097	1.2135	0.1539	2.7632	0.1585	2.475	0.1157	0.1617	0.1292	0.0574	0.7409	2.9858	1.9411	0.3994	2.1737	1.5154	1.8677	1.543	0.091	2.4995	0.5819
AOC1	6.8103	3.8953	0	0	0	0	0	0	0	0	0	0	0	0	0	0	2.0629	0.9569	0.0117	0	0	0	0	0	0	0	0	0	0	0	0	0	0	0	0	0	0	0	0	0.1396	0	0	0	0	0	0	0	0	0
ABR	0	0	0	0.0914	0	0	0.7785	0	0	0	0	0	0	0	0.0118	0	0	0	0	0	0	0	0	0	0	0	0	0	0	0	0	0.2262	0.0099	1.3894	0	0	0	0.0084	0.0191	0.4286	0	0	0	0	0	0	0	0	0
ACAA1	0.7338	2.0409	0.1384	0.8916	0	3.0189	0.23	0.1154	0.0587	0.7554	0.0682	0.0673	0	1.7451	1.9577	0.0846	0.6223	1.6581	0.1484	1.5175	0.3568	0.0165	2.457	1.7263	0.3989	0.2998	3.5038	2.1971	0.6021	0.79	1.0706	0.5771	0.2963	0.4115	1.086	0.4062	0.6126	0.0897	0.6432	3.385	1.3514	0.7012	1.7155	1.9174	0.6609	1.1712	0.5489	0.8041	0.8708
ACACA	0.225	0	0.2825	0.0062	0	0	0	0	0.0368	0	0	0.118	0	0	0.1742	0	0.008	0	0	0	0	0	0.0806	0.0515	0	0	0	0	0	0	0	0.0612	0	0	0.1728	0	0	0	0	0.0632	0.0382	0.1482	0	0	0.2064	0	0	0	0
ACACB	0	0	0.2936	0.64	0	0	0	0	0	0	0	0.377	0	0	0.2703	0	0	0	0	0	0	0	0	1.526	0	0	0	0	0	0.0182	0	0	0.0389	0	0	0	0	0	0	0	0	1.1632	0	0	0.1771	0	0	0	0
ACADL	0.0789	0	0	0	0.0857	0	0	0	0	0	0	0.0292	0	0	0	0	0	0	0	0	0	0	0	0	0	0	0	0	0	0	0	0	0	0	0	0	0	0	0	0	0	0.1262	0	0	0	0	0	0	0
ACADM	0.4624	1.1198	0.7799	1.5302	0.9437	2.7913	1.8016	0.3376	0.5196	0.7205	0.7119	5.095	0.0493	1.562	2.5152	0.2375	0.8967	2.9237	0.358	2.1063	0.696	0.0262	4.0844	3.4988	0.5562	0	1.0689	0.8251	0.4597	0.9101	1.433	0.1953	0.3373	1.9443	0.6719	0.3822	0.4111	0.4255	0.6315	2.4635	0.4998	2.2168	0.3015	0.9245	1.6332	0.9865	1.565	3.8005	0.8992
ACADS	2.357	0.4202	1.2522	0.9408	0	0.3874	0	0.0407	0.1891	0	0.0835	0.8204	0.0165	1.3829	0.621	0.043	0	0	0.0395	0.3552	0.4129	0.004	0	1.9043	0.0619	0.0485	0.6724	0.27	0	0.7183	0.6475	0.1175	0.4477	0.3397	0.0303	0.0181	0	0.1754	0	0	0	1.6889	0	0.2132	1.9732	0.2117	0.2436	0.2174	0.2453
ACADSB	0.0776	0	0.2266	0	0.0576	0	2.1802	0	0	0	0	0	0	0	1.494	0	0.1427	0	0.2776	0.2819	0	0	0	0	0	0	0.2141	0	0	0.3301	0.352	0	0	0.9348	0	0	0.0722	0	0	0.2531	0.0135	0.3181	0	0	0.1539	2.087	0.5439	0	0
ACADVL	4.9939	2.491	2.0975	5.2977	1.0517	3.7933	3.1402	1.5547	0.807	2.0452	1.5277	1.4817	0.3426	30.0406	32.9721	1.8516	2.0807	13.1855	1.3546	7.08	2.2422	0.1325	2.8163	6.0787	0.6853	0.3615	1.6044	3.3039	2.4553	2.7388	3.5768	4.3585	1.6545	4.9307	5.3215	1.3741	2.8467	2.0417	1.086	2.6277	3.8034	4.1403	3.0196	4.8511	5.133	0.8573	4.1052	3.6689	2.3039
ACAT1	1.9284	4.7253	3.2055	5.6996	1.9554	5.8685	2.5018	1.4367	1.5657	5.5363	1.8529	1.8045	0.5875	22.7571	13.9597	1.0262	3.0387	7.8246	1.1839	6.4964	2.1369	0.0959	14.2178	16.5677	2.525	1.5716	3.7771	2.7899	4.7212	6.3278	7.0315	3.5287	1.2573	3.9526	2.1101	0.9411	1.6108	3.1129	1.2664	5.0163	2.1323	5.2672	3.5928	9.3747	6.9958	4.8936	5.5014	2.6834	1.8983
ACAT2	0.0867	0.1692	0.2684	0.4342	0.3485	0.2394	3.3951	0.1401	0.1945	0.2905	0.3822	0.0645	0.1274	0.5368	1.4608	0.1103	0.3772	0.8745	0.0704	0.3841	0.1604	0.0664	0.58	0.2863	0.4494	0	0.276	0.2029	0.181	0.2812	0.0792	3.5534	0.2095	4.3985	2.2517	0.2664	0.1195	0.2915	0.251	1.0507	0.8924	0.1864	0.5124	7.1949	0.947	0.0909	0.5895	0.8021	0.1064
ACLY	3.3558	1.2697	1.0904	1.7862	0.3384	3.3475	2.0873	0.7235	0.92	1.6872	0.5395	0.5807	0.166	4.7209	3.1666	0.2209	1.6543	5.6272	0.4163	4.5287	0.965	0.1584	4.4159	3.2302	0.8049	0.7373	2.9369	1.8502	1.0833	1.7093	0.9797	4.0672	1.0893	4.2694	3.1045	0.4557	0.4304	0.4257	1.0268	3.7209	3.7405	0.9639	3.19	3.077	1.4981	1.5139	1.1539	5.3006	1.4595
ACO1	2.2211	0.8624	1.9162	1.9895	1.399	2.0293	1.4609	0.351	0.5745	0.6347	1.0784	1.3496	0.1464	2.9189	1.4957	0.2911	0.4463	0.9738	0.2868	1.2465	1.1654	0.0852	0.6122	2.8146	0.1492	0.1211	1.936	1.7422	2.2476	1.079	0.3347	1.4852	0.967	2.71	1.6475	0.5966	0.5861	0.773	0.5728	1.5377	0.5254	2.538	0.4917	0.5225	3.6581	0.5748	2.163	1.7514	1.0894
ACO2	6.9191	9.6335	3.8155	8.1325	3.2168	8.8471	6.4813	2.0831	2.3339	3.8754	3.9489	2.0504	0.4699	13.1918	10.1804	0.7496	5.4592	19.5838	2.1699	9.4519	2.5283	0.146	13.1879	12.3644	2.6077	0.6378	6.4754	6.9273	6.6091	7.0203	6.7728	8.7642	1.5902	6.0021	2.3582	2.0782	2.3177	2.9346	2.3742	6.0307	9.7903	5.176	5.7284	11.3122	7.8797	4.476	5.5988	7.2842	2.3797
ACOX1	0.3213	0	0	0.8935	0	1.8615	0.0868	0.039	0.0586	1.0522	0	0.035	0	0	0.1935	0	0.112	2.5399	0	0.0541	0	0	0.8416	1.2611	0.0146	0.2676	0.9252	0.3146	0.2961	0.0497	0	0.2427	0.0105	0.2069	0.0459	0.1888	0.0132	0	0.0276	0.2579	0.6557	0	0.1209	0.2484	0.0212	0	0	1.8676	0.1335
ACP1	2.3775	7.2397	2.3173	6.3498	4.656	11.9223	12.76	2.1294	2.191	6.4195	4.1489	1.6215	0.7994	21.6801	11.8592	1.1152	3.3092	12.2404	1.1912	13.694	2.6672	0.9124	14.8097	11.5288	1.018	5.4533	8.9967	6.0418	16.6305	5.0135	9.5268	10.4221	2.6312	7.25	1.5412	1.6987	2.2635	2.5777	2.6546	5.2671	17.8413	4.0583	13.891	5.9906	5.1446	9.1771	8.6775	25.5958	5.3027
ACP2	0.3472	0	0.0162	0.2831	0	0.2382	0	0	0.006	0	0.0203	0.0206	0	0	0.43	0.1011	0.5903	0.4092	0.0864	0	0	0	0	0	0	0.1119	0	0	0	0	0.0413	0	0.104	0	0.0296	0.0489	0.0538	0	0	0.4202	0	0	0	0.4182	0	0	0	0.6717	0.0789
ACP5	0	0	0	0.5282	0	0	0	0	0	0	0	0	0	0	0	0	0	0	0	0	0	0	0	0	0	0	0	0	0	0	0	0	0	0	0	0	0	0	0	0	0	0	0	0	0	0	0	0	0
ACPP	0	0	0	0	0	0	0.3079	0	0	0	0	0	0	0	0	0	0	0	0	0	0	0	0	0	0	0	0	0	0	0	0	0	0	0	0	0	0	0	0	0	1.2036	0	0	0	0	0	0	0	0
ACTA1	125.252	392.035	144.888	595.8	179.258	692.944	483.236	105.612	97.3636	288.129	128.86	39.6938	70.6192	670.302	598.698	54.1269	200.408	843.791	74.1563	803.375	398.44	13.2353	1083.77	895.954	93.2952	203.51	431.664	415.295	503.021	309.001	178.368	396.825	209.037	510.759	177.331	125.668	223.331	771	223.698	611.561	426.28	190.923	635.405	448.723	259.772	285.691	261.537	705.557	197.687
ACTA2	109.944	383.402	150.617	573.074	169.491	657.749	462.901	98.0265	92.8717	277.176	118.612	39.5391	76.8096	643.18	569.011	49.0167	186.104	836.768	66.5743	775.559	429.68	12.6654	1078.02	859.421	87.27	184.251	419.134	402.389	490.981	312.694	170.025	375.427	224.355	499.626	174.189	119.96	208.01	1015.53	222.813	598.764	415.225	187.836	639.921	429.735	253.206	274.641	246.874	677.399	185.438
ACTB	262.652	1174.68	210.07	1464.35	476.436	1717.36	1262.71	242.217	280.637	656.937	395.329	73.1929	82.1474	1796.04	1484.15	136.201	495.865	1960.39	172.475	2002.12	511.086	34.8421	2778.26	2280.44	273.782	361.995	1105.25	1020.17	1245.95	588.446	423.127	1084.81	323.31	1263.78	440.114	313.635	550.143	732.575	451.148	1505.75	1358.29	534.247	1502.01	1142.32	631.386	707.921	673.159	1747.9	503.592
ACTC1	125.535	392.933	148.971	603.726	180.092	698.89	483.649	106.438	98.5628	290.416	129.288	40.5858	75.2849	672.416	598.972	54.4001	201.591	851.428	74.516	803.93	419.383	13.2571	1084.29	901.651	93.8874	203.615	432.678	419.257	503.567	314.686	180.081	397.255	224.387	514.702	183.864	127.13	224.685	870.953	228.236	614.379	427.68	193.181	647.563	449.744	263.688	286.507	264.981	714.465	198.227
ACTG1	254.54	1089.49	205.837	1350.06	425.575	1625.09	1200.14	229.367	261.897	627.306	366.402	72.399	81.6608	1679.4	1399.91	132.388	466.019	1830.65	151.067	1896.52	489.033	34.0624	2716.34	2191.95	254.205	357.706	1032.23	977.32	1203.65	557.495	411.003	1060.27	311.091	1224.34	427.806	289.955	519.263	685.735	427.66	1450.86	1309.27	513.435	1470.35	1067.9	612.418	708.478	672.562	1724.96	492.584
ACTG2	114.393	400.889	156.768	599.927	176.848	685.581	482.845	101.828	96.9198	289.998	123.104	40.972	80.5963	674.458	594.765	50.8461	194.603	872.449	68.2303	810.763	451.823	13.2103	1120.24	897.444	91.1928	193.857	436.618	419.492	511.361	323.617	178.433	393.661	235.663	521.265	181.922	125.332	217.811	1063.52	232.58	624.288	434.572	197.675	665.351	449.455	263.519	286.444	257.983	709.805	194.344
ACTN4	14.469	28.4643	7.7833	23.2181	9.0025	60.5442	31.6382	8.6948	7.7103	24.8552	11.6066	2.47	1.7566	30.5199	31.4879	2.6391	14.5138	53.9552	3.7038	41.8924	11.0625	0.5358	49.213	44.681	4.8851	2.5741	47.7868	36.7404	64.6049	24.2663	21.2899	28.8174	8.3242	27.7928	8.6472	9.9662	18.3551	26.2112	13.162	35.8192	51.9023	10.1597	50.4725	30.2491	15.5021	42.2914	18.157	44.1053	9.5779
ACTL6A	0.3707	0.3675	0.0654	0.4633	0.6642	2.0345	12.0389	0.1768	0.1088	1.6389	0.965	0	0.0019	5.1977	5.3063	0.1283	1.4243	4.7725	0.3945	5.8817	0.0884	0	8.2242	1.0245	0.1449	0.2951	5.695	1.7115	4.0747	1.5817	1.1858	9.6487	0.0457	11.3857	0.5564	0.1856	2.2256	0.6641	1.8665	5.4611	4.9221	1.5018	5.3401	1.909	1.2436	3.3779	0.6802	6.2801	0.75
ACTN1	5.1448	28.877	7.9042	36.7738	5.2525	48.2833	21.4332	8.1373	6.3698	26.7118	8.9496	2.4553	2.082	22.7114	20.2254	3.3779	16.1135	79.2242	3.3445	45.1748	16.8175	0.614	33.7361	54.1499	3.8978	3.454	34.2839	22.6281	33.5377	17.892	12.4094	15.8619	10.0721	18.4439	8.2441	7.8985	12.083	41.6709	12.3762	32.1491	19.2387	8.3471	34.1993	20.5471	14.7148	26.6644	11.3307	43.8063	8.1775
ACTN2	0.9639	5.5401	1.7907	4.2653	0.9574	7.4066	3.38	1.2898	1.1354	4.1398	1.3406	0.7545	0.171	4.0072	3.7595	0.553	1.8622	13.0691	0.7821	6.0906	1.9518	0.0975	6.0933	6.0177	0.5349	0.4277	6.1004	2.6993	5.6971	2.8488	1.5099	2.5343	1.5534	2.8868	1.1561	1.6424	1.899	5.7798	1.846	4.1523	4.1131	1.6825	3.9905	2.4981	2.2174	4.8175	1.531	8.2724	1.2307
ACTN3	0.4701	2.4619	0.5167	2.4227	0.5135	4.4965	2.0284	0.5554	0.4978	2.1854	0.6853	0.1328	0.1473	2.6732	2.2276	0.2764	0.9574	5.4033	0.274	2.7015	1.0071	0.0468	3.6877	3.1006	0.3358	0.2447	3.9398	1.6026	2.821	1.6135	0.8455	1.3971	0.9665	1.8007	0.5509	0.4731	0.9223	2.5152	0.8334	2.2134	2.3995	0.4517	2.755	1.4664	1.1096	2.5304	0.8559	2.8541	0.4849
ACY1	2.5309	0.5794	0.4967	0.1287	0.1154	1.9411	0	0.0975	0.1134	0.0456	0.1206	0.2585	0	1.3167	0.4051	0.0271	0.1458	0.4607	0.0091	3.8236	0.1615	0	7.4769	3.594	0.8381	0.0207	5.2081	2.5128	1.0687	1.3857	1.286	0.1321	0	0.0441	0	0.15	0.2379	0	0	0.0254	0.1235	0.6936	0	0.3278	0.2922	0.3672	0	0.304	0
ACYP1	0	0.6761	0	0	0	0	3.8064	0.8166	0	0.9529	0	0	0	4.6238	0	0	0	0	0	0	0	0	0	0	0	0	0	0	0	1.1262	0	2.5901	0	2.454	0	0	0	0	0	1.8711	1.0593	0	0	1.2925	0	0	2.7104	0	0
ACYP2	0	0	0.1134	0	0	0.616	0	0	0	0	0	0	0	1.17	0.3854	0	0	0	0	0	0	0	0	1.4499	0	0	0	0	0	0	0	0	0	0	0.2149	0	0	0	0	0	0	0.2511	0	0	0	0	0	0	0.246
ADA	0.3492	0.1089	0.0426	0.2369	0	0.3613	0	0.0452	0.0428	0	0.0285	0	0.0074	0	0.33	0.0426	0.2509	0.1599	0.1712	0.2892	0	0.0061	0.1322	0	0.0226	0	0.2671	0.1469	0	0.1227	0.0271	0	0	0	0.0109	0.0136	0	0.0797	0.1732	0.8686	0	0.0493	0.0477	0.1196	0.0438	0.1616	0.0273	0.7399	0.1281
ADAM8	0	0	0	0	0	0	0	0	0	0	0	0	0	0	0	0	0	0	0	0	0	0	0	0	0	0.0182	0	0	0	0	0	0	0	0	0	0	0	0	0	0	0	0	0	0	0	0	0	0	0
ADAM10	0.2873	0.0535	0.012	0.0194	0.0007	0.2919	0.7799	0.0661	0.0547	0.1054	0	0	0.0094	0.2709	0.295	0	0.0356	0	0.0652	0.8243	0.0764	0	0.2981	0.3605	0	0.0086	0.3901	0.1181	0.1245	0.0456	0.0546	0.1494	0.1144	1.0106	0.0125	0.0213	0.0523	0.0527	0.0053	0.115	0.208	0.0708	0.0802	0.2006	0.0313	0.0741	0.0294	0.0989	0.0653
ADAR	0.4772	1.0454	0.0434	0.4445	0.0737	1.5982	2.9474	0.2288	0.4281	0.5796	0.3121	0	0	1.7566	2.2301	0.1058	1.3955	0.9951	0.1327	2.2748	0.0663	0	4.8629	1.4409	0.3361	0.2732	3.7806	1.062	2.1834	1.1346	1.0891	1.6053	0.1595	5.4763	0.1671	0.5199	0.1485	0.0541	0.4655	1.8186	1.3491	0.4005	2.8793	1.8105	0.1961	1.6588	0.2766	2.6034	0.699
ADD1	0.4699	1.1226	0.9626	3.0864	2.3393	2.234	9.2127	0.8474	0.5702	1.0023	1.0424	0.4156	0.3795	3.6285	1.9667	0.3017	0.4924	1.8547	0.5034	3.412	0.8666	0.2772	4.4591	2.5884	0.6777	0.9704	3.6825	0.9218	1.8715	1.5275	1.327	2.697	0.7718	4.5976	0.8814	0.6749	1.3033	0.7747	0.6843	2.0863	8.8169	1.5109	4.0904	2.3969	0.9716	3.0714	3.6707	3.4953	0.9324
ADD2	0	0.2796	0.1705	0.0768	0	0.0803	0.2541	0.193	0.1365	0	0.0921	0.0562	0.0504	0	0	0.0498	0.0343	0	0.7518	0	0.1643	0.1819	0.4061	0.1056	0.1649	0.3401	0	0.0807	0.1832	0.0636	0.0943	0.6027	0.3278	0.3656	0.0826	0.083	0.1481	0.0712	0.1167	0.0747	0.1208	0.1376	0.1383	0.306	0.0697	0	0	0.1113	0.1533
ADD3	0.2624	0.4821	0.9047	1.4881	1.9653	0.9726	2.0005	0.3961	0.5853	0.7653	0.9166	0.3251	0.1251	2.4885	1.0083	0.1794	0.3196	0.9353	0.1748	3.5049	0.4438	0.02	1.1203	1.5588	0.2001	0	1.8873	0.9219	0.8743	1.5064	0.7515	0.3765	0.3253	1.7177	0.1564	0.2127	0.6222	0.4731	0.1003	1.5235	4.8539	0.693	2.5422	0.8416	0.5678	1.7515	3.6002	1.1771	0.4568
PLIN2	1.6198	0	0	1.4786	0	0	0.1362	0	0	0	0	0	0.0736	0	0	0.0061	0.0891	1.0293	0.0888	0	0	0	0	0	0	1.6951	0	0	2.8703	0.015	0	2.5617	0.1654	0.6382	0.5021	0	0	0	0.3811	1.1326	0.8003	0	1.1061	2.5628	0	0.6955	0	0	0
ADH1A	0	0.4559	52.7567	35.1271	5.5746	3.3836	0	3.447	6.3592	0.4949	1.6117	25.0636	1.9911	0	13.3131	3.6691	2.2217	0	3.4894	0	20.2305	0.9229	0	48.8236	1.908	0	0	3.3246	0	30.816	4.1307	0	13.2253	0.4669	1.2571	5.2746	2.8837	22.5577	4.7025	1.6192	0	50.9885	0.6088	0	70.8491	0.5852	10.3479	2.2397	4.3781
ADH1B	0	0.4331	65.3265	41.9818	6.2718	4.2012	0	3.6714	7.743	0.4702	1.5311	31.0153	2.5029	0	17.4033	4.1868	2.4484	0	4.5522	0	28.3713	0.9982	0	71.3032	3.1109	0	0	5.1	0	37.704	6.1308	0	25.6838	0.6276	1.2452	7.4215	5.0432	36.3522	5.6331	1.717	0	70.0422	0.5784	0	82.1678	0.8119	18.4006	4.2193	5.9518
ADH1C	0	0.0953	29.5501	15.238	2.0263	1.5724	0	1.3759	3.5273	0.1637	0.2347	14.0395	0.6366	0	7.4737	1.0364	0.6728	0	1.7708	0	14.0273	0.1668	0	35.0797	1.0521	0	0	1.564	0	20.4761	3.1304	0	13.2178	0.2998	0.2523	3.1537	2.3283	18.0879	1.7931	0.7021	0	40.0763	0.2466	0	44.6794	0.2868	8.6029	1.9588	2.3287
ADH4	0	0	0	0	0	0	0	0	0	0	0	0	0	0	0	0	0	0	0	0	0	0	0	0	0	0	0	0	0	0	0	0	0	0	0	0	0	0	0	0	0	0	0	0	0	0	0	0	0
ADH5	4.6515	1.3936	4.5378	5.8989	14.4354	6.3387	3.5783	1.0061	0.9337	2.2611	4.4428	0.772	0.6757	10.2322	6.785	0.8835	0	8.4117	0.6197	4.435	7.6472	0.3243	5.3303	10.5345	2.5279	1.0116	5.55	5.186	9.4276	5.4716	3.1198	6.2444	2.4534	5.3363	1.7064	2.2504	2.758	6.6146	1.8327	5.2183	12.9328	3.696	11.6538	5.6965	5.7489	3.1476	35.777	14.1455	3.571
ADH6	0	0	0	0	0	0	0	0	0	0	0	0	0	0	0	0	0	0	0	0	0	0	0	0	0	0	0	0	0	0	0	0	0	0	0	0	0	0	0	0	0	0	0	0	0	0	0	0	0
ADK	0.5594	0.1437	0.1041	0.3616	0.4236	0.654	3.9996	0.2266	0.308	0.6125	0.5198	0.0017	0	1.1922	1.4828	0.1494	0.1513	0.462	0.1261	1.6978	0.3129	0.0112	0.9066	1.4474	0.1873	0.0544	0.331	0.5031	0.232	0.4074	0.3724	3.3779	0.3872	4.1888	0	0.1784	0	0.3579	0.1747	0.7096	0.6438	0.0855	0.6845	1.0439	0.926	0.901	0.476	0.6352	0.1621
ADPRH	0	0	0	0.0586	0	0.039	0	0	0	0	0	0	0	0	0	0	0	0	0	0.1604	0	0	0	0	0	0	0	0	0	0	0	0	0	0	0	0	0	0	0	0	0	0	0	0	0	0	0	0	0
PARP1	1.0852	3.7536	0.4662	2.2256	0.7717	4.9281	9.2971	1.0365	1.5564	3.8402	1.22	0.2862	0.0548	13.3811	10.9966	0.7806	2.1118	4.4701	0.6011	12.8151	0.64	0.0178	12.5409	5.0241	1.5269	1.1215	17.0559	9.3567	10.9932	5.9149	5.8933	11.7221	0.6296	10.5986	0.645	0.7372	1.4807	0.3188	2.5835	10.7519	7.8205	1.3757	4.8898	3.8958	1.6151	5.2581	1.939	12.4865	1.401
PARP4	0	0.0224	0.0091	0.1118	0.0104	0.3531	0	0	0	0	0.0376	0	0	0.1749	0.1305	0	0.0344	0.095	0.0086	0.4313	0.0118	0	0.3513	0.046	0.0429	0.0329	0.046	0.0264	0	0.0472	0.0226	0	0.017	0	0.05	0.013	0.0507	0.0057	0.0202	0.1645	0.0087	0.0073	0.0613	0.0637	0.0626	0.0411	0.0455	0.029	0.0207
ADRBK1	0	0	0	0	0	0.0557	0	0	0	0	0	0	0	0	0	0	0	0	0	0	0	0	0	0	0	0.039	0	0	0	0	0	0	0	0	0	0	0	0	0	0	0	0	0	0	0	0	0	0	0
ADSL	0.687	0.2302	0.1307	0.2542	0.0594	0.179	0.0853	0.0746	0.1441	0.1289	0.0738	0.0545	0.0736	0.5428	0.4908	0.1257	0.4209	0.6981	0.1879	0.3537	0.1343	0.1531	0.6123	0.2165	0.2944	0.4843	0.5687	0.5669	0.7313	0.4148	0.4257	0.5864	0.2575	0.5383	0.2401	0.2614	0.222	0.1615	0.2126	0.6592	1.9503	0.4053	1.1984	0.5732	0.1501	0.1742	0.2758	1.044	0.3139
ADSS	0.7042	0.3867	0.0741	1.8032	1.8193	4.3642	2.6671	0.2703	0.319	1.2539	1.4699	0.0083	0.0161	3.2011	4.8432	0.1622	1.2645	3.9647	0.0779	3.7094	0.1598	0.016	3.7444	3.0523	0.1546	0.5465	4.3473	4.0659	2.0211	0.4204	0.9122	2.2391	0.1978	3.2695	0.2608	0.0832	0.2907	0.2681	0.6565	2.4169	4.0588	0.1938	2.4255	1.6	0.6467	0.5529	0.5903	4.8321	0.8349
AP2A1	0.7532	0.9215	2.1418	1.4617	0.2432	2.8849	0.8213	1.0144	0.4191	1.075	0.4221	0.4346	0.0504	1.9357	1.9161	1.4772	0.8934	2.7896	0.2942	2.1055	0.5926	0.0743	1.7858	4.207	0.3697	0.9135	2.8085	2.2206	1.2968	1.0377	0.968	3.8637	0.689	1.0598	0.7726	0.498	0.7626	0.7268	0.9072	2.1569	2.6207	1.6304	1.9611	1.6921	0.7905	1.1856	1.1351	3.2359	0.6378
AP2A2	1.581	0.9307	0.4389	2.9599	0.3395	2.3315	0.9776	0.3111	0.3702	0.7253	0.4456	0.138	0.0516	2.1764	1.2902	0.2722	0.8108	2.9808	0.3871	0.7007	0.3333	0.0877	0.7948	1.3632	0.3465	0.1904	0.5826	0.8421	1.2527	1.1294	0.8944	1.7617	1.0174	1.4071	0.4427	0.4774	0.4975	0.8069	0.7119	1.9586	1.6515	1.314	1.796	1.1446	0.801	0.795	0.8013	1.1454	0.8109
AP1B1	2.4383	1.6659	0.9582	2.8081	2.1845	3.4136	4.6851	0.9293	0.6055	1.3465	0.8246	0.7133	0.0893	2.9822	3.5437	0.8864	1.7387	4.0814	0.7021	4.7904	1.29	0.1161	4.3916	3.4368	0.6697	0.6103	2.6835	4.4244	2.7571	2.0229	1.6675	3.5596	1.8727	4.6395	0.9528	0.6453	0.9909	1.0573	1.3535	3.933	3.5253	2.1796	3.087	3.1591	1.7052	2.9048	1.9302	4.0364	1.862
AP2B1	2.3118	2.1414	1.141	3.2075	2.5952	4.1867	3.8431	0.7138	0.7869	1.8723	1.1682	0.693	0.1518	4.3425	4.4822	0.518	1.4783	5.5698	0.6605	3.648	1.0675	0.1045	4.2387	4.2123	0.6363	0.581	3.4071	4.0377	2.5597	2.1005	1.8935	3.843	1.1564	3.9979	1.252	0.8354	1.2801	0.9915	1.2194	4.5461	4.3116	1.5795	4.0175	3.5317	1.3862	2.2149	2.5448	4.1074	1.4712
AP1G1	1.9489	0.3288	0.1574	0.1826	0.0377	0.9036	0.6329	0.0261	0	0	0.1082	0	0	0.9333	0.6401	0.0315	0.2804	1.071	0.0595	1.0636	0.474	0.0282	1.0151	0.6578	0.0096	0.1161	0.785	0.4052	0.4541	0.1653	0.2233	0.8213	0.1843	1.5775	0.3519	0.0546	0.3704	0.1327	0.1329	2.3325	0.3777	0.1199	0.5987	3.0489	0.1399	0.5432	0.1492	0.4999	0.1229
AEBP1	1.3019	1.7688	0.1668	0.9001	0.6966	3.6589	0	0.2014	0.1819	1.0666	0.2637	0	0.1673	6.0068	0.0575	0.2632	0.476	7.877	0.201	0.7123	0.9275	0.0044	1.2232	6.5092	0.5827	5.6123	0	0.7802	1.2098	0.1836	0.1346	5.2389	0.0388	0	0.1496	0.1707	0.7727	1.7964	0.8552	1.3389	0.1174	0	2.2329	3.2121	0.3666	0.3272	3.3448	9.0013	0.2625
AFM	2.4134	0.6686	0.8371	1.015	1.2992	1.2008	0.4223	1.3939	0.9543	1.2345	1.1647	2.9582	0.9452	1.1456	0.3518	0.931	0.0913	0.1773	0.2597	0.2356	0.8321	0.2711	0.1557	1.2108	0.3311	2.344	0.2029	0.2964	1.5402	0.472	0.5087	0.4698	0.1563	0.2325	0.9909	0.1376	0.683	0.5137	0.1679	0.1824	0	0.3809	0.2674	0.939	1.3474	0.1376	1.5544	1.1394	0.2633
AGA	0.3271	0.0595	0	0	0	0	0.8091	0	0	0	0	0	0	0.1547	0	0	0	0.0853	0.017	0	0	0	0	0	0	0	0	0	0	0	0	0	0	0.7538	0	0	0	0	0	0	0	0	0	0	0	0	0	0.4587	0
ACAN	0	0	0	0	0	0	0	0	0	0	0	0	0	0	0	0	0	0	0	0	0	0	0	0	0	0	0	0	0	0	0	0.1135	0	0	0	0	0	0.2586	0	0	0	0	0	0	0	0	0	0	0
AGL	0.1641	0.1381	0.0187	0.2494	0	0.7994	1.9848	0	0.0037	0.262	0.0074	0	0	0.5049	0.5966	0.0036	0.0238	0.3851	0	1.1184	0.0406	0	1.0515	1.0134	0.062	0.0258	0	0.0094	0.1936	0.0405	0.152	0.0467	0.0823	2.2379	0.0186	0.0074	0.0148	0.0977	0.0044	0.0491	1.5086	0.016	1.0738	0.0199	0	0.0282	0.0386	0.5158	0.0405
AGT	14.3162	1.6403	1.2786	2.8329	3.6804	2.5552	3.0012	3.8671	2.6949	2.0269	2.8298	4.2268	1.7958	6.6249	2.627	2.6088	1.2122	1.712	0.7001	2.1476	2.2142	0.5755	1.1473	4.2564	1.3045	18.3505	1.7015	3.8094	2.6984	1.7493	1.7995	3.8681	2.228	1.8309	4.086	1.0388	2.7337	4.4217	0.8639	0.6937	3.0434	4.223	3.2143	0.7261	2.4268	0.458	4.4531	3.7166	0.6747
AHCY	31.6589	15.1154	3.8474	8.6476	9.6696	19.971	31.3645	7.7753	5.3832	13.1157	8.9703	1.1142	0.8692	37.4393	22.9043	1.5621	9.5962	30.5918	2.2397	27.1414	6.0947	0.5115	32.4878	22.9184	4.2498	6.6368	56.0187	26.8404	33.1696	15.3719	12.1586	40.133	3.1688	41.4701	2.9346	2.3046	4.515	5.2702	5.8128	18.1614	24.9479	4.5956	31.0967	15.2191	6.805	36.5781	14.6989	27.2855	5.2694
AHR	0	0.1792	0	0.052	0	0.1218	0	0	0	0	0	0	0	0	0	0	0	0	0	0	0	0	0	0.0679	0	0	0	0	0	0.1705	0	0	0	0	0	0	0	0	0	0	0	0	0.0698	0	0	0	0	0	0
AHSG	127.103	5.553	8.8693	7.8216	22.1142	8.5617	11.4564	14.809	9.7942	4.8213	9.9718	31.7389	11.0257	21.1889	9.8951	7.7995	3.5087	11.242	3.7554	6.9963	20.5553	3.178	6.4428	30.322	7.3471	85.7924	7.0652	15.3505	28.4805	10.94	10.1149	14.9232	5.7072	8.0497	25.3291	5.8648	17.6157	13.7786	7.6328	6.1624	6.0225	8.368	7.7525	8.7427	12.9155	4.8106	40.7252	43.9658	10.3214
AIF1	0	0	0.4845	5.2969	0	0	0	0	0	0	0	0	0	0	3.7903	0	0	6.6955	0.985	3.4798	1.7496	0.9833	0	1.1963	0.2678	0	0	1.7472	0	1.3276	0.8169	0	0	1.022	0	1.0004	1.2506	4.2292	1.2544	4.5827	0	6.281	0.3604	4.5855	1.6353	1.719	0.988	0	2.9116
AIM1	0	0	0	0	0	0	0.0465	0	0	0	0	0	0	0.0047	0	0	0.0052	0	0	0	0	0	0	0	0	0	0	0	0	0	0	0	0	0	0	0.0037	0	0	0.0601	0.291	0	0	0	0	0	0	0	0	0
AK1	2.1425	11.8994	6.5568	11.4195	25.3604	17.1089	12.7377	4.108	4.9251	4.2	14.2519	4.6499	2.8474	21.8852	4.0129	1.7367	3.1035	3.5774	3.3491	2.5683	8.3728	3.7179	8.4237	9.9076	3.4804	7.0956	13.9708	14.7989	1.4852	6.247	2.8862	12.7973	7.6494	9.5659	7.49	3.864	3.0143	17.5269	3.3611	9.3782	3.8936	5.3126	3.8391	1.667	5.7914	6.1333	50.3053	9.7185	3.844
AK2	4.1061	33.3473	2.6889	11.6481	2.3493	46.2917	63.9142	2.6932	2.4486	7.2618	5.7056	1.2683	0.2623	18.9429	37.6971	1.4683	4.3188	27.5565	2.4732	33.7523	2.3541	0.1774	41.5908	33.4319	6.9669	0.8884	12.2365	9.0581	14.6758	10.4976	13.7293	7.4935	1.7559	31.3075	2.4128	2.5113	3.4365	1.9524	3.5227	15.0691	12.3754	4.4083	7.6085	48.4103	9.4647	15.6445	7.1118	8.5255	3.7425
AK4	2.9203	4.2076	0.5569	0	0	112.649	2.7558	0	0	1.0515	0.3567	0.2663	0	0	1.8859	0	1.0305	80.7479	0.1409	3.9422	0	0	3.2366	2.9894	0	0	0	0	1.0714	1.9065	1.0753	0	0	3.1106	0	0	0	0.3717	0	0.9881	1.0688	0.7821	0.8574	7.5836	1.6615	0.9814	0	0.7908	0
AKT1	0.137	0.051	0	0.2153	0.0379	0.1996	0.0914	0	0	0	0.0349	0	0	0.2658	0.3425	0	0.0158	0	0.0291	0.5432	0	0	0.1286	0	0	0.0312	0.2346	0.2678	0.5945	0	0.0658	0.9287	0	0.163	0.0212	0.006	0	0	0	0	1.0038	0	0.0603	0.089	0	0.0401	0	0	0
AKT2	0.3282	0.0196	0.0254	0.1966	0.0207	0.167	0.1887	0	0	0	0.0434	0.0109	0	0.4476	0.3627	0	0	0.0645	0	0.2111	0	0	0.1545	0.4005	0.004	0.0218	0.1972	0.0242	0.1348	0.0823	0.0353	0	0	0.0103	0	0	0	0.0149	0.0056	0.1787	0.3436	0.0182	0.1171	0	0.0241	0.0874	0.0398	0.0929	0
ALAD	0.4493	0.5947	1.2544	1.1263	2.0304	0.7259	0.6621	0.1228	0.4382	0.4534	1.6255	1.1137	1.475	0	0.7474	0.9956	0.8267	0	1.1628	0	1.5833	2.237	0.4433	1.1081	1.0604	1.6976	0.9837	1.1184	0.3175	4.234	1.0848	0.8681	1.1978	1.4215	1.0473	1.1161	0.9829	0.8989	0.6645	0.8034	1.2405	1.3908	1.041	0.4104	2.0275	1.1237	3.2889	1.7113	0.9751
ALB	47625.6	3682.16	6316.3	8482.49	9320.5	5916.14	4561.4	10322.9	6132	5193.04	4642.93	13057	4898.89	13723.4	6411.71	7622.14	2085.93	4688.98	1597.5	4467.71	11628.7	1756.5	5018.21	16385	4208.55	22439.2	2879.1	4887.26	14733.1	6020.1	5130.09	7613.02	3609.67	5058.34	8284.74	2086.57	6350.24	9286.74	3445.33	3310.68	2463.07	5123.94	3701.12	5330.39	11690	3083.6	19719.5	17483.1	3524.4
ALCAM	0	0.6518	0	1.009	0.9414	0.3393	11.8313	0.7389	0.2613	1.75	0.5655	0	0.1618	2.9418	2.6289	0.1149	1.4041	5.0644	0.3392	9.7938	0.9308	0	1.0279	0.1348	0	0.7536	4.2808	2.5866	4.869	1.6947	1.9984	2.6529	0.0723	8.9414	0.8923	0.5185	1.2875	0.4419	0.5779	3.1797	6.8713	0.5032	6.6035	1.0192	0	3.1037	2.8199	4.4418	0.4709
ABCD1	0	0.047	0	0	0	0.2191	0	0	0	0	0	0	0	0	0	0	0	0.1421	0	0	0	0	0	0.007	0	0	0.0489	0.0249	0	0	0	0.1104	0	0	0	0	0	0	0	0	0	0	0	0.1295	0	0.0575	0	0.1213	0
ALDH1A1	6.8053	20.1651	12.0724	30.4409	76.6269	18.2166	45.2538	3.6447	16.0118	23.5811	26.6044	16.6145	13.3058	45.562	40.1457	7.8262	20.7755	156.27	4.2406	20.4262	19.2379	3.303	0.9153	11.0791	4.2895	0.9251	0.6552	6.8175	2.3764	9.6495	7.8752	2.5048	6.3676	4.243	1.8109	6.0144	4.249	35.1223	3.1265	2.6465	24.6206	14.836	12.5311	2.1004	23.1336	4.0021	79.263	12.0005	10.3135
ALDH2	9.788	2.2108	14.3175	30.7384	6.0256	33.5092	1.7254	2.0375	2.1902	1.6075	2.6138	6.6852	0.5041	3.6646	15.0037	1.5524	9.5042	24.8498	2.6406	2.1595	2.0837	0.1314	4.5442	8.6777	1.1808	0.7366	4.4906	4.3686	3.5707	18.0272	5.31	2.7504	4.359	1.9896	0.8977	3.4965	5.7822	7.4824	5.9972	10.7692	15.3856	11.1783	14.4789	14.2684	37.9987	10.5449	4.3958	1.9418	1.073
ALDH3A1	0	0	0	0	0	0	1.8105	0	0	0	0	0	0	0.151	0	0	0	0	0	0	0	0	0	0	0	0	0.1715	0.0887	0	0	0	0	0	1.6362	0	0	0	0	0	0	0	0	0	0	0	0.2326	0	0	0
ALDH1B1	0.1679	1.7062	1.1421	4.2818	0.7573	3.5079	0.752	0.177	0.1798	1.3062	1.2822	0.1652	0.1373	1.8798	1.2994	0.1523	1.5751	5.0586	0.3107	2.9432	1.4641	0.0236	0.2801	2.797	0.0891	0.0931	3.8276	1.9231	1.1581	2.0168	2.381	0.6345	0.604	1.3752	0.2462	0.2422	0.1987	4.0287	0.973	2.5062	2.0427	0.4356	3.2009	2.9417	1.2078	1.8435	1.9523	2.9276	0.3426
ALDH1A3	0	0	0.614	1.2221	0	0.8572	0	0.2039	0.1166	0.9716	0	0.1586	0.0514	0	2.181	0.1728	0.3241	0	0.1814	0	1.5002	0.0802	0	1.0532	0.1163	0.2204	0	0.4181	0	0.2853	0.2762	0	0.2416	0	0.0667	0.1973	0.5908	0.7554	0.7851	0.5116	0	0.9444	0.2952	0	0.5722	0	1.1007	1.2368	3.2257
ALDH3B1	0	0	0	0	0	0	0	0	0	0	0	0	0	0	0	0	0	0	0	0	0	0	0	0	0	0	0	0	0	0	0	0	0	0	0	0	0	0	0	0	0	0	0	0	0	0	0	0	0
ALDH3B2	0	0	0	0	0	0	0	0	0	0	0	0	0	0	0	0	0	0	0	0	0	0	0	0	0	0	0	0	0	0	0	0	0	0	0	0	0	0	0	0	0	0	0	0	0	0	0	0	0
ALDH9A1	5.7365	2.0568	3.3956	4.4924	5.5676	4.5177	11.5245	2.9455	3.9805	1.7056	2.2551	1.45	0.3185	7.5528	5.1436	1.1244	1.6068	3.5215	1.0812	5.1065	2.4789	0.5598	7.0057	12.7532	1.3938	2.641	3.0539	3.5868	8.2353	2.2838	3.584	6.3422	1.1229	10.6857	3.088	1.1182	1.9329	2.3389	0.727	6.1043	9.08	3.2056	2.3441	7.5954	5.6808	4.2224	13.1107	10.2343	2.6736
ALDH3A2	0.0602	0.1232	0.6627	0.4838	0.457	0.4081	0.8799	0.1843	0.3262	0.307	0.177	0.3336	0	1.7115	1.1061	0	0.3252	0.7222	0.1257	0.9217	0.4179	0	1.1426	2.796	0.0405	0.1316	1.1331	0.7293	1.0095	0.4524	0.3839	0.4979	0.3596	2.3599	4.927	0.3156	0.1367	0.3693	0.2495	0.5117	0.613	0.409	0	0.7209	1.106	1.0966	0.2262	0.8474	0.4129
ALDOA	109.905	51.6927	21.7254	67.5213	50.4199	187.448	411.214	29.1923	31.2582	102.041	48.4106	12.064	7.0703	103.052	100.144	7.7764	64.9921	340.223	12.9611	600.847	47.2054	3.1231	449.439	210.774	31.4853	33.1892	211.862	92.3374	126.298	56.5701	35.4226	113.76	27.6681	396.399	56.2595	29.2986	58.3726	52.2332	48.529	207.266	162.108	42.3528	118.914	280.569	81.2588	127.707	97.5652	190.938	33.7697
ALDOB	0	0	0	0	0	0	0	0	0	0	0	0	0	0	0	0	0	0	0	0	0	0	0	0	0	0	0	0	0	0	0	0	0	0	0	0	0	0	0	0	0	0	0	0	0	0	0	0	0
ALDOC	4.9676	6.6204	1.4401	9.5705	5.6229	23.3588	44.6274	3.4203	4.2473	8.5748	7.3984	0.998	0.5164	9.7221	18.0625	0.4642	5.5651	35.5076	0.7747	72.8912	2.0711	0.1399	62.7855	34.156	2.293	1.8126	36.6369	20.0821	24.1318	10.9653	6.8571	18.8262	0.7101	49.6719	11.0034	5.6655	7.167	2.61	8.0078	31.6852	29.2058	10.218	28.8959	36.5594	16.2222	17.9219	17.2061	27.729	4.1865
AKR1B1	6.5968	2.9529	1.4242	13.5189	11.6294	6.7169	4.2063	1.1645	1.7198	2.4311	5.762	0.5614	0.5819	15.3373	12.3074	0.9983	1.8089	3.6387	1.2974	7.1032	2.7978	0.1324	5.6665	6.8875	1.539	1.2672	6.3842	4.7811	8.9709	2.6162	2.8014	4.8702	2.5428	6.3526	1.9492	1.5178	2.9058	5.4986	1.402	4.6796	9.8378	2.4714	5.6555	9.6505	2.9138	3.8702	22.613	9.947	2.636
ALOX12	0	0	0	0	0	0	0	0	0	0	0	0	0	0	0	0	0	0	0	0	0	0	0	0	0	0	0	0	0	0	0	0	0	0	0	0	0	0	0	0	0	0	0	0	0	0	0	0	0
ALOX5	0	0	0	0.2653	0	0.1808	0.086	0.0183	0	0.0465	0.033	0	0	0.0628	0.1814	0.0539	0.0386	0.1729	0.1252	0.2274	0.131	0.0321	0.4327	0.2138	0.0347	1.4467	0	0.0545	0.3329	0.0871	0.0796	0	0.1679	0.1666	0	0.0793	0.1606	0	0	0.4861	0	0.08	0	0.4846	0.1899	1.0669	0	0.1416	0.2328
ALOX5AP	0	0	0.6487	8.1196	0	0	0	0	0	0.1941	1.8474	0	0	0	0	0	0	0	1.0705	0	2.0319	0	0	0	0	13.4898	0.9639	0	5.6115	0	2.0214	0	0.8196	0	0	0	0	0	0	0	0	0	0	1.1385	0	3.4128	0	0	1.0675
ANXA8L2	0	0	0.1911	0	0	0	0	0	0	0	0	0	0	0	0	0	0	0	0	0	0	0	0	0	0	0	0	0	0	0	0	0	0	0	0	0	0	0	0	0	0	0	0	0.255	0	0	0	0	0
ALOX15	0	0	1.1595	0	0	0	0.0404	0	0	0	0	0	0	0	0	0	0	0	0	0	0	0	0	0	0	0	0	0	0	0	0	0	0.1081	0.1341	0	0	0	0	0	0	0	0	0	0	0	0	0	0	0
ALOX15B	0	0	0	0	0	0	0	0	0	0	0	0	0	0	0	0	0	0	0	0	0	0	0	0	0	0	0	0	0	0	0	0	0	0	0	0	0	0	0	0	0	0	0	0	0	0	0	0	0
ALPI	0	0	0	0	0	0	0	0	0	0	0	0	0	0	0	0	0	0	0	0	0	0	0	0	0	0	0	0	0	0	0	0	0	0	0	0	0	0	0	0	0	0	0	0	0	0	0	0	0
ALPL	0	0	0	0	0	0	0	0	0	0	0	0	0	2.3079	0	0.0602	0.6884	1.8561	0.0313	0	0	0.013	0.8337	0.7162	0.1725	0.0186	0.9565	0.7561	1.2038	0	0	0.2466	0.0381	0	0.3336	0.1027	0.035	0	0.068	0.7383	3.6298	0.8309	3.2124	0	0	0	0	0.552	0.2724
ALPP	0	0	0	0	0	0	0	0	0	0	0	0	0	1.8813	0	0	0	0	0	0	0	0	0	0	0	0	0	0	0.2016	0.2124	0.2875	0	0	0	0	0	0	0	0.0754	0.547	0	0	0	0	0	0	0	0	0
ALPPL2	0	0	0	0	0	0	0	0	0	0	0	0	0	2.001	0	0	0	0	0	0.2447	0	0	0	0	0	0	0	0	0.305	0.26	0.3791	0	0	0	0	0	0	0	0.0754	0.5851	0	0	0	0	0	0	0	0	0
AMBP	15.9423	1.8858	1.6929	2.4635	4.3233	1.87	4.2947	3.1133	2.3431	2.6358	3.0024	6.6882	2.3666	4.122	4.0363	3.1415	1.2994	2.1383	2.1226	2.1574	3.8365	0.7325	1.8271	8.5517	2.7662	33.5325	4.7295	5.789	6.0743	3.8841	3.5554	4.2141	3.5169	3.5523	5.4071	2.6078	5.0645	12.7846	2.8898	3.6042	2.1148	2.445	2.7105	3.7577	5.3516	1.9679	18.109	10.6703	2.5969
AMPD2	0.0282	0.0658	0.0049	0	0.1397	0.7117	0	0	0	0	0	0	0	0.4697	0	0	0	0	0	0.9558	0.0673	0	0.6662	0.9959	0	0.0562	0.163	0.0922	0.1541	0	0.2243	0.0315	0	0.0527	0	0	0.2421	0.5529	0.0269	0.1194	1.4317	0.1065	1.4804	1.108	0	0	0.2332	0.7589	0.0736
AMPD3	0	0	0	0	0	0	0	0	0	0	0	0	0	0	0	0.0336	0	0	0.0597	0	0	0.0083	0	0	0	0.2832	0	0	0.096	0	0	0	0.0208	0	0	0	0	0	0	0.1205	0	0	0	0	0	0	0	0	0
AMPH	0	0	0	0	0	0	0.1305	0	0	0	0	0	0	0	0	0	0	0	0	0	0	0	0	0	0	0	0	0	0	0	0	0.0765	0	0.1167	0	0	0	0	0	0	0	0	0	0	0	0	0	0	0
BIN1	0.0325	0.3456	0.2139	0.3279	0.979	1.1823	0.0638	0.0961	0.085	0	0.4273	0.1272	0.0586	2.894	0.5798	0.1813	0.0847	0.0899	0.1307	0.5637	0.5775	0.0075	0.5941	2.4834	0.4052	0	0.2957	0.3053	0.8074	0.4133	0.537	0.0634	0.0645	0.0818	1.025	0.3038	0.5728	0.3931	0.0272	0.095	0.2387	0.2852	0.246	1.282	0.6213	0.5582	0.7349	0.1816	0.359
AMT	0	0	0	0	0	0	0	0	0	0	0	0	0	0	0	0	0	0	0	0	0	0	0	0	0	0	0	0	0	0	0	0	0	0	0	0	0	0	0	0	0	0	0	0	0	0	0	0	0
AMY1A	0	0	0	0	0	0	0	0	0	0	0	0	0	1.0926	0	0	0	0	0	0	0	0	0	0	0	0	0	0	0	0	0	0	0	0	0	0	0	0	0	0	0	0	0	0	0	0	0	0	0
AMY1B	0	0	0	0	0	0	0	0	0	0	0	0	0	1.0926	0	0	0	0	0	0	0	0	0	0	0	0	0	0	0	0	0	0	0	0	0	0	0	0	0	0	0	0	0	0	0	0	0	0	0
AMY1C	0	0	0	0	0	0	0	0	0	0	0	0	0	1.0926	0	0	0	0	0	0	0	0	0	0	0	0	0	0	0	0	0	0	0	0	0	0	0	0	0	0	0	0	0	0	0	0	0	0	0
AMY2A	0	0	0	0	0	0	0	0	0	0	0	0	0	0.8079	0	0	0	0	0	0	0	0	0	0	0	0	0	0	0	0	0	0	0	0	0	0	0	0	0	0	0	0	0	0	0	0	0	0	0
AMY2B	0	0	0	0	0	0	0	0	0	0	0	0	0	0.8079	0	0	0	0	0	0	0	0	0	0	0	0	0	0	0	0	0	0	0	0	0	0	0	0	0	0	0	0	0	0	0	0	0	0	0
ANG	0	0	0	0	0	0	0	0	0	0	0	0	0	0	0	0	0	0	0	0	0	0	0	0	0	0.8216	0	0	0	0	0	0	0	0	0	0	0	0.9049	0	0	0	0	0	0	0	0	0	1.8816	0
ANK1	0.1536	0.6385	0.6244	0.107	0.1099	0	0.2157	0.5286	0.3048	0.4197	0.7188	0.5572	0.9567	0	0.0211	0.6104	0.4785	0	1.4411	0.1038	0.6421	1.8243	0	0.0251	0.8292	2.1391	0.0848	0.43	0	0.3451	0.5537	0.0266	1.2633	0.0367	0.5979	0.9574	0.8284	0.3194	0.8947	0.0686	0.0169	1.3254	0.0969	0.0257	0.2751	0.1067	0.0444	0	0.543
ANK2	0	0	0.0199	0.024	0.1642	0	0	0	0	0	0.0213	0	0	0.123	0	0	0	0.0524	0.0108	0	0.0318	0	0	0	0	0	0	0	0	0.0321	0	0	0.0242	0	0.0627	0	0	0.2162	0	0	0	0.0165	0	0	0.0273	0	0.1641	0	0
ANK3	0.1582	0	0.0507	0	0.035	0.143	0.6645	0.0374	0.0385	0.099	0.0341	0.0313	0.1608	0.6084	0.0967	0.061	0.0183	0	0.0898	0.5698	0.0808	0.127	0.6133	0.2723	0.1081	0.1145	0	0	0.2374	0.0827	0.1106	0	0.0756	0.4962	0.0659	0.1141	0.1129	0.0371	0.1298	0.3978	0	0.0606	0.0302	0.0066	0	0.0994	0.0468	0.0128	0
ANPEP	0.0574	1.3403	0.2095	0.9028	0	1.1593	0	0.1537	0.1219	0.6294	0.1579	0.3733	0.0607	0	8.076	0.3646	0.1555	0.5647	0.2591	5.7962	0.401	0.0908	1.4308	0.4686	0.1923	1.4952	0.3095	0.3665	0.685	0	0.064	1.5829	0.3567	0	0.0523	0.1548	0.604	0.0374	0.1857	1.9838	0.0387	0.1529	0.0226	0.859	0.0252	0	0	0.1102	0.2401
SLC25A4	4.9474	8.2526	2.4155	3.7691	1.8805	13.5631	9.0376	1.7471	1.022	5.3267	1.9997	0.5867	0.2946	11.747	11.232	0.623	5.9748	12.3749	1.6521	13.693	2.3745	0.0583	7.6735	12.7699	2.4204	3.4844	11.1264	6.9649	6.8265	3.6266	5.1558	12.4896	2.4778	16.6276	2.5342	1.4201	2.9819	5.4728	2.4894	5.6706	5.6096	2.8903	4.8841	7.89	3.0733	6.9978	2.787	8.7078	2.6348
SLC25A5	11.6681	18.6743	3.5755	9.3303	1.3463	25.0486	23.4916	4.6486	3.1688	10.2308	4.7395	1.2311	0.424	29.9176	27.0063	2.6106	11.1301	26.4903	3.5046	35.2764	3.9566	0.4038	34.4538	27.7306	5.7619	7.9498	27.4609	13.1812	19.0049	12.9322	11.6441	29.2215	5.3387	59.1298	4.9509	2.8761	4.8613	3.3179	6.3232	23.4451	13.7269	4.7062	12.0722	27.2338	6.0339	12.8556	2.5705	21.1431	4.5428
SLC25A6	11.8062	11.9653	3.4744	8.1338	1.305	25.6379	11.8201	3.4837	2.3554	5.7485	3.9002	1.2993	0.2867	25.3024	19.0822	2.2297	9.5255	17.1362	2.593	30.153	3.7998	0.3693	26.0472	25.6753	4.9811	7.4826	21.8481	13.2252	15.8376	7.1406	7.4967	21.2469	4.0939	23.5519	3.9496	2.5457	4.3133	3.3345	4.4017	11.7674	14.1805	4.1844	7.9417	10.0403	5.8587	7.5051	1.8871	19.9968	3.9625
ANXA1	13.8734	45.5775	25.6696	104.772	30.9279	131.891	1221.69	54.1139	43.5472	88.9115	20.2185	11.6515	5.5812	173.996	63.8994	9.2297	43.1047	110.758	18.0991	75.0408	25.7125	3.8123	89.0247	124.809	13.8492	48.0373	85.819	109.456	33.7609	35.3478	23.654	21.9446	43.8082	757.876	10.4773	29.8738	40.5854	36.8581	27.103	70.2373	216.491	53.6998	198.212	103.957	115.955	153.683	34.8657	73.2219	41.4948
ANXA2	27.5704	330.247	144.943	447.782	101.258	424.608	121.121	127.783	94.2669	218.64	45.1942	56.5858	20.3019	180.28	242.347	24.8237	107.579	313.094	69.4613	380.958	89.554	6.9064	381.616	445.167	42.1664	38.046	188.836	228.869	101.753	143.995	61.2888	52.4203	109.27	135.713	58.4087	114.355	263.035	77.067	91.4188	244.182	150.129	112.156	209.137	506.569	342.34	239.197	148.885	248.4	118.235
ANXA3	0.2754	0	2.6559	1.5482	1.159	14.372	11.8907	1.1998	1.2459	10.5107	0.1588	0.483	0.1957	9.606	5.5145	0.7595	0.4393	3.1423	0.8162	6.5614	1.8989	0.8309	8.7824	4.976	0.668	20.0427	7.2261	4.5242	8.8765	2.6722	4.265	0.1316	1.822	8.3455	0.2604	2.9437	4.2098	0.3682	1.4229	7.3208	22.8908	3.2484	15.057	15.2623	4.5643	45.5091	0.972	4.7968	5.2829
ANXA4	341.027	17.3444	3.8581	16.9435	8.6033	19.3282	14.9369	2.7562	3.4028	7.5651	4.4799	1.4415	1.0153	14.8994	14.4554	2.4118	6.8723	16.9026	3.5624	24.2809	4.1269	0.7957	16.5406	12.4961	1.8304	12.0192	16.4966	11.9646	10.9765	10.2627	9.7361	7.0939	5.2807	12.9753	2.0595	5.3801	9.3938	7.8021	5.4649	12.6029	10.5054	4.7374	10.0419	23.2822	5.988	18.153	7.6382	13.2665	5.6988
ANXA5	63.9791	67.5871	42.049	135.328	97.2952	75.1396	68.575	23.7321	20.8857	40.5421	36.4375	19.5897	6.507	57.3244	98.052	10.1244	25.1258	88.7957	20.1193	54.4678	41.7455	2.4716	109.917	159.092	23.6798	24.2467	54.8076	65.4564	60.1358	38.3353	29.7879	62.6878	51.192	59.8772	39.7432	25.7192	34.0863	58.4074	34.8599	78.1267	42.5637	49.8909	64.2795	164.202	111.273	56.3469	151.908	126.905	36.1363
ANXA6	5.8383	11.8594	10.9224	22.473	10.2173	18.563	8.3503	3.6857	5.0408	5.4522	6.6389	4.7567	1.9503	24.6432	17.0323	2.3162	6.0161	14.6844	5.0114	11.2198	15.4747	0.6304	8.5268	20.6736	2.6157	11.4718	7.4422	10.3974	12.4726	10.447	5.3984	18.8615	10.2072	9.5884	21.7536	5.2635	8.3549	27.9567	8.2437	15.5059	31.1933	18.5056	24.411	9.5223	25.3941	7.7373	21.2699	21.1337	12.1396
ANXA7	3.2806	1.7812	0.8209	2.6972	1.5067	4.7111	6.8515	0.7411	0.9043	2.2957	1.4763	0.2646	0.2017	4.9376	6.0015	0.3768	1.0894	4.6014	0.7784	12.9341	1.0704	0.0795	6.7177	4.152	0.8397	0.5585	1.3604	1.4748	3.6653	2.6833	2.8055	4.1312	1.6155	7.3142	1.0878	1.2918	1.8269	2.0946	1.5439	4.0614	2.2883	1.6428	1.7781	1.3769	1.3394	3.442	2.0753	4.3306	1.7247
ANXA11	3.3465	3.4583	1.5343	4.9686	1.2853	10.7162	17.6443	2.2129	2.1122	7.3069	2.471	0.4917	0.2464	9.9385	10.2844	1.0208	3.7495	12.7993	1.5746	15.6355	1.8344	0.1688	16.4376	10.3941	2.1145	5.7068	5.5135	4.8962	18.421	8.3753	7.1804	4.5872	1.7265	20.0369	0.7866	1.9974	4.2917	2.8511	3.3698	8.1176	14.9244	3.0367	13.8035	7.7454	4.1674	9.8045	1.7367	4.5408	2.6231
ANXA13	0	0	0	0	0	0	0	0	0	0	0	0	0	0	0	0	0	0	0	0	0	0	0	0	0	0	0	0	0	0	0	0	0	0	0	0	0	0	0	0	0	0	0	0	0	0	0	0	0
AOC2	0	0	0	0	0	0	0	0	0	0	0	0	0	0	0	0	0	0	0	0	0	0	0	1.0546	0	0	0	0	0	0	0	0	0	0	0	0.165	0	0	0	0	0	1.6266	0	0	5.0417	0	0	0	0
AOX1	0	0	0.2689	0.0063	0.3338	0	0	0	0	0	0.3329	0.0019	0.033	0	0	0.0147	0	0	0	0	0.0421	0	0	0	0	0	0	0	0	0.017	0	0	0.0396	0	0	0.002	0	0.2	0	0	0	0.0197	0	0	0	0	1.1113	0	0.0221
APAF1	0	0	0	0	0	0	0	0	0	0	0	0	0	0	0	0	0	0	0	0	0	0.0045	0	0	0	0.3275	0	0	0	0	0	0	0	0	0	0	0	0	0	0	0.004	0	0	0	0	0	0	0	0
NUDT2	0	0	0	2.4142	0	2.1495	0	0	0	0	0	0	0	0	0	0	0	0	0	0.1431	0	0	0.692	0	0	0.2976	1.039	1.2879	0.5718	0.5824	0	0.5385	0	1.2398	0	0.056	0	0	0.0915	0	0	0	0	0	0	0.82	0	0	0
APOF	0.7275	0	0.5238	0	0	0	0	0.9453	0.7475	1.4085	0	0.6389	0.1343	0	1.4814	0	0	0	0.2615	0	1.0456	0	0	0	0	6.082	0	0	0	0	0	0	0	0	0	0	0	0	0	0	0	0	0	0	0	0	0	0	0
APC	0	0	0	0	0	0	0.0145	0	0	0	0	0	0	0	0	0	0	0	0	0	0	0	0	0	0	0	0	0	0	0	0	0	0	0	0	0	0	0	0	0	0	0	0	0	0	0	0	0	0
APCS	4.6013	1.4567	6.1371	4.3336	16.7686	2.4067	1.0387	4.0692	2.4372	4.4246	2.5632	5.7078	2.5249	4.4829	5.1475	6.0605	2.0947	4.1704	3.7283	2.7509	12.9795	0.7859	3.2004	10.3678	1.8888	48.3351	6.5093	8.1191	5.0102	2.2002	1.8774	7.6877	8.0562	0.9988	4.7266	8.5365	4.6998	230.937	11.1393	4.9836	2.249	5.3616	3.6873	5.2963	5.9597	0	148.919	19.0983	6.045
APEH	0.8863	1.7431	0.5715	1.2417	0.726	4.0002	1.6481	0.9894	0.8223	2.1244	0.8004	0.3544	0.2413	4.6106	2.8625	0.716	0.8029	2.7387	0.4247	6.6641	0.8322	0.2653	4.4671	3.2091	0.9347	0.4213	3.9737	2.6819	3.662	1.5921	1.8106	0.8711	0.5045	1.5742	1.0978	0.8139	1.2283	0.2438	0.4126	1.3468	4.113	1.2769	3.0446	1.4641	0.7067	1.923	0.9025	1.3875	0.7276
APEX1	4.4822	10.724	2.7555	6.4633	7.2568	19.1984	17.439	4.2167	3.997	15.2841	5.4853	0.5976	0.4193	22.9708	13.9614	0.857	3.8689	13.8529	1.2703	11.1543	2.952	0.2907	32.4915	19.0445	3.9336	5.318	60.0264	25.7444	36.4528	16.3849	13.8484	15.9844	1.6187	23.0724	2.1925	1.935	3.8511	1.8679	3.9101	12.8629	50.4421	6.0845	33.3873	20.4979	6.4233	16.4201	17.6438	21.0094	5.8926
XIAP	0	0	0	0	0	0.0543	0	0	0	0	0	0	0	0	0	0	0	0	0	0.417	0	0	0.2596	0	0	0	0	0.2489	0	0	0	0	0	0	0	0	0	0	0	0	0	0	0	0	0	0	0	0	0
APLP2	0	0	0	0	0	0	0.4684	0	0	0	0	0	0	0	0	0	0	0	0	0.128	0	0	0.4462	0.5946	0.1742	0	0.1787	0.2443	0	0	0	0	0	0	0	0	0.3281	0	0	0	0.1231	0	0	0.1911	0	0.2237	0	0.5571	0
APOA1	1240.15	192.882	403.379	273.371	526.9	307.766	258.97	522.706	296.989	241.608	304.619	1156.61	327.37	528.843	353.524	361.524	79.7948	278.821	77.8775	148.906	495.671	83.7671	105.776	350.64	103.16	1737.48	118.779	211.555	440.038	239.04	139.049	152.884	192.382	106.423	267.567	75.6049	180.048	297.772	145.335	103.656	85.549	96.5213	109.553	127.299	482.009	48.4285	544.377	475.159	100.84
APOA2	948.093	44.7441	96.3406	49.6289	184.812	42.8748	33.6484	143.099	88.95	50.2811	77.1293	333.731	103.028	180.261	74.5029	94.4852	11.9012	61.8045	19.017	23.4	110.763	15.7132	69.8936	150.553	77.5965	422.332	32.1706	66.8216	201.124	95.0708	51.3467	37.051	46.1328	22.4915	166.267	45.6534	116.004	127.615	48.8949	18.1415	16.3148	47.8587	27.6413	19.671	86.0488	10.3884	113.564	64.0697	23.9902
APOA4	10.9115	2.4864	3.54	3.4499	2.8431	1.2496	1.7892	9.148	4.5616	4.9352	3.5755	6.6664	2.6141	2.395	0.9614	2.1657	0.0974	1.4759	0.5477	0.7102	2.0162	0.1532	0.9625	3.1504	0.5876	30.9827	6.9902	4.2987	7.4223	1.3563	1.1873	1.6158	3.573	1.9918	1.7802	0.9102	4.0578	3.6667	3.8374	0	0.9624	1.2016	0.6298	9.9092	3.1313	0.7879	10.8596	13.4566	1.2539
APOB	7.6855	0.6381	0.9043	2.4699	0.7089	1.3947	2.888	3.4919	2.6043	2.7105	1.4531	6.1391	1.4478	0.8568	1.914	2.8476	0.9475	1.8808	0.7774	2.296	2.1631	0.527	1.2162	4.1441	1.3247	2.3165	1.5167	2.9747	1.4548	1.4737	1.351	1.7186	2.0617	1.2147	2.8309	1.0966	1.9716	1.6992	1.6449	1.1747	0.8957	1.3367	1.039	0.6557	1.1958	1.0682	0.927	4.7577	1.2844
APOC1	36.889	14.0969	22.1016	9.9215	32.5632	17.6417	15.6059	15.1043	12.2964	19.8961	34.087	85.1401	10.8854	14.0537	15.3135	13.2412	5.1737	23.3137	11.1333	11.7722	18.3863	4.203	13.9756	30.7831	16.2746	49.7205	15.1112	19.0501	19.3198	11.4207	19.4178	8.319	4.5141	7.5219	9.9262	8.7583	11.2464	20.5292	10.7398	11.614	6.9212	8.6194	10.5143	12.8934	8.5231	4.5348	23.4512	21.279	15.4849
APOC2	6.6572	0	1.2035	6.0054	1.4209	5.3364	1.171	16.2876	12.4884	11.8898	7.9053	32.5696	2.9968	0	5.7453	3.1335	2.4451	2.3763	2.9788	0	6.1497	0.3066	0	12.2099	7.4784	18.3207	2.4146	4.6481	7.5385	3.3922	4.6411	3.5953	3.1133	3.5701	3.3228	3.8196	7.1606	3.9082	4.6659	3.0314	5.3221	1.1057	5.4588	0	7.1256	1.0914	6.1777	4.2895	0
APOC3	8.182	6.4441	10.0072	10.366	6.7725	3.5855	5.2898	0	7.0561	15.1613	8.793	47.7187	4.9553	0	0	4.5725	3.0688	0	3.1801	0	8.1451	0	0	14.6966	0	9.9059	4.4276	7.3295	0	6.7309	3.2372	6.5662	10.1174	0	0	0	0	3.1506	5.7906	0	0	0	3.5209	0	0	0	6.4298	10.4101	3.3172
APOC4	0	0	0	0	0	0	0	0	0.1517	0	0	0	0	0	0	0	0	0	0	0	0	0	0	0	0	0	0	0	0	0	0	0	0	0	0	0	0	0	0	0	0	0	0	0	0	0	0	0	0
APOD	29.5884	2.9303	5.8605	7.2304	11.5077	1.0873	3.2546	5.5221	5.975	3.0686	5.5547	19.1422	5.1556	0	5.6269	6.6972	3.4006	5.3181	3.2256	2.7111	7.4815	1.1093	2.0191	6.4729	8.7551	28.1826	2.4059	14.7699	6.9431	3.6009	6.2477	4.6945	6.2659	1.284	10.061	10.5915	11.3586	5.2022	1.5516	1.5555	1.4449	9.9724	2.3729	2.4038	8.0095	0.4217	13.6984	19.0217	6.3705
APOE	10.8475	3.0878	3.4611	11.1189	4.2901	6.1001	5.342	4.5552	4.7301	4.077	2.4745	8.0936	2.8026	5.0111	5.9563	3.4	1.3179	6.9691	1.5642	1.6876	4.0291	0.2936	4.3465	10.9444	3.4056	119.659	5.0911	5.1481	13.9482	2.7319	1.1617	5.1115	4.5133	3.7497	6.047	1.9156	3.0371	5.0308	2.3489	5.6014	3.6296	3.9839	4.7066	14.5091	5.2697	2.1217	15.8106	9.8472	2.9975
APOH	29.0847	10.5403	7.4774	7.3608	4.5535	5.0161	5.2224	5.9076	2.9199	5.497	3.1829	16.0715	2.8181	8.121	4.3704	3.3945	1.5885	6.5028	3.6605	1.8743	9.8503	0.5081	9.5431	19.5171	7.9064	43.9182	7.7874	11.1291	11.9134	5.8894	5.43	8.6753	8.9349	4.1921	13.7945	5.0373	10.3154	9.4765	6.9962	6.3937	9.3016	5.4984	7.4417	9.1416	15.412	4.1015	20.5204	28.9094	6.673
APP	0.2017	0	0	0	0	0.2241	1.0605	0	0	0.8617	0	0	0	0.1528	0.5006	0	0	0	0	0.4343	0	0	0.5614	0.4978	0	0.0136	1.1689	0.6095	0.054	0.0295	0	0.2957	0	0.6494	0.034	0	0.0999	0	0	0	0.6647	0	2.2922	0.4554	0	0.161	0.0305	4.0785	1.7043
APRT	6.2804	2.3167	2.0332	5.5241	6.3973	11.2642	27.0949	3.774	4.9052	8.3715	3.5585	0.975	0.5019	10.9074	8.4337	0.8154	2.7029	4.5376	1.7869	19.1571	3.7402	0.3257	16.6828	23.471	2.5525	4.134	5.3193	7.3409	4.7855	5.5676	2.6052	2.3178	2.6157	20.3671	3.1519	1.5851	3.976	2.9715	1.8043	3.6638	6.462	2.9491	7.1042	7.954	4.7414	6.7264	9.7017	9.3921	3.7094
FAS	0.0889	0	0	0.0691	0	0	1.3667	0	0	0	0	0	0	0	0.1095	0	0	0	0	0.4965	0	0	1.0295	0.065	0	0	0.103	0	0	0	0.1004	0	0	0.5308	0.0363	0.0658	0.0649	0.0322	0	0.1533	0.145	0	0.0231	0.1183	0	0	0.1245	0	0.0748
SHROOM2	0	0	0	0	0	0	0.0188	0	0	0	0	0	0	0	0	0	0	0	0	0	0	0	0	0	0	0	0	0	0	0	0	0	0	0.4814	0	0	0	0	0	0	0	0	0	0	0	0	0	0	0
AQP1	0	1.0949	0.2807	0	0	0	0	0	0	0	0	0	0	0	0.6529	0.2322	0.7268	0	0.1558	0.5175	0.3921	0	0	0	0.1847	0	0	0	0	0	0.2277	0	0	0	0	0.2579	0	0.5884	0	0	0	0	0	1.3012	0.6193	0.1419	0	0	0
AQP5	0	0	0	0	0	0	0	0	0	0	0	0	0	0	0	0	0	1.1157	0	0	0	0	0	0	0	0	0	0	0	0	0	0	0	0	0	0	0	0	0	0	0	0	0	0	0	0	0	0	0
ARAF	0	0	0	0	0	0	0	0	0	0	0	0	0	0	0	0	0	0	0	0	0	0	0	0	0	0	0	0	0	0	0	0	0	0	0	0	0	0	0	0	0.0421	0	0	0	0	0.1035	0	0	0
ARCN1	2.4216	3.2708	0.6347	2.8643	0.839	4.8251	6.6019	0.8809	0.5747	1.5634	1.1699	0.2337	0.0184	6.8751	5.5469	0.2813	1.7246	6.8076	0.729	5.1291	0.9792	0.1357	6.6662	4.9818	0.6889	1.3803	4.4255	2.5252	2.6666	1.6792	1.2877	5.2855	1.3043	6.5627	1.7781	0.7076	1.4694	0.482	1.497	3.6091	3.7588	1.5363	2.645	3.5966	1.1392	2.0452	0.6525	3.6462	1.5147
ARF1	20.6714	15.8036	4.4866	23.7688	7.6675	65.6683	76.9636	6.3835	5.3823	12.2119	7.285	2.1711	1.5086	45.7709	47.0562	3.0596	13.671	93.7181	4.2957	63.2616	5.5301	0.8011	80.2794	38.4087	6.6218	12.6305	43.7933	25.5073	39.5954	21.6405	14.0899	25.0876	5.4323	54.9227	8.965	5.5559	11.0291	4.0516	9.0569	42.111	31.2648	9.2904	34.2591	26.0256	11.8784	26.0302	15.3233	53.8736	7.8541
ARF3	20.6542	15.8036	4.4866	23.7688	7.6675	65.6683	76.9636	6.3835	5.3823	12.2119	7.285	2.1711	1.5086	45.7709	47.0562	3.0464	13.671	93.7181	4.2848	63.2196	5.5301	0.7923	80.1646	38.3533	6.6101	12.6135	43.7325	25.4706	39.5488	21.6289	14.0702	25.0686	5.3973	54.9049	8.9584	5.5506	11.0231	4.0361	9.0501	42.0876	31.2541	8.4325	34.244	26.001	11.8784	26.0126	14.8322	53.6767	7.8422
ARF4	23.1718	20.8103	5.5705	31.8544	8.0755	58.0053	45.6439	8.4048	6.798	15.0676	7.4777	2.7556	1.4719	52.6387	46.4848	1.8604	12.1811	48.5588	5.3214	60.3593	6.2851	0.6207	63.2791	42.3039	4.4888	17.2126	30.9604	27.2131	24.2759	9.6686	9.7221	26.5546	6.4494	29.6612	8.7077	5.0288	9.4325	2.8792	8.7505	29.7785	27.4771	4.8474	40.6859	41.3646	15.0835	14.6238	11.1288	42.1694	7.2688
ARF5	22.2467	15.9256	7.059	24.954	7.0823	56.16	57.153	6.4546	5.2023	12.9724	6.1686	2.1831	1.2446	50.4463	49.446	0.9993	10.5022	55.3382	3.6784	55.0241	6.8046	0.5782	43.8352	30.6973	2.2049	11.3775	25.5941	17.9459	31.4051	14.9733	9.0555	22.0201	6.2982	38.9878	5.6618	3.4245	7.1096	1.6521	6.9364	30.6771	26.605	3.5163	32.9939	26.016	11.9199	22.3771	12.1197	32.1328	5.068
ARF6	1.4042	3.3864	1.002	4.3623	1.6647	16.8243	5.3641	2.2459	1.879	4.5405	2.216	0.2458	0.1262	7.6669	4.7498	0.3754	2.8247	12.6951	1.1008	13.791	1.549	0.0998	14.8998	9.0823	1.074	4.4255	6.3819	6.5186	8.4444	3.7369	3.3617	4.8107	1.8328	5.4885	1.0112	0.9748	1.3568	1.2994	0.9009	4.437	5.0614	1.7924	4.6808	6.607	1.6368	6.956	4.6146	6.3155	2.6561
ARG1	0	0	0	0	0	0	0	0	0	0	0	0	0.0147	0	0	0.0251	0	0	0	0	0	0.0883	0	0	0	0	0	0	0	0	0	0	0	0	0	0	0	0	0	0	0	0	0	0	0	0	0	0	0
ARG2	0.9852	0	0	0	0	0	0	0	0	0	0	0	0	0	0	0	0	0	0	0	0	0	0	0	0	0	0	0	0	0	0	0	0	0	0	0	0	0	0	0	0	0	0	0	0	0	0	0	0
RHOA	9.9658	5.8877	4.7361	12.5245	7.8181	15.9848	10.8778	3.8613	3.5659	20.8293	4.6331	2.637	1.268	12.8286	24.8275	3.0549	6.2439	19.1115	3.0877	21.8185	8.5848	0.9133	46.9071	30.8437	6.2189	19.6758	23.6735	18.5442	20.5218	12.2136	8.2662	13.9648	6.486	21.1071	5.0099	6.0843	7.961	10.8345	7.0753	19.0489	15.6818	7.0156	13.292	14.2689	12.9347	35.055	10.905	18.5489	10.622
RHOB	1.6972	0	0	1.6712	0	0	0	0.9984	0.8331	0	0	0	0	3.6839	6.9301	0	0	0	0	0	1.0053	0	0	0	1.0346	5.0869	3.3286	0	0	0	0	5.2504	0.2473	0	0	0	0	0.8755	0	2.0741	5.6583	1.5011	0	0	0	0	6.2688	0	0.9727
RHOC	7.7742	5.0779	3.5291	8.7552	5.5669	10.8483	7.0119	2.9314	2.4921	18.7677	3.8899	2.0905	0.8844	8.1783	15.7638	3.1938	4.3783	14.7549	2.1606	13.6652	6.4052	0.6187	29.5938	21.28	4.683	13.3627	17.0665	12.6183	13.8978	8.7609	5.5471	6.7654	5.1077	17.2114	5.4625	4.6209	6.8205	9.0905	5.0044	17.9395	10.655	4.2353	9.9065	10.8382	8.5773	31.5901	11.1819	18.1775	7.8087
RHOG	0.3367	0.9211	0.6708	2.4348	1.3786	3.691	0	0.5157	0.1948	0	1.1271	0.7087	0	4.0176	3.3663	0.272	1.3429	4.8365	0.5623	0	0.9882	0.1363	4.5213	3.5424	0.2912	5.4398	4.2321	3.3233	5.1052	2.6922	1.5965	1.8257	0.6841	1.8395	0	0.6631	0.6895	1.4149	0.3973	6.6072	1.816	0.5063	1.1749	2.774	3.2901	1.166	4.7989	5.0806	1.5273
ARHGAP1	6.8928	4.9543	1.5933	8.7738	3.5431	10.5016	4.3581	1.8041	1.8865	3.7286	3.02	0.6102	0.3769	7.1445	38.1905	1.0226	3.9916	10.6804	0.8286	4.5765	2.2187	0.1876	9.2732	10.9889	0.9311	2.3769	3.9303	5.0979	4.5974	3.8408	2.3492	4.0365	1.3392	4.1945	1.9148	1.3133	2.0416	3.8731	1.8906	4.443	1.2568	2.5359	4.4425	3.6098	3.7861	4.5412	4.8585	8.5226	2.2414
ARHGAP4	0	0	0	0	0	0	0	0	0.1832	0	0	0	0	1.6329	1.609	0.0677	0	0	0	2.4449	0	0.0153	1.2491	0.2914	0.1347	0.5358	0.323	0.1681	0.2578	0.1324	0.6371	0	0.2503	0	0	0.1939	0	0	0	0	0	0	0	0.508	0.5826	0.1453	0	0	0.0748
ARHGAP5	0	0	0	0	0	0	0	0	0	0	0	0	0	0	0	0	0	0	0	0	0	0	0	0	0	0	0.0103	0.0109	0	0	0	0	0	0	0	0	0	0	0	0	0	0	0	0	0	0	0	0.0321	0
ARHGDIA	6.7375	16.4484	5.0778	29.0006	21.3728	51.6969	15.03	8.2211	7.0148	16.9295	16.7821	2.5272	2.1882	36.0396	39.6086	2.4059	15.9884	73.6038	4.0698	67.0334	7.8538	0.3067	84.9513	47.761	11.1887	5.1092	38.113	47.5966	62.1022	22.7674	13.1882	44.9986	3.3135	23.2011	11.2411	8.1643	13.7405	4.919	11.6749	36.5898	39.9732	11.458	24.4234	29.4563	15.4907	21.7977	41.717	66.1675	17.8586
ARHGDIB	1.9212	5.124	4.5004	22.8748	1.3974	18.1905	6.2736	4.0548	4.6439	4.1061	5.1765	1.0213	0.585	5.4863	15.6752	0.7179	6.0348	12.1423	2.9284	10.6828	6.471	0.8724	17.8523	12.5204	2.6185	17.3323	2.6098	7.3311	11.2549	9.0506	4.9751	4.4993	4.9073	7.4296	0.9567	4.899	5.9342	2.5012	5.6409	19.9485	4.3876	7.1701	4.4104	10.363	9.9106	10.8737	5.882	7.5771	12.5027
ARL1	4.4839	3.1138	0.213	4.467	2.2255	5.1057	7.2464	0.4626	0.7069	0.561	1.1181	0.0222	0.0253	6.5262	7.596	0.0532	2.0522	6.7598	0.2961	3.963	0	0	7.0492	7.1863	0.5965	1.4093	3.7008	3.5739	2.0283	0.9708	1.3537	2.8097	0.3916	9.7649	1.8537	0.5083	1.3202	0.2204	0.6263	2.4826	3.0977	0.7177	2.4294	3.1131	0.7644	2.9472	1.1562	6.0744	1.0719
ARL2	0	0.1375	0	0	0	0.2506	0	0	0	0	0	0	0	0	0	0	0	0.4169	0	0.5673	0	0	0.6884	0.3301	0	0	0.4977	0.1733	0	0	0.0948	0.353	0	0	0	0	0	0	0	0	0	0	0	0	0	0	0	0.8715	0
ARL3	0.5885	0.4277	0.1296	1.0959	2.4607	0.8221	6.2299	0.2212	0.0687	1.1207	0.263	0.1349	0	5.018	2.4173	0	0.6272	2.4878	0.0982	1.7298	0.5729	0	0.6459	1.3626	0.356	1.1741	1.5619	1.3661	3.3976	1.0129	1.1967	2.7468	0.5319	4.2986	1.0214	0.2981	0.6269	0.7151	0.4509	2.7121	6.4216	0.7341	5.832	1.0342	0.6427	0.828	3.1184	3.9701	0.3682
ARRB1	0	0	0	0	0	0	0	0	0.0262	0	0	0	0	0	0.1839	0.0131	0	0	0	0	0.0119	0	0	0	0	0	0	0	0.067	0	0.0474	0	0.2211	0	0.0462	0	0	0	0	0	0	0	0	0	0.0867	0	0	0	0.0085
ARRB2	0	0	0	0	0	0	0	0	0	0	0	0	0	0.1974	0.0843	0	0	0	0	0	0	0	0	0	0	0.2099	0	0	0.0533	0	0	0.0287	0	0	0	0	0	0	0	0	0	0	0	0	0	0	0	0	0
ARSA	0.438	0.1609	0.049	0.0696	0	0.8407	0	0.0622	0.1135	0.2722	0.0636	0.0244	0.009	0.069	0.236	0.0716	0.0975	0.0606	0.3387	0	0.0424	0.0172	0	0.2969	0.0308	0.0364	0.0575	0.1761	0	0	0.2427	0	0.0558	0	0.2559	0.1911	0.3016	0	0.128	0.1215	0	0.2235	0	0.4006	0	0	0.0293	1.1208	0.2461
ARSB	0.0398	0	0	0.0285	0	0	0	0	0	0	0	0	0	0	0	0	0	0	0	0	0	0	0	0	0	0	0	0	0	0	0	0	0	0	0	0	0	0	0	0	0	0	0	0	0	0	0	0.053	0
STS	0	0	0	0	0	0	0	0	0	0	0	0	0	0	0	0	0	0	0	0	0	0	0	0	0	0	0	0	0	0	0	0	0	0	0	0	0	0	0	0	0	0	0	0	0	0.3059	0	0	0
ARSD	0	0	0	0	0	0	0	0	0	0	0	0	0	0	0	0	0	0	0	0	0	0	0	0	0	0	0	0.0679	0	0.0673	0	0	0	0	0	0	0	0	0	0	0	0	0	0	0	0	0.3259	0	0
ARSE	0.0663	0	0	0	0	0	0	0	0	0	0	0	0	0	0	0	0	0	0	0	0	0	0	0	0	0	0	0	0	0	0	0	0	0	0	0	0	0	0	0	0	0	0	0	0	0	0	0	0
ARVCF	0	0	0	0	0	0	0	0	0	0	0	0	0	0.3209	0	0	0	0	0	0	0	0	0	0	0	0	0.1562	0.1299	0	0	0	0	0	0.1253	0	0	0	0	0	0	0.2517	0	0.2644	0	0	0.0035	0	0	0
ASAH1	10.8895	3.1631	1.3467	13.697	1.367	3.2696	4.3016	0.8348	1.2304	2.0917	1.2021	0.6336	0.1941	6.3054	8.4591	1.0174	1.7207	5.8879	0.8395	2.2213	2.0075	0.1137	2.8686	3.2488	0.4289	1.4133	1.7463	3.1437	3.2111	2.967	1.8209	0.8888	1.1496	4.4158	0.7974	1.4928	2.2117	0.7127	1.361	8.7024	1.1734	1.3137	2.6347	4.8025	2.8887	4.0339	1.0711	6.0954	2.3918
ASL	1.907	0.1936	0.0493	0.079	0.1184	0.2526	0.2872	0	0.0579	0.1437	0.0902	0	0	0.0987	5.901	0.0468	0	1.3274	0.0123	1.2355	0	0.0169	0.2179	0.4161	0.1124	0	0.0658	0.0502	0.7546	0.261	0.2101	0	0	1.4883	0.0784	0.0115	0.0791	0.0622	0.0829	0.7606	0	0.0464	0.0137	3.323	0.1692	1.3224	0.4815	0.0644	0.0374
ASNA1	1.0585	2.3818	0.5828	2.2677	1.3547	2.4251	5.417	0.6528	0.5374	1.5383	2.1607	0.2303	0.091	3.7847	5.3289	0.3469	2.4101	5.6719	0.3912	7.6281	1.0253	0.5727	6.1145	5.5374	1.4349	3.921	3.6987	3.0847	8.7745	4.6036	3.3548	4.8631	0.6503	3.9595	1.7038	1.5345	6.4496	0.9958	1.564	6.7456	5.2994	2.3689	3.3017	4.8495	5.8926	4.1361	1.8775	3.326	0.9787
ASNS	0	0	0	0	0	0	2.1894	0	0	0	0	0	0	0	0	0	0.4372	0.1858	0.0336	0	0	0	3.8175	1.0035	0.3083	0	0.3579	0	0.8234	0	0	0	0.0453	4.7972	0.0406	0	0.034	0	0	0	0.173	0	0	1.3559	0	0	0	0	0
ASPA	0	0	0	0	0	0	0	0	0	0	0	0	0	0	0	0	0	0	0	0	0	0	0	0	0	0	0	0	0	0	0	0	0	0	0	0	0	0.2306	0	0	0	0	0	0	0	0	0	0	0
ASPH	2.4338	2.4557	0.8018	3.1758	1.5873	3.0838	7.8623	1.2722	1.48	3.1044	1.2677	3.9751	0.1547	8.463	3.1354	0.3137	1.9812	6.8175	2.3232	5.8353	1.028	0.0717	5.8454	15.3194	0.8709	0.5208	2.2116	1.8762	1.2825	1.4741	0.8531	1.7877	1.5958	5.8296	0.8719	0.8161	1.3847	1.1476	1.1827	2.8583	11.8529	2.5966	11.5067	4.9018	14.9224	2.6395	2.7695	3.0317	1.3429
ASS1	3.2195	17.9569	3.1027	4.4993	1.2959	42.7112	70.989	5.744	4.4939	13.6657	3.0796	0.8532	0.1466	13.3028	9.3217	0.659	8.2369	36.6355	1.1535	51.7143	2.9266	0.0116	30.3643	21.3533	3.8267	8.1265	35.0382	22.5601	33.3816	41.3955	36.2393	6.9204	2.6361	80.7441	2.1941	2.767	7.9668	0.6119	1.3959	9.6341	58.596	7.6733	41.5554	22.4134	7.9594	45.2919	2.6545	6.9082	2.4021
SERPINC1	35.6796	1.8192	10.8524	3.211	34.3928	1.8484	2.0838	8.1549	4.7462	7.4015	10.993	21.7503	7.5238	24.9569	2.9978	8.4253	0.4219	1.3317	2.4299	0.6573	11.877	1.9564	1.1541	6.3835	2.7077	37.2629	3.041	3.848	15.8048	3.1892	3.3461	3.0937	5.1702	0.9086	8.3806	1.6727	6.2665	12.8857	1.4595	1.6187	1.0898	2.4305	3.9538	5.2955	4.2733	0.8715	39.9285	12.0512	3.4072
ZFHX3	0	0	0	0	0	0	0	0	0	0	0	0	0	0	0	0	0	0	0	0	0	0	0	0	0	0	0	0	0	0	0	0	0	0	0	0	0	0	0	0	0.0023	0	0	0	0	0	0	0	0
ATF1	0	0	0	0	0	0	0.8532	0	0	0	0	0	0	0	0	0	0	0	0	0	0	0	0	0	0	0	0	0	0	0	0	0	0	0	0	0	0	0	0	0	0	0	0	0	0	0	0	0	0
ATIC	2.7245	2.7392	0.9582	3.0814	2.2999	9.1359	2.8689	0.7943	0.7438	1.4663	1.567	0.2277	0.3417	7.4549	4.8976	0.6061	1.2357	4.4405	0.8346	8.0723	1.5916	0.1588	13.8707	9.3885	2.1375	2.1231	6.3094	7.3809	6.2707	3.501	4.1928	2.7969	0.7236	2.6667	1.8589	1.0497	1.7415	1.1918	2.5699	5.2596	3.561	1.2339	3.473	6.6631	3.0215	3.9521	2.7837	13.4547	1.9338
ATM	0	0	0	0.0035	0	0	0	0.008	0	0	0	0	0	0.0241	0	0	0.0018	0	0	0	0.0037	0	0.0219	0	0	0	0.0163	0.0166	0.0073	0	0.0103	0	0	0	0	0	0	0	0	0.1483	0	0	0	0	0	0.0016	0	0	0.003
ATOX1	3.9063	6.8275	0.3826	10.8975	8.6612	22.1439	7.6761	3.0879	2.9361	8.0363	6.0807	0.6807	0.5431	7.3176	12.3832	1.6134	3.912	18.0399	1.6926	14.6049	3.957	0	19.7443	18.7899	4.4729	0	4.4863	7.356	4.4212	6.9538	5.0434	14.0992	0	8.6724	4.0832	4.4975	10.6972	3.0767	7.9591	21.4934	8.6257	4.0692	7.834	18.6645	6.3787	16.1968	12.0315	13.1792	5.3827
ATP1A1	1.763	3.9618	1.3215	2.4161	3.1446	21.718	64.7201	2.6626	2.0105	6.7092	2.2168	0.2052	0.1217	6.862	3.2163	0.3609	2.1999	12.3214	1.1698	32.1429	2.0841	0.0559	20.96	9.1286	2.0364	3.1242	11.222	5.2617	6.6983	4.2848	4.261	6.92	1.4501	60.2971	1.6973	0.6918	1.9749	0.8089	1.1087	5.6962	12.4761	1.0916	9.7074	5.0433	2.1733	12.2464	5.2946	4.1919	0.724
ATP1A2	0.2387	0.6614	0.0898	0.3336	0.3752	2.694	9.7972	0.3555	0.3078	0.8089	0.285	0.0185	0.0144	0.8715	0.3754	0.0437	0.3344	1.8202	0.0678	4.3524	0.1418	0.0052	2.5104	1.2151	0.1983	0.3295	1.6002	0.8468	0.6941	0.5059	0.5935	0.7044	0.1889	8.1355	0.2412	0.1043	0.1997	0.0931	0.2275	0.6221	1.3746	0.2309	1.0184	0.693	0.2288	2.0635	0.6249	0.3583	0.121
ATP1A3	0.5271	0.9116	0.1866	0.5757	0.6953	4.1677	15.7784	0.6563	0.5549	1.4316	0.5411	0.0451	0.0338	1.4562	0.6895	0.0942	0.5522	2.628	0.1519	6.0792	0.2987	0.016	3.3882	1.8876	0.4489	0.9632	2.337	1.2628	1.1226	0.816	1.0972	1.0391	0.3363	13.0163	0.4322	0.1433	0.2653	0.2063	0.3546	1.117	2.3244	0.3909	1.7073	1.2175	0.3976	2.9832	1.0157	0.6448	0.1683
ATP12A	0	0	0	0	0	0.3157	0.9819	0	0	0	0	0	0	0	0	0	0	0	0	0	0	0	0.3342	0.1361	0	0	0.1802	0	0	0	0	0.1405	0.0695	0.7223	0	0	0	0	0	0.1309	0	0	0	0	0	0	0	0	0
ATP1A4	0.1245	0.1829	0.0343	0.1251	0.1532	0.8546	2.5231	0.1447	0.1283	0.2279	0.1284	0	0	0.2728	0.1018	0.0378	0.1312	0.5193	0.0395	0.9673	0.0682	0	0.908	0.4013	0.0764	0.201	0.5821	0.3136	0.2867	0.2066	0.3159	0.338	0.1202	2.8539	0.1114	0.0439	0.0886	0	0.0544	0.3165	0.656	0.1114	0.4734	0.2655	0.1138	0.6587	0.3093	0.1899	0.0797
ATP1B1	1.6603	0	0.4752	0	3.4423	11.9118	16.2361	1.431	0.8592	4.981	1.7644	0	0.0738	0	0	0	1.6925	3.9982	0.4588	4.6538	1.0498	0	15.1045	5.6171	1.0401	0.6714	1.0446	3.0471	0.8297	2.8034	1.8033	0	0.6784	21.6	0.3629	0	0.4241	0.8157	0.2763	4.6318	5.5533	2.2457	11.3561	0.2485	0	12.6386	1.8852	2.0128	0.2607
ATP1B3	0.4259	3.2265	0.6474	1.6082	0.6143	6.8587	32.0321	0.77	0.7965	1.3676	0.7627	0.2187	0.0966	3.2353	2.9607	0.2965	0.6909	1.107	0.2234	18.0897	0.9796	0.0618	5.7564	3.7116	0.8647	3.0629	6.0435	2.7133	4.6489	2.6165	2.8316	4.7065	1.3059	20.1359	0.9579	0.5184	0.7372	0.411	0.6361	3.1024	3.6726	0.4512	2.9529	3.8125	0.9712	4.3932	0.442	1.4285	0.796
ATP2A1	0.6482	0.4133	0.1049	0.553	0.0938	0.4412	1.2713	0.2398	0.1809	0.1525	0.1255	0.089	0.0315	1.6004	0.7634	0.0413	0.6162	1.9249	0.1277	2.0148	0.2962	0.0041	2.2538	1.2783	0.09	0.3646	0.635	0.5526	0.8391	0.4175	0.3614	0.6787	0.1324	1.3091	0.5084	0.0934	0.3265	0.1464	0.3147	0.8297	0.9091	0.3924	0.6569	0.4089	0.3679	0.9548	0.3539	1.4233	0.3344
ATP2A2	2.2199	1.0846	0.434	2.0846	0.2792	2.0642	3.7993	0.6917	0.4269	1.1482	0.5491	0.1334	0.0874	6.6574	3.3485	0.1649	2.1534	7.2388	0.4097	5.493	0.8123	0.0416	8.2507	3.0908	0.3962	0.9042	4.4431	2.3216	2.4966	1.2715	1.529	4.3006	0.5203	6.2744	1.4392	0.4124	0.9346	0.7348	1.1561	3.4129	4.3524	1.0595	3.7895	1.7741	1.1361	4.3945	0.8579	4.922	1.0952
ATP2A3	0.2397	0.2227	0	0.1844	0	0	0.1647	0	0.0513	0	0.0175	0	0	0.2867	0.2151	0.0241	0	0	0.219	0	0	0	0	0.3136	0.0158	0.1554	0.2899	0.3107	0.3367	0	0.1153	0.1744	0.1098	0.2538	0.3725	0.4109	0.1116	0.0912	0.7198	0.7362	0.5111	0.2389	0.2888	0	0.1917	0.5825	0	0.4171	0.3371
ATP2B1	0.4199	1.1901	0.0735	0.1904	0.0623	0.5794	0.9313	1.3876	1.2103	0.1736	1.7604	0.0326	0.5233	2.0969	0.3196	1.9091	3.0552	1.5588	0.3282	3.7673	0.1093	0.0037	1.0702	2.1823	0.0672	0.8827	1.466	0.7649	0.8379	0.5069	2.0052	0.7474	0.0701	0.9536	0.1604	1.1082	1.8166	0.3291	1.5352	1.1452	8.0181	2.0671	0.5408	0.7969	0.216	0.5541	0.565	0.6849	1.0388
ATP2B2	0	0.1257	0.0371	0.0518	0	0.2813	0.1903	0	0	0	0	0.0162	0.011	0.3439	0.0584	0.0091	0.0882	0.2993	0	0.2482	0.0495	0	0.1493	0.1437	0	0.0279	0.1468	0.1813	0.1457	0.0675	0.0768	0	0.0235	0.4872	0.0809	0.012	0.0458	0.0684	0.0221	0.1221	0.291	0.0367	0.1082	0.1722	0.0385	0.1527	0.0466	0	0.0581
ATP2B3	0	0.1771	0.044	0.087	0	0.3763	0.4369	0	0.0261	0.1141	0.0572	0.0189	0.0163	0.4607	0.0931	0.0128	0.1109	0.4226	0	0.3562	0.0717	0	0.2332	0.2013	0.0332	0.0553	0.2713	0.2354	0.1574	0.1062	0.0994	0	0.0304	0.1889	0.1044	0.0211	0.0772	0.1242	0.0344	0.1747	0.27	0.0531	0.1665	0.2634	0.062	0.2224	0.0849	0.1922	0.0724
ATP2B4	0.5612	1.7883	0.2312	0.3308	0.2891	1.7904	0.5811	1.3614	1.1811	0.4736	1.8034	0.0906	0.5184	2.3899	0.2569	1.7402	3.1933	2.8743	0.067	4.2481	0.4644	0.0261	2.2371	3.2076	0.263	1.0818	2.982	1.3806	3.3416	1.1908	1.8943	0.6389	0.1279	0.624	0.5239	1.2415	1.8627	1.1767	1.6425	1.5232	8.5404	1.4477	1.403	2.5575	0.6732	1.4112	1.2863	2.122	1.1278
ATP4A	0	0.1557	0.0151	0.1344	0	0.6047	1.498	0	0	0.1631	0	0	0	0	0	0	0	0.4887	0	0.8069	0.0473	0	0.6526	0.336	0	0	0.2911	0	0	0.1778	0	0.1842	0.0567	1.9489	0.0747	0.0376	0	0	0	0.2724	0.359	0	0.2705	0	0	0	0	0	0
ATP5A1	25.9172	101.859	13.4444	27.0759	10.7519	53.2573	58.1954	9.5472	10.0811	16.9353	16.2087	4.7983	2.1056	88.3085	116.004	5.7915	36.8716	188.892	9.6335	132.25	15.2411	0.7835	87.8615	56.301	12.082	5.6205	58.6428	34.5142	69.4493	43.1194	54.773	44.7543	7.8579	70.1984	14.4875	7.3236	14.3429	14.1319	12.5396	48.4807	59.6079	21.7623	46.7602	84.3059	32.3713	40.4321	22.6693	48.9502	15.1324
ALDH7A1	3.9965	4.8888	1.7924	3.3204	7.9971	12.3868	11.2032	2.3846	2.2876	6.6564	4.1848	1.4185	0.3139	13.3981	8.3718	0.8034	4.5749	15.7107	1.5523	15.9721	2.3437	0.022	18.7093	14.8371	4.1753	0.4977	6.2656	4.8536	5.5988	4.4644	4.4641	7.3992	1.1741	11.0035	4.9078	3.3069	4.009	2.0235	2.8657	2.9951	11.5128	2.1894	13.499	9.3426	4.0764	4.9925	9.34	17.4648	1.631
ATP5B	46.1935	180.191	20.488	50.7535	26.6668	95.0808	117.421	16.7177	17.4949	28.2542	33.8718	9.732	3.6984	109.843	126.084	11.5948	70.0139	279.864	14.9968	167.272	26.144	1.4589	120.21	94.0232	23.6	18.932	78.1567	59.1829	107.725	64.6864	81.5655	70.7856	18.6889	96.6282	32.0289	18.268	32.5305	29.2278	24.6493	76.4758	78.081	44.0421	76.9577	115.172	57.0111	69.3626	47.4479	85.7969	31.6149
ATP5C1	4.885	11.6936	2.7454	5.3415	1.0568	14.0388	6.3701	0.8833	1.2209	2.261	3.8537	0.6549	0.2666	11.5194	13.6805	0.9946	12.0557	18.901	7.7128	19.7805	2.9919	0.7744	8.477	9.7264	2.5312	1.3776	11.3007	5.2209	9.1383	4.1454	9.5739	6.8531	2.3286	8.5642	3.5261	1.1905	2.4956	2.6805	1.7693	7.0565	4.9724	3.4088	6.6715	12.8356	5.6269	6.654	2.3591	10.2161	3.0184
ATP5D	0	14.2373	2.4456	0	2.7724	10.5923	18.23	0	0	0	3.2349	1.2141	0	12.9216	12.8219	0	1.8459	22.9294	1.5247	18.6023	3.3706	0.2122	0	7.9243	1.7593	0.8507	8.9125	0	9.0363	0	5.6107	7.2942	1.7313	9.9824	2.9519	1.6291	3.3403	3.0194	3.1502	8.0922	9.6378	3.3484	0	9.9326	6.3783	6.985	5.5995	8.0772	4.5989
ATP5E	0	0	0	0	0	0	0	0	0	0	0	0	0	0	0	0	0	0	0	0	0	0	0	0	0	0	3.7387	0	0	0	1.8689	0	0	0	0	0	0	0	0	2.4978	0	0	0	0	0	0	0	0	0
ATP5F1	4.3658	3.9841	2.7642	3.9821	1.076	8.3173	7.7945	1.7921	1.1274	2.8153	1.887	1.1985	0.125	8.1113	12.6057	0.5054	5.8325	22.4461	1.1146	17.6251	2.6563	0.1199	15.5408	9.8117	2.2931	1.4156	9.2607	4.1566	11.2759	6.2165	6.2222	9.5305	1.6045	11.8275	2.4002	1.2938	1.9499	2.7853	1.6635	7.9836	5.5524	2.6047	4.9848	8.722	5.5758	4.692	1.3122	6.8426	1.4059
ATP5I	0	11.3555	6.3797	14.5289	0	22.6237	33.7955	3.2186	0	7.6983	5.0764	2.5202	0	25.196	34.0646	0	10.5981	55.2626	0	46.6409	6.8657	0	45.0636	26.5102	7.1526	0	18.3101	12.0159	27.6026	12.1507	11.2222	14.5343	0	21.5291	5.2046	2.0324	6.8967	3.0061	5.3408	27.2014	17.0495	6.6739	15.977	34.8848	14.8991	17.9168	5.9415	25.0721	9.1524
ATP5J	5.2755	11.9071	3.1661	8.7703	7.3117	20.6515	39.3898	4.1145	3.2965	6.2505	4.1354	0.7421	0.5644	19.616	21.6314	0.6237	3.4715	43.4528	1.3841	35.6754	4.867	0	31.7979	16.0763	3.5297	0	12.6953	9.0243	14.1818	9.491	9.1341	9.5223	1.0432	11.4268	3.0494	2.127	2.6244	3.0563	3.8469	8.6601	9.5309	4.392	9.6733	16.8739	5.2819	4.4356	9.586	10.0805	3.3961
ATP6V1A	2.1579	3.6572	0.3904	3.7562	1.1309	5.8032	2.6753	0.754	0.739	1.6864	0.9584	0.1181	0.0805	4.5093	5.1856	0.5063	1.9101	7.7677	0.5654	6.5712	0.5245	0.0764	5.0826	4.9435	1.0046	2.5623	3.8283	3.697	3.8596	1.4824	1.8866	2.8792	1.3732	3.9387	1.3872	0.7227	2.2516	1.945	1.1542	3.8992	3.5986	1.2079	2.8023	2.8819	1.5518	6.2771	1.9602	5.5768	1.2411
ATP6V1B1	0.3756	1.7561	0.0501	0.5292	0	3.1292	0	0.1178	0.2014	0.3033	0.2057	0	0.0238	2.9223	1.6024	0.1399	1.155	3.5176	0.178	3.1388	0	0.0237	1.6208	1.4167	0.4358	0.5389	3.3123	1.3044	3.7827	0.4774	0.8096	0.4639	0.2075	0.7924	0.2154	0.2162	0.3498	0.1413	0	0.8485	0.8361	0.3406	0.837	0.9446	0.2435	4.9064	0.1956	0.502	0.2616
ATP6V1B2	1.9198	1.6454	0.5278	3.4575	0.6963	3.259	4.1859	0.5131	0.7219	2.0008	0.9805	0.1764	0.09	1.6127	5.7771	0.3603	1.4279	5.6946	0.5899	4.5193	1.049	0.1005	7.8095	2.2713	0.4648	1.1962	1.7456	1.5078	3.204	1.1368	0.9591	3.2018	1.8711	4.9307	0.9016	0.5775	1.0018	0.5653	0.8541	3.2644	2.2462	1.4712	2.6596	1.5627	1.3187	2.0463	1.5584	1.5386	1.0602
ATP6V1C1	0.3489	0.369	0.0207	0.9021	0	0.73	0.9997	0.0708	0.0559	0.708	0.1025	0	0	1.586	2.0107	0.044	0.3506	3.1361	0.133	1.1954	0.0434	0.0058	1.7617	0.4477	0.2176	0.3944	1.4827	1.1866	1.3151	0.127	0.1448	0.2502	0.0511	1.7374	0.088	0.19	0.6122	0.1087	0.1078	1.6228	0.5139	0.1271	0.4237	1.1294	0.0936	1.4014	0.06	0.3792	0.1783
ATP6V1E1	1.9642	2.1403	0.3612	4.1863	1.2627	5.1687	2.8106	0.4452	0.9012	0.806	0.9893	0.2722	0.0813	2.989	8.2526	0.6422	1.9644	9.0512	0.4979	5.7094	0.557	0	3.8511	2.001	0.6176	1.7696	2.8369	2.6423	2.3068	0.7014	1.1405	3.0545	0.6739	1.7956	1.1227	0.9052	1.2987	3.5347	0.7414	2.2244	5.5535	1.015	1.4691	1.8946	0.9865	5.9403	0.6221	1.2897	1.0826
ATP6V0A1	0.2027	0	0	0.0334	0	0	0.0889	0	0	0	0	0	0	0	0.0582	0	0	0	0.0154	0	0	0	0.1027	0.2802	0	0.0744	0.0357	0.0219	0	0	0	0.1038	0.0533	0.2059	0.0667	0.0104	0	0.015	0	0.1497	0.0587	0.0387	0.0548	0.0398	0	0	0	0.0321	0.0451
ATP6AP1	0.1956	0	0	0	0	0	0	0	0	0	0	0	0	0	0	0	0	0	0	0	0	0	0	0	0	1.1284	0	0	0	0	0	0	0	0	0	0	1.2995	0	0	0	0	0	0	0	0	0	0	0	0
ATP7A	0	0	0	0	0	0.0322	0.1623	0	0	0	0	0	0	0	0	0	0	0	0	0	0	0	0	0	0	0	0	0	0	0	0	0	0	0.1304	0	0	0	0	0	0	0	0	0	0	0	0	0	0	0
ATP5O	5.8246	3.5623	3.4407	6.2862	1.7541	5.7306	5.029	1.0829	0.9507	4.2004	2.4062	2.0178	0.3893	12.3778	13.3497	1.5242	10.113	21.8878	2.3162	14.4958	6.9878	0.0824	12.679	8.5125	2.3502	1.985	8.7767	6.8028	10.3452	5.9785	6.2966	7.6952	3.3931	12.521	2.1729	1.2457	1.4286	7.0333	2.2303	8.8111	8.1591	4.4943	8.1913	12.7908	7.4046	6.074	6.5817	9.9288	3.6025
ATP7B	0	0	0	0	0	0	0	0	0	0	0	0	0	0.0096	0	0	0	0	0	0	0	0	0	0	0	0	0	0	0	0	0	0	0	0	0	0	0	0	0	0	0	0	0	0	0	0	0	0	0
ATR	0	0	0	0	0	0	0	0	0	0	0	0	0	0	0	0	0	0	0	0	0	0	0	0	0	0	0	0	0	0	0	0	0	0	0	0	0	0	0	0	0	0	0	0	0	0	0	0	0
ATRX	0	0.0182	0	0	0	0	0.1249	0	0	0.0079	0	0	0	0	0	0	0.0012	0.0441	0	0.0171	0	0	0.0525	0	0	0	0.0874	0.0475	0.009	0.0014	0.0043	0.2326	0	0.2786	0	0.0021	0.0014	0	0	0.0436	0.0017	0	0.0272	0	0	0.0622	0.0027	0	0.0006
KIF1A	0	0.0165	0	0	0	0	0.032	0	0	0	0	0	0	0.0742	0	0	0.0015	0.0035	0	0	0	0	0	0	0	0	0	0	0.0037	0.0374	0.0079	0.0347	0	0.0316	0	0	0	0	0	0	0.1852	0.0018	0.1289	0.0047	0	0.0263	0	0.1854	0
AUH	0	0	0.0902	0	0	0.253	0	0	0	0	0.048	0	0	0	0.3606	0	0	0	0	0	0	0	0	0	0	0	0	0	0	0	0.123	0	0	0.0915	0	0	0	0	0	0	0	0.1032	0	0	0	0.0946	0	0	0
AUP1	0	0	0	0	0	0	0	0	0	0	0	0	0	0	0	0	0	0	0	0.5226	0	0	0	0	0	0	0.4758	0	0	0	0	0	0	0	0	0	0	0	0	0	0	0	0	0	0	0.7481	0	0.5762	0
AXL	0	0	0	0	0	0	0	0	0	0	0	0	0	0	0	0	0	0	0	0	0	0	0	0	0	0	0	0	0	0	0	0	0	0	0	0	0	0	0	0	0	0	0	0	0	0	0	0	0
AZGP1	12.3619	4.647	2.9445	5.8287	4.367	4.6377	4.6147	5.1911	2.6968	2.4508	3.2899	7.4345	5.0798	11.7754	3.7319	3.9412	1.0711	3.1082	0.7079	2.6324	5.2987	0.606	0.5574	8.7848	1.4717	21.8535	3.3436	5.8365	5.1475	2.3359	2.1772	5.5031	1.9702	3.0911	3.9999	1.4594	4.3908	4.3848	2.3899	1.9841	3.0436	2.9061	1.4556	3.1794	4.8484	1.681	13.4325	14.884	2.5919
AZU1	0.6281	0	0	0	0	0	0	0	0	0	0	0	0	0	0	0.5785	0	0	0	0	3.0077	0.5892	0	0	0	10.3966	0	0	2.2819	0	0.5896	0	1.1138	0	0	0	0	0.3436	0	6.3533	0	0	0	0	0	0	0	0	2.6076
B2M	3.377	4.9926	6.7687	11.524	2.1198	9.4543	28.3443	3.7215	3.1598	7.8847	5.12	6.3811	0.2993	14.6186	46.6909	0.9657	5.5528	17.6057	4.3377	31.7103	10.0278	0.2229	102.206	47.3011	2.2789	4.2075	11.5998	9.2073	15.7134	7.4207	5.9364	7.2779	15.0323	26.0232	5.9617	4.1185	5.3	5.8776	5.7873	15.0199	2.8172	7.1271	6.1105	75.1079	33.8422	20.8571	10.9049	14.2003	7.7613
BACH1	0	0	0	0	0	0	0	0	0	0	0	0	0	0	0	0	0	0	0	0	0	0	0	0	0	0	0	0	0	0	0	0	0	0	0	0	0	0	0	0	0	0	0	0	0	0	0	0	0
BAD	0	0.3622	0	0	0	0	1.4685	0	0	0	0	0	0	1.1889	0	0	0	0	0	0.7627	0	0	0.3309	0	0	0	0	0	0	0	0	0	0	0	0	0	0	0	0	0	0	0	0	0.3814	0	0.0147	0	0	0
BAG1	0	0.3138	0	0	0	0	0	0	0	0	0	0	0	0	0	0	0	0	0	0	0	0	0	0	0	0	0	0.3562	0.1895	0	0	0	0	0	0	0	0	0	0	0	0	0	0	0	0	0	0	0.1836	0
BAK1	0.2476	2.6565	0	0	0	2.7254	0.9965	0	0	0	0.7193	0	0	0	3.8972	0	0.7191	5.1033	0	3.0428	0	0	10.9603	6.9417	0	0.2511	8.6056	3.1989	2.5295	0	2.1399	2.3257	0	2.4558	0	0	0	0	0	11.3188	0	0	0	7.5139	0	4.2028	0	4.6782	0
BAX	2.7951	1.6303	0.366	2.9041	1.7767	12.9749	4.6383	2.2009	1.9693	1.9582	2.4192	0.1888	0.1153	5.5654	5.3222	0.3439	3.8997	5.2689	0.8102	5.6143	0.9746	0	4.8279	7.3493	1.2352	2.0118	2.2178	5.3222	1.748	0.7526	2.5091	6.2412	0.5111	3.2677	1.4767	1.158	2.4945	1.5521	1.8647	3.1453	6.5802	2.142	4.4812	4.2791	0.8502	1.894	2.0925	9.41	2.0262
BBS1	0	0	0	0	0	0	0	0	0	0	0	0	0	0	0	0	0	0	0	0	0	0	0	0	0	0	0	0	0	0	0	0	0	0	0	0	0	0	0	0	0	0	0	0	0	0	0	0	0
BBS2	0	0	0	0	0	0	0	0	0	0	0	0	0	0	0	0	0	0	0	0	0	0	0	0	0	0	0	0	0	0	0	0	0	0	0	0	0	0	0	0	0	0	0	0	0	0	0	0	0
BCAT1	0	0.5005	0	0.7275	0	10.5359	0	0	0	0.3696	0	0	0	0	0	0	0.5982	2.8789	0.322	0	0	0	15.6046	2.3146	0.3289	0.038	0.5649	1.3652	0	0	0	0	0	0	0.4483	0	0.1917	0	0	1.2571	0	0	0.424	0.4498	5.708	0	0	0.8218	0
BCAT2	0.2101	0	0.1798	0.4965	0.058	0.5298	0	0.211	0	0.595	0	0.0174	0	0.5761	0.7521	0.0354	0.2669	0.7358	0.053	0.4568	0.0882	0	1.3054	0.4947	0	0	0.7398	0.648	0.2064	0.6584	1.4265	0.4514	0	0	0.0633	0	0	0	0.1055	1.5507	0.5045	0.0355	0.4543	0.3083	0.0103	0.8209	0.2992	1.8585	0
BCHE	0.0139	0	0.0342	0	0	0	0	0	0	0	0	0.0286	0	0	0	0.0232	0	0	0	0	0.0694	0	0	0	0	0	0	0	0	0	0	0	0	0	0	0	0	0.1403	0	0	0	0	0	0	0	0	0	0	0
BCKDHA	0.173	0.3356	0.0538	0	0.0394	0	0.7201	0	0	0.0321	0.0663	0.056	0	0.288	0.4576	0	0	0	0	0.1586	0	0	1.2495	0.8692	0.153	0	0.5859	0.3179	0	0.3034	0.7999	0.5383	0	1.1069	0	0	0.0163	0.0217	0	0	0.5806	0.1276	0	0.4968	0	0.4621	0.1891	0.126	0
BCKDHB	0	0.1883	0.0935	0.1573	0.0387	0.1775	0.4175	0.0832	0.1063	0.233	0.0831	0.0445	0	0.5012	0.4448	0	0.1056	0.2189	0	0.1424	0.0291	0	0.2356	1.3718	0.0882	0	0	0.0927	0	0.2123	0.8526	0.0777	0.0128	0.6243	0	0	0	0	0	0.1851	0.2808	0.3177	0.1864	0.2154	0.1065	0.7172	0	0	0
CCND1	0	0	0	0	0	0	0	0	0	0	0	0	0	0	0	0	0	0	0	0	0	0	0	0	0	0	0	0	0	0	0	0	0	0	0	0	0	0	0	0	0	0	0	0	0	0	0	0	0
BCL2	0	0	0.0089	0	0	0	0	0	0	0	0.0589	0	0	0	0	0	0	0	0	0	0	0	0	0	0	0	0	0	0	0	0	0	0	0	0	0	0	0	0	0	0	0	0	0	0.0442	0	0.1086	0	0
BCL2L1	0	0.188	0	0	0	0	0	0	0.1616	0.7436	0.1223	0	0	0	0.3409	0	0	0.5417	0	0.9491	0	0	0	0	0	0	0	0	0.3659	0.2138	0	0	0	0	0	0	0	0	0	0	0	0	0	0.4704	0	0	0	0	0
BCR	0	0	0	0	0	0	0.0293	0	0	0	0	0	0	0	0	0	0	0	0	0	0	0	0.0516	0.022	0	0	0	0	0	0	0	0	0	0.1038	0	0	0	0	0	0	0	0	0	0	0	0	0	0	0
BCS1L	0.0276	0.0632	0	0.2029	0	0.4037	0	0.019	0.0311	0.0521	0.0261	0	0	0.0356	0.1509	0	0.0486	0.0869	0	0.3907	0	0	0.5609	0.3012	0.0348	0	0.0988	0.076	0.0681	0.0673	0.2209	0.146	0	0	0	0.0057	0	0	0	0.0881	0.09	0	0.1236	0.6637	0.308	0.2062	0.0733	0.2277	0.0306
BDH1	0.325	4.6512	0.1526	0.1376	0	5.3319	2.2034	0.1301	0.6121	2.0244	0.2475	0	0	6.2056	8.3184	0.9837	0	0	0	3.4637	0.1404	0	6.4615	5.6556	0.9604	0	2.3151	2.0041	1.0358	2.21	2.1398	2.2267	0.0886	6.1782	0	0.7893	1.6544	0	0.3663	1.5678	0	1.1434	0	3.1433	0.4288	0.1034	0	0	0
CFB	17.2451	4.4611	4.7084	5.8219	8.0577	7.0807	2.4824	4.1565	2.7074	3.8684	2.016	7.1723	1.2906	11.4636	8.0464	4.68	2.1391	7.1014	1.4275	8.7747	7.7567	0.9378	7.7264	11.4206	1.7323	31.4487	4.5076	7.9747	6.9758	1.8772	2.0015	6.1019	4.9111	2.1429	5.6064	2.0924	5.2285	7.3502	2.6318	3.8508	1.8672	2.8639	3.339	6.3972	6.1767	2.1779	25.7017	23.8952	4.092
BGN	15.0813	16.2699	16.4902	19.3116	19.2664	24.8914	7.3914	14.6638	8.5853	14.6243	3.6886	7.0272	48.2339	108.303	12.9415	51.8326	10.3789	24.7007	28.5748	2.1576	44.012	10.2992	7.2303	54.3539	9.22	42.1402	4.5746	32.3147	18.3953	14.9953	36.6889	38.5415	16.922	6.767	4.3846	14.488	51.7895	73.6251	13.866	19.2837	3.2901	9.7192	23.1927	26.0671	7.0582	11.1936	134.536	92.9427	22.797
CEACAM1	0.5994	0	0	0	0	0	0	0	0	0	0	0	0	0	0	0	0	0	0	0	0	0	0	0	0	1.5803	0	0	0.1615	0	0	0	0	0	0	0	0	0	0	0	0	0	0	0	0	0	0	0	0
BHMT	1.2129	0	0	0	0	0	0	0	0	0	0	0	0	0	0	0	0	0	0	0	0	0	0	0	0	0	0	0	0	0	0	0	0	0	0	0	0	0	0	0	0	0	0	0	0	0	0	0	0
BICD1	0	0	0	0	0	0	0	0	0	0	0	0	0	0.0147	0	0	0	0	0	0	0	0	0.2318	0.4027	0.0059	0	0.0371	0	0	0	0	0	0	0	0	0	0	0	0	0	0	0	0	0	0	0	0	0	0
BID	0.4877	1.0444	0.097	0.8561	0.4284	2.4758	7.4131	0.6327	0.5475	0.8645	0.6369	0	0.0269	1.1469	0.9742	0	0.3996	1.2757	0.2163	9.1373	0.3651	0.0748	3.8661	2.3883	1.4912	0.3648	1.2726	1.1043	2.0564	1.5292	1.2136	2.7714	0.2748	5.9342	0.1983	0.4258	0.8559	0.2686	0.5398	2.3639	4.4818	0.9068	21.3779	1.7872	1.1028	1.9117	0.9086	1.3313	0.5093
BLK	0	0	0	0	0	0	0.1092	0	0	0	0	0	0	0.1414	0	0	0	0	0.0137	0	0	0	0	0	0	0	0	0	0	0	0.086	0	0	0	0	0	0	0	0	0	0	0	0	0	0	0	0	0	0
BLMH	0.3731	0.2002	0.1409	0.7615	0.1156	0.2818	1.5557	0.1171	0.2903	0.1569	0.2515	0.3421	0.1222	1.1396	1.2836	0.1592	0.3816	0.8262	0.2013	0.2156	0.1239	0.0625	0.5825	0.254	0.1133	0.0476	0.281	0.4495	0.4925	0.2081	0.2808	1.1246	0.2778	1.2963	0.2807	0.1971	0.3077	0.2844	0.3288	0.9622	0.8743	0.6365	0.6451	0.4796	0.1816	0.3101	0.3086	1.2748	0.4531
BLVRA	6.9151	1.3516	1.5484	3.3967	2.6186	5.9061	11.2777	0.7361	1.2634	0.8753	1.7678	0.5774	0.3764	4.8521	9.2063	1.4121	1.6485	4.1291	1.3137	8.648	2.1561	0.2946	7.4332	6.9437	1.4082	2.4799	2.743	1.7441	9.0417	2.8567	2.9097	7.8856	3.1671	14.6949	2.0918	1.0065	1.5799	2.0896	1.7561	7.3197	3.731	1.9788	3.9763	6.5145	2.7899	3.1011	6.1263	6.5985	1.3579
BLVRB	14.5093	18.6149	24.6624	26.7279	33.3854	24.7849	15.3337	24.4566	22.3314	18.6573	25.4012	15.3278	19.4053	8.7039	30.366	16.3208	27.816	15.9314	24.8886	9.3792	34.5359	28.6196	20.8036	17.2631	29.5936	55.4076	26.8747	31.5881	27.0539	37.068	29.3755	13.3395	36.8579	20.7375	26.6374	34.8306	29.3965	32.2531	29.5687	19.3147	16.8487	60.3505	18.2773	18.4505	53.5185	24.8102	36.1133	12.0027	32.1984
BMP1	0	0	0	0	0	0	0	0	0	0	0	0	0	0	0	0	0	0	0	0	0	0	0	0	0	0.0027	0	0	0	0	0	0	0	0	0	0	0	0	0	0	0	0	0	0	0	0	0	0	0
POLR3D	0	0	0	0	0	0	0	0	0	0	0	0	0	0	0	0	0	0	0	0	0	0	0.1056	0	0	0	0	0	0	0	0	0	0	0	0	0	0	0	0	0	0	0	0.0207	0	0	0	0	0	0
BNIP1	0	0	0	0	0	0	0	0	0	0	0	0	0	0	0	0	0	0	0	0	0	0	0	0	0	0	0	0	0	0	0	0	0	0	0	0	0	0	0	0.2627	0	0	0	0	0	0	0	0	0
BNIP3L	0	0	0	0.0109	0	0.1014	0	0	0	0	0	0	0	0.4227	0	0	0	0	0	0	0	0	0	0	0	0	0	0	0	0	0	0	0	0	0	0	0	0	0	0	0.0289	0	0	0	0	0	0	0	0
DST	0	0	0	0	0.0027	0.0063	0	0	0	0	0.0081	0	0	0	0	0	0.0031	0.1123	0	0	0	0	0	0	0	0	0.0069	0	0	0	0	0.0122	0.0043	0	0.0036	0	0.0067	0.0024	0	0.0064	0	0	0	0	0	0	0	0.0077	0.0009
FOXL2	0	0	0	0	0	0	0	0	0	0	0	0	0	0	0	0	0	0	0	0	0	0	0	0	0	0	0	0	0	0	0	0	0	0	0	0	0	0	0	0	0	0	0	0	0	0	0	0	0
BPGM	1.0783	0.6614	1.5643	0.9657	0.6422	0.3692	0	0.809	1.0162	0.3978	1.0949	1.967	1.7367	0	0.8763	1.4373	0.7254	0	1.2111	0.3485	1.3386	1.8356	0.3629	0.1438	1.8634	0.5412	0.2249	0.2437	0	0	0.7126	0.4415	1.6719	0	1.7041	1.9694	1.5033	1.0966	1.3477	0.1614	0.4666	1.281	0.6142	0.7577	1.2785	1.2666	0.759	0.2628	1.4754
BPHL	0.2343	0	0.0593	0	0	1.3823	0	0	0	0	0	0	0	0	0	0	0	0	0	0	0.0421	0	0	0	0	0	0	0	0	0	0	0.4901	0	0.1584	0	0	0.038	0.0197	0	0	0.1772	0.1687	0.0777	0.341	0	0.0718	0.0268	0	0
BPI	0	0	0	0	0	0	0	0	0	0	0	0	0	0	0	0.2332	0	0	0	0	0.049	0.0685	0	0	0	3.2524	0	0	0	0	0	0	0.0743	0	0	0.4646	0	0	0	0.7454	0	0.0339	0	0	0	0	0	0	0.3549
BRAF	0	0	0	0	0	0	0	0	0	0	0	0	0	0	0	0	0	0	0	0	0	0	0	0	0	0	0	0	0	0	0	0	0	0	0	0	0	0	0	0	0	0	0	0	0	0	0	0	0
ZFP36L2	0	0	0	0	0	0	0	0	0	0	0	0	0	0	0	0	0	0	0	0	0	0	0	0	0	0	0	0	0	0	0	0	0	0	0	0	0	0	0	0	0.0596	0	0	0	0	0	0	0	0
BSG	3.7105	1.6764	2.2152	1.3359	0.8541	5.0403	14.459	0.7958	0.5644	0.829	0.7224	1.3219	0.0518	8.9427	2.3139	0.2554	1.4166	12.8711	0.8001	13.7159	1.2831	0.0479	10.7145	5.0477	0.5754	3.6999	13.7663	3.382	9.269	3.5373	4.4612	8.7685	1.0898	11.9886	2.6384	0.6275	0.9855	0.5836	1.77	4.6729	4.045	1.3859	3.4489	6.1921	2.8536	1.5481	0.7674	7.5378	1.2774
BST1	0.3513	0	0.5809	0	1.3627	0	1.101	0	0	0.0602	0.181	0.1423	0.0442	0	0	0.2147	0.0298	0	0.1943	0	0.78	0.0721	0	0	0	3.245	0	0	0.558	0.4037	0.1194	0	0.5205	1.0392	0	0.085	0.7884	0.3428	0	0.6273	0	0.3216	0	0	0.5577	0	2.4744	0.9462	1.7449
BST2	0.6466	2.51	0.9157	2.0759	3.6533	0	21.5937	1.1378	0.7647	0.55	1.888	0.8121	0.1704	8.4991	4.0409	0	1.3192	4.204	0.3089	11.7847	0.9349	0	9.9353	8.535	1.2277	1.2051	3.4993	2.3457	0	3.0313	0	0	0	9.1904	0	0	0	1.4572	0.4309	4.0982	0	1.2735	1.7985	6.4751	2.264	2.5648	7.5561	3.7845	0.9741
BTD	0.4694	0	0.072	0	0.1575	0	0	0	0	0	0	0.0777	0.0357	0.1083	0	0.0684	0	0	0	0	0	0	0	0	0	0.2376	0	0	0	0	0	0	0	0	0	0	0	0	0	0	0	0	0	0	0.0634	0.1341	0.541	0.078	0
BTF3	0.8939	2.9656	0.1683	1.0955	1.2285	1.656	4.6737	0.4553	0.2672	3.2395	0.8365	0	0.109	17.742	4.0809	0.3817	2.0635	3.1214	0.7963	4.1361	0.9365	0.0154	16.2644	13.1351	0.8748	0.2149	3.1818	2.1358	3.012	6.4797	1.1898	3.8612	33.3169	3.9059	1.1671	0.8975	0.9273	0.376	0.9951	2.7993	5.7097	0.5175	10.6627	1.6255	0.0855	0.4152	1.9081	2.7716	0.6952
BTK	0	0	0	0	0	0	0	0	0	0	0	0	0	0	0	0	0	0	0	0	0	0	0	0	0	0	0	0	0	0	0	0	0	0	0	0	0	0	0	0	0	0	0	0	0	0	0	0	0
BUB1B	0	0	0	0	0	0	0.0199	0	0	0	0	0	0	0	0	0	0	0	0	0	0	0	0	0	0	0	0	0	0	0	0	0	0	0.0118	0	0	0	0	0	0	0	0	0	0	0	0	0	0	0
BYSL	0	0	0	0	0	0.064	0	0	0	0	0	0	0	0.2284	0	0	0	0	0	0.3418	0	0	0.3891	0	0	0	0.6367	0.0375	0	0	0	0.1595	0	0.0456	0	0	0.0097	0	0.0094	0.181	0.0463	0	0.0561	0.2042	0	0.058	0	0.2386	0.0264
TSPO	0.4377	1.4597	2.16	1.2892	0	1.8992	0	1.302	0.4315	0	0	0.0306	0	0	0	0.0377	0	0	0.2566	0	0	0.0126	0	1.619	0.111	1.0822	0.2739	0.2727	0	0	0.1638	0	0	0	0	0	0.4805	0.3124	0	0.4478	0.5727	0.2311	0.2207	2.671	2.3857	0.138	0.955	0	0.1308
C1QBP	3.984	10.0804	0.9966	8.7095	3.6638	12.758	43.2731	2.3943	3.0776	4.2274	4.3809	0.2669	0.2428	107.37	36.0788	1.1778	4.2025	24.1768	1.3089	29.5635	2.4462	0.1007	36.7327	10.8206	1.8218	9.2304	13.7255	7.9745	10.4137	8.1586	10.3322	22.9627	0.6558	20.8887	4.2192	1.6842	3.0293	1.5533	5.7224	19.0861	66.3023	6.7223	45.954	13.1478	3.9017	5.3577	5.7616	17.9105	3.5398
SERPING1	52.1935	4.4125	8.036	11.5688	10.8661	9.1667	5.3417	9.93	6.0123	5.6543	5.1326	19.8111	6.7231	14.4405	6.9896	8.3534	2.6523	9.3108	2.0782	2.627	11.8237	1.4453	6.0254	14.1844	4.0248	90.3742	5.9211	10.4249	4.5622	2.0426	2.5583	6.693	7.0525	2.2466	8.2284	3.2028	8.4188	13.3042	3.9203	2.5863	4.455	4.4701	3.4944	4.0983	4.8239	3.7302	31.3264	26.1172	6.6876
C1QA	0.8177	0.4784	0.0208	0.4182	0.0859	0.5382	0.1362	0	0.0829	0.2926	0.1766	0.4147	0.0575	0	0.5534	0.0484	0.5164	0.4883	0.0326	0.0925	0	0.0368	0	1.0842	0.1428	0.4518	0	0.1944	0	0	0	0.7394	0.3921	0	0.2265	0.0982	0.3696	0.3459	0	0.2353	0	0.286	0.4929	0.7144	0.229	0.2759	0.197	0.7324	0.5369
C1QB	5.9418	1.9061	0.4259	2.5012	0.4318	2.4033	1.1564	1.8312	1.2531	1.8284	0.8333	1.4773	0.4781	2.194	0	0.8308	1.2567	2.1035	0.5137	1.5943	1.4355	0	2.1661	4.6261	0	4.2006	1.732	2.0386	1.4355	0.6812	0.3493	4.1421	2.0634	0.9406	0.4983	0	1.0662	1.335	0.9264	1.9301	0.7654	0	1.528	2.7728	2.5705	0.8054	1.3276	3.8562	0.696
C1QC	12.9144	1.5779	0.421	1.8013	0	2.3257	0	1.2488	1.144	0	0	3.4525	0.6584	2.5064	2.0377	1.3753	1.0211	2.6015	0.8139	0	1.4996	0.1092	0	5.1268	0.9391	4.4642	1.7978	1.549	1.8759	0	0.5707	4.2966	3.6843	0.9846	0.7212	0.4572	0.908	1.3931	0.1781	1.1647	0.8273	1.0529	1.75	3.3468	1.3993	0.8717	0.7576	3.8031	0.6176
C1R	0.7306	0.3012	0.3458	1.4782	0.2421	0.8955	0	0	0.5604	0.9564	0.635	0.7982	0.2556	1.7172	0.3947	0.4815	0.1067	0.3603	0.1416	0.2759	0.601	0.0584	0.7701	2.5594	0.2763	2.3901	0.264	0.6025	0.4276	0.2105	0.184	0.5413	0.405	0.0225	0.4691	0.1588	0.4795	0.6184	0.2794	0.4237	0.0934	0.7349	0.4683	1.0075	0.7066	0.2516	0.7891	1.7932	0.5165
C1S	1.7328	0.9492	0.4181	1.106	0.409	1.5838	0	0.633	0.4701	0.6882	0.5953	1.2865	1.7422	0.6705	0.6856	2.0818	0.5629	1.7625	0.5475	0.5585	0.7129	0.1036	0.4805	3.3117	0.6277	8.8446	0.3503	2.6167	0.3022	0.3624	0.6531	0.0902	0.4418	0	0.7341	0.4923	1.4061	0.9918	0.3868	0.9058	0.1667	1.3912	1.2201	2.3629	0.7703	0.154	2.2232	2.5909	1.266
C2	4.5297	0.332	0.2191	3.211	1.0955	5.2383	0.0716	0.6567	0.4125	1.3816	0.2934	1.0891	0.9428	1.395	0.4245	0.8524	0.1553	1.291	1.3625	2.3099	2.5701	0.0427	0	6.7349	0.131	6.0389	0.3031	2.0258	1.3114	0.0396	0.1062	1.4391	0.7758	0	0.4599	0.3268	1.0003	1.0318	0.9386	3.0266	0	0.22	0	0.9545	0.4334	0.3784	2.7086	1.5144	1.0413
C3	113.697	19.3955	20.6044	33.1287	46.7038	38.1332	11.1935	39.822	29.2295	24.6598	30.5324	64.4381	22.4491	43.1198	35.4413	29.3916	10.422	22.2399	9.6295	19.6984	32.1385	6.3784	54.5433	76.3835	15.9388	147.378	21.5068	41.377	27.7908	15.7001	14.1349	23.9179	19.7788	10.12	49.841	14.7115	31.1067	35.835	19.4854	15.8762	12.9859	20.1051	12.9105	20.8247	24.1701	12.9239	69.5869	76.2423	20.8565
C3AR1	0	0	0	0	0	0	0	0	0	0	0	0	0	0	0	0	0	0	0	0	0	0	0	0	0	0	0	0	0	0	0	0	0	0	0	0	0	0	0	0	0	0	0	0	0	0	0	0	0
C4A	19.1295	1.5356	1.6983	2.2736	2.5405	1.9658	2.1055	2.7608	2.2975	2.0491	2.1754	5.0171	1.3166	4.5341	4.4358	2.7455	1.3006	1.4228	0.7173	1.7198	3.2633	1.0215	2.0324	3.7797	1.2489	11.7001	1.428	2.4995	3.1674	1.0463	0.9147	2.0541	2.0805	0.9463	2.1291	0.8827	1.9823	2.1267	0.7105	0.597	1.7317	2.9102	2.0963	1.7421	1.789	3.8106	8.0965	6.773	1.8217
C4B	18.7879	1.4551	1.6021	2.2071	2.533	1.9098	2.0527	2.737	2.2861	2.0409	2.1797	4.8228	1.2682	4.4065	4.0062	2.6501	1.2634	1.1807	0.6708	1.717	3.0778	0.9895	1.9397	3.6567	1.1895	11.0939	1.3564	2.4111	2.9053	0.975	0.9074	1.9007	1.9586	0.845	2.0544	0.8373	1.9144	2.0489	0.6768	0.5358	1.6355	2.7339	1.9497	1.7095	1.7031	3.6103	7.7988	6.6273	1.7734
C4BPA	2.4407	1.3452	0.8217	1.3619	0.4545	1.4631	0.7815	1.7444	1.2543	1.7724	0.938	6.7899	0.8297	0.6944	1.9861	2.5703	0.9231	1.1762	3.0177	1.4292	2.2274	0.521	1.3253	5.2127	1.8795	22.1094	4.0859	4.4357	2.2903	1.1418	0.921	2.8485	4.4247	1.4331	2.8173	1.884	3.3577	1.1464	1.8708	1.214	1.4424	1.3353	1.1033	1.8131	2.0912	0.8016	1.1661	13.1914	2.7222
C4BPB	0.0843	0	0	0	0	0	0	0.2401	0.1863	0.2979	0.2042	0.5999	0.1173	0	0	0.2389	0	0	0.6055	0	0.2988	0.0515	0	0.6615	0.4618	4.6455	0.8586	0.8455	0	0	0.1512	0.1968	0.4635	0	0.3594	0.3614	0.3962	0	0.4829	0	0	0	0	0.5291	0.2029	0	0.0567	1.9473	0.5761
CAPN5	0	0	0	0	0	0.1267	0	0	0	0	0	0	0	0.2856	0	0	0	0	0	0	0	0	0	0	0.0468	0	0	0	0	0	0	0	0	0	0	0	0	0.0905	0	0	0	0	0	0	0	0	0	0	0
C5	3.2835	0.6981	0.3797	0.9506	1.4208	0.8453	0.1473	0.6876	0.6028	0.4816	0.3321	1.0283	1.1831	0.998	0.8013	2.5065	0.1459	0.8441	0.7188	0.7939	1.095	0.1962	0.3064	1.1497	0.2302	14.8668	1.0949	1.4223	1.0867	0.4205	0.3214	0.7026	1.0493	0.2878	1.4354	0.4615	0.5336	1.4069	0.4809	0.2071	0.691	0.4909	0.7151	2.0538	4.3811	0.8216	4.0248	2.616	0.6216
C5AR1	0	0	0	0	0	0	0	0	0	0	0	0	0	0	0	0	0	0	0	0	0	0	0	0	0	0	0	0	0	0	0	0	0	0	0	0	0	0	0	0	0	0	0	0	0	0	0	0	0
C6	1.3328	0.0719	0.133	0.0662	0.3751	0.0783	0	0.1655	0.1486	0.0639	0.0778	0.5092	0.1254	0.2232	0	0.163	0.026	1.5183	0.0669	0	0.5568	0.0227	0	0.4043	0.125	9.1422	0.27	0.3948	1.3792	0.0994	0.1096	0.4559	0.4134	0	0.2787	0.0995	0.3226	0.6048	0.1055	0.0765	0.0863	0.1973	0.8776	1.028	0.3739	0.0595	1.4037	0.9524	0.1901
C7	2.3225	0	0.3585	0.6142	0.4998	0.6446	0.1397	0.2348	0.192	0.1977	0.1498	1.0548	0.228	2.6429	0.3717	0.4255	0.1929	0.3014	0.2416	0.2222	0.5246	0.0322	0.1506	1.2549	0.2149	13.1236	0.4319	0.6226	1.0354	0.8821	0.3775	0.234	0.3963	0.0487	0.3303	0.278	0.4093	1.3512	0.412	0.0731	0	0.4416	0.5201	0.7851	0.3571	0.2153	3.3106	1.0675	0.1654
C8A	2.3758	0.1514	0.3567	0.2479	1.1603	0.1463	0	0.2599	0.2321	0.2765	0.2722	1.0356	0.1784	0.8539	0.3707	0.4357	0.165	0.464	0.2062	0.2019	0.6403	0.1219	0.1692	1.1366	0.1133	10.2077	0.3101	0.6883	1.4985	0.2607	0.2203	1.0122	0.5014	0	0.7521	0.2172	0.6104	1.4905	0.4368	0.1607	0.1244	0.674	0.5493	1.5735	0.2662	0.0795	4.099	1.8512	0.5026
C8B	6.1696	0.2056	1.2918	1.5167	1.4513	1.2906	0	0.3877	0.4921	0.6746	0.9657	1.9671	1.0016	2.6772	1.4663	1.3346	0.2303	2.3407	0.5225	0.344	2.4738	0.2305	0	2.4375	0.3363	19.137	0.2998	0.4893	2.3672	0.0169	0	0.5218	1.1096	0	2.1004	0.7757	0.7141	3.0747	0.704	0	0.1042	0.3144	0.2929	8.3934	1.3974	0	8.4551	10.7394	1.5422
C8G	4.8842	0	0.5635	0	1.4093	0.3618	0	0.9292	0.4827	1.3839	0.4085	0.8657	0.1316	1.6324	0.4313	0.2103	0.9364	0.6947	0.7265	0	0.9988	0.1145	0	3.4263	0.2536	23.7268	1.2874	2.9682	2.9753	0.5116	0.0569	4.1704	0.6355	0	2.0123	0.3224	0.31	2.6337	0.6965	0.4004	0	0.8837	3.1333	4.0211	1.2018	0	4.784	5.5458	0.9007
C9	16.2293	1.3586	2.1613	5.4286	6.4748	3.2975	0.5859	4.1887	1.4052	1.4628	3.3738	4.6797	5.7781	11.3123	7.2524	2.7342	1.494	4.2835	3.0787	2.0368	3.3538	0.6185	1.5392	6.1517	0.731	149.709	6.1614	4.8839	8.3143	0.1936	0.2678	5.3532	6.4629	1.363	6.3395	1.8896	4.3078	9.7075	3.0118	2.3257	4.1487	4.5585	4.6209	16.7773	3.6124	1.4215	24.5037	21.9822	3.4149
VPS51	0.0163	0	0	0	0.0152	0.0702	0	0	0	0	0.049	0	0	0.0691	0.0313	0.0086	0.0553	0	0	0.0753	0	0	0.5231	0.0276	0	0	0	0.024	0.0569	0	0.0198	0.1824	0	0.1304	0	0	0	0	0.0025	0.0429	0.0209	0	0.0104	0.0702	0	0.0525	0	0.0627	0
MRPL49	0	0.2833	0	0.2979	0.0843	0.895	0.4974	0.0977	0.0881	0.4481	0.1116	0	0	1.0609	0.6973	0	0.3501	0.7245	0	1.0586	0	0	1.644	0.8335	0	0	0.625	0.303	0.5746	0.4393	0.4681	0.2892	0	0.5337	0	0.0514	0.0883	0.0504	0.108	0.3215	0.1784	0	0	0.3969	0	0	0	0	0
TMEM258	0	0	0	0	0	0	0	0	0	0	0	0	0	0	0	0	0	0	0	0	0	0	0	3.2677	0	0	0	0	0	0	0	0	0	0	0	0	0	0	0	0	0	0	0	0	0	0	0	0	0
FMNL1	0	0	0	0.4286	0	0	0	0	0	0	0.0117	0	0	0	0.0981	0.0012	0.0174	0.7082	0	0	0	0.0027	0	0	0.012	0.2474	0	0	0	0	0.0294	0	0	0	0	0.025	0.0255	0	0	0.1501	0	0	0	0.0405	0	0	0	0	0.2318
PTTG1IP	0	0	0	0	0	0	0	0	0	0	0	0	0	0	0	0	0	0	0	0	0	0	0	0	0	0	0	0	0	0	0	0	0	0	0	0	0	0	0	0	0	0	0	0	0	0	0	0	0
C21orf2	0	0	0	0	0	0	0	0	0	0	0	0	0	0.013	0	0	0	0	0	0	0	0	0	0	0	0	0	0	0	0	0	0	0	0	0	0	0	0	0	0	0	0	0	0	0	0	0	0	0
CA1	41.4245	61.9614	116.539	110.578	98.3971	45.8489	27.4294	146.34	145.007	115.783	133.936	190.886	157.198	10.1365	59.9943	137.42	145.476	37.1878	152.773	25.9461	159.823	292.338	17.0983	31.39	221.593	23.4154	32.7269	58.8593	16.1468	90.5509	132.55	36.5105	213.934	16.1393	102.874	243.064	151.856	86.1688	158.488	46.0943	44.8784	213.375	48.0845	46.3218	102.827	97.2387	45.4576	12.7064	92.3794
CA2	117.728	9.8607	14.1445	9.8243	8.7298	4.0711	19.9026	13.3745	16.4575	12.775	12.8396	15.2361	17.1652	1.9823	6.8072	11.6563	15.8683	6.6346	15.334	5.5442	16.4201	25.4586	1.685	3.2775	11.8815	7.9336	6.735	8.704	1.7344	7.822	9.8649	5.3314	24.5035	11.911	12.5106	20.2256	13.4095	8.8289	9.1291	5.5397	4.7531	18.5096	5.6237	8.2207	14.5889	14.1673	4.9989	1.6048	10.7123
CA3	0	0.9606	38.5212	5.8343	0	0	1.2214	0.9057	1.0443	0.156	0.0828	5.6223	0.4916	0	2.9011	0.3671	0.7244	0	0.3328	0	6.7557	0.4789	0	0.7836	0.0396	0	0	0.9787	0	6.6174	1.1322	0	1.212	1.9256	0.1192	2.5784	0.6149	1.1696	0.4516	0	0	3.8641	0	0	0.3341	0	3.6121	0	1.8273
CA4	0.3152	0	0.4578	0	0	0	0	0	0	0	0	0.3231	0	0	0	0	0	0	0	0	0	0	0	3.9762	0	2.9989	0	0	0	0	0	0	0.1133	0	0	0	0	0	0	0	0	2.7489	0	0	0.8457	0	0	0	0
CA8	0	0	0	0	0	0	0	0	0	0	0	0	0	0	0	0	0	0	0	0	0	0	0	0	0	0	0	0	0.1845	0	0.1056	0	0	0	0	0	0	0	0	0	0	0	0	1.0009	0	0	0	0	0
CA9	0	0	0	0	0	0	0	0	0	0	0	0	0	0	0	0	0	0	0	0.6622	0	0	0	0	0	0	0	0	0	0	0	0	0	0	0	0	0	0	0	0	0.5229	0	0.276	0.3629	0	0	0	0	0
CA12	0	0	0	0	0	0	0	0	0	0	0	0	0	0	0	0	0	0	0	0	0	0	0	0	0	0	0	0	0	0	0	0	0	0	0	0	0	0	0	0	0	0	0	0	0	0	0	0	0
DDR1	0	0	0	0	0	0.0448	0	0	0	0	0	0	0	0	0	0	0	0.0306	0	0.0041	0	0	0.1472	0	0	0	0.0382	0	0	0	0	0	0	0	0	0	0	0	0	0	0	0	0	0	0	0	0	0	0
CACNA2D1	0	0	0.0828	0.1179	0.7524	0	0	0	0	0	0.0512	0.1954	0	0	0.0202	0.0264	0	0	0.0093	0	0.1585	0	0	0.0667	0.0007	0	0	0	0	0.0873	0.0096	0.057	0.0571	0	0.3747	0.031	0	0.4973	0	0	0	0.0673	0	0.2079	0.5868	0	1.455	0.0612	0
SLC25A20	0.4946	0.4017	0.3739	0	0	0.2001	0	0	0	0	0	0.1084	0	0	0.3128	0.0918	0	0	0.1647	0	0	0	0	1.4586	0.0341	0	0.2366	0.9751	0	0.1589	0.3233	0	0.405	0	0.0249	0	0.2151	0.227	0	0.2083	0	0.5506	0	0.1949	0.6266	0	0	0.2655	0.3828
CAD	0.2245	0.4638	0.0544	0.2892	0.2159	0.5033	0.8737	0.2986	0.189	0.524	0.137	0.0175	0.0015	0.8989	0.2415	0.0122	0.1079	0.4641	0.051	1.558	0.0579	0.0037	2.7744	1.9755	0.2102	0.1717	1.6965	0.6597	0.7406	0.2928	0.3524	2.0107	0.0802	1.3077	0.115	0.1024	0.2034	0.0864	0.3014	0.8413	3.427	0.2625	1.9134	0.5637	0.035	0.5036	0.1889	1.908	0.1647
CALB1	0	0	0	0	0	0	0	0	0	0	0	0	0	0	0	0	0	0	0	0	0	0	0	0	0	0	0	0	0	0	0	0	0	0	0	0	0	0	0	0	0	0	0	0	0	0	0	0	0
CALB2	0	0.099	4.8024	0.8259	1.3647	7.2923	0.9524	0	0.2667	0.4495	0	0.3316	0	0	0.959	0.0351	0.5151	18.9725	0.174	0	2.1109	0	0	3.9735	0	0	2.2312	0.6679	0	1.4501	0.2775	0	0.5009	0.4414	3.6406	0.5525	0.257	0.1144	0.9246	0.7504	0	0.8103	0.8688	4.0982	5.8549	0.1202	0.4007	0	0.3001
CALD1	2.2684	21.7412	3.8122	26.143	17.1271	29.5775	7.3236	4.6925	3.9163	16.4403	9.3353	3.452	3.7724	22.4191	6.53	0.9447	6.6784	37.5769	1.7464	25.0098	24.9614	0.0717	12.5119	25.7701	1.8309	0.2719	10.2536	6.8493	6.7974	7.7071	2.7091	2.0807	5.0468	4.1691	9.0207	4.4063	7.7122	15.5858	9.1646	13.0042	6.472	4.0478	22.8525	14.6124	7.9167	6.8253	23.5533	42.3165	2.6486
CALM1	14.2269	36.2256	13.7365	51.6622	17.6171	51.13	347.615	8.0511	7.111	24.1296	19.4473	6.0192	3.8882	65.2627	59.4938	4.9799	9.5092	95.7881	4.2221	104.846	47.9811	1.0219	106.108	74.7766	13.6837	3.0129	74.386	49.0472	83.1057	58.6343	34.0713	80.5717	8.8164	161.712	17.6303	12.0251	21.0861	11.6369	19.4363	63.576	59.6351	28.1359	77.0485	62.4003	68.738	70.0547	104.716	102.575	23.9764
CALM2	14.2269	36.2256	13.7365	51.6622	17.6171	51.13	347.615	8.0511	7.111	24.1296	19.4473	6.0192	3.8882	65.2627	59.4938	4.9799	9.5092	95.7881	4.2221	104.846	47.9811	1.0219	106.108	74.7766	13.6837	3.0129	74.386	49.0472	83.1057	58.6343	34.0713	80.5717	8.8164	161.712	17.6303	12.0251	21.0861	11.6369	19.4363	63.576	59.6351	28.1359	77.0485	62.4003	68.738	70.0547	104.716	102.575	23.9764
CALM3	14.2269	36.2256	13.7365	51.6622	17.6171	51.13	347.615	8.0511	7.111	24.1296	19.4473	6.0192	3.8882	65.2627	59.4938	4.9799	9.5092	95.7881	4.2221	104.846	47.9811	1.0219	106.108	74.7766	13.6837	3.0129	74.386	49.0472	83.1057	58.6343	34.0713	80.5717	8.8164	161.712	17.6303	12.0251	21.0861	11.6369	19.4363	63.576	59.6351	28.1359	77.0485	62.4003	68.738	70.0547	104.716	102.575	23.9764
CALML3	0	0	0	0	0	0	73.9102	0	0	0	0	0	0	0	0	0	0	0	0	0	0	0	0	0	0	0	0	0	0	0	0	7.9035	0	0	0	1.0255	0	0	0	0	0	0	0	0	0	0	0	0	0
CALR	17.1984	53.8714	5.8359	49.759	21.4031	74.2843	162.85	17.8146	13.5924	29.6954	27.3956	3.5768	1.5278	134.251	190.4	5.466	26.5593	115.915	9.5595	176.654	15.1717	0.8561	377.723	157.533	18.0108	16.5424	105.015	69.9966	115.514	40.8549	29.0182	124.629	16.2741	113.454	33.6177	15.2666	32.8528	9.1608	38.0105	130.228	123.382	24.526	74.6064	122.71	35.637	71.4788	40.0682	65.5998	29.6557
CALU	4.6042	20.4052	1.2288	23.0455	5.5615	21.0209	44.5667	5.5804	3.8012	11.6666	7.6935	0.9158	0.9065	21.8278	16.662	1.1158	7.536	39.4122	3.8357	36.1269	4.5061	0.6004	37.6998	24.1902	3.3187	1.8957	16.2497	18.2654	10.7091	5.7193	3.6403	14.5751	1.3629	24.276	9.1548	5.3768	9.709	2.4887	4.5783	19.9187	77.9308	6.2334	49.1602	31.8425	4.8269	10.602	7.8847	16.449	3.4539
CAMK2A	0	0	0	0	0	0	0	0	0	0	0	0	0	0	0	0	0	0	0	0	0	0	0	0	0	0	0	0	0	0	0	0	0	0	0	0	0	0.1274	0	0	0	0	0	0	0	0	0	0	0
CAMK2B	0	0	0.0453	0	0	0	0	0	0	0	0	0	0	0	0	0	0	0	0	0	0	0	0.1117	0	0	0	0	0	0	0	0	0	0	0.2434	0	0	0	0.2002	0	0	0	0	0	0	0	0	0	0	0
CAMK2D	0.0787	0.0913	0.6626	0.953	0.1467	0.1694	0.1744	0.0625	0.0725	0.1422	0.238	0.2844	0.0332	0.2626	0.3352	0.079	0.099	0.2576	0.162	0	0.3519	0.013	0.9145	0.8301	0.0762	0	0.161	0.385	0	0.1956	0.0805	0.9506	0.4751	0.6953	0.0582	0.256	0.1405	0.5706	0.126	0.0796	0.1461	0.4975	0.2038	0.0547	0.2132	0.3977	0.4277	0.5231	0.3127
CAMK2G	0	0	0.055	0	0	0	0	0	0	0	0	0	0	0	0	0	0	0	0	0	0	0	0.1141	0	0	0	0	0	0	0.1163	0	0	0.0454	0.5048	0	0	0	0.6697	0.0804	0	0	0	0	0	0	0	0.1916	0.2075	0
CAMLG	0	0	0	0	0	0	0	0	0	0	0	0	0	0	0	0	0	0	0	0.0942	0	0	0	0	0	0	0	0	0	0	0	0	0	0	0	0	0	0	0	0	0	0	0	0	0	0.0165	0.0349	0.0312	0
CAMP	0	0	0	0	0	0	0	0.0845	0	0.2694	0	0.0768	0	0	0.0444	0.2471	0	0	0.1866	0	2.3959	0.3203	0	0	0	4.4221	0.4581	0	2.1683	0	0	0	0.198	0	0	0.1106	0	0.0432	0.0395	1.6384	0	0	0	0	0	0.1377	0	0	0.3109
CANX	8.3912	20.9826	2.4185	18.9939	10.3138	52.6971	84.558	9.4403	5.9589	20.5947	6.362	1.5223	0.7903	40.3963	46.7614	2.3706	14.4084	77.8532	3.8912	134.675	7.5385	3.7548	80.9085	46.8395	8.1327	5.3838	17.2003	13.8676	20.5434	10.8816	10.3393	52.2969	4.2542	44.0719	8.0976	5.431	7.6754	3.9426	10.6715	52.8208	32.7953	5.8279	30.4615	44.3621	12.1529	46.7192	16.9679	24.1697	8.0854
CAPG	11.8383	17.7687	1.6756	51.8675	1.6735	36.2744	26.0584	3.527	3.59	8.2368	6.2333	0.7103	0.75	16.6066	13.3377	1.3287	7.6552	37.3849	2.5802	32.9201	2.6047	0.3579	32.1181	25.1399	6.2576	3.2157	10.0243	9.1531	12.0996	9.1648	6.005	8.6159	2.5954	18.7375	0.282	4.0671	9.6336	1.4309	7.3047	51.0072	6.2315	2.535	5.8098	28.1975	9.1783	24.548	2.2576	15.7075	5.9987
CAPN1	2.5456	6.0238	1.8825	4.9584	1.9681	7.7801	5.1522	3.4012	3.0715	8.0628	3.9232	1.1583	0.68	11.4929	15.0874	1.1276	4.7459	9.918	1.4855	24.9976	4.7594	0.451	16.0794	12.8806	1.9341	2.2819	10.817	8.8124	15.9321	5.8211	4.8123	2.2689	2.22	8.1161	1.26	2.0841	4.2675	3.8874	2.1397	8.0969	8.9607	2.1354	7.8583	5.2617	2.5488	12.2582	6.0395	8.0367	2.7022
CAPN2	1.077	2.5016	2.2942	4.7445	3.9083	6.3899	1.1965	1.282	1.1804	2.685	1.8991	0.5341	0.2204	6.7122	4.4464	0.2877	1.4457	3.9711	0.4533	6.3161	2.3104	0.0395	7.2613	6.2068	0.5707	0.5863	4.6763	4.4198	3.6545	3.0301	2.2974	1.9137	1.4218	2.0345	1.6603	0.9757	1.7156	2.1228	0.929	1.7573	0.9133	1.216	2.2239	4.4161	2.3169	2.5919	7.005	7.1553	1.9973
CAPNS1	3.5739	14.1917	3.5206	11.3088	9.3174	19.9784	11.9372	5.154	4.2192	8.3058	5.6205	1.5737	0.6518	20.8989	16.355	0.8604	3.5133	16.1023	1.3859	31.3625	4.2298	0.2482	24.163	17.2166	3.5521	1.9862	13.0825	18.0109	14.2134	10.4722	8.2987	4.4896	2.8955	8.2691	3.749	5.776	8.0983	4.7745	3.688	9.9652	10.192	4.7313	13.2887	10.2858	6.2461	17.2514	13.5093	14.6216	5.6774
CAPN6	0	0	0	0	0	0	0	0	0	0	0	0	0	0	0	0	0	0	0	0	0	0	0	0	0	0	0	0	0	0	0	0	0	0	0	0	0	0	0	0	0	0	0	0	0	0	0	0	0
CAPS	20.1282	24.0475	0.2315	0.1926	0	8.9044	0	0.2242	0	0	0.259	0	0.7919	156.96	0	0	6.9652	36.4665	0.3768	12.4762	6.954	0	0.953	1.4324	0	9.4521	19.1913	35.477	0.8774	2.395	1.9193	0	0.104	0	0	1.3773	1.3417	0	2.2576	4.6766	122.022	5.684	67.3585	1.1084	0.4696	3.0033	0	1.5312	0.6034
CAPZA1	5.1587	15.5009	2.6732	22.7878	5.0693	21.9537	23.0787	5.0126	6.2011	9.2858	8.1993	1.335	0.6726	26.7412	24.9349	2.9439	7.6967	29.1241	3.9617	33.1493	5.0436	0.5972	20.1624	22.087	3.9661	9.753	24.4429	22.4329	19.503	10.0179	12.1208	14.6147	5.8568	22.2737	6.857	4.7927	11.0318	4.1625	8.328	29.0357	26.588	8.3733	18.9235	15.418	7.269	9.724	7.7112	31.6003	9.8696
CAPZA2	5.6928	14.6352	2.1967	16.6816	9.2207	23.297	9.8862	4.5381	5.5095	5.4873	10.5445	0.9395	0.4734	18.6684	19.8319	1.4583	8.9794	19.2212	1.3052	16.805	4.5297	0.1915	8.0845	11.1522	1.1629	1.9061	10.9326	8.2909	10.483	7.6142	5.6617	4.6341	3.1771	6.4764	3.1999	2.5975	4.456	3.9789	3.0799	10.5205	7.7232	4.5924	6.6532	8.6535	5.3172	12.2036	7.0233	9.4667	3.5606
CAST	0.8597	1.2055	0.2584	1.5389	0.6582	1.1283	9.2724	0.3744	2.1404	0.5127	4.0278	0.8256	0.3382	1.3742	0.7169	0.7177	2.6652	4.1081	1.4346	1.3928	0.7606	0.5143	3.49	1.5592	0.9756	0	0.2911	0.6505	1.2774	0.6476	0.2745	0.983	1.0333	2.657	0.3094	1.051	1.1253	2.2221	0.7143	1.2038	3.2346	0.227	0.6378	3.5754	3.7287	2.4685	4.1148	1.2201	0.617
CAPZB	6.1822	14.357	5.2813	21.3883	6.3541	21.8721	20.7143	6.5262	5.0545	9.0193	5.9565	1.4451	0.468	22.1185	30.1875	1.913	9.3834	26.017	2.9703	17.4698	6.9675	0.4913	21.7631	17.069	2.9401	3.3934	19.8294	18.0807	19.478	10.3269	9.2743	12.2681	6.9652	20.9234	5.9833	5.111	6.918	10.5164	8.9811	24.6311	18.2399	8.6758	11.4104	16.9356	13.267	13.8083	10.5006	21.8881	8.7287
CARS	0.087	0.4924	0.0647	0.4897	0.0788	0.9142	1.0406	0.0941	0.0974	0.0385	0.1112	0.0057	0.0068	2.2385	0.783	0.0136	0.8335	2.1277	0.1006	1.056	0.0921	0	1.473	1.0158	0.1405	0.0426	0.4214	0.5704	1.536	0.3865	0.4137	0.186	0.0826	1.0224	0.1814	0.1182	0.2122	0.1576	0.0797	0.9002	0.6788	0.2238	1.1773	0.8807	0.1051	0.729	0.4352	0.8009	0.2393
CASP1	0.4418	0	0.0393	0.5318	0	0.2918	0	0.0101	0.049	0	0.2751	0.0304	0	0.2429	10.76	0.0253	0.0752	1.2774	0.0685	0.3961	0	0.0063	21.3851	0.8823	3.5569	5.9397	0	0.2181	0.6682	0.4925	7.0353	0	2.7034	0.4285	0	0.0977	0.2826	0.2167	0	19.2793	0	0.0671	0	34.3582	1.1861	1.2456	9.7789	0.3647	0.4709
CASP2	0	0	0	0	0	0	0.2292	0	0	0	0	0	0	0	0	0	0	0	0	0	0	0	0	0	0	0	0	0	0	0	0	0	0	0.6762	0	0	0	0	0	0	0.0589	0	0	0	0	0	0	0	0
CASP3	0	0.3238	0	1.1448	0	1.2404	3.8213	0	0	0	0	0	0	0	0.579	0	0.3308	0	0.0446	0.5305	0	0	0.726	1.1189	0	0	0.4649	0	0.3259	0	0	1.0983	0.8149	3.6208	0	0.0737	0.1897	0	0.2936	0.3449	0	0	0	0.176	0.357	0.5805	0	0.7082	0.3091
CASP4	0	0	0	0	0	0	0	0	0	0	0	0	0	0	0	0	0.0158	0	0	0	0	0	0	0	0	0	0	0	0	0	0	0	0	0	0	0.0362	0	0	0	0	0	0	0	0	0	0	0	0	0.0022
CASP6	0.2866	0	0	0	0	0	0.4272	0	0.0235	0	0.1889	0	0	0.5506	0.1215	0	0.4012	1.2541	0.087	0.8346	0.1324	0	1.7503	0	0	0	0	1.1718	0	0	0	0	0	0	0	0	0.2572	0	0	0	0	0	0	0.7282	0	0	0	1.5752	0
CASP7	0	0	0	0.1007	0	0.0747	0.7583	0	0	0	0.0513	0	0	0	0.3049	0	0	0.287	0	0.6084	0	0	0.8705	0.0422	0	0	0.8664	0.063	0	0	0	0.1612	0.025	0.8627	0	0	0	0.0473	0	0.0603	0.2287	0.0555	0.2156	0.0856	0	0.12	0	0.0287	0
CASP8	0.1766	0.3565	0	0.0416	0	0.1732	0	0	0	0	0.0238	0	0	0.6735	0.4362	0	0	0	0	0.1803	0	0	2.8143	0.7815	0.1635	0.0512	1.2435	0.4299	0.3425	0.305	0	0	0	0.0321	0	0	0.0331	0	0	0.2464	0	0	0	0.1401	0	0.023	0	0.0889	0.0049
CASP10	0	0	0	0.0163	0	0	0	0	0	0	0	0	0	0	0.1022	0	0	0	0	0	0	0	0.3793	0	0	0	0.2346	0	0.0302	0.0256	0	0	0	0	0	0.0122	0.0198	0	0	0	0	0	0	0.3409	0	0.2238	0	0	0
CASQ2	0	0	0	0	0	0	0	0	0	0	0	0	0	0	0	0	0	0	0	0	0	0	0	0	0	0	0	0	0	0	0	0	0	0	0	0	0	0.0227	0	0	0	0	0	0	0	0	0	0	0
CAT	8.2261	7.6551	14.5223	12.3995	5.333	5.6643	5.3967	8.019	9.8159	7.523	9.7443	14.2234	8.6056	8.8906	8.0211	9.1219	8.1315	8.2978	8.4909	5.4062	11.676	13.6329	9.0642	9.0816	8.9019	22.4227	11.1191	11.1077	4.1437	8.0348	6.9525	3.8124	12.4718	2.4995	6.9426	7.5312	5.9806	8.1914	9.8477	10.4285	5.4919	17.104	6.3769	8.9971	26.5609	7.5658	4.8697	3.0264	11.4811
CAV1	0.7576	0.653	8.7489	11.429	10.3855	1.3572	0	3.1242	4.4046	0.9597	2.4824	7.612	1.8211	3.9405	5.8962	0.8093	1.4435	2.855	1.7145	0	7.235	0.2419	0	12.6165	0.1339	0.5454	1.576	1.1176	2.2283	6.5541	1.8238	0	4.6414	2.2528	2.4726	1.8184	1.4764	13.1646	2.4116	1.2169	4.2573	9.2999	4.4782	4.3337	36.3838	1.6027	12.0049	1.9223	1.5172
RUNX2	0	0	0	0	0	0	0	0	0	0	0	0	0	0	0	0	0	0	0	0	0	0	0	0	0	0	0	0	0	0	0	0.7373	0	0	0	0	0	0	0	0	0	0	0	0	0	0	0	0	0
RUNX3	0	0	0	0	0	0	0	0	0	0	0	0	0	0	0	0	0	0	0	0	0	0	0	0	0	0	0	0	0	0	0	0.2926	0	0	0	0	0	0	0	0	0	0	0	0	0	0	0	0	0
CBFB	0	0.3866	0	0	0	0.9481	1.6103	0	0	0	0	0	0	0	0	0.0101	0	0	0	1.714	0	0	1.7938	0.9688	0.1009	0	0	0.803	1.1254	0.4699	0	2.8789	0	3.4972	0.1955	0.1637	0.2825	0	0.3419	0	0	0	1.106	0.8473	1.5624	0	0.3418	1.2588	0.3249
SERPINA6	6.9151	0	1.735	0.9827	1.613	0	0	1.9104	0.6796	0.7074	1.4408	3.4703	0.9515	1.6791	0.9341	3.1482	0.3399	1.0197	0.167	1.6001	2.1743	0.8916	0	1.3791	0.2467	8.4774	1.2469	1.8938	1.4757	0.6222	1.3845	0.8207	1.3436	0	1.6378	2.026	1.3027	1.3836	0.3176	1.6836	0	0.3718	0	0.8037	0.9757	0.4844	5.9564	3.2586	0.287
CBL	0	0	0	0	0	0	0.4831	0	0	0	0	0	0	0	0	0	0	0	0	0	0	0	0.1684	0	0	0	0	0	0	0	0	0	0	0	0	0	0	0	0	0	0	0	0	0	0	0	0	0	0
CBLB	0	0	0	0	0	0	0	0	0	0	0	0	0	0	0	0	0	0	0	0	0	0	0	0	0	0	0	0	0	0	0	0	0	0	0	0	0	0	0	0	0	0	0	0	0	0	0	0	0
SERPINH1	23.4037	81.6821	7.9617	87.1337	6.3724	102.929	69.5747	34.0768	15.9314	40.7248	6.57	3.7448	1.3865	63.3489	64.0148	6.2951	29.1527	87.7257	14.0425	61.3399	16.7517	2.2013	45.3722	94.8289	10.7068	15.8753	78.9907	44.1486	46.4031	13.5852	11.3322	232.528	14.6553	55.4055	33.0881	15.7485	31.8964	6.0362	29.4139	83.0935	107.215	27.0286	122.123	41.3032	11.0508	12.6574	12.1396	125.737	25.7502
CBR1	12.9208	6.2045	4.7537	6.4157	17.5741	10.7064	13.9554	3.4805	4.3036	5.8569	9.2327	1.7369	1.3576	11.7983	16.0985	2.4819	4.3845	12.5515	2.433	8.2344	7.0144	0.5429	15.5466	20.4307	3.8336	6.263	12.1189	8.9253	9.4234	12.1603	8.4701	6.7754	5.5977	9.4799	3.8375	4.5875	6.2072	12.1028	2.8156	5.8284	5.7761	4.0767	5.8116	11.4821	7.2268	12.3869	28.4774	12.8554	5.7699
CBR3	0	0	1.0913	1.9268	5.4509	1.7149	21.154	0.9511	1.082	2.6079	1.4907	0.3988	0.3132	3.1083	5.462	0.5814	0	0	0.2935	0	1.113	0.1191	2.3716	2.7023	0	0	0	0	1.6077	1.3534	1.2034	2.0763	1.9238	19.4907	0	0.4982	0.8455	1.4934	0	1.0876	0	1.444	0.8311	1.9818	1.2699	1.9116	6.3533	2.5932	1.1599
CBS	0	0	0	0	0	0	3.0986	0.0353	0.0563	0.3878	0	0	0	0.0966	1.1547	0	0.0756	0	0	0.1965	0	0	2.1548	0.3884	0.0447	0	0.9435	0.0216	4.7215	0.1625	0.071	0	0	2.2107	0	0	0.0204	0	0	0	0	0	0	0	0	0	0	0	0
CCBL1	0	0	0	0	0	0	0	0	0	0	0	0	0	0	0	0	0	0	0	0	0	0	0	0	0	0	0	0	0	0	0	0	0	0	0	0	0	0	0	0	0	0	0	0	0	0	0	0	0
CCNB1	0	0	0	0	0	0	0.0624	0	0	0	0	0	0	0	0	0	0	0	0	0	0	0	0	0	0	0	0	0	0	0	0	0	0	0.5343	0	0	0	0	0	0	0	0	0	0	0	0	0	0	0
CCNE1	0	0	0	0	0	0	0	0	0	0	0	0	0	0	0	0	0	0	0	0	0	0	0	0	0	0	0	0	0	0	0	0	0	0	0	0	0	0	0	0	0	0	0	0	0	0	0	0	0
CCNH	0	0	0	0	0	0	0	0	0	0	0	0	0	0	0	0	0	0	0	0	0	0	0	0	0	0	0	0	0	0	0	0	0	0	0	0	0	0	0	0	0	0	0	0	0	0	0	0.0758	0
CCNT1	0	0	0	0	0	0	0	0	0	0	0	0	0	0	0	0	0	0	0	0	0	0	0	0	0	0	0	0	0	0	0	0	0	0	0	0	0	0	0	0	0	0	0	0	0	0	0	0	0
CCT6A	3.8851	2.445	0.9983	2.3232	1.3558	5.2082	10.7012	1.0559	0.9579	2.4723	1.0435	0.4907	0.3403	6.7065	6.7457	0.6747	2.5932	9.0843	0.8785	7.8767	1.4673	0.3364	12.4115	7.7125	1.5193	1.9664	6.7024	4.7224	4.4866	2.8643	2.5823	12.6133	1.5751	13.6268	3.4217	1.1395	1.8361	1.3043	1.5501	7.8394	12.9331	2.3275	8.0324	5.4043	1.9288	3.4881	1.7818	12.9339	1.9555
CD1A	0	0	0	0	0	0	0	0	0	0	0	0	0	0	0	0	0	0	0	0	0	0	0	0	0	0	0	0	0	0	0	0	0	0	0	0	0	0	0	0	0	0	0	0	0	0	0	0	0
CD3E	0	0	0	0	0	0	0	0	0	0	0	0	0	0	0	0	0	0	0	0	0	0	0	0	0	0	0	0	0	0	0	0	0	0	0	0	0	0	0	0	0	0	0	0	0	0	0	0	0
CD4	0	0	0	0	0	0	0	0	0	0	0	0	0	0	0	0	0	0	0	0	0	0	0	0	0	0	0	0	0	0	0	0	0.2533	0	0	0	0	0	0	0	0	0	0	0	0	0	0	0	0
CD5L	2.9657	0	0.106	0	0	0	0	0.294	0.1291	0.2715	0.1497	1.3016	0.138	0	0.0715	0.1377	0	0	0	0.002	0.248	0.0105	0.3585	1.4506	0.3429	1.2213	0.2913	1.0196	0.4585	1.0769	0.3213	0.1603	0.2512	0.1753	1.1875	0.1515	0.2603	0.1495	0.0996	0	0	0.1023	0	0.0494	0.9135	0.1441	0.1013	0.7353	0.2003
CD9	0	4.2092	1.0242	7.6114	0	25.2333	34.5529	1.6054	1.0461	4.9631	1.3873	0	0.1239	12.3574	7.5762	1.0483	7.0157	15.747	0.8024	10.0634	2.8372	0	8.2722	11.2159	0.8342	1.177	5.4702	3.5325	8.1286	4.5792	9.4933	1.7879	2.6026	24.995	0.5498	0.6198	2.1432	9.1217	1.3148	5.7871	7.0295	0.7358	6.0686	19.2254	1.8645	14.5712	8.8919	8.8051	1.3395
CD14	1.612	0.1978	0.6445	1.2621	0.3926	1.5875	0.9252	0.7914	0.8557	0.1632	1.2512	0.9681	0.2105	1.3649	4.0712	1.3402	0.6257	1.3637	0.9493	1.5619	0.8668	0.1655	1.3819	1.0643	0.6685	3.7465	0.4383	0.7181	1.514	0.9979	1.6151	0.4588	2.4133	0.487	0.2553	0.3448	0.8917	1.2665	0.5965	5.7149	0.2662	1.2232	0.3789	4.4241	1.4707	1.4027	1.6471	1.2357	1.5746
CD34	0	0	1.0632	0	0	0	0	0	0	0	0	0.9044	0	0	0	0.2475	0	0	0	0	0	0	0	0	0	0	0	0	0	0.4048	0	0	0	0	0	0	0	0	0	0	0	0.1354	0	0	1.2232	0	0	0	0
CD36	0	0	6.1365	4.2766	0	0.1779	0	0.1391	1.3855	0	0	9.6413	0.0465	0	3.3014	0.122	0	0	0.6853	0	2.8593	0.1146	0	19.3356	0.0627	0.1281	0	0	0	1.5767	0.1471	0.0673	3.0999	0	0.2059	1.1927	0	0.2102	2.0769	0.6478	0.5387	12.4792	0.2485	0	66.4333	0.2101	0.087	0.4599	1.5665
SCARB1	0	0	0	0	0	0	0	0	0	0	0	0	0	0	0	0	0	0	0	0	0	0	0	0	0	0	0	0	0	0	0	0	0	0	20.6097	0.637	0.046	0	0	0	0	0	0	0	0	0	0	0	0
SCARB2	0.5705	0.474	0.4289	0.8156	0.7105	2.7481	3.448	0.0999	0.0866	0.5034	0.3021	0.1453	0.2734	2.3515	0.934	0.6256	0.6917	1.7512	0.4595	1.0892	0.8471	0.0219	1.4317	1.5243	0.4049	0.9103	1.7597	1.1356	1.1065	0.3675	0.5288	2.0886	0.6247	1.1921	0.2713	1.1134	1.6114	0.3797	0.3696	1.1417	1.3326	0.5642	1.9992	2.7893	0.6129	4.5032	2.2541	3.1423	1.1458
CD38	0	0	0	0	0	0	0	0	0	0	0	0	0	0	0	0	0	0	0.1668	0	0	0	0	0	0	0	0	0	0	0	0	0	0.2391	0	0	0	0	0	0	0	0	0	0	0	0	0	0	0	0.4465
ENTPD1	0	1.276	0.5872	0.4243	0	0	0	0	0	0	0	0	0.1184	0	0	0.0486	0.9676	0	0.0452	0	0.4844	0	0	0	0	0	0	8.7718	0	0.333	0.2484	0	0.1512	0.1078	0	0.0151	0.2072	3.3016	0	0	0	0.1178	0	0	0	0	0	10.6551	0.2447
ENTPD2	0	0	0	0	0	0	0	0	0	0	0	0	0	0	0	0	0	0	0	0	0	0	0	0	0	0	0	0	0	0	0	0	0	0	0	0	0	0	0	0	0	0	0	0	0	0	0	0	0
ENTPD5	1.5699	0	0	0	0	0	0	0	0	0	0	0	0	0	0	0	0	0	0	0	0	0	0	0	0	0	0	0	0	0	0	0	0	0	0	0	0	0	0	0	0	0	0	0	0	0	0	0	0
CD40	0	0	0	0	0	0	0.2783	0	0	0	0	0	0	0	0	0	0	0	0	0.7934	0	0	1.5293	0.5396	0	0	0.0721	0	0	0.0739	0	0	0	0.2172	0	0	0.0232	0	0.1053	0.5226	0	0	0	0.189	0	0	0	0	0.407
CD44	1.7833	0.5478	1.3622	2.2245	0	1.0312	18.6249	0.434	0	0.2658	0.3104	0.9733	0.3907	0.7008	2.0612	0.7947	1.2128	6.0597	0.7398	3.0651	1.7933	0	2.1863	2.6377	0.1163	2.6674	0.4767	0.7953	2.4928	2.4765	0.4938	6.3343	1.3628	17.1921	0.1224	0.2103	1.9551	2.6959	0	7.0837	0.4745	1.3387	1.5335	5.1765	1.2602	1.3642	0.2351	0.7951	1.8366
CD47	1.5328	7.9407	0	2.5733	0	11.5393	5.1738	0	2.4361	4.9476	1.921	0	0	9.3791	10.0133	0.6357	6.2846	26.7102	2.2853	34.2362	5.3791	0.2267	13.1746	3.2747	2.2084	3.7559	8.3016	5.5103	16.2725	0	6.0954	7.4016	2.1044	10.7402	1.8319	1.0081	4.3663	0	0.9761	10.3094	22.5913	0	0	10.9525	1.5459	10.1596	7.1712	0	2.786
CD48	0	0	0	0	0	0	0	0	0	0	0	0	0	0	0	0	0	0	0	0	0	0	0	0	0	0	0	0	0	0	0	0	0	0	0	0	0	0	0	0	0	0	0	0	0	0	0	0	0
CD58	0	0	0	0	0	0	1.2537	0	0	0	0	0	0	0	0	0	0	0	0	0	0	0	0	0	0	0	0	0	0	0	0	0	0	0.6405	0	0	0	0	0	0.1306	0	0	0	0	0	0	0	0	0
CD59	0.2754	0	2.7736	1.4348	2.7727	2.3884	4.5805	0.6644	0	0	0	3.11	0.5239	7.0138	2.5955	0.5235	0.3333	0	0	0	7.249	0	7.9807	0	0	3.3993	5.7877	5.4309	5.9294	5.4434	2.0598	1.3572	4.9669	6.7422	2.2823	0	0.5803	9.4548	2.1876	7.3209	1.4748	2.8229	3.2495	4.3446	9.4717	6.9181	23.1143	8.6985	1.631
CD63	0	0	0	0	0	0	0	0	0	0	0	0	0	0	0	0	0	0	0	0	0	0	4.2762	2.8559	0	7.1277	1.8131	1.316	2.2367	0.9554	0	0	0	0	0	0	1.919	0	0	2.2757	0	0	0.2342	0.5221	0	0.3003	0	4.2632	0
CD68	0	0	0	0	0	0	0	0	0	0	0	0	0	0	0	0	0	0	0	0	0	0	0	0	0	0	0	0	0	0	0	0	0	0	0	0	0	0	0	0	0	0	0	0	0	0	0	0	0
CD74	1.2433	3.7307	0.4723	8.1467	0.4068	34.0731	4.9585	4.3348	4.2041	17.7401	2.5563	0.3959	0.1256	8.6035	13.7136	1.02	4.0089	17.2695	1.9202	33.3082	2.624	0.1288	237.039	119.233	17.2428	1.115	2.789	5.597	1.2637	3.6821	2.5223	0	2.074	3.1259	0	1.8194	7.9856	0.7514	8.6859	98.7017	2.3387	1.7887	0.9025	32.8216	7.556	8.9846	1.8296	1.0723	2.3853
CD81	2.243	2.0515	4.3708	3.2859	2.3755	18.4661	1.6963	0.5337	0.6274	0.4567	1.4482	0.27	0.7661	7.5933	1.5425	0.2761	8.7871	9.3574	1.0328	3.8535	11.7629	0.0252	3.5822	3.9012	1.3191	28.6971	4.6867	2.8025	21.3499	4.2861	8.8726	1.9304	3.5504	3.5268	2.0376	0.8435	1.5931	7.3158	1.1474	4.3057	4.6264	1.63	9.1526	3.9511	3.5048	2.1153	8.9519	3	1.6375
CD97	0	0	0.0359	0.1341	0	0.2268	0.8824	0	0.1002	0.0388	0.1141	0.0063	0	0.3616	0.2275	0.0522	0.109	0.4212	0.0468	0.5067	0.0713	0	0.1968	0.1113	0	0.6237	0.1616	0.1665	0.1991	0.1711	0.1584	0.1884	0	0.4764	0	0.0168	0.0689	0.1471	0	0.2934	0.0788	0.0709	0.0982	0.425	0.1148	0.1235	0.0189	0.068	0.1419
CD151	0	0	0	0	0	8.5591	0	0	0	0	0	0	0	0	0	0	0	0	0	0	0	0	0	0	0	0	0	0	0	0	0.4471	0	0	0	0	0	0	0.6721	0	0	0	0	0	0	1.3504	0	0	0	0
CDA	0	0	0	0	0	0	0	0	0	0	0	0	0	0	0	0	0	0	0	0	0	0	0	0	0	6.7461	0	0	0.5088	0	0	0	0	0	0	0.0093	0	0	0	0.9195	0	0	0	0	0	0	0	0	0
CDK1	0.6233	0	0	0	0	0	5.8917	0	3.7695	1.871	0	0	0	14.087	0.9072	0	10.9223	3.3379	0	0.9904	0	0	2.1246	0	0	0	3.7436	0	3.4054	0.6897	7.5605	12.4653	0	11.4355	0	0	21.8843	0	0.1841	1.2132	13.4062	0	1.0289	0	0	0	0	25.988	0
CDK11B	0	0.0309	0	0	0	0.0418	0.0666	0	0	0	0	0	0	0.1674	0.1146	0	0.0281	0.1171	0.0081	0.1322	0	0	0.2238	0	0	0	0.3671	0.1731	0.1731	0	0	0.0924	0	0.1853	0	0	0	0	0	0.2048	0.5967	0	0.1673	0	0	0	0	0.9984	0
LRBA	0.1449	0.0039	0	0.1843	0	0.1951	0.3814	0	0.0456	0	0	0	0	0.2207	0.2361	0.0449	0.1692	0.6001	0.0063	0.146	0.0852	0.0004	0.475	0.1136	0.0045	0.0016	0.0886	0.0444	0	0.0233	0.9296	0	0	2.0457	0.0109	0.0889	0.1669	0	0.0047	0.1289	0.1874	0.0126	1.0069	0.2948	0.0017	0.1775	0.0326	0.1799	0.0839
CDC5L	0.05	1.4916	0.0175	0.8945	0.4506	0.52	1.6182	0.3098	0.1798	0.4487	0.4381	0	0	1.8601	2.0096	0.0373	1.22	1.712	0.1287	1.3702	0	0	2.6989	0.6117	0.0188	0	1.1346	0.9063	0.4185	0.2456	1.6124	1.981	0.0998	1.2769	0.0398	0.2119	0.6891	0.1031	0.4114	0.8636	1.5296	0.0588	1.7178	0.4035	0.1671	0.4726	0.1015	1.0583	0.3781
2024-09-07	2.4887	8.5104	1.7755	8.5609	5.899	13.0027	11.5744	4.8581	2.3506	6.6107	4.0554	0.6174	0.4096	18.4125	8.0976	0.7822	3.2921	13.6196	1.221	11.2557	2.3561	0.0929	9.8254	10.7132	1.7825	0.7391	5.6592	4.6405	5.3845	6.3997	3.9005	12.8546	1.3698	14.9584	1.9533	1.6964	4.0226	4.6239	2.8663	5.4775	9.8623	2.8419	10.0329	5.5916	2.6158	3.6859	9.1731	15.6322	3.2723
CDC20	0	0	0	0	0	0	0	0	0	0	0	0	0	0	0	0	0	0	0	0	0	0	0	0	0	0	0	0	0	0	0	1.3266	0	0	0	0	0	0	0	0	0	0	0	0	0	0	0	0	0
CDC27	0	0	0	0	0	0	0	0	0	0	0	0	0	0	0	0	0	0	0	0	0	0	0	0	0	0	0	0	0	0	0	0	0	0	0	0	0	0	0	0	0	0	0	0	0	0	0	0	0
CDC42	6.7321	9.6197	2.7459	10.267	5.9368	19.3273	12.2101	3.0464	3.5018	8.0469	5.5915	2.0009	0.9857	12.8377	15.694	1.8373	7.3793	17.7923	3.1561	18.6304	3.8224	0.8022	33.3973	26.1389	4.3685	16.9649	16.2683	15.3894	18.6826	13.0205	9.8915	10.119	6.1606	16.216	5.6777	4.3814	6.0175	5.6039	7.6636	20.5638	20.7167	10.3319	15.723	17.4282	10.4224	13.0603	13.9022	20.0568	8.9386
CDH1	1.2881	0.1874	0	0.4841	0	0.9857	5.5673	0.0256	0.1276	0.173	0.2026	0	0	1.9992	0.916	0.0201	0.1099	1.0374	0	1.6749	0	0	2.0681	1.6324	0.1592	0	1.0147	0.6855	1.3111	0.2624	0.8164	0	0.0795	3.1525	0	0.0076	0.1007	0	0	0.8101	2.3999	0.0355	2.3614	0.6744	0.3053	2.1593	0.0121	1.0477	0.1638
CDH2	0	0	0	0	0	0.7554	0.1855	0	0	0	0	0	0	0.1529	0	0	0	0	0	0	0.01	0	2.7291	1.8222	0.2344	0	1.9167	1.9825	1.0895	0	0.1393	0.1825	0	0.3106	0.0428	0	0	0	0.0059	0	0.302	0	0.0909	0.1993	0	0.1895	0	0.4881	0.0207
CDH3	0	0	0	0	0	0	0.3665	0	0	0	0	0	0	0.16	0.0617	0	0	0	0	0	0	0	0	0	0	0	0	0	0	0.0087	0	0	0	0.2144	0	0	0	0	0	0.1134	0.7202	0	0.384	0.0656	0	0.1249	0	0.0924	0
CDH5	0.33	0	0.1111	0	0	0	0	0	0	0	0	0.2269	0.0729	0	0	0.0523	0	0	0	0	0	0	0	0	0	0	0	0	0	0	0	0	0	0	0	0.2452	0	0	0	0	0	0.5491	0	0	0.7753	0	0	0	0
CDH6	0	0.5916	0	0	0	0.4133	0	0.0673	0.12	0.34	0.0128	0	0	0.3134	1.2562	0.0106	0.0348	1.0045	0.0353	0.5791	0	0	0	0.7903	0.0108	0	1.6039	1.4862	1.1525	0.3243	0.0165	0.7137	0	0	0	0.1194	0.5192	0	0.0268	0.7812	0.1865	0	0.6006	2.0889	0	0.0519	0	0	0
CDH11	0	0.151	0.0274	0.4647	0.8659	1.2579	0	0	0	0.1232	0.204	0	0	0.2926	0	0.0211	0	0.1575	0.0458	0	0.057	0	0	0.2692	0	0	0.0341	0	0	0	0	0.7747	0	0	0.0957	0	0.1354	0	0.1067	0.1204	0	0	0.1205	0	0	0	0.9946	0.5691	0.033
CDH13	0	0	0	0	0.2036	0	0	0	0	0	0	0.1458	0.4253	0	0	0.0368	0	0	0	0	0.0229	0	0	0.2058	0	0	0	0	0	0	0	0	0.0896	0	0	0	0	1.0848	0	0	0	0.0618	0	0	0.6108	0	0.5704	0	0
CDH17	0	0	0	0	0	0	0	0	0	0	0	0	0	0	0	0	0	0	0	0	0	0	0	0	0	0	0	0	0	0	0	0	0	0	0	0	0	0	0	0	0	0	0	0	0	0	0	0	0
CDK2	0	0	0	0	0	0	2.2206	0	0	0	0.3854	0	0	2.456	0.1096	0	0.4061	0	0	0.4863	0	0	0	0	0	0	0	0	0	0.2953	0.0586	1.5606	0	2.8048	0	0	0	0	0	0.3559	1.9609	0	0.84	0	0	0	0	0	0
CDK3	0	0	0	0	0	0	0	0	0	0	0	0	0	0	0	0	0	0	0	0	0	0	0	0	0	0	0	0	0	0	0	0	0	1.2297	0	0	0	0	0	0	0	0	0	0	0	0	0	0	0
CDK4	0	0	0	0	0	0	1.5502	0	0	0	0	0	0	0.6709	0	0	0.0408	0	0	0	0	0	1.13	0.1445	0	0	0.0882	0.0135	0.4885	0.265	0.1545	4.0817	0	2.5163	0	0	0	0.0185	0	0.2469	1.4971	0.1075	0.7066	0	0	0	0.9028	0.0758	0.0176
CDK5	0	0	0	0	0	0	0	0	0	0	0	0	0	0	0	0	0	0	0.0445	0.5564	0	0	0.4581	0.4223	0	0	0.4535	0.3053	0.3018	0	0	2.7116	0	0.8403	0	0	0	0	0	0.208	0	0	0	0.4936	0	1.1818	0	0	0
CDK6	0	0	0	0	0	0	0	0	0	0	0	0	0	0	0	0	0	0	0	0	0	0	0	0	0	0	0	0	0	0	0	0	0	0	0	0	0	0	0	0	0	0	0	0	0	0	0	0	0
CDK7	0	0	0	0	0	0	0	0	0	0	0	0	0	0	0	0	0	0	0	0	0	0	0	0	0	0	0	0	0	0	0	0	0	0	0	0	0	0	0	0	0	0	0	0	0	0	0	0	0
CDK9	0	0	0	0	0	0	0	0	0	0	0	0	0	0	0	0	0.3606	0	0	0	0	0	0	0	0	0	0	0	0	0	0	0	0	0	0	0	0	0	0	0	0.0997	0	0	0	0	0	0	0	0
CDKN1B	0	0	0	0	0.8708	0	0.6686	0	0	0	0.2232	0	0	0.1188	0	0	0	0	0	0	0	0	0	0.033	0	0	0	0.0557	0.0549	0	0	0	0	0.2597	0	0	0	0	0	0	0.0158	0	0	0.1493	0	0	2.0591	0.7334	0
CDKN1C	0	0	0	0	0.0761	0	0	0	0	0	0	0	0	0	0	0	0	0	0	0	0	0	0	0	0	0	0	0	0	0	0	0	0	0	0	0	0	0	0	0	0	0	0	0	0	0	0	0	0
CDKN2A	0	0.7494	0	0.4266	0	0	5.7013	0.3366	0.3978	1.0249	0.4505	0	0	4.4589	0.8992	0	0	0	0	2.2374	0	0	3.7157	0.1914	0	0	4.3964	2.6015	2.2826	2.0805	2.0258	3.0119	0.0955	4.9197	0	0.1908	0.145	0	0.5138	1.5361	4.6037	0.3192	2.8307	0	0	1.5374	0	0	0
CDKN2C	0	0	0.1036	0	0.1108	0	0	0	0	0	0	0	0	0	0	0	0	0	0	0	0	0	0	0	0	0	0	0	0	0	0	0	0	0	0	0	0	0	0	0	0	0	0	0	0	0	0	0	0
CDS1	0	0	0	0	0	0	0	0	0	0	0	0	0	0	0	0	0	0	0	0	0	0	0	0	0	0	0	0	0	0	0	0	0	0	0	0	0	0	0	0	0	0	0	0	0	0	0	0	0
CLGN	0	0	0	0	0	0	0	0	0	0	0	0	0	1.2702	0	0	0	0	0	0.0347	0	0	9.8885	3.6269	0.6224	0	0	0	0.0618	0	0	0	0	0.4629	0	0	0	0	0	1.0727	0	0	0	1.23	0	0	0	0	0
CEACAM5	0	0	0	0	0	0	1.9933	0	0	0	0	0	0	0	0	0	0	0	0	0	0	0	0	0	0	0	0	0	0	0	0	0	0	0	0	0	0	0	0	0	0	0	0	0	0	0	0	0	0
CEBPB	0	0	0	0	0	0	0	0	0	0	0	0	0	0	0	0	0	0.8388	0	0	0	0	0.4086	0	0	0	0	0	0	0	0	0	0	0	0	0	0	0	0	0	0	0	0	0	0	0.1147	0	0	0
CEBPD	0	0	0	0	0	0	0	0	0	0	0	0	0	0	0	0	0	0	0	0	0	0	0	0	0	0	0	0	0	0	0	0	0	0	0	0	0	0	0	0	0	0	0	0	0	0	0	0	0
CENPB	0	0	0	0	0	0	0	0	0	0	0	0	0	0	0	0	0	0	0	0	0	0	0	0	0	0	0	0	0	0	0	0	0	0.3025	0	0	0	0	0	0	0	0	0	0	0	0	0	0	0
CENPF	0	0	0	0	0	0	1.4959	0	0	0	0	0	0	0	0	0	0	0	0	0	0	0	0	0	0	0	0.0026	0	0	0	0	0.0905	0	0.0543	0	0	0	0	0	0	0	0	0	0	0	0	0	0	0
CES1	0	0	0.3245	1.2804	0.052	0	0	0	0.0139	0	1.956	0.4046	0.2674	0	0.6756	0	0	0	0.0246	0	0.657	0	0	4.3359	0.034	0	0	0.3587	0	0	0	0.7909	0.2777	0	0.5465	0.3523	0.281	0	0.1391	0	0	0.1355	0	0.0177	16.6375	0	0.4702	0	0.3455
CETN2	0	1.3736	0	0.5378	2.0966	3.413	3.9962	0.5743	0.1352	1.169	0.6322	0	0	9.8908	1.3845	0	0	2.2398	0	1.6608	0.2813	0	1.9197	0	0	0.1996	2.8282	1.3324	0.4073	0.3261	0.4034	1.0157	0	1.4486	0.1317	0	0.2954	0.3123	0	0.4187	1.445	0	1.8387	0	0	0.305	1.5842	1.0538	0.1483
CETN3	0	0	0	0	0	0	0	0	0	0	0	0	0	0	0	0	0	0	0	0	0	0	0	0	0	0	0	0	0	0	0	0	0	0	0	0	0	0	0	0	0.2439	0	0	0	0	0	0	0	0
CETP	0.0569	0	0	0	0	0	0	0	0.0117	0	0	0.0396	0	0	0	0	0	0	0	0	0	0	0	0	0	0	0	0	0	0	0	0	0	0	0	0	0	0	0	0	0	0	0	0	0	0	0	0	0
CFL1	56.4747	262.966	28.8836	279.656	83.3055	415.615	361.186	109.626	72.7512	201.625	116.145	15.1923	12.7069	531.124	512.109	36.4605	160.585	791.372	29.0542	884.053	94.1679	8.4525	551.817	362.89	88.2308	112.147	387.009	255.033	382.507	171.603	139.061	299.905	52.2156	233.459	82.2901	66.9288	130.402	76.3911	108.631	317.331	403.992	68.3721	329.117	275.081	147.359	202.969	124.64	297.231	85.6216
CFL2	9.0558	29.3649	3.7232	26.1076	15.5529	31.7338	54.3064	18.0774	11.1367	25.8282	14.2239	2.0589	1.0607	56.6822	60.29	1.4944	31.1229	74.9571	2.2525	106.582	20.78	0	40.4064	29.7308	4.1815	11.9008	42.8829	46.2238	52.0431	18.7969	23.0467	36.3733	7.0563	28.9845	10.517	5.3286	14.9868	9.586	8.5697	49.9465	50.4146	8.7454	55.518	55.9393	22.2973	38.1841	23.95	36.0285	7.7301
CTSC	6.9187	0.2275	0.2201	1.1246	0	1.1993	0.3552	0.2768	0.2823	0	0.4101	0.4283	0.0161	0.7267	0.4772	0.3914	0.4127	0.4042	0.6265	0.7414	0.6839	1.2271	3.4027	3.2297	0.4551	0.3781	1.5633	2.2384	0.7408	0.9156	0.5389	0.38	1.3097	0.5711	0.7594	2.002	4.3767	0.3804	0.2957	1.9969	0.634	1.4795	0.6187	1.0377	0.8856	0.4647	0.163	8.7458	1.9772
CEACAM8	0	0	0	0	0	0	0	0	0	0	0	0	0	0	0	0	0	0	0	0	0	0	0	0	0	1.1152	0	0	0.1321	0	0	0	0	0	0	0	0	0	0	0	0	0	0	0	0	0	0	0	0
RCC1	1.337	2.5179	0.1257	2.9776	0.3975	8.7653	2.4188	0.5801	0.8522	3.924	0.809	0	0.0561	6.1619	7.6343	0.2602	1.1666	7.2839	0.2202	9.9337	0.1906	0.0275	6.606	1.3223	0.3764	0.2211	5.4927	3.8989	7.1075	4.0294	4.0811	2.698	0.14	3.1455	0.0593	0.2722	0.5179	0.0706	2.6299	5.3943	6.1337	0.9085	4.8455	0.9942	0.4974	9.2178	0.2735	3.2988	1.1052
CHD2	0	0	0	0	0	0.0061	0	0	0	0	0	0	0	0	0	0	0	0	0	0	0	0	0	0	0	0	0	0.0208	0	0	0	0	0	0	0	0	0	0	0	0	0.0105	0	0	0	0	0	0	0	0
CHD3	0	0.0216	0	0	0	0.1045	0.0332	0	0.0036	0	0	0	0	0.2459	0	0	0.0785	0.444	0.0094	0.1089	0	0	0.1343	0	0.0129	0	0.2238	0.0848	0.1911	0.0574	0.0478	0.2509	0.0091	0.1794	0	0.0051	0.0163	0	0.0209	0.1426	0.2723	0	0.0858	0.0604	0	0.0502	0	0.0989	0
CHD4	0.0537	0.3222	0.011	0.1089	0	0.8499	0.4622	0.0624	0.0588	0.1736	0.1726	0	0.0025	1.3833	0.5748	0.0193	0.5077	1.2366	0.061	1.5336	0.0222	0	1.5588	0.8582	0.2486	0.0458	1.8926	1.1226	1.0217	0.3292	0.485	1.6461	0.0337	1.067	0.0242	0.042	0.286	0.0167	0.1774	0.7477	1.7764	0.0489	1.0923	0.7507	0.0534	0.6078	0.1088	1.6023	0.1169
AKR1C4	0.4937	0	0.5556	0.1654	0	0	0	0	0	0	0	0.1991	0	0.1999	0.1365	0	0	0	0	0	0	0	0	0.47	0	0	0	0	0	0	0	0	0.1989	0	0	0.0439	0	0.1143	0	0	0	0.1549	0	0	1.8193	0	0.2082	0	0.0389
CHGA	0	0	0	0	0	0	0	0	0	0	0	0	0	0	0	0	0	0	0	0	0	0	0	0	0	0	0	0	0	0	0	0	0	0	0	0	0	0	0	0	0	0	0	0	0	0	0	0	0
CHGB	0	0	0	0	0	0	0	0	0	0	0	0	0	0	0	0	0	0	0	0	0	0	0	0	0	0	0	0	0	0	0	0	0	0	0	0	0	0	0	0	0	0	0	0	0	0	0.228	0	0
CHI3L1	0	0.3274	0	0	0	0.1414	0	0	0	0	0.0347	0	0	0	0.3456	0	0.1017	1.4713	0.0105	10.8388	0	0	1.504	5.3715	0	2.566	0	0	0	0	0	0	0	0	0	0	0	0	0	0	0	0	0	6.0207	0.1841	4.7685	0	0	0
CHIT1	0	0	0	0	0	0	0	0	0	0	0	0	0	0	0	0	0	0	0	0	0	0.0055	0	0	0	0.1045	0	0	0	0	0	0	0	0	0	0	0	0	0	0	0	0	0	0	0	0	0	0	0
CHKB	0	0	0.0206	0	0	0.7694	0	0	0	0	0	0	0	0	0	0	0	0	0	0	0	0	0	0	0	0	0	0	0	0	0	0	0	0	0	0	0	0	0	0	0	0	0	0	0	0	0.0815	0.3049	0
CHN1	0	0	0	0	0	0	0	0	0	0	0	0	0	0	0	0	0	0	0	0	0	0	0	0	0	0	0	0	0	0	0	0.3524	0	0	0	0	0	0	0	0	0	0	0	0	0	0	0	0	0
CHRNA4	0	0	0	0	0	0	0	0	0	0	0	0	0	0	0	0	0	0	0	0	0	0	0	0	0	0	0	0	0	0	0	0	0	0	0	0	0	0	0	0	0	0	0	0	0	0	0	0	0
CHUK	0	0	0	0	0	0	0	0	0	0	0	0	0	0	0	0	0	0	0	0	0	0	0	0	0	0	0	0	0	0	0	0	0	0.0625	0	0	0	0	0	0	0	0	0	0	0	0	0	0	0
CKB	8.8895	5.2632	5.4771	4.5579	9.3982	1.4413	46.7054	1.5624	1.6127	1.7948	2.8096	2.0611	3.8561	41.5213	8.0976	1.1826	10.6657	46.9074	0.8191	6.0457	27.0904	0.0711	0	1.3544	0.3259	7.1751	29.6048	18.8336	41.6548	8.5855	3.1709	74.9604	2.6916	50.2271	6.4625	1.3714	3.0551	99.8932	4.0036	4.8243	294.091	25.7727	137.558	1.3592	3.9292	5.5	15.1786	4.1353	1.5095
CIRBP	3.8811	4.7797	0.8777	5.2043	4.0669	5.9116	10.4113	1.5656	1.3383	3.4996	3.2938	0.4036	0.2883	26.4498	5.2	0.6429	2.5669	5.4476	0.9856	6.2638	1.5316	0.0524	3.4055	2.9716	0.5458	0.7809	8.0827	9.5957	8.155	1.7483	1.3935	3.0638	0.7652	5.7266	1.9672	0.8646	1.4713	1.1264	0.4743	1.0179	5.0917	0.7878	3.1678	2.701	1.6597	2.243	4.5648	5.1867	1.3293
TBCB	1.1088	1.661	0.1027	1.119	1.027	2.3686	2.4983	0.333	0.659	1.148	0.8844	0	0.0286	3.6511	1.8592	0.0828	1.2063	1.3623	0.1222	3.8439	0.1619	0.0319	2.0697	2.1921	0.1931	0.1631	1.8439	1.579	11.0316	1.1329	1.0151	4.8705	0.2507	2.5945	0.4137	0.3133	0.4582	0.8768	0.5836	1.3791	2.8559	0.5042	2.9951	0.931	0.4757	0.715	2.0202	1.8485	0.6073
CKM	0	0	0	0	0	0	0	0	0	0	0	0	0	0	0	0	0	0	0	0	0	0	0	0	0	0	0	0	0	0	0	0	0	0	0	0	0	0	0	0	0	0	0	0	0	0	0	0	0
CKMT1B	0.4689	0	0	0	0	0.3611	5.3188	0	0	0	0.1062	0.1614	0.0566	2.9525	9.8274	0	0	0	0	8.0061	0	0	2.2374	1.1435	0.319	0	0	0	0	0.4572	1.3657	0	0	15.0607	0	0	0	0	0	1.7772	4.6624	1.929	7.5748	0	0.4518	0	0	0	0
CKMT2	0.3717	0	0	0	0	0.0381	0.4424	0	0	0	0	0.124	0	0.2517	0	0	0.0943	0.2319	0	0.1453	0	0	1.2806	1.5542	0.1776	0	0	0	0.0483	0.1285	0.3325	0.1523	0	0.47	0.0029	0	0	0.2678	0	0	0.4971	0.2808	0.4364	0	0	0	0	0	0
CKS1B	0	0	0	0	0	0	0	0	0	0	0	0	0	0	0	0	1.1058	0	0	0	0	0	0	0	0	0	0	0	0	0	0	0	0	0	0	0	0	0	0	0	0	0	0	0	0	0	0	0	0
CKS2	0	0	0	0	0	0	1.5656	0	0	0	0	0	0	0	0	0	0	0	0	0	0	0	0	0	0	0	0	0	0	0	0	0	0	0	0	0	0	0	0	0	0	0	0	0	0	0	0	0	0
AP2M1	2.1933	2.5794	0.7528	5.6156	0.4706	4.4621	1.3017	0.6183	0.6481	3.4126	1.4239	0.2363	0.0724	5.8534	4.2945	0.735	2.2824	5.8055	0.5207	2.4055	1.1148	0.1018	5.5077	2.2942	0.4324	0.3952	3.4523	1.7041	2.7479	3.2683	1.3999	4.8178	4.4453	2.1249	1.3131	0.649	1.1189	2.1414	0.6946	2.987	2.6711	1.0925	2.6463	2.518	2.7683	1.1819	1.0147	1.3008	0.694
AP1S1	0.4439	0.1964	0	0.034	0.0353	0.4432	0.4617	0	0.0415	0	0.1057	0	0	0.4388	0.4879	0	0.1332	0.4022	0	0.6581	0	0	0.6084	0.4525	0.0395	0	0.3905	0.232	0.3225	0.1451	0.0727	0.1996	0	0.5675	0.1462	0.0361	0.07	0	0.0721	0.2586	0.4379	0.0659	0.2175	0.6821	0	0.2297	0	0.3094	0.0743
AP2S1	5.285	1.0149	1.8797	4.9774	2.0484	5.7232	3.6125	2.0339	1.27	2.444	1.4777	1.9986	0	5.5179	4.5675	1.7676	2.6737	5.4604	1.4773	3.6007	1.9016	0.5109	2.7067	5.8931	0.7996	0.6667	2.9592	2.7927	2.2732	1.5848	1.9722	5.6761	1.716	3.5473	1.0192	0.5234	1.2642	1.4244	1.2068	4.8373	3.9691	1.0125	3.9962	2.7776	0.492	0.5231	2.1607	3.0096	0.8583
AP3S1	0	0	0	0	0.072	0.4792	5.7382	0	0	0	0	0	0	0.5532	4.1684	0	0	5.5464	0	1.1426	0.9968	0	4.2536	0.8501	0	0	0.6302	0.1968	0	0	0	0.8334	0.3004	1.6813	0	0.0418	0.8546	0.2991	0.2031	0.1536	6.6935	0.3032	0.211	1.1057	0	0	0	1.3646	0.1582
CLC	0	0	0	0	0	0	0	0	0	0	0	0	0	0	1.0295	0.6978	0.1137	0	0.4373	0	7.4303	0.236	0	0.5715	0	1.6381	0	0.3467	0.5962	0.2857	1.6949	0	0.5532	0	0	0.2148	0.0343	0.4881	0.85	3.7477	0	0	0	0	0.0617	0	0	0.6275	1.7739
CLCA1	0	0	0	0	0	0	0	0	0	0	0	0	0	0	0	0	0	0	0	0	0	0	0	0	0	0	0	0	0	0	0	0	0	0	0	0	0	0	0	0	0	0	0	0	0	0	0	0	0
CLCN7	0	0	0	0	0	0	0	0	0	0	0	0	0	0	0	0	0	0	0	0	0	0	0	0	0	0	0	0	0	0	0	0	0	0	0	0	0	0	0	0	0	0	0	0.0138	0	0	0	0	0
CLU	29.9463	9.3329	3.7994	6.4781	17.0852	8.6387	3.4927	17.2978	16.3864	11.9104	9.1216	10.3271	4.8618	17.5646	5.5333	3.421	3.8175	25.1548	4.4295	13.893	10.0566	1.2134	18.5048	30.8686	13.787	476.769	11.086	12.8778	156.109	6.79	5.8055	92.6307	5.9502	3.2936	6.0224	4.5688	9.2646	42.7633	5.1424	4.6485	6.0251	4.0676	16.8229	99.3787	7.1461	10.7657	62.3517	21.293	4.8597
CLIC1	11.4464	19.2485	4.0858	25.1676	10.7351	59.5958	38.4983	8.0885	6.4728	14.3435	10.2334	1.8117	1.6225	40.5645	32.1998	3.7547	11.1485	54.8023	3.9276	44.5933	8.5066	0.9734	70.5896	25.81	5.4407	17.3274	84.4213	51.0509	46.3952	17.1035	15.7413	26.3843	6.9591	32.992	10.3909	7.8674	10.1068	7.5864	16.9252	56.5059	40.8865	11.298	28.9063	44.6868	16.4873	25.5258	15.0069	44.2764	12.5866
CLIC2	0	0	0.4243	0.986	0.3249	0	0	0	0	0	0.2539	0.1293	0.1339	0	1.5854	0.2956	0.0011	0	0.1054	0	0	0.0146	1.0488	0	0.1667	0	0	0.7566	0	0.4415	0.239	0.6953	0.3354	0	0	0.0764	0.1333	0.4298	0	0.0172	0	0.5395	0	0	2.6393	0.0103	2.3973	0	0.3921
TPP1	2.3236	1.8555	1.4756	6.8511	1.0922	5.5106	2.2714	0.4561	0.5433	0.7963	1.3154	1.1866	0.2936	4.0594	4.4961	1.0743	2.0949	5.1466	1.5369	2.9987	2.8805	0.2445	1.2731	2.2537	0.8372	0.5468	2.7268	1.5656	2.5003	1.3261	1.7791	1.4974	2.3789	1.6136	1.4489	0.7656	2.197	1.6077	0.8845	3.8005	1.1219	1.2631	1.3156	4.2975	2.2723	3.0006	1.2927	3.0601	1.74
CLN5	0	0	0	0	0	0	0	0	0	0	0	0	0	0	0	0	0	0	0	0.1238	0	0	0	0	0	0	0.1126	0.0696	0	0	0	0	0	0	0	0	0	0	0	0.3566	0	0	0	0	0	0	0	0.0256	0
CLNS1A	1.094	0.0883	0	0.2147	0	0.462	3.5649	0	0.2527	0.5387	0	0	0	1.5876	0	0	0.0948	0	0	3.8682	0.1774	0.0295	4.3526	1.019	0.2472	0	3.8395	1.5139	7.3948	0.7437	1.4346	8.837	0	2.6656	0.3693	0.1917	0.5741	0	0.2188	1.0314	0.612	0.1436	1.0996	1.298	0	2.5536	0.3904	3.3396	0.1792
CLPTM1	0	0.3466	0	0.2346	0.0176	0.7497	0.1727	0.2729	0.2477	0.2868	0.2411	0	0	1.3839	1.2743	0	0.2932	1.2851	0.0543	1.5429	0.2093	0	0.8901	0.7509	0.057	0	0.1736	0.3023	0.2256	0.1388	0.3505	0.4673	0	0.3496	0.5578	0.0599	0.3082	0	0.103	0.2911	0.2861	0.1329	0.0961	0.1481	0.2502	0.2176	0.3877	0.492	0.2202
CLTA	6.4369	16.6679	1.3484	10.1419	4.2771	12.5298	14.5671	4.33	3.4648	5.3619	4.6747	1.083	0.2289	16.0484	8.1198	0.2446	6.4651	27.1363	2.1506	15.7268	4.9322	0	14.6427	9.8185	1.1227	4.1214	14.6564	12.3594	7.4989	6.9345	4.3477	7.7326	2.4006	4.7385	3.3762	2.4248	4.3175	2.5384	4.1741	10.198	13.0314	4.2686	10.1025	7.334	4.2552	3.1383	3.4119	20.0034	5.0829
CLTB	0	1.5948	0.9029	3.0061	3.4961	4.2832	7.6336	0.7931	0.9187	2.7	1.0221	0.3736	0.1813	0	3.594	0	0.9381	9.8397	0.5582	4.8596	2.3872	0	9.1567	4.2274	0.6066	0	3.9513	1.7266	2.9509	3.1652	1.2272	4.1621	0.7046	8.6248	1.122	1.2395	1.6575	0.9732	1.2492	7.6989	4.1365	1.1363	4.3603	3.5234	2.0746	3.8977	6.9792	4.6857	1.5937
CLTC	8.4923	9.406	2.985	9.0413	3.6739	14.4377	8.6359	3.78	3.1387	6.4504	5.4361	1.1075	0.3744	13.0674	13.7777	1.8788	7.9923	22.7385	2.6495	14.5983	3.2192	0.4162	12.2481	14.2605	2.308	10.0195	28.9039	12.065	9.7639	6.6717	5.0056	11.1176	4.3286	11.4965	7.6986	3.1576	5.4266	3.4984	4.167	14.2246	15.9914	7.7634	12.2635	12.1883	4.603	7.4089	5.2065	26.257	5.0221
CMA1	0	0	4.3599	1.2973	0	0	0	0.0971	0	0	0	1.1165	0.76	0	0.219	3.6411	0	0	0.3254	0	0	0.0577	0	0.509	0	0	0	0	0	0.6191	0	0	0	0	0	0.4346	0	8.0725	0	0.3642	0	1.3752	0	0	0.3373	0	0	0	2.7815
CNN1	0	2.2849	10.186	30.6007	7.5812	8.4128	0	0.6279	0.4379	6.2086	2.4882	6.3268	16.5377	0	0	4.0377	8.0348	8.2318	0.3015	0	168.1	0.7233	0	15.6522	2.7134	0	0	0	0.7191	12.147	1.1085	0	31.7222	0	5.4817	3.6957	2.4069	254.733	11.0949	10.2294	12.2849	21.4101	17.5819	7.4994	3.5259	0.1781	15.4715	29.4576	0
CNN2	2.463	7.1767	0.8752	25.5075	4.1348	11.2452	6.8868	1.4929	2.2189	12.6709	3.9196	0.5712	0.4228	12.2429	6.2188	1.3091	4.6632	22.453	2.8077	13.1651	4.9705	0.31	8.4069	29.7954	2.4957	3.3544	5.4818	5.0777	2.6717	0.582	1.002	3.0949	4.2288	3.6816	2.7065	2.9587	4.7321	2.5431	4.8502	7.1189	7.1776	1.9284	13.8056	4.9903	3.9824	1.6052	3.5574	32.428	3.2049
CNN3	1.9831	10.3206	1.1351	11.7483	3.8613	22.6796	7.9037	2.1374	3.2652	10.7266	2.4012	0.8047	0.8221	6.9035	13.8839	0.5315	4.0553	27.303	1.6708	11.3256	2.5356	0.157	15.4174	15.718	0.9621	1.1334	4.8357	3.7547	3.6508	1.9229	2.5593	4.7287	3.0897	8.2834	3.8889	2.6955	5.7314	2.9337	3.064	4.4603	7.3586	2.3166	12.7976	5.4958	2.8118	3.161	5.6745	23.9717	2.6102
CNP	1.5338	0.2231	0.4875	0.6951	0.4704	2.4828	4.4591	0.0717	0.3869	0.8354	0.8693	0.1244	0.0329	1.5474	4.0384	0.1008	1.242	4.1819	0.0564	2.5105	0.8008	0.0177	2.9878	3.9808	0.2154	0.709	1.3373	0.7917	1.267	1.5273	1.1244	5.6869	0.2085	2.6409	0.1747	0.1434	0.061	0.913	0.364	1.1937	2.6484	0.2568	1.2178	2.058	1.1245	3.0689	2.8987	1.6515	0.3634
CNTFR	0	0	1.1804	0	0	0	4.1946	0	0	0	0	0.9622	0	0	0	0	0	0	0	0	0	0	0	0	0	0	0	0	0	0	0	0.1318	0	2.0998	0	0	0	0.0593	0	0	1.0737	0.4665	0	0	0.2685	6.2543	0	0	0
CNTN1	0	0	0	0	0.2663	0	0.195	0	0	0	0.1094	0	0.0105	0.0652	0	0	0	0	0	0	0	0	0	0	0	0	0	0	0	0	0	0	0	0.1642	0.026	0	0	0.1002	0	0	0	0	0	0	0	0	0.6199	0	0
COL1A1	13.8848	179.22	53.4855	151.474	182.359	98.2217	17.8271	43.7088	22.3732	31.4209	158.834	19.0173	29.4512	688.982	21.3715	25.3964	91.2352	25.8385	75.5423	59.2363	68.4996	3.6217	17.0803	64.5211	16.164	11.0636	15.2728	33.2503	70.3922	32.2619	63.1966	30.541	51.5473	7.9247	45.5742	19.1009	43.0659	30.1092	11.0078	38.3284	8.7867	32.1437	39.3205	10.7044	4.941	7.7197	85.4637	80.6135	44.9663
COL1A2	5.6982	59.6969	27.2709	60.5789	90.7956	42.7811	10.0965	12.8896	8.6871	4.0475	48.8669	9.5086	13.9432	295.395	20.1424	17.4102	35.2248	6.7404	62.278	17.9923	38.1892	6.4718	8.6075	28.1096	8.1836	12.3308	6.6433	37.7424	53.6764	39.3625	49.5184	28.1334	33.2353	4.2302	26.0016	13.8595	38.5405	33.6649	6.4696	31.2864	4.5825	21.8603	29.1092	9.7201	6.4524	4.3391	67.5974	34.1786	37.7386
COL2A1	0.4926	0	0	0	0.1695	0	0	0	0	0	0.1312	0	0	0.8316	0	0	0	0	0	0	0	0	0	0	0	0.4375	0	0	0	0	0	2.1986	0	0	0	0	0	0	0	0	0	0	0	0	0	0	0.4606	0	0
COL3A1	0.1816	4.8621	2.8568	3.4547	0.2248	4.941	0.7634	1.0973	0.3031	0.9371	0.4712	0.8903	0.1028	1.3823	1.5234	0.1784	3.8946	0.4453	0.2078	2.0622	4.7246	0.0133	0.6306	2.9954	0.3813	0.398	1.7888	1.3848	0.9729	0.5401	0.5701	7.0997	5.522	0.602	0.5444	0.2695	0.576	0.0486	0.7867	2.1915	0.8529	0.4728	1.2437	0.9507	0.2345	1.235	0.0721	3.3646	0.5234
COL4A1	1.0731	4.9896	0.0765	2.1662	3.4172	0.6548	0.8129	0.0937	0.1393	0	3.1841	0.186	0.1048	0	0.4185	0	0.4463	0	0.2921	0.5385	0.2126	0	0.3496	1.5653	0.0758	0	0.3901	0.1949	0.2772	0.1645	0.0592	1.5157	0.486	0.7369	0.1567	0.1618	0.0264	0.4485	0.1267	0.2793	0.294	0.4062	0.5512	0.0966	0.1812	0.1119	0.7729	0.8562	0.1423
COL4A2	4.9086	0.1877	0.188	0.4033	0.1714	0.4557	2.4891	0	0.0661	0	0.1152	0.0243	0	0.0848	0.5484	0.0405	0.0836	0.1905	0.1116	0.5574	0	0.0009	0.5798	1.8024	0.0132	0.0777	0.7753	0.0736	0.5895	0.2131	0.0366	3.0549	1.318	2.3156	0.3044	0.0945	0.0848	1.2519	0.3704	0.5902	1.6657	0.9304	1.0821	0.2282	0.7178	0.0653	0.233	0.7203	0.2117
COL4A6	0	0	0	0	0	0	0	0	0	0	0	0	0	0	0	0	0	0	0	0	0	0	0	0	0	0	0	0	0	0	0	0	0	0	0	0	0	0.076	0	0	0	0	0	0	0	0	0	0	0
COL5A1	0.0632	0.4113	0.076	0.468	0.0436	0.5984	0.0735	0.3051	0.0544	0.1084	0.0625	0.0544	0.0108	0.2602	0.1768	0.0428	0.0401	1.0854	0.0986	0.0764	0.2414	0	0.0066	0.377	0.0856	0.3427	0.0495	0.1062	0.2106	0.0716	0.0557	0.4205	0.0531	0.045	0.1086	0.1073	0.86	0.0632	0.0898	0.1492	0.0227	0.0198	0.2417	0.1554	0.0205	0.0141	1.2968	0.9316	0.188
COL5A2	0	0.5902	0.3384	0.6614	0.5416	0.6246	0	0.2104	0	0	0.4218	0.1957	0.3125	0.3536	0	0.1082	0.1672	0.5947	0.3098	0.2605	0.9024	0.0021	0.419	2.5026	0.14	0.4406	0.1381	0.2101	0.2831	0.1385	0.2335	3.4408	0.189	0	0.1265	0.3082	0.4804	0.3246	0.0996	0.3285	0.0517	0.1294	0.6295	1.3559	0.0627	0	0.5469	2.6192	0.4277
COL6A1	10.7392	5.334	11.3434	4.0608	8.0288	5.6675	5.3387	2.5548	1.2717	1.6079	2.6418	5.774	4.4932	6.1473	3.7209	7.1551	3.5153	2.217	8.8495	2.8666	4.114	1.0281	5.0897	13.3906	1.6857	5.0608	5.739	3.7375	5.9843	6.0064	6.2166	241.346	17.3564	9.2356	8.3105	2.3871	7.7214	34.7984	4.0491	6.3985	5.4106	7.7103	5.4969	4.7756	5.6231	1.8443	27.9619	10.5966	8.1085
COL6A2	23.7438	10.0049	9.4771	10.4039	18.427	11.2101	7.1054	4.7556	1.7312	5.3029	6.9832	12.8924	5.3189	13.6514	7.9614	11.0299	5.9374	6.1127	10.24	6.0223	8.3192	1.8523	8.5016	27.0963	1.6374	20.9905	8.0551	8.9073	19.7832	7.6301	5.5186	241.146	13.5216	9.0686	11.6724	3.7515	6.6779	28.5429	4.928	6.863	5.9965	7.2759	8.5937	8.3059	12.9244	1.8253	38.6497	17.9087	11.0675
COL6A3	15.9166	5.8733	9.9782	8.7281	11.4812	11.3876	6.7489	2.6927	2.2055	2.3813	4.3085	4.89	4.0116	10.8947	5.8601	7.1948	6.2645	3.0958	12.4652	4.8268	3.7107	1.2536	7.6685	17.4353	2.0624	5.4238	9.6039	4.0977	8.7006	6.2009	6.3108	303.577	19.7856	9.3071	4.6921	3.1096	5.7639	26.105	5.8252	11.2782	9.1638	7.9219	7.2613	7.3631	4.0527	2.0187	20.6903	9.8083	9.7307
COL7A1	0	0.0042	0	0	0	0	0	0	0	0	0	0	0	0.0339	0	0	0	0	0	0	0	0	0	0	0	0.0393	0	0	0	0	0	0	0	0	0	0	0	0	0	0	0	0	0	0	0	0	0	0	0
COL8A1	0	0	0	0	0	0	0	0	0	0.0639	0.2443	0	0	0	0	0	0	0	0	0	0	0	0	0	0	0	0	0	0	0	0	0	0	0	0	0	0	0.0589	0	0	0	0	0	0	0	0	0	0	0
COL9A2	0	0	0	0	0	0	0	0	0	0	0	0	0	0	0	0	0	0	0	0	0	0	0	0	0	0	0	0	0	0	0	0	0	0	0	0	0	0	0	0	0	0	0.1452	0	0	0	0	0	0
COL9A3	0	0	0	0	0	0	0	0	0	0	0	0	0	0	0	0	0	0	0	0	0	0	0	0	0	0	0	0	0	0	0	0	0	0	0	0	0	0	0	0	0.0615	0	0	0	0	0	0	0	0
COL11A1	0	0.2568	0	0.1773	0	0.1709	0	0	0	0.0574	0	0	0	0	0	0	0.0266	0.1374	0	0	0	0	0	0.3744	0	0	0	0	0	0	0	0	0	0	0	0	0.0068	0	0.0198	0.0642	0	0	0.0953	0	0	0	0	0.4716	0
COL12A1	3.2571	5.6639	0.5424	2.5248	9.0242	4.145	0.2545	0.7101	0.6218	3.5421	2.3682	0.0344	0.2168	7.3649	1.6966	0.3739	0.8762	7.9757	0.3701	2.3024	0.9321	0.0395	5.4222	16.4064	0.9954	8.0045	2.3116	1.2304	1.3527	0.0958	0.3323	3.4311	0.2436	0.4696	2.0958	0.7636	1.7293	1.073	1.3495	1.8574	1.0241	0.3528	4.7019	3.3065	0.29	0.604	17.9033	33.301	0.438
COL15A1	0.1191	0	0.5816	0.3882	0	0	0.05	0.1322	0.2036	0	0.0253	0.2677	0.0928	0.191	0.1162	0.1256	0.0052	0	0.1164	0	1.1076	0.0572	0	0.3302	0.0126	0.1037	0	0	0	0.2518	0.2118	0.0702	0.6498	0.2051	0.8731	0.248	0.0311	1.8638	0.1302	0	0	0.668	0.0962	0	0.6981	0	0.2093	0.2708	0.1149
COL16A1	0	0.0146	0	0	0.0911	0	0	0	0	0	0	0	0	0	0	0	0	0	0	0	0	0	0	0.0223	0.0065	0	0	0.0148	0	0	0	0	0	0	0	0	0	0	0	0	0	0	0	0	0	0	0.205	0.102	0
COMP	0.0152	0.0776	0	0.5995	0.0496	3.3725	0	0.0588	0.0712	0.3506	0.0015	0.0177	0.3716	0	0	0.06	0.118	3.2945	0.7421	0	0	0	0	0.5074	0	5.8076	0.0083	0.0422	0.8516	0	0	0	0	0	0	0	0.2021	0	0.176	0.2797	0.9992	0.1862	0.9673	0.2404	0.0332	0.1485	0	13.8559	0.2281
COMT	20.2843	1.3413	0.7452	1.8448	6.6289	3.294	11.9886	1.058	0.6831	1.5719	1.9988	0.0847	0.0918	2.7378	1.9404	0.2952	2.4267	9.2691	0.4233	9.5481	2.5533	0.0975	19.1327	12.4157	2.0033	7.6144	6.8583	10.8376	4.4517	1.5142	2.1886	3.7367	4.4035	12.4177	3.145	1.1622	2.3995	1.1362	1.3461	5.1419	6.6113	3.3774	5.6334	9.5101	5.5931	7.6024	20.1423	14.0791	2.8622
COPA	2.3598	2.9158	0.383	3.2114	0.385	5.0872	4.4176	1.1613	0.4672	1.7338	0.9879	0.2058	0.1331	6.2789	6.0664	0.5025	2.9699	7.3964	0.7496	5.3308	0.5878	0.0772	7.0467	6.4216	2.051	1.5587	3.4135	3.16	2.8493	2.781	1.2988	5.4592	1.0395	8.3007	1.4244	0.5193	1.3835	0.8111	1.0304	3.5542	4.4149	0.9722	3.6039	4.3642	1.3596	2.4548	0.4751	4.542	1.2996
COPB1	1.7468	3.0472	0.416	2.3432	0.3916	5.4355	6.3325	0.6333	0.4938	1.3262	0.7313	0.1278	0.2019	5.4616	4.2817	0.3162	2.0494	7.0256	0.8061	5.1798	0.4344	0.3674	7.1391	4.9317	0.771	0.7693	3.6336	2.9171	3.0921	2.9888	1.3961	3.8828	0.588	5.3196	1.3217	0.7197	1.289	0.4034	0.9428	4.5846	3.8341	0.8739	3.1462	3.1211	0.8608	2.0735	0.7247	4.2258	1.3085
COX4I1	14.2385	4.3032	3.1207	8.3251	1.9446	22.6726	27.6184	3.5022	3.9991	9.6798	2.5372	2.6571	0.5657	20.6559	20.0164	1.5223	7.4741	28.42	2.815	28.2951	6.7836	0.1497	29.9146	19.1962	4.2719	9.3581	17.8948	11.6564	14.7801	6.208	6.5992	10.1931	4.3201	34.8995	3.6163	2.1533	4.4968	3.2307	3.9149	18.0165	7.4653	6.4759	9.0215	9.3914	6.7704	6.9529	0	9.8363	3.7039
COX5B	16.5117	4.3921	4.7592	12.0361	3.0812	34.5265	48.1467	4.2624	3.5563	10.0708	4.3557	2.4881	0.3965	39.4347	23.5544	1.4419	11.8249	22.2818	2.6748	43.3225	7.5401	0.3226	24.5957	33.2003	6.0317	12.9364	18.8889	17.2166	16.7737	12.4371	7.0298	18.3306	5.1837	37.8266	5.8528	0.5688	5.3548	5.2269	4.9247	26.2564	16.1052	7.0126	13.8507	11.8392	12.7531	10.7891	5.948	21.4842	2.6817
COX6B1	10.2359	0.8562	2.3904	2.8095	4.158	11.3402	29.036	1.9998	1.5424	3.1433	2.0593	3.5912	0.1104	8.5287	4.1019	1.9217	1.3691	4.4506	1.1318	10.8401	3.7755	0	18.6138	16.5173	2.9916	1.2553	12.6141	7.7089	8.3452	4.9408	5.0657	10.272	3.9502	20.8188	10.5502	3.4235	5.1721	4.7139	3.3694	10.1678	9.1349	6.1165	4.4536	4.3541	5.8368	4.1119	4.4773	19.0151	5.3057
COX6C	5.8212	0	1.7577	4.3933	0.8161	13.4644	9.2509	2.5396	2.2986	4.4152	2.6059	0	0	8.8119	8.9714	0	4.2837	0	1.8542	20.5511	2.71	0	20.8899	10.7934	2.1793	5.1087	11.0367	7.6204	8.1802	5.9874	4.6975	3.9756	1.5143	11.0056	2.8796	1.6226	3.4284	1.916	3.1417	11.4673	5.2492	3.9551	5.7713	5.4586	3.8502	5.1611	0	6.9803	1.5062
COX7A2	9.7767	0	1.9946	14.4241	0	17.1906	0	7.4822	3.7	14.4409	3.6212	1.0447	0	35.3138	24.7596	0	7.7406	0	2.6029	42.7637	0	0	22.0709	13.4188	3.01	0	10.6005	8.4351	0	5.4219	0	10.2273	3.0634	36.0028	0	2.2847	3.8726	1.9255	3.739	23.4855	7.9637	5.4142	9.07	5.7184	0	5.6737	0	0	4.6792
COX7C	0	0	0	0	0	0	0	0	0	0	0	0	0	0	0	0	0	0	0	0	0	0	0	0	0	0	2.9394	0	0	0	0	0	0	0	0	0	0	0	0	0	0	0	0	0	0	0	0	0	0
COX11	0	0	0	0	0	0	0	0	0	0	0	0	0	0	0	0	0	0	0	0	0	0	0	0	0	0	0	0	0	0	0	0	0	0	0	0	0	0	0	0	0	0	0	0	0	0	0	0	0
COX15	0	0	0	0	0	0	0	0	0	0	0	0	0	0	0.2726	0	0	0	0	0	0	0	0	0	0	0	0	0	0	0	0	0	0	0	0	0	0	0	0	0	0	0	0	0.3518	0	0	0	0	0
CP	58.6923	10.4443	6.2331	10.7748	15.1528	9.3209	8.4266	13.2396	9.2185	9.9366	9.2181	18.1252	5.9447	15.6242	18.361	8.7506	6.177	17.5521	2.9205	13.5205	14.6774	1.6592	11.6609	18.8216	4.8021	71.3471	8.1843	14.4118	17.3341	7.1841	5.9655	15.3131	6.5595	8.5428	14.1673	4.7794	11.2348	12.8526	6.0859	6.1695	3.9884	5.5109	5.1327	6.4394	8.2965	6.9012	40.1161	33.3858	7.2141
CPA3	0	0.2117	6.8837	3.4901	0	0	0	0.2666	0.9281	0	0	1.5017	0.8354	0	1.4871	2.7311	0.7173	0	0.9487	0	0.4686	0.0633	0	1.6707	0	0	0	1.1727	0	1.4981	0.76	0	0	0	0	0.6276	1.0299	15.0889	0.954	1.8288	0	1.5276	0	0	1.213	0	0.8264	0.7268	3.5991
CPB2	0.6744	0	0.0656	0	0.0464	0	0	0.123	0.0288	0	0.0727	0.2979	0.0294	0.2474	0	0.0637	0	0.0999	0	0	0.0617	0.0164	0	0.4565	0.1264	5.7941	0.3635	0.2028	3.3909	0.0482	0	0.2849	0.1173	0	0.2654	0.0543	0.1698	0.8535	0	0	0.0751	0	0.2141	0.7988	0.0822	0	0.4626	1.3393	0.1118
CPD	0.0097	0	0	0	0	0.0158	0	0	0	0	0	0	0	0	0	0	0	0	0	0	0	0	0.0352	0	0	0	0	0	0	0	0	0	0	0	0	0	0	0	0	0.1112	0.0103	0	0	0	0	0	0	0	0
CPE	0	0	0	0	0	0	0	0	0	0	0	0	0	0	0	0	0	0	0	0	0	0	0	0	0	0	0	0	0	0	0	0	0	0	0	0	0	0	0	0	0	0	0	0	0	0	0	0	0
CLDN4	0	0	0	0	0	0	0	0	0	0	0	0	0	0	0	0	0	0	0	0	0	0	0	0	0	0	0	0	0	0	0	0	0	0	0	0	0	0	0	0	0	0	0	0	0	0	0	0	0
CLDN3	0.9173	0	0	0	0	7.1801	10.4273	1.3398	0	3.9076	1.3491	0	0	4.7886	6.4747	0	1.1694	0	0	12.3917	0.2974	0	3.3151	5.8297	1.048	2.7149	1.4249	3.221	6.2843	0	2.2383	0	0	5.9113	0	0	0	0	0	0	2.2197	0	1.5203	0	0	5.033	0	0	0
CLDN7	0	0	0	0	0	0	0	0	0	0	0	0	0	0	0	0	0	0	0	0	0	0	0	0	0	0	0	0	0	0	0	0	0	0	0	0	0	0	0	0	0	0	0	0	0	0	0	0	0
CPM	1.0108	0	0.0712	0	0	0	0	0	0	0	0	0.4097	0.0023	0	0	0.0066	0	0	0.1741	0	0.0566	0	0	0	0	0	0	0	0	0.1451	0.6943	0	0.0724	0	0.0156	0	0	0	0	0	0.935	0.7742	0.9298	0	0.6488	0	1.1361	1.1231	0
CPN1	0.1963	0	0	0	0	0	0	0	0	0	0	0.1259	0.028	0	0	0.0658	0	0	0.0539	0	0	0	0	0	0.0442	0.7407	0	0	0	0	0	0	0.0332	0	0.031	0	0.0147	0.0408	0	0	0	0.0121	0	0	0	0	0	0	0.0308
CPN2	2.1001	0.0622	0.2228	0.0641	0.0945	0.0415	0	0.1611	0.2053	0	0.163	1.7316	0.371	0	0	0.2742	0	0	0.0783	0	0.1291	0.0297	0	0.2474	0.0556	1.8813	0	0	0	0	0.0368	0	0.2757	0	0.0249	0.1991	0.0644	0.1974	0.0827	0	0	0.0949	0	0	0	0	0.6643	2.0245	0.2351
CPOX	0	0	0.0267	0	0	0	0	0	0	0	0	0	0	0.6536	0.4416	0	0	0.083	0	0	0.0711	0	0.5786	0.3339	0.1241	0	0	0	0.1979	0.0404	0.2022	0.164	0.0719	0	0.0658	0	0	0	0.1169	0.3367	0.9006	0	0.4479	0.4187	0	0.1659	0.06	0.0355	0
CPS1	0	0	0	0	0	0	0	0	0	0	0	0	0	0	0	0	0	0	0	0	0	0	0	0.0237	0	0	0	0	0	0	0	0	0	0	0	0	0	0	0	0	0.6704	0	0	0	0	0	0	0	0
CPT1A	0.745	0.8613	0.0552	0.3149	0	0.872	0.2419	0.0607	0.1264	0.1625	0.1391	0	0.0018	1.1578	3.2965	0.1452	0.4234	0.8419	0.3757	1.9146	0.464	0.0024	1.8181	1.0259	0.2427	0.4316	1.0052	0.5394	0.5051	0.4746	0.4155	0.2827	0.2809	1.0299	0.3371	0.1308	0.2166	0.1682	0.1016	0.4221	0.9587	0.1261	0.8439	1.0335	0.9228	0.0959	0.2129	0.9209	0.2466
CPT2	0.5632	0.4652	0.0557	0.3629	0	1.751	0.6535	0.0768	0.0596	0.0625	0.0996	0	0	2.0247	1.4647	0.0602	0.6886	1.9611	0.0182	2.4907	0.0381	0	1.606	0.573	0.0712	0.0442	0.5902	0.4604	0.9468	0.5278	0.8359	0.4512	0.0571	1.974	0.1571	0.0082	0.0559	0.0908	0.0235	0.3253	0.5791	0.1808	0.3905	0.9057	0.4307	0.5053	0.0566	0.5166	0.0914
CR1	0	0	0	0	0	0	0	0	0	0	0	0	0	0	0	0	0	0	0	0	0	0.0029	0	0	0	0.2154	0	0	0	0	0	0	0	0	0	0	0	0	0	0	0	0	0	0	0	0	0	0	0
CRABP1	3.7713	1.1538	0	0.7746	0	11.8396	21.2265	0	0	0	0	0	0	0	0	0	0	0	0	12.6274	0	0	0	0	0	0	6.1806	2.6481	15.3223	64.5326	124.28	18.2891	0.4002	28.1339	0	0.1899	0	0.374	0.6864	3.6457	206.778	13.5451	89.7082	1.4839	0.6368	0	0	28.071	0.604
CRABP2	0.2422	5.9109	0.7405	3.8334	1.5318	243.438	38.3073	6.1405	3.0418	9.9566	2.6795	0.0883	0.3005	37.5564	0	0.5237	9.9205	54.0044	2.9579	14.6856	0	0	13.2945	3.1766	1.3418	3.9017	42.8936	27.214	40.8433	18.2282	15.567	32.1613	0.9412	26.2686	0.629	3.007	8.7305	0.5567	1.2064	7.0077	21.6111	1.8615	31.9687	7.6489	7.3871	8.8099	1.0587	10.0582	1.8155
CRAT	0	0	0.1581	0	0.0204	0.3742	1.4407	0	0	0	0.0141	0.0254	0	0	0.2944	2.8952	0	0	0	0	0.0434	0	0	0	0	0	0.132	0.051	0	0.0948	0.0671	0.1995	0	0.9983	0.0426	0	0	0	0	0.3799	0	0	0	0.4971	0.1642	0.1488	0.1657	0	0
CREB1	0	1.3483	0.0468	0	2.9399	0	8.7279	0	0	0.0782	0	0	0	0	2.1869	0	0	8.9561	0	5.8906	0	0	1.9314	0	0	0	5.8464	5.9833	0	0	0.2382	1.899	0	2.5879	0	0	0	0	0	1.457	0	0	0.2433	1.1252	0	0.7056	0.5648	0	0
ATF2	0	0	0	0	0	0	0	0	0	0	0	0	0	0	0	0	0	0	0	0	0	0	0	0	0	0	0.0092	0	0	0	0	0	0	0	0	0	0	0	0.2259	0	0	0	0	0	0	0	0	0	0
CREBBP	0	0	0	0	0	0	0	0	0	0	0	0	0	0	0	0	0	0	0	0	0	0	0	0	0	0	0	0	0	0	0	0	0	0	0	0	0	0	0	0	0.0383	0	0.0144	0	0	0	0	0.0268	0
CRIP1	0	19.9375	7.248	11.4631	0	1.1474	49.9388	0.4955	9.1212	25.2014	0	2.3312	1.0176	14.7324	39.7994	0.9836	7.8568	38.6313	2.2273	70.2445	7.6334	0	5.3053	4.3817	1.2375	1.2937	28.578	15.8083	46.5439	29.5934	16.9109	13.9566	10.5703	22.338	0	3.7917	10.5904	12.4631	3.8391	7.7431	18.5117	2.7702	9.4739	33.3378	13.8221	28.037	7.5661	10.4995	5.2315
CRIP2	0.442	11.532	3.1777	6.3125	2.1656	20.4914	13.2326	4.6978	3.5767	12.3604	2.2225	0.7504	0.2602	7.5542	9.3243	0.3107	5.0324	37.7678	0.8006	50.6264	5.7363	0.0318	16.0667	7.3615	2.048	0	15.6397	7.8563	57.8004	10.6745	5.3309	6.5459	4.7616	10.1632	0.1629	1.8271	4.1459	4.6536	2.7882	4.7002	23.7676	1.7703	30.0645	16.8343	5.0364	15.5746	7.2571	6.8299	0.4374
CRK	0	0.3264	0.1074	0.7294	1.0815	0.8764	4.9112	0.1417	0.1838	0.2396	0.3489	0	0	3.649	3.0734	0.2503	0.4071	1.4144	0.193	1.236	0.2636	0.0128	1.0964	0.8874	0.2791	0.1286	3.3872	1.6547	0.9608	0.6739	0.3203	3.4105	0.2045	3.6115	0.4919	0.121	0.3945	0.6752	0.3738	1.6204	2.2165	0.83	2.4012	1.4379	0.5651	0.7924	1.9124	2.0933	0.4675
CRKL	1.0457	1.6672	0.6807	2.523	2.5228	1.9737	9.4143	0.6194	0.7535	0.9729	1.4926	0.2072	0.1808	6.2549	1.2503	0.2454	0.6056	4.3219	0.5367	6.0468	0.9923	0.0757	8.401	4.1312	0.841	0.5884	3.154	3.4324	3.7348	1.5559	1.0433	6.6279	0.8523	5.9607	0.4482	0.4427	1.0021	1.0529	0.7875	3.6448	6.2739	1.2713	4.4152	3.5989	1.2742	3.1056	3.4025	6.077	0.9871
CRMP1	0.3628	0	0.4283	1.8881	1.1222	1.4044	1.2383	0.3978	0.2991	0	0.7953	0.1963	0.2255	3.0464	0	0	0.5922	1.9771	0.2299	0	0.8212	0.0536	0	1.8475	0.2218	0	0.5573	0.6841	0.7928	0.5418	0.8483	4.0926	0.3528	2.6221	0.7863	0.4672	0.7697	1.1338	0	0.7329	0.7231	0	0.8901	1.9199	0.5229	0.5562	1.4473	1.7714	0.6532
CRP	0	0	0	0	4.6623	0	0	0	0	0	0	0	0	0	0	0	8.5777	0	0.53	0	0.8733	0	0	0	0	15.5986	1.6971	2.8221	0	0	0	3.2967	1.8245	0	2.1226	0.1488	0	2.8123	1.0209	0	0	2.649	0	0	0	0	16.1824	8.8198	6.1843
HAPLN1	0	0	0	0	0	0	0	0	0	0	0	0	0	0	0	0	0	0	0	0	0	0	0	0	0	0	0	0	0	0	0	0	0	0	0	0	0	0	0	0	0	0	0	0	0	0	0	0	0
CRYAB	391.004	12.9053	5.5097	16.4298	2.8146	19.4063	0	7.4045	9.367	15.4022	4.4168	3.7624	1.1113	15.9777	64.4628	2.2061	3.3088	0.9482	2.0978	14.3907	7.3516	0.6213	11.6402	70.2945	4.099	1.8236	5.9009	4.3781	10.497	9.1333	2.813	0	14.1474	1.3608	0.9236	10.6443	11.7535	22.5768	6.0697	6.3541	8.3161	9.0133	5.0288	57.186	216.227	29.1124	6.2071	4.6706	5.419
CRYGC	0	0	0	0	0	0	0	0	0	0	0	0	0	0	0	0	0	0	0	0	0	0	0	0	0	0	0	0	0	0	0	0	0	0	0	0	0	0	0	0	0	0	0	0	0	0	0	0	0
CRYGD	0	0	0	0	0.8214	0	0	0	0	0	0	0	0	3.369	0	0	0	0	0	0	0	0	0	0	0	0	0	0	0	0	0	0	0	0	0	0	0	0	0	0	0	0	0	0	0	0	0.9559	0	0
CRYM	0	0	0	0	0	0	0.0722	0	0	0	0	0	0	0	0	0	0	0	0	0	0	0	0	0	0	0	0	0	0	0	0	1.1666	0	0.4594	0	0	0	0	0	0	22.31	1.1061	11.0373	1.6326	0	0	0	0	0
CRYZ	2.9048	14.2918	1.6779	2.3695	2.8549	8.4667	0.5908	0.4619	0.4975	1.291	2.3915	0.4369	0.246	2.7275	2.7784	0.4966	1.3007	1.3517	0.4191	5.3405	11.1234	0.068	4.4635	7.1179	0.6719	0.4557	4.8712	4.0014	0.5844	0.5759	2.1683	0.603	1.3018	3.0334	0.3537	0.7062	0.992	8.0443	2.1296	8.2746	5.308	2.2156	8.7857	6.1894	2.315	5.5013	9.1257	5.9107	1.5699
CS	8.9012	9.9904	7.1685	13.1553	0.7972	10.7774	15.0156	1.1075	1.4506	2.0414	2.1651	2.9204	20.2118	17.1052	11.5873	0.7324	9.3616	37.3164	2.055	18.2486	3.3824	0.1404	27.2466	17.2143	2.6216	1.1889	9.6847	7.6476	9.9151	7.3414	5.9847	20.2859	2.3579	18.8583	4.347	1.7541	3.0909	2.239	3.2059	11.885	9.5596	9.2357	6.3291	9.8795	9.4546	7.4954	2.272	14.7843	2.9569
MAPK14	0.9662	0.0881	0.5376	0	0	1.3354	0	0	0.0259	0	0.5049	0.0078	0.0442	0.9652	1.1897	0.0763	0.5041	0.1959	0.0403	1.3038	0.0945	0	1.8488	0.9388	0.2125	0.8037	0.9379	0.9375	1.2081	0.1677	0.4127	0	0.1781	0.2749	0.0582	0.0401	0.1929	0.0594	1.426	5.1844	2.6882	0.2222	0.9908	0.8148	0.1913	0.6138	1.024	1.7139	0.6138
CSE1L	2.9057	1.978	0.4451	2.2497	1.2411	4.6867	12.1065	0.9643	0.3517	0.9497	2.2424	0.0485	0.0674	11.2631	12.579	0.6845	2.7833	16.0583	0.4018	6.339	0.5244	0.0289	6.0036	3.2672	0.7093	0.8893	8.0243	3.6593	7.6168	3.2683	3.3161	8.1289	0.4715	5.1387	0.4591	0.8476	1.2329	1.0529	1.622	3.8494	9.935	1.1753	6.1399	2.7319	0.6023	2.2855	1.8822	5.5008	1.1294
CSF1	0	0	0	0	0	0	0	0	0	0	0	0	0	0	0	0	0	0	0	0.2656	0	0	0	0	0	0	0	0	0.429	0	0	0	0	0	0	0	0	0	0	0	0	0	0	0.1538	0	0	0	0	0
CSK	0.1128	0.1296	0.0594	0.7168	0.1202	0.4664	0.5685	0.121	0.1182	0.2505	0.193	0	0	0.614	0.9611	0.1017	0.1579	0.7256	0.1554	0.8498	0.2982	0	0.8698	0.891	0.1605	0.662	0.9962	0.5811	0.7254	0.4374	0.3462	0.304	0.408	0.998	0.0803	0.1351	0.281	0.0875	0.149	0.6798	0.3667	0.2124	0.4421	0.4056	0.3217	0.4893	0.518	0.3201	0.3292
CSNK1A1	0.0579	0	0	0	0	0.2458	0	0	0	0.1475	0	0	0	0.2487	0	0	0.2175	0.2792	0	0.4595	0	0	0.3122	0.159	0	0.1447	0.6307	0.306	0.032	0	0.0942	0.9459	0.0794	0.7343	0	0	0	0	0.0193	0.3317	0.2889	0	0.1442	0.0252	0	0	0	0.1704	0.0312
CSNK1D	0	0	0	0	0	0	0	0	0	0	0	0	0	0	0	0	0	0	0	0	0	0	0.0504	0	0	0	0	0	0	0	0	0	0	0	0	0	0	0	0	0	0	0	0	0	0	0	0	0	0
CSNK2A1	0	2.4094	0.1911	4.3935	1.2657	4.8643	6.6417	0.8715	1.1523	2.4518	1.414	0	0	6.8382	3.2043	0.2368	2.9021	5.704	0.346	6.8515	0.1501	0	4.3205	2.526	0.1398	0.5979	4.0146	1.7701	2.5207	0.716	0.8906	3.1942	0.4013	2.9229	0.6696	0.3411	0.6662	0.5741	0.6668	1.1423	1.3447	0.5313	2.163	1.786	0.1087	1.5874	0.7944	4.193	0.5271
CSNK2A2	0	0	0	0	0	1.2921	0	0	0	0	0.1017	0	0	0.7886	0.1775	0	0.5416	0	0	0	0.0081	0	2.4332	0.4987	0	0	0.0639	0	0.1397	0.2314	0	1.7565	0.0657	1.6473	0.0874	0	0.493	0.0545	0.0061	1.3357	0	0	1.6388	1.1766	0.4632	0	0	0.6079	0
CSNK2B	0.5728	0.2468	0.1243	0.592	0.0708	1.7944	1.6445	0.2107	0.3141	0.9895	0.2234	0.118	0.0031	4.2688	2.1695	0.0689	1.1662	0.6507	0.1328	5.0491	0.5282	0.0103	5.0823	3.5082	0.434	0.8331	3.6967	3.2231	3.6415	1.9291	1.1964	2.5744	0.2974	1.8593	0.7442	0.2614	0.719	0.1891	0.4479	2.3961	3.4953	0.2931	2.3704	1.8922	1.0061	2.0013	0.9186	6.083	0.6917
VCAN	15.5854	1.6761	0.1326	3.2874	0.031	4.1818	0.1592	0.5356	0.6063	1.7317	0.0713	0	0.4712	0.3309	0.1468	0.2301	0.8818	1.9971	0.6027	0.32	0.6369	0	0.1257	9.2015	0.9374	3.0414	0.3419	2.1867	0.7582	0.0538	0.1038	1.0209	0.0882	0	0.0331	0.9769	2.3434	2.7007	0.8228	2.3258	0	0.0551	1.7361	0.9446	0.3408	0.2838	0.0415	7.482	0.2321
CSPG4	0	0.093	0.0313	0	0	0	0	0	0	0	0	0.0374	0.0019	0	0	0	0	0	0	0	0	0	0.011	0.0362	0.0007	0	0	0	0	0	0	0.6282	0.0013	0.0034	0	0	0	0.0686	0.0372	0	0.1424	0.1433	0.012	0	0.059	0	0.0068	0.2052	0
CSRP1	1.6748	7.8346	5.9339	9.1537	19.9734	13.7831	4.9684	1.9622	1.424	12.7514	14.9248	1.4514	7.8753	15.9688	4.956	1.4827	3.175	22.7806	2.0958	8.2342	79.5437	0.1188	8.7527	16.5878	1.3382	3.3945	25.7765	10.2204	19.8108	23.9214	6.9452	7.4748	20.8222	5.2952	5.0859	2.035	3.7076	130.371	7.0503	9.7368	8.8632	4.0112	19.8884	19.0867	6.6862	19.1965	26.5637	35.036	2.2557
CSRP2	0.2189	3.2348	0.4647	3.6499	0.3887	1.1466	0	0	0.1396	0	0	0.1034	0	0	0	0	0.2275	0.9609	0	2.8441	0	0	1.1079	2.1008	0	0	0	0.3992	0.8941	0.741	0	3.9475	1.5262	2.5755	0	0.358	0.4631	1.808	0.2792	0.307	0.44	0.1861	0.7498	0.75	0	0	2.0489	2.2509	0
SLC25A10	0.1535	0.1749	0.4811	0	0	0.5276	0	0	0	0	0	0	0	0	0	0	0.4241	0.4675	0.2144	0.5601	0.1005	0	2.1354	1.2861	0.1506	0	0.5192	0.4645	1.2244	0	0	0.3172	0.247	0	0	0	0	0	0	0.2937	0.2564	0.0574	0.1603	0	0.1241	0	0	0	0
CST1	0	0	0	0	0	0	0	0	0	0	0	0	0	0	0	0	0	0	0	0	0	0	0	0	0	0	0	0	0	0	0	0	0	0	0	0	0	0	0	0	0	0	0	0	0	0	0	0	0
CST3	1.3772	0	0	0	0	0	0	0	0	0	0	0	0	0	0	0.1605	0	0	0	0	0	0	3.403	2.8669	0	0.5329	0	0	0	0	0	1.2518	0.6648	0	0.8982	0.2712	0.5595	0	0	2.5364	0	0	0	2.18	0	0	0	0	0.6995
CSTA	0	0	0	0	0	0	0	0	0	0	0	0	0	0	0	0	0	0	0	0	0	0	11.906	0	0	0	0	0	0	0	0	0	0	0	0	0	0	0	0	0	0	0	0	0	0	0	0	0	0
CSTB	67.8565	37.1746	11.8682	26.2163	26.941	44.4021	96.8087	6.5054	6.4297	16.1889	11.651	3.2887	3.6742	58.2684	47.4437	5.8163	9.7353	43.9715	5.6084	117.719	9.9999	0.6401	82.5644	50.7034	5.702	6.8689	55.9077	43.5317	50.0157	20.4651	14.1731	29.7261	10.9681	64.6394	4.2325	9.0396	12.806	10.5497	7.9207	39.7373	30.2906	12.3847	23.867	29.1087	20.1932	51.3807	32.5945	39.6031	12.9844
CSTF1	0	0	0	0	0	0.3646	0.2412	0	0	0	0	0	0	0.582	0.1665	0	0.2522	0.4273	0.2249	0.7544	0	0	1.0424	0.7642	0	0	0.974	0.3114	0.2178	0.0929	0.2218	0.4761	0	0.1994	0	0	0	0	0	0.3946	0.1251	0	0.368	0.1603	0	0.1506	0	0.4231	0.1254
CSTF2	0.1127	0.1935	0	0.1716	0.164	0.4001	2.1186	0.0203	0.0939	0.1204	0.2089	0	0	0.5979	0.4289	0.0098	0.2405	0.3975	0.0445	0.6743	0	0	0.6693	0.1781	0.061	0	0.5437	0.2101	0.1803	0.0427	0.05	1.4384	0	1.3196	0.032	0	0.04	0	0.1143	0.1159	0.9369	0	0.1717	0.1026	0	0.1702	0.0868	0.4296	0.0837
CSTF3	0.0399	0	0	0.0413	0	0.2479	0.393	0.0399	0	0.207	0	0	0	0.6063	0.7853	0	0.2258	0.5883	0.0366	0.1458	0	0	0.6728	0	0	0	0.1223	0.1257	0.252	0.125	0.0903	0.1862	0.0372	0.5955	0	0	0	0.0261	0.1063	0.228	0.3562	0	0.2854	0	0	0	0	0.1609	0.0558
CTBS	0.4173	0	0	0	0	0	0.9344	0	0	0	0	0	0	0	0.4267	0	0	0	0	0.5068	0.0317	0	0.8551	0.5336	0	0	0	0.9503	0	0	0	0	0.0142	0.7199	0	0	0	0	1.0999	0.3663	0	0	0	0	0	0.1142	0	0.3573	1.9017
CTBP1	0.2349	0.6983	0.2253	0.8483	0.8749	1.9986	5.615	0.2077	0.1605	0.4949	0.196	0.0217	0.0233	4.0487	1.7037	0.0202	0.5103	2.0902	0.0985	2.7439	0.4759	0	6.1543	4.3016	0.2605	0.6108	3.2659	1.5762	2.2209	1.4703	0.4386	2.6623	0.2565	6.5927	0.1914	0.1259	0.2746	0.1475	0.3622	2.4984	14.7982	0.6337	12.5551	2.1146	0.3906	0.8959	0.879	2.9584	0.3972
CTBP2	0	0.2084	0	0.0826	0	0.8707	0.3786	0.102	0.0814	0.5637	0.2706	0	0	1.4732	0.4847	0	0.5028	1.6664	0.0454	1.1529	0	0	1.9686	0.3145	0.0744	0.4439	1.5395	1.2836	1.5413	0.5431	0.666	0.9632	0.057	2.4786	0	0.2313	0.627	0.5817	0.5433	1.5214	4.1643	0.2414	2.3383	0.7462	0.3932	1.5689	0.4897	0.8226	0.345
CTF1	0	0	0	0	0	0	0	0	0	0	0	0	0	0	0	0	0	0	0	0	0	0	0	0	0	0	0	0	0	0	0	0	0	0	0	0	0	0.0395	0	0	0	0	0	0	0	0	0	0	0
CTGF	0	0	0	0	0	0	0	0	0	0	0	0	0	0	0	0	0	0	0	0	0	0	0	0	0	0	0	0.6252	0	0	0	0	0	0	0	0.1169	0	0	0	0	0	0	0.0912	0	0	0	0	0	0
CTH	3.3394	0	0	0	0	0	0	0	0	0	0	0	0	0	0	0	0	0	0	0	0	0	0	0	0	0	0	0	0	0	0	0	0	0.2009	0	0	0	0	0	0	0	0	0	0	0	0	0	0	0
CTNNA1	3.4427	3.5585	0.4441	2.409	2.2761	12.7392	20.4043	1.0347	1.0917	2.8121	2.3684	0.053	0.0841	9.3991	3.9727	0.2512	2.089	7.8164	0.3288	8.4446	1.9624	0.0127	13.9558	11.6442	1.7868	0.8969	8.009	7.5803	6.7373	0.4148	0.3395	2.7456	0.6967	12.4475	0.8083	0.8502	1.9406	0.5363	0.9786	4.9053	15.5602	1.0101	7.0472	5.4132	1.2622	7.7255	3.5903	9.5133	0.9164
CTNNA2	0.4567	0.4378	0.0787	0.3776	0.2398	0.8526	2.1094	0.1869	0.1081	0.3132	0.2266	0.0367	0	1.3109	0.4994	0.0376	0.3676	0.8124	0.0166	1.0052	0.162	0	1.7188	1.0686	0.1741	0.2062	1.4717	0.8941	0.8214	0	0.1455	0.2813	0.1378	2.005	0.087	0.0726	0.2373	0.1441	0.1457	0.4709	2.7184	0.1066	1.583	0.7648	0.1302	0.9409	0.3915	0.8501	0.1446
CTNNB1	1.1798	2.9104	0.2138	1.1983	1.3482	5.9034	8.4797	0.6963	0.876	2.0848	1.1031	0.0278	0.0195	6.665	1.8474	0.0293	0.9512	1.9987	0.1535	4.9721	0.8955	0.0027	9.1125	5.0555	0.6915	0.3555	6.7838	4.7755	6.2655	2.1071	1.8592	4.704	0.3112	7.6451	0.4669	0.6649	0.9438	0.5001	0.4936	1.9814	3.3326	0.2642	3.3986	3.8823	0.7875	5.4473	1.5314	3.909	0.6836
CTNND1	2.2389	1.3721	0.1822	0.5056	0.475	4.375	4.1702	0.3743	0.3548	1.6131	1.3619	0.0778	0.0324	5.5594	2.479	0.0603	1.7977	5.3378	0.1358	3.2004	0.339	0.011	8.825	6.7641	1.0322	3.2393	5.4731	4.2196	3.3513	1.6236	1.9359	1.7016	0.1848	6.6911	0.4478	0.3666	1.0248	0.8376	0.8115	2.2844	3.2154	0.3463	3.0451	2.5317	0.8903	4.0209	0.7332	2.0989	0.672
CTPS1	0.0987	0.165	0	0.0841	0.0076	0.825	2.6299	0.0622	0.0653	0.1555	0.0665	0	0.0187	0.6965	0.368	0.0249	0.2895	1.3156	0.0219	1.3704	0.0875	0	1.4174	0.39	0.1219	0.0403	0.5996	0.2096	0.5346	0.4604	0.1988	4.083	0.029	3.4299	0.1283	0.0597	0.0832	0.1255	0.0209	0.1139	0.1547	0.0594	0.1599	1.4376	0.1338	0.558	0	0.4737	0.0399
CTSB	18.6986	8.6566	0.9027	17.0322	1.6851	24.039	5.7466	1.6009	1.5949	3.2486	1.9008	1.424	0.4751	9.0245	9.0119	1.2111	5.872	21.4474	4.2758	23.7136	2.9984	0.7128	40.2841	30.0503	5.3308	21.415	9.4919	19.3591	30.5454	16.3334	16.6159	29.6691	8.1448	11.0762	11.4016	6.1174	18.8737	4.3535	11.8666	99.4363	18.3257	14.1789	27.284	9.8739	7.964	6.2315	4.5804	26.882	9.8302
CTSD	30.8003	10.0725	6.8456	108.854	10.8109	80.1791	15.3433	3.4129	4.2347	9.1377	7.8541	4.5877	1.96	26.4791	43.6715	4.6919	17.3821	82.2048	6.5842	28.8275	9.6919	0.7063	42.2236	46.5727	8.7829	6.0387	12.6033	14.5253	43.2145	15.982	10.4575	15.1959	10.664	24.0337	10.14	7.3509	11.6153	6.963	8.5055	54.9087	18.8104	10.7516	23.2423	21.0068	16.2475	18.9821	15.1273	43.2565	13.7736
CTSE	0	0	0	0	0	0	0	0	0	0	0	0	0	0	0	0	0	0	0	0	0	0	0	0	0	0	0	0	0	0	0	0	0	0	0	0	0	0	0	0	0	0	0	0	0	0	0	0	0
CTSG	0.9419	0.6762	4.5773	1.5987	0	0	0	0.6987	0.1896	1.3006	0	1.4863	0.7451	0	2.3847	6.079	0.9735	0	3.2293	0	6.4459	2.2383	1.5481	2.8257	0.7162	45.7971	1.3953	4.4711	7.6237	1.5054	1.8496	0.2012	6.4755	0	0.1011	1.5645	1.1126	3.6579	1.3062	16.2503	0	1.5629	0.2419	0	0.5078	0.1558	0.7936	0	16.9393
CTSH	1.1951	0	0	1.0457	0	2.0109	0	0.1616	0.1695	0	0.4609	0.0494	0.2268	0.8509	1.5	0.1766	0	1.0444	0.1908	0	0.8076	0	0	1.7541	0.2234	0	0	0.9798	0	0.4722	1.165	0	0.3135	0.3695	0	0.217	0.3225	1.2392	0.311	7.8759	0	0.1396	4.0531	0	0	0.2598	0	0	2.0369
CTSK	0	0	0	0	0	0	0	0	0	0	0	0	0	0	0	0	0	0	0	0	0	0	0	0	0	0	0	0	0	0	0	0	0	0	0	0	0	0	0	0	0	0	0	0	0	0	0	0	0
CTSL	2.1845	1.7652	0.4414	4.0619	0	3.345	2.7308	0.9416	0.5446	1.3903	1.3998	0.3583	0	5.4709	5.7751	0.2907	0	3.7618	0.4352	3.9613	0.2361	0	8.5879	7.3611	0.6415	1.1353	3.3081	2.319	7.7937	6.2429	0.1802	3.2285	1.0165	3.3475	1.2959	0.6213	1.3771	0.1722	0.9544	4.0931	0	0	3.9748	3.8063	1.2098	3.4762	3.2911	3.4467	1.13
CTSS	0.6477	0	0	4.3368	0	0	0	0.2072	0.0549	0	0.2501	0	0	2.7039	1.6507	0.1855	0.3947	0.5269	0.1106	0.9561	0.3687	0	2.854	1.0228	0	0	0	0	0.5877	0.3614	0.3312	0	0.5168	0.6598	0	0.1593	0.2387	0	0.5151	2.2331	0	0.3164	0	0.1437	0.4931	0.7839	0	0.5409	1.1817
CTSZ	2.5146	1.2019	1.1846	5.4877	0.1998	0	0	0.8783	0.7518	1.5293	1.3735	0	0	2.4729	2.4071	0.1681	0	1.1024	0.5365	2.4181	1.9247	0.1817	4.4701	4.1259	0.3969	0.1829	1.4359	2.511	1.4209	1.1795	0.4459	1.9465	1.9357	1.3588	0.3401	0.6809	1.3251	0.9609	1.2697	5.918	1.3543	1.6171	0.683	0.9743	1.5787	0.7918	1.1196	3.9494	2.7701
CUX1	0.035	0.0354	0	0.0503	0	0	0.1758	0	0	0.0275	0	0	0	0	0.0744	0	0	0.1189	0	0.0564	0	0	0	0	0	0	0.0942	0.0272	0	0	0	0.1643	0	0	0	0	0.0031	0	0	0.1014	0.1008	0.0032	0.064	0	0	0.0368	0	0.0746	0.0197
CXADR	0	0	0	0	0	0	6.8316	0	0	0.2216	0	0	0	0	0	0	0	0	0	0.7204	0	0	6.4889	0	0	0.0557	1.9587	4.6948	0.3137	0	0.0307	4.0057	0	4.1008	0	0	0	0	0	0	7.2868	0	0.5401	0	0	0	0	0.3406	0
CYB5A	6.0194	2.0728	7.6485	4.6722	8.0404	3.2829	6.8275	1.7493	3.2733	1.3613	2.1908	10.9345	0.4197	3.3863	6.8699	0.6753	1.5647	6.3396	1.5861	5.7072	3.1328	0	3.3692	12.9892	0.5079	0.7376	5.325	6.0112	2.2275	5.1242	2.5836	5.5937	3.4177	6.2137	13.0366	2.8556	2.2993	1.5504	2.4617	4.9722	5.1747	7.8084	4.5925	6.254	15.5201	6.2624	19.3285	3.6297	3.6292
CYB561	0	0	0	0	0	0	0	0	0	0	0	0	0	0	0	0	0	0	0	0	0	0	0	0	0	0	0	0	0	0	0	0	0	0	0	0	0	0	0	0	0	0	0	0	0	0	0	0	0
CYBA	0	0	0	0	0	0	0	0	0	0	0	0	0	0	0	0	0	0	0	0	0	0	0	0	0	0	0	0	0	0	0	0	1.1122	0	0	0	0	0	0	0	0	0	0	0	0	0	0	0	0.8143
CYBB	0.2366	0	0.0305	0.2601	0	0.0359	0	0.0197	0	0	0.0461	0.0066	0.0032	0	0.4434	0.0819	0.0234	0.4458	0.301	0	0	0.4112	0.6497	0.2957	0.1552	5.4023	0.3026	0.3526	0.979	0.6146	0.4921	0	0.5968	0	0	0.2744	0.2115	0.2152	0.0183	1.6618	0	0	0.0005	0.4774	0.3127	0.468	0	0	0.6155
CYC1	0.9575	3.5549	0.9175	1.3241	0.4565	4.1656	3.6842	1.4974	1.2985	3.201	0.6946	0.5517	0.0213	1.3553	1.8258	0.3973	2.7662	13.3562	0.9629	7.8802	0.9311	0	9.4124	6.2384	2.1792	3.417	6.8805	3.8926	1.9937	2.7527	3.5982	4.579	1.0841	6.6359	0.9263	0.492	0.9621	0.285	0.6048	0	4.9075	2.2329	1.5075	12.299	3.206	5.0225	0.5906	1.4491	1.1151
CYLD	0	0	0	0	0	0	0	0	0	0	0	0	0	0	0	0	0	0	0	0	0	0	0	0	0	0	0	0	0	0	0	0	0	0	0	0	0	0	0	0	0	0	0	0	0	0	0	0	0
CYP1B1	0.4749	0.0298	0	0	0	0	0	0	0	0	0.0501	0	0	0	0	0	0.1485	0.2112	0	0	0.2497	0	1.779	0	0.0344	0	0	0	0	0	0	0	0.1692	0	0	0	0	0.0196	0	0	0	0	0	0	0	0	0	3.1127	0
CYP2J2	0	0	0	0	0	0	0	0	0	0	0	0	0	0	0	0	0	0	0	0	0	0	0	0	0	0	0	0	0	0	0	0	0	0	0	0	0	0	0	0	0	0	0	0	0	0	0	0	0
CYP4B1	0	0	0	0	0	0	0	0	0	0	0	0	0	0	0	0	0.1806	0	0	0	0	0	0	0	0	0	0	0	0	0	0	0	0	0	0	0	0	0	0	0	0	0	0	0	0	0	0	0	0
CYP11A1	0	0	0	0	0	0	0	0	0	0	0	0	0	0.4686	0	0	0	0	0	0	0	0	0	0	0	0	0	0	0	0	0	0	0	0	33.662	1.2873	0.1909	0	0	0	0	0	0	0	0	0	0	0	0
CYP17A1	0	0	0	0	0	0	0	0	0	0	0	0	0	0	0	0	0	0	0	0	0	0	0	0	0	0	0	0	0	0	0	0	0	0	13.6263	0.3142	0.0663	0	0	0	0	0	0	0	0	0	0	0	0
CYP19A1	0	0	0	0	0	0	0	0	0	0	0	0	0	0	0	0	0	0	0	0	0	0	0	0	0	0	0	0	0	0	0	0	0	0	11.6637	0.5508	0	0	0	0	0	0	0	0	0	0	0	0	0
CYP27A1	0.1785	0	0	0.7707	0	0	1.0256	0	0	0	0	0	0	0	0.1462	0	0	0	0	0	0	0	0	0	0	0.0155	0	0	0.1469	0	0	0	0	0.2891	0	0	0	0	0	0.4452	0	0	0	0	0	0	0	0	0
CYP51A1	0	0	0	0	0	0	0	0	0	0	0.1117	0	0	0	0	0	0	0	0	0.3698	0	0	0.3791	0	0	0	0	0	0	0	2.491	0	0	0	2.0957	0.0365	0	0	0	0	0	0	0	0	0	0	0	0	0
DAB2	0	0.331	0.2258	0.5797	0.0783	0.1388	0	0.2003	0.0991	0	0.0758	0.1197	0	0	0.2707	0.7231	0.0777	0.1327	0.1059	0.219	0.0487	0.0501	0.2799	0.2371	0.059	0	0	0.1693	0	0.1848	0.0627	0	0.4707	0	6.0671	0.1275	0.1852	0.0443	0.1103	0.3624	0	0.3748	0.1512	0.0783	0.0673	0.066	0.0631	0	0.7959
DAD1	3.6129	5.9064	0.9	7.2855	2.2502	11.5176	15.3823	2.557	1.58	3.863	3.4586	0.5317	0.1991	29.8953	15.1834	1.6055	0	27.5961	2.3201	23.499	2.2589	0	12.6627	23.1571	1.7216	3.6998	10.3065	12.2305	6.6497	0	3.9086	11.7692	3.8299	7.0006	2.0492	1.4083	2.5599	1.3611	1.8482	5.7871	15.7479	1.7506	6.9089	4.3586	0	6.8738	2.8405	6.7863	2.9426
CD55	0	0	0	0	0	0	0	0	0	0	0.3467	0	0	0.0434	0	0	0	0	0	0	0	0	0.5321	0.3969	0	0.2517	0.1741	0.2539	0	0	0	0	0	0.1276	0.3693	0.0011	0	0	0	0	0	0	0	0.029	0	0.0631	1.527	0.6825	0
DAG1	0.377	0	0.0301	0.3143	0.2005	0.309	0.7061	0.0504	0.0351	0.1125	0.0958	0.0239	0.0355	0.5418	0.1888	0.0251	0	0.1171	0	0.1112	0.4909	0	0	0.1722	0	0	0.152	0.1083	0.0614	0.1597	0.1394	0.9312	0.034	0.1628	0.0598	0.006	0.0254	0.2492	0.0288	0.0736	0.389	0.0226	0.1837	0	0	0	0.1617	0.0657	0
DGKA	0	0	0	0	0	0	0	0	0	0	0	0	0	0	0.1273	0.0037	0	0.0491	0	0	0	0	0	0	0	0.0838	0	0	0	0	0	0	0	1.1415	0	0	0	0	0.1123	0.6583	0	0	0.0371	0	0	0	0	0.0377	0.3698
DGKB	0	0	0	0	0	0	0	0	0	0	0	0	0	0	0	0	0	0	0	0	0	0	0	0	0	0	0	0	0	0	0	0	0	0	0	0	0	0	0	0	0	0	0	0	0	0	0	0	0
DAPK1	0	0	0	0	0	0	0	0	0	0	0	0	0	0	0	0	0	0	0	0	0	0	0	0	0	0	0	0	0	0	0	0	0	0	0	0	0	0	0	0	0	0	0	0	0	0	0	0	0
DAPK3	0	0	0	0	0	0	0	0	0	0	0	0	0	0	0	0	0	0	0	0	0	0	0	0.2057	0	0	0	0	0	0	0	0	0	0	0	0	0	0	0	0	0	0	0	0	0	0	0	0	0
DARS	2.5627	5.3723	2.2676	4.0854	2.6572	4.5972	5.0053	2.1248	1.5759	3.885	1.4766	0.4321	0.1085	7.8636	6.8757	0.37	3.2333	18.9927	0.506	11.333	0.9161	0.0742	12.9588	13.7685	1.3583	2.6874	10.9748	5.7703	7.4881	2.2145	2.8517	5.3472	1.6735	6.5223	1.0277	0.3525	3.0916	1.9733	1.0365	6.2066	7.6162	0.6799	5.4996	9.374	3.0271	7.2557	2.3846	6.5402	3.1494
DAXX	0	0	0	0	0	0	0	0	0	0	0	0	0	0	0	0	0	0	0	0	0	0	0	0	0	0	0	0	0	0	0	0	0	0	0	0	0	0	0	0.2973	0	0	0	0	0	0	0	0	0
DBH	0	0	0	0	0	0	0	0	0	0	0	0	0	0	0	0	0	0	0	0	0	0	0	0	0	0	0	0	0	0	0	0	0	0	0	0	0	0	0	0	0	0	0	0	0	0	2.3688	0	0
DBI	14.7759	24.5351	42.3805	53.5922	23.2685	49.378	104.567	12.0827	26.3158	22.741	19.0903	21.1526	3.5598	54.3201	61.2384	4.646	18.3762	49.712	9.7629	97.5648	35.6968	1.4609	65.1468	72.4987	11.0442	1.7601	23.8334	27.8498	37.1544	42.1006	27.9843	31.7985	14.2287	44.4829	13.43	15.5719	19.1447	11.2623	20.2386	51.1127	54.1271	28.0915	32.3774	25.9153	42.2682	25.4791	39.9432	49.0103	11.345
DBN1	0.1973	3.9369	0.136	2.173	0.8781	5.6834	6.0154	0.589	0.7295	1.761	0.6905	0.138	0.1068	2.8981	2.4404	0.1063	2.0313	9.2657	0.3862	10.0404	0.3977	0.0123	6.7534	4.6501	0.6115	0.067	4.4953	2.1391	2.6567	1.4374	1.5266	16.1294	0.7161	4.0202	0.8179	0.9655	1.5005	0.5402	1.9906	6.1043	8.1241	0.9649	5.7639	3.6779	0.8256	2.5708	0.3917	5.9525	0.7474
DBT	0.1744	1.5623	0.1827	0.2511	0	1.1029	1.1104	0	0	0.1149	0.0318	0.0339	0.0096	1.184	0.7914	0.1426	0.1702	0.6043	0.0756	0.9146	0.0373	0.0061	5.2099	3.3803	0.5227	0.4627	1.2933	1.2137	1.8592	1.3813	1.3825	0.4014	0.4373	2.6039	0.5741	0.536	0.1731	0.233	0.7845	2.6522	2.32	0.2743	0.7951	1.1321	1.0714	0.2885	0.2924	1.1163	0.1236
ECI1	2.3837	2.3564	1.2153	1.657	1.3767	2.457	6.0101	1.4722	1.4134	2.2371	2.6735	0.3815	0.1498	5.7015	2.6201	0.4298	2.5578	6.1311	0.5225	4.6389	1.0057	0.0535	9.2665	7.8866	2.0654	0.1444	4.2083	2.3463	3.5997	2.6518	4.1697	2.0589	0.6689	5.507	0.1443	0.614	0.8717	1.0474	0.6397	2.7198	5.3429	1.6919	3.5936	3.0189	1.5394	2.2303	2.7451	2.0202	0.6357
DCK	0	0	0	0	0	0.6713	0.3751	0	0	0.0559	0.1155	0	0	0.1356	0.2099	0	0.1934	0.1302	0	0.7866	0	0	1.4896	0	1.3389	0	0.1679	0.1455	0.1121	0.0963	0.1709	0.3727	0	0.969	0	0	0	0	0.0385	0.9954	0	0.059	0.2041	0.9192	0	0	0	1.6347	0
DCN	7.0774	25.6032	77.7471	37.2569	110.407	24.8944	21.3436	34.12	13.0038	21.6107	25.9199	50.9776	70.432	68.2896	39.6019	63.6076	16.3406	42.151	25.5551	21.8012	131.11	23.7868	27.0427	85.2024	20.4833	24.3173	7.8483	55.3628	26.0486	54.3792	106.012	15.8856	34.2025	0	14.4796	22.4392	93.3881	314.961	19.0909	59.7973	11.6394	37.0726	31.024	30.3274	36.4749	11.3832	525.17	112.545	70.8193
DCTD	0	0	0	0	0.1388	0	0	0	0	0	0	0	0	0	0	0	0	0	0	0	0	0	0	0	0	0	0	0	0	0	0	0	0	1.4032	0.7313	0	0.0797	0	0	0.218	0	0	0	0.5297	0	0	0	0	0.0603
ACE	0	0	0	0	0.2029	0	0.6142	0	0	0	0.1256	0.2242	0.0238	0	0	0.0297	0	0	0	0.4878	0	0	0	0	0	0	0	0	0	0.2081	0.2131	0	0.0163	0.2406	0	0	0.1276	0	0	0.1939	0	0.1133	0	0	0	0	0	0	0.3114
DCTN1	0.8201	0.9296	0.2409	1.8102	1.2426	2.2925	5.9014	0.3751	0.4301	0.911	0.5595	0.0673	0.0508	2.8836	2.1916	0.1833	0.8277	2.9033	0.1102	2.5424	0.468	0.0253	1.5139	2.0322	0.145	0.2146	1.5766	0.5304	1.7677	1.0166	1.1477	2.0325	0.4272	3.1552	0.6396	0.4424	0.4621	1.2746	1.1446	3.1668	2.1271	0.6768	1.3631	1.696	1.1462	1.4338	1.8624	2.4389	0.5054
DDB1	0.5658	2.362	0.3986	1.2447	1.1506	2.2857	3.1251	0.7852	0.5022	1.2916	0.6904	0.2097	0.05	4.2198	1.8324	0.1653	0.9558	2.4635	0.2707	2.3448	0.438	0.0194	4.2165	2.0043	0.3962	0.8053	2.7747	1.9636	1.1125	1.7032	1.0272	1.3513	0.3683	3.4734	1.1379	0.5911	0.6397	0.6835	0.3717	1.5608	2.539	0.5238	2.282	2.2601	0.5884	2.3958	1.5702	2.3306	0.5183
DDB2	0	0	0	0	0	0	0	0	0	0	0	0	0	0	0	0	0	0	0	0	0	0	0	0	0	0	0	0	0	0	0	0	0	0	0	0	0	0	0	0	0	0	0	0	0	0	0	0	0
AKR1C1	0.6727	0	0.9503	0.2838	0.0922	0.0564	0	0	0.1373	0	0	0.2754	0	0.2966	0.2649	0	0.0431	0	0.0356	0	0.0585	0	0	1.028	0	0	0	0	0	0.0841	0	0	0.2846	0	0.0338	0.143	0.027	0.2428	0.0984	0	0	0.4137	0	0	3.6636	0.2866	0.4156	0.6671	0.0874
AKR1C2	0.2779	0	0.6885	0.2935	0	0	0	0	0.1668	0	0	0.2667	0	0.1894	0.3091	0	0	0	0.0351	0	0	0	0	1.2996	0	0	0	0	0	0	0	0	0.3261	0	0.0116	0.1352	0	0.2097	0.1052	0	0	0.2697	0	0	4.5772	0	0.4032	0.9351	0.2545
DDOST	4.038	3.7359	1.2858	6.0222	2.6651	9.7251	8.6797	2.3712	1.4843	3.3756	2.516	0.3873	0.2898	13.8491	12.8584	1.0993	4.4786	12.2321	2.0644	11.7665	2.4265	0.143	11.231	8.0901	1.1219	3.7447	8.5792	5.9751	4.4524	1.9105	2.8479	7.1694	2.6418	9.1259	2.516	1.358	3.0154	1.556	2.2749	7.3407	13.0173	2.0718	8.2332	5.3392	1.7388	8.2812	2.5309	8.0668	2.8384
DDT	2.3181	8.3231	5.8287	6.9901	7.7998	0	0	0	4.2289	15.8685	6.0447	3.3292	1.2602	0	10.8074	0	0	0	0	28.5519	9.9816	1.2021	20.1345	25.3888	5.0692	0	0	7.0203	0	0	0	0	5.1894	6.0997	2.6535	2.2849	2.7568	0	5.6485	0	8.7723	5.615	0	32.7262	11.5444	15.284	10.7672	5.3428	2.4267
DDX1	1.0736	4.068	0.3832	2.8067	1.1574	4.7734	2.3346	0.5452	0.4863	1.1182	1.3978	0.0394	0.0179	6.2421	2.837	0.0633	1.5441	4.4991	0.2917	8.9589	0.6426	0.0116	6.0767	7.0189	1.174	0.6863	5.206	4.3111	4.265	1.8614	2.0626	6.1263	0.367	3.3769	0.6246	0.452	1.3503	0.497	1.5276	4.5851	4.5247	0.632	4.0578	3.5414	1.1958	4.1512	2.616	6.791	0.9119
DDX3X	1.0442	0.8643	0.1625	0.9376	0.1602	1.7421	1.4414	0.3498	0.2799	0.8806	0.2544	0.0687	0.0846	4.3397	5.4099	0.2143	0.9445	1.9819	0.2439	2.0021	0.2999	0.0151	3.0382	1.2919	0.3845	0.5147	2.7604	0.9696	1.3189	0.7762	0.6496	3.4017	0.2333	2.2952	0.5656	0.2127	0.4673	0.3601	0.4237	1.3882	1.5599	0.2994	2.0123	0.5339	0.2997	0.9924	0.3722	1.6992	0.3431
DDX5	1.7642	4.0704	0.2801	2.4757	0.3491	5.3354	3.3941	0.5043	0.5133	2.2577	0.6326	0.0375	0	5.91	5.6055	0.3362	3.6411	9.5281	0.5017	6.3111	0.4339	0.0427	12.0822	3.0742	0.7386	0.6201	6.5622	4.0595	3.1423	2.2925	2.4897	10.8746	0.9601	7.6312	0.8474	0.7526	1.7383	0.5855	3.8984	10.6422	10.4945	2.5871	8.2304	3.7426	1.0931	3.9255	0.6403	12.8874	2.7686
DDX6	1.4509	1.224	0.0626	1.5752	0.9278	3.1749	3.0161	0.1437	0.5395	0.6347	0.7243	0	0	3.2804	1.2878	0.0545	1.4517	4.2589	0.4822	3.4832	0.1378	0	2.9015	2.1318	0.274	0.2458	2.1635	1.1757	1.7561	0.837	0.5288	3.05	0.3134	3.6507	0.6368	0.4492	0.2791	0.4101	0.7828	2.6468	5.6667	0.7986	2.8863	1.7164	0.5873	0.7255	1.1347	3.9842	0.5352
DMXL1	0	0	0	0	0	0	0.0041	0	0	0	0	0	0	0	0	0	0	0	0	0	0	0	0	0	0	0	0	0	0	0	0	0	0	0	0	0	0	0	0	0	0	0	0	0	0	0	0	0	0
DHX8	0	0	0	0	0	0.0615	0	0	0	0.0197	0	0	0	0.1194	0.0488	0	0.0798	0.1022	0	0	0	0	0.0684	0	0	0	0.0486	0	0	0.0214	0	0.0903	0	0.0791	0	0	0.0122	0	0.0166	0.1911	0.0493	0	0.0278	0	0	0.0285	0	0.0703	0
DHX9	2.9392	6.1265	0.5449	4.2722	2.0656	10.3412	18.1427	2.3949	1.3164	5.4525	2.5874	0.0735	0.1421	16.491	9.4861	0.5095	3.5033	10.4731	0.7729	12.9375	0.7516	0.1116	11.5356	5.0723	1.3923	2.6359	16.7689	8.4693	9.5049	4.1454	3.5147	14.1967	0.6683	14.5409	1.2538	0.7849	2.435	2.0615	2.406	7.0841	17.5582	1.6723	12.4383	5.5926	1.6967	6.5963	1.913	14.1893	1.9337
DDX10	0	0	0	0	0	0	0	0	0	0	0	0	0	0	0	0	0	0	0	0.4758	0	0	0.2257	0.3247	0	0	0.0244	0	0	0	0.021	0	0	0	0	0	0	0	0	0	0.1118	0	0	0	0	0	0	0	0
DHX15	2.4208	3.6203	0.2952	1.5668	0.4696	6.9874	2.7088	0.3995	0.315	1.6255	0.7728	0.059	0.0105	7.6767	4.4618	0.2437	2.4612	5.1054	0.4237	8.3221	0.6663	0	5.73	4.779	1.0296	1.2386	10.4611	3.4723	4.9409	1.6887	1.7595	8.7366	0.5852	6.3845	0.6135	0.4228	1.0353	0.2045	0.8024	4.5501	8.8379	0.6563	5.8092	5.0225	1.3888	5.5716	1.4216	8.0306	0.9636
DECR1	27.0811	13.0349	3.5198	5.5986	1.5454	8.37	20.7838	1.096	1.3638	2.5017	6.1672	4.1077	0.4787	8.764	17.4102	2.1518	7.9763	11.9391	1.1491	17.6631	2.8542	0.5909	15.1395	11.5115	1.668	0.3792	14.1401	3.4194	4.6163	5.9406	4.3007	2.2066	1.5011	13.0898	5.2918	4.7709	1.4801	0.8299	1.1781	5.7756	30.9325	8.8964	11.5696	11.5397	7.999	1.4747	4.3671	6.1798	1.6327
DEFA1	0	0	0	0	0	0	0	0	0	0	0	0	0	0	0	0	0	0	0	0	0	0	0	0	0	845.327	0	0	0	0	0	0	0	0	0	0	0	10.7534	0	68.4588	0	0	0	0	0	0	0	0	41.3198
DEFA3	0	0	0	0	0	0	0	0	0	0	0	0	0	0	0	0	0	0	0	0	0	0	0	0	0	845.327	0	0	0	0	0	0	0	0	0	0	0	10.7534	0	68.4588	0	0	0	0	0	0	0	0	41.3198
DEFA5	0	0	0	0	0	0	0	0	0	0	0	0	0	0	0	0	0	0	0	0	0	0	0	0	0	0	0	0	0	0	0	0	0	0	0	0	0	0	0	0	0	0	0	0	0	0	0	0	0
DES	5.6495	41.3833	28.2471	61.545	46.977	31.6947	4.4604	21.6196	11.5425	23.0674	10.9251	12.648	37.9986	33.5459	29.8828	9.6312	13.3354	34.6755	11.9187	17.3321	248.132	1.9288	27.3157	40.0345	7.6302	1.4993	8.801	20.3885	9.9405	30.8072	10.6229	13.1852	20.5787	4.8761	16.5421	12.4581	21.1737	432.575	32.0567	45.6973	19.3666	32.2341	41.3963	42.9466	40.1563	3.8593	76.4954	53.7603	25.8404
CFD	0.128	0	0.1405	0	0	0	0	0	0	0	0	0.2201	0.061	0	0	0.0234	0	0	0	0	0	0	0	0	0	0.9927	0	0	0	0	0	0	0	0	0	0	0	0	0	0	0	0	0	0	0.1657	0	0	0	0
DFFA	0.5893	0.5361	0.0305	0.0913	1.1712	0.3735	1.4389	0.0638	0.1924	0.5893	0.3621	0	0.0374	3.579	1.6315	0.0297	0.0805	0.2441	0.0353	0.3341	2.3465	0	0.3852	0.3874	0.0788	0.0478	3.0935	1.7767	1.4161	1.0019	1.0919	0.4706	0.0565	0.2073	0.2064	0.1257	0.3436	0.2401	0.206	0.6024	1.164	0.1357	1.2601	0.6642	0.0433	1.1058	1.2552	4.1238	0.2388
DFFB	0	0	0	0	0	0	0	0	0	0	0	0	0	0	0	0	0	0	0	0	0	0	0	0	0	0	0.0298	0.0489	0	0	0	0	0	0	0	0	0	0	0	0	0	0	0	0	0	0	0	0	0
TIMM8A	0.4499	3.854	0.5698	0	0	2.3671	4.4269	0	0	1.0399	0	0	0.1462	2.1536	3.6542	0	0	0	0.3677	3.1895	0.9193	0	4.2698	2.0281	0	0	3.7086	2.5784	1.1147	1.9633	2.2266	1.9789	0	3.0025	0	0.2779	0.5597	0	0.6556	1.6389	0	0.6192	0	3.9002	0.9794	1.596	1.9168	3.1414	0.6646
DFNA5	0	0	0.0676	0.3232	0	0	0	0	0	0	0	0	0	0	0	0	0	0	0	0	0	0	0	0	0	0	0	0	0	0	0	0	0	0	0	0	0	0	0	0	0	0	0	0	0	0	0	0	0
COCH	0	0	0	0	0	0	0	0	0	0	0	0	0	0	0	0	0	0	0	0	0	0	0	0	0	0	0	0	0	0	0	0	0	0	0	0	0	0	0	0	0	0	0	0	0	0	0	0	0
DGUOK	0	6.6752	0	0	0	0	0	0	0	0	0	0	0	0	0	0	0	0	0	0	0	0	0	0	0	0	0	0	0	0.202	0.2444	0	0	0	0	0	0	0.0483	0	0	0	0	0	0	0	0	0	0	0
DHCR7	0	0	0	0	0	0	0	0	0	0	0	0	0	0	0	0	0.5124	0	0	0.7917	0	0	0.7398	0	0	0	0.4388	0.2142	0	0	0.3121	0	0	0	0.4659	0	0	0	0	0	0.0728	0	0.1128	0.5244	0.0482	0.1679	0.1251	0.3956	0
DHCR24	0	2.8798	0	0	0	1.1271	0	0.0501	0.2041	0.2072	0.2606	0	0	0	0	0	0.0691	0	0	2.9619	0	0	2.2086	0	0	0.6256	3.3476	1.9688	0	0	0	0	0	2.7212	23.7086	0.5494	0.3428	0	0	0	5.1902	0	2.778	6.2239	0	0	0	0	0
DHFR	0	0	0	0	0	0	1.6153	0	0	0	0	0	0	0	0	0	0	0	0	0	0	0	0	0	0	0	0	0	0	0	0	0	0	1.3073	0	0	0	0	0	0	0	0	0	0	0	0	0	0	0
DHODH	0	0	0	0	0	0	0.1446	0	0	0	0	0	0	0.3455	0.2166	0	0	0	0	0	0	0	0	0	0	0	0	0	0	0	0	0	0	0.0762	0	0	0	0	0	0	0	0	0	0	0	0	0	0	0
DHPS	0	0.0446	0	0	0	0	0.1727	0	0	0	0	0	0	0.1607	0.0914	0	0	0	0	0.5727	0	0	0	0	0	0	0.0828	0	0	0	0	0.8295	0	0.156	0	0	0	0	0.1667	0.1518	1.4113	0	0.5143	0	0	0	0	0	0
CYB5R3	4.9966	11.4907	4.3862	10.8437	5.674	4.3803	7.4525	2.4284	2.7575	2.2913	4.261	3.7896	1.2021	6.2061	9.8395	1.7275	13.5069	15.362	3.0573	4.0382	5.3604	0.6664	10.2203	17.2783	1.5061	1.5575	5.7275	5.2356	4.842	7.1981	3.3577	9.4035	8.6863	9.4195	8.486	11.8181	2.8808	9.2992	4.3981	12.498	21.2753	13.4267	17.4131	13.9076	22.5632	6.2436	8.3559	8.7722	2.3762
NQO1	0	0	0	0	0.0995	4.1213	6.2865	0	0	0	0.0269	0	0	2.5698	1.0441	0	0	0	0	3.3132	0	0	0	0	0	2.3273	2.3643	1.6399	0.9853	0.8905	1.4305	0	0	8.6044	0	0.0443	0.151	0	0.2544	0	0	0.1174	0	3.9651	20.8841	3.5163	0	0	0
DIAPH1	0.354	0.2649	0.0602	0.3894	0.0178	1.4311	5.1805	0.6154	0.5014	1.0977	0.3668	0	0.0017	0.2566	0.5116	0.0319	0.422	3.7791	0.0574	1.9615	0.0322	0.0053	6.1442	1.1514	0.1631	0.1715	0.9136	0.4748	0.4196	0.2507	0.2819	1.2842	0.1001	5.3381	0.0932	0.1457	0.292	0.0615	0.9251	1.9396	2.0352	0.195	1.7398	2.6436	0.2422	2.5103	0.094	0.4584	0.2041
DIAPH2	0	0	0.0346	0	0	0.0107	0.2907	0	0	0	0	0	0	0.189	0	0	0	0	0	0.0254	0	0	0.0214	0.1205	0	0.0144	0.1044	0	0.1365	0.1261	0.0905	0	0.0132	0.29	0	0	0	0.0666	0	0	0	0.0033	0	0	0	0	0.0088	0	0.0578
2024-09-01	0	0	0	0	0	0	0	0	0	0	0	0	0	0	0	0	0	0	0.0143	0	0	0	0	0	0	0	0	0	0	0	0	0	0	0	0	0	0.105	0	0	0	0	0	0	0	0	0	0	0	0
DKC1	0.5962	1.4085	0.2406	0.8192	0.0987	2.1197	0.8742	0.1984	0.1588	0.7662	0.7304	0	0.0194	4.5774	1.2523	0.1685	0.591	1.5343	0.1088	3.184	0.5036	0	4.1522	1.9077	0.5904	0.4174	5.1399	2.3746	3.0463	1.7587	1.8361	2.2234	0.1153	3.3405	0.2133	0.1909	0.3386	0.0733	0.2173	2.4964	2.0136	0.0444	2.102	4.7206	0.7651	2.5145	0.2766	4.6285	0.2655
DLAT	0.3331	1.8909	0.5547	0.7637	0.3096	1.9657	1.5384	0.5178	0.5315	1.4371	0.4867	0.2105	0.0057	3.5865	2.1751	0.0752	0.9951	3.2447	0.1499	1.9672	0.4128	0	4.4968	1.9731	0.3041	0.3307	1.6178	1.2204	1.2819	0.7509	0.8305	0.9886	0.1567	1.6997	0.2311	0.2413	0.4938	0.4343	0.2245	1.3649	0.961	0.4062	0.7748	2.0348	0.7728	1.0824	0.6015	2.1908	0.2753
DLD	2.4058	6.2914	1.5285	5.8935	1.9101	13.4311	17.944	1.363	1.247	3.1217	1.6363	0.9413	0.1655	15.7848	11.7028	0.4801	3.486	24.1475	1.0646	14.6434	1.9654	0.0531	20.1107	7.4474	3.4435	0.7757	6.1439	3.3286	13.0713	4.1913	5.0249	3.5603	1.0614	15.5987	2.5835	1.0476	2.8802	1.0958	1.8244	8.5272	7.9285	2.6868	5.3244	17.0234	4.4502	4.6484	2.8134	8.9549	2.0964
DLG1	0.0622	0.4263	0	0.0757	0.0295	0.7224	5.8525	0.0488	0.0424	0.1464	0	0	0	1.4369	0.4627	0	0.1081	0.9137	0	1.3158	0.0236	0	1.2837	1.072	0	0	1.1555	0.3263	0.3432	0.3191	0.1603	1.0334	0	3.2126	0.1844	0.1307	0.1441	0.0197	0.0431	0.2109	0.0479	0	0	0	0.0454	0.324	0.8819	0.71	0.0083
DLG2	0	0	0	0	0	0	0	0	0	0	0	0	0	0	0	0	0	0	0	0	0	0	0	0	0	0	0.098	0.0439	0	0	0	0.1092	0	0.4377	0	0	0	0	0	0	0	0	0	0	0	0	0	0	0
DLG3	0	0	0	0	0.2001	0	0.67	0	0	0	0	0	0	0	0.4018	0	0	0	0	0	0	0	0	0	0	0	0	0.0127	0	0.1011	0	0	0	0.4046	0	0	0	0	0	0	0	0	0	0	0	0	0	0	0
DLG4	0	0	0	0	0	0	0	0	0	0	0	0	0	0	0	0	0	0	0	0	0	0	0	0	0	0	0	0	0	0	0	0	0	0.2903	0	0	0	0	0	0	0	0	0	0	0	0	0	0	0
DLST	2.5702	5.2806	3.2344	5.4305	0.7273	4.1312	4.9531	0.6033	0.5199	2.8123	1.1043	0.4492	0.0004	3.9952	7.3715	1.75	1.1123	6.7111	0.4812	7.9178	1.6151	0.0398	4.4945	4.6073	0.882	3.1538	5.7445	6.0809	6.2757	3.7871	4.4294	3.2755	0.9616	4.0065	4.7957	0.6377	1.0204	0.8524	2.4306	7.909	5.3647	4.5635	2.8916	4.4005	4.9492	4.204	4.8696	4.2262	2.587
DMBT1	0	0	0	0	0	0	0	0	0	0	0	0	0	0	0	0	0	0	0	0	0	0	0	0	0	0	0	0	0	0	0	0	0	0	0	0	0	0	0	0	0	0	0	0	0	0	0	0	0
DMD	0	0	0.0834	0.0316	0.0839	0	0	0	0	0	0	0.0067	0.0073	0.0499	0	0	0	0	0	0	0.1283	0	0	0.1172	0	0	0	0	0	0.0601	0.0148	0	0	0	0.0375	0	0	0.694	0	0.0517	0	0.027	0.0373	0	0.0444	0	0.0171	0	0
SARDH	0	0.0107	0	0	0	0	0	0	0	0	0	0	0	0	0	0	0	0	0	0	0	0	0	0	0	0	0	0	0	0	0.3083	0	0	0	0	0	0	0	0	0	0	0	0	0	0	0.1876	0.0989	0	0
DNM1	0.1893	0.3931	0.1006	0.488	0.0419	0.3055	1.8894	0.0485	0.0234	0	0.0444	0	0	0.3304	1.2944	0.0389	0.0929	0.4812	0.035	0.1175	0.0431	0.0125	0.6504	0.3651	0.0295	0	0.3972	0.3286	0.4625	0.1263	0.1164	2.6696	0.0893	1.4322	0.0643	0.045	0.1845	0.0742	0.0735	0.4213	0.3489	0.0455	0.2543	0.4529	0.2071	0.4797	0.0859	0.3376	0.0431
DMPK	0	0	0	0	0	0	0	0	0	0	0	0	0	0	0	0	0	0	0	0	0	0	0	0	0	0	0	0	0	0	0	0	0	0	0	0	0	0.0186	0	0	0	0	0	0	0	0	0	0	0
DNAH5	0	0	0	0	0	0	0	0	0	0	0	0	0	0	0	0	0	0	0	0	0	0	0	0	0	0	0	0	0	0	0	0	0	0	0	0	0	0	0	0	0	0	0	0	0	0	0	0	0
DNAH6	0	0	0	0	0	0	0	0	0	0	0	0	0	0	0	0	0	0	0	0	0	0	0	0	0	0	0	0	0	0	0	0	0	0	0	0	0	0	0	0	0	0	0	0	0	0	0	0	0
DNAH8	0	0	0	0	0	0	0	0	0	0	0	0	0	0	0	0	0	0	0	0	0	0	0	0	0	0	0	0	0	0	0	0	0	0	0	0	0	0	0	0	0	0	0	0	0	0	0	0	0
DNAH9	0	0	0	0	0	0	0	0	0	0	0	0	0	0	0	0	0	0	0	0	0	0	0	0	0	0	0	0	0	0	0	0	0	0	0	0	0	0	0	0	0	0	0	0	0	0	0	0	0
DNASE1L1	0	0	0	0.0234	0	0.0528	0	0	0	0	0	0	0	0	0	0	0.0042	0	0	0	0	0	0	0	0	0	0	0	0	0	0	0	0	0	0	0	0.0061	0	0	0.0159	0	0.0344	0	0	0	0	0	0	0
DNASE2	0.2268	0	0	0.7848	0	0.7193	3.774	0	0	0	0	0	0	1.2533	0	0	0	0.9109	0	1.9648	0	0	0	0.3947	0.3805	0	0	0.8065	1.537	0.4968	0.5418	0	0	3.3759	0	0	0.6399	0	0	0	0	0	0	0	0.2383	0	0	0	0
DYNC1H1	1.2317	3.1615	0.6787	4.1112	1.562	6.1225	5.1431	0.5784	0.9888	2.2196	1.3414	0.1412	0.1209	6.355	5.5335	0.2484	2.0102	9.1553	0.2995	7.738	1.161	0.0536	3.687	4.6925	0.5555	0.9474	3.5868	2.6072	2.2434	1.2241	1.5533	5.3849	0.571	4.7248	1.6486	0.7234	1.6839	1.8128	0.9173	2.74	5.5063	1.6076	4.046	4.0141	1.6318	1.9591	2.812	5.8761	1.153
DYNC1I1	0	0	0	0	0.0025	0	0	0	0	0	0	0	0	0	0	0	0	0	0	0	0	0	0	0	0	0	0	0	0	0	0	0	0	0	0	0	0	0	0	0	0.0095	0	0.1316	0	0	0	0.0192	0	0
DYNC1I2	1.9136	1.4716	0.7062	1.7517	1.0174	2.7915	4.8672	0.4152	0.4264	0.9341	0.5436	0.2602	0.1399	1.3862	1.9199	0.0545	0.6059	2.7691	0.4406	6.4581	0.9417	0.0383	3.1459	2.1217	0.3788	0.8127	1.9081	2.9622	1.1133	0.92	1.0764	3.6208	0.6975	3.7499	1.2445	0.3156	1.1081	0.3884	1.0504	3.2812	1.9911	1.2764	2.2832	1.9955	1.6236	1.3657	2.4868	6.5592	0.9423
DYNC1LI2	0.2548	0.7191	0.1483	7.1851	0.7886	2.1415	7.9284	0.2713	0.1235	0.7914	0.7078	0.0755	0.0126	0.9622	1.2513	0.0359	0.3777	1.6573	0.1179	2.3112	0.2074	0	0.458	1.8794	0.0723	0.0286	1.4348	1.7996	1.0019	0.6294	0.5195	2.2715	0.0857	2.0587	0.0734	0.0746	0.2082	0.3222	0.1089	0.3079	2.0306	0.4301	2.6604	1.0565	0.4796	1.0929	1.0748	2.4642	0.2856
DNM2	2.1871	1.2728	0.5425	1.25	1.0904	1.5336	4.4472	0.2161	0.1661	0.5361	0.4923	0.1138	0.0357	1.9947	3.0597	0.4941	0.8367	2.9417	0.259	1.0781	0.6617	0.0677	2.4469	1.3316	0.4667	2.2508	1.2878	1.2815	3.2115	0.9696	1.0447	3.3909	0.6032	3.8786	0.4825	0.3722	0.9514	0.2937	0.5049	2.4953	3.1891	0.5321	1.4602	1.4145	0.6828	2.2807	0.4214	1.0223	0.4637
DNMT1	0	0.0114	0	0.0028	0	0.0103	0.0945	0	0	0.018	0	0	0	0.0949	0.0711	0	0.0394	0.0601	0.0032	0.0131	0	0	0.8361	0.0277	0.0037	0	0.2241	0.0194	0.297	0.0338	0.0391	0.2503	0	0.6666	0	0	0.024	0	0.0505	0.2827	0.2032	0	0.1556	0	0	0	0	0	0
DNMT3A	0	0	0	0	0	0	0	0	0	0	0	0	0	0	0	0	0	0	0	0	0	0	0	0	0	0	0.1606	0.0852	0.2131	0	0	0.1183	0	0.0531	0	0	0	0	0	0.0703	30.2425	0	38.268	0	0	0	0	0.6141	0.0152
DOCK1	0	0	0	0	0.0107	0	0	0	0	0	0.0154	0	0	0.0091	0	0	0	0	0	0.0449	0	0	0	0	0	0	0	0	0	0	0	0	0	0	0	0	0.0086	0	0	0	0	0	0	0	0	0.0155	0.0118	0.1191	0.0141
DOCK2	0	0.0519	0	0.0589	0	0	0	0	0	0	0.0623	0	0	0	0.3359	0.0059	0.0671	0	0.0405	0	0	0.012	0	0.0064	0	0.1152	0	0.0313	0	0	0	0	0.221	0	0	0	0	0.0012	0	0.0636	0	0.1005	0	0	0.0527	0.0078	0	0	0.1911
DOK1	0	0	0	0	0	0	0	0	0	0	0	0	0	0	0	0	0	0	0	0	0	0	0	0	0	0	0	0	0	0	0	0	0	0.1171	0	0	0	0	0	0	0	0	0	0	0	0	0	0	0
DPAGT1	0	0	0	0	0	0	0	0	0	0	0	0	0	0	0	0	0	0	0	0	0	0	0.2088	0	0	0	0	0	0	0	0	0	0	0	0	0	0	0	0	0	0	0	0	0	0	0.0579	0	0	0
DPEP1	0	0	0	0	0	0	0	0	0	0	0.5975	0	0	0	0	0	0	0	0	0	0	0	0	0	0	0	0	0	0	0	0	0	0	0	0	0	0	0.0397	0	0	0	0	0	0	0	0	0	0	0
DPH2	0	0	0	0	0	0	0	0	0	0	0	0	0	0.1231	0	0	0.0144	0	0	0.2893	0	0	0	0	0	0	0.0227	0.0676	0	0	0	0.04	0	0	0	0	0	0	0	0	0	0	0	0	0	0	0	0	0
DPP4	3.0124	0	0.3415	0.2294	0.7174	0	0	0	0	0	1.2585	0	0.022	0.425	0	0.1262	0	0	0.0888	0	0	0	0	0	0	0	0	0.5082	0	0	0	0	0	0	0.2417	0.1204	0.212	0.0315	0	0	0	0.203	0	0.1943	0	0	1.9461	1.0735	0.3619
DPP6	0	0	0	0	0	0	0	0	0	0	0	0	0	0	0	0	0	0	0	0	0	0	0	0	0	0	0	0	0	0	0	0	0	0	0	0	0	0	0	0	0	0	0	0	0	0.0841	0	0	0
DPT	0.2776	0	7.111	0	4.5905	0.5606	0	3.898	1.178	0.4762	3.1409	4.3629	2.6407	12.9054	3.3789	6.8853	0.5817	0	2.1625	0	25.5684	1.4803	0	11.1032	0.6785	2.1575	0	4.7429	3.5271	8.1669	4.1401	22.6359	16.8126	0	0	0.9414	3.5572	15.062	1.2583	0	0	3.5105	0	1.9261	2.3151	11.5184	14.7144	4.6034	2.7698
DPYD	0.0715	0	0.0551	0.415	0.1821	0.1901	0	0.0052	0.0515	0.0111	0.3259	0	0.003	0	0.2372	0.0409	0.054	0.0811	0.0016	0	0.0567	0	0.1175	0.226	0.0121	0.0067	0	0.0645	0.0354	0.0159	0.0149	0	0.0339	0.0297	0.0176	0.0216	0.0495	0.0293	0.0327	0.412	0	0.1423	0.0089	0.4144	0.0367	0	0.7091	0.143	0.2301
DPYS	0	0	0.2055	0	0	0	0	0	0	0	0	0	0	0	0.1625	0.0961	0	0	0	0	0	0	0	0	0	0	0	0.4854	0	0	0	0	0.2125	0	0	0.1256	0	0	0	0	0	0.1934	0	0	0	0	0	0	0.3388
DPYSL2	2.3361	13.9496	6.4742	17.8017	19.6126	16.3846	8.1595	5.0475	3.2983	5.6498	10.3077	2.4184	1.9279	18.762	7.1647	2.9926	7.0244	12.4513	3.3961	11.1609	6.5584	0.7713	4.9415	14.3918	2.4873	0.7447	6.8526	9.8759	7.9816	9.2585	9.6077	22.5445	4.8166	12.2442	5.0284	5.4506	8.4892	12.9319	4.4324	10.6605	13.8663	8.4994	11.2438	14.0145	7.7032	6.0214	25.1121	13.2	8.6125
DPYSL3	2.9488	21.4936	4.8239	47.7161	18.3369	29.1554	17.9502	5.4981	3.9617	23.4673	12.1166	1.5716	3.3244	28.8928	3.4676	1.4781	10.4266	37.7841	2.1942	26.5205	9.2795	0.6724	9.3581	37.494	3.0815	1.286	8.4288	9.1348	10.3182	10.513	8.9929	13.6706	4.4937	17.9205	24.2622	7.1824	14.5677	13.704	5.8784	11.1513	6.8743	3.5054	15.4586	29.4236	6.5017	10.8635	14.4171	22.8813	4.2983
DR1	0	0	0	0	0	0	2.4319	0	0	0	0.1108	0	0	0	0	0.0185	0	0	0	2.6292	0.0811	0	2.554	1.0843	0	0	0.2381	0.4121	1.3908	0.5416	0.3679	2.5818	0	0.8204	0	0.1069	0	0	0.0801	1.3719	0	0	1.9813	0	0	0.2716	0	0	0.3143
SLC26A3	0	0	0	0	0	0	0	0	0	0	0	0	0	0	0	0	0	0	0	0	0	0	0	0	0	0	0	0	0	0	0	0	0	0	0	0	0	0	0	0	0	0	0	0	0	0	0	0	0
DRG2	0	0.0472	0	0.424	0	0.2857	0	0	0	0	0	0	0	0	0	0.0536	0.1624	0	0	0	0	0	0	0.3764	0.1649	0	0	0.6091	0	0	0	0.6252	0	0.1603	0.1462	0	0	0	0	0.9273	0.9348	0.3618	0.4138	0	0.0634	0	0	0.1801	0
ATN1	0	0	0	0	0	0	0	0	0	0	0	0	0	0	0	0	0	0	0	0	0	0	0	0	0	0	0	0	0	0	0	0	0	0	0	0	0	0	0	0	0	0	0	0	0	0	0	0	0
DSC1	0	0	0	0	0	0	0	0	0	0	0	0	0	0	0	0	0	0	0	0	0	0	0	0	0	0	0	0	0	0	0	0	0	0	0	0	0	0	0	0	0	0	0	0	0	0	0	0	0
DSC2	0.0274	0.1989	0	0	0	0.9732	2.2561	0	0	0.1129	0.0791	0	0	0.3863	0.1139	0	0.0878	0.1972	0	0.24	0.0086	0	1.8108	0.7489	0.1483	0	0.8456	0.8946	1.0721	0.4132	0.3114	0	0.0154	1.3114	0	0.0114	0.2058	0	0	0	0.1073	0	0.113	0.3524	0.1403	2.1838	0	0	0.0253
DSC3	0	0	0	0	0	0	2.0989	0	0	0	0	0	0	0	0	0	0	0	0	0	0	0	0	0	0	0	0	0	0	0	0	0	0	1.2826	0	0	0	0	0	0	0	0	0	0	0	0.1951	0	0	0
DSG1	0	0	0	0	0	0	0	0	0	0	0	0	0	0	0	0	0	0	0	0	0	0	0	0	0	0	0	0	0	0	0	0	0	0	0	0	0	0	0	0	0	0.0338	0	0	0	0	0	0	0
DSG2	0.8447	2.8242	0.3945	0.2975	0.0684	4.1069	12.2949	0.4286	0.1008	1.7838	0.9143	0	0	6.571	1.2712	0.0429	0.9423	5.4321	0.0651	3.6495	0.8535	0	3.9404	2.1367	0.93	1.3126	2.8383	1.9697	5.4321	3.134	2.3232	1.3576	0.0804	5.0387	0	0.2548	0.5849	0.0085	0.9594	3.7213	3.8935	0.6758	2.6953	5.33	1.1065	6.7092	0.6775	2.0584	0.8691
TSC22D3	0	0	0	0	0	0	0	0	0	0	0	0	0	0	0	0	0	0	0	0	0	0	0	0	0	0	0	0	0	0	0	0	0	0	0	0	0	0	0	0	1.1039	0	0	0	0	0	0	0	0
DSP	1.4491	2.9027	0.0671	0.9189	0.0815	7.1854	4.8521	0.1705	0.1446	0.989	0.7048	0	0.0162	7.2003	2.6476	0.1601	1.5446	6.5033	0.2601	5.8485	0.4825	0.0001	9.1969	4.547	0.9597	0.3791	6.7407	3.8112	8.3744	1.9981	2.6446	2.5134	0.2496	6.5062	0.0225	0.5802	0.655	0	0.7024	2.2772	4.8074	0.3409	6.9269	5.4714	0.6574	8.2187	0.0272	1.8457	0.2737
EPYC	0	0	0	0	0	0	0	0	0	0	0	0	0	0	0	0	0	0	0	0	0	0	0	0	0	0	0	0	0	0	0	0	0	0	0	0	0	0	0	0	0	0	0	0	0	0	0	0.0399	0
SLC26A2	0.0193	0	0	0	0	0	0	0	0	0	0	0	0	0	0	0	0	0	0	0	0	0	0	0	0	0	0	0	0	0	0	0	0	0	0	0	0	0	0	0	0	0	0	0	0	0	0	0	0
DTNA	0	0	0.0139	0.0243	0.0334	0.0476	0.0671	0	0.0081	0.0397	0.0062	0	0	0.0779	0.0124	0	0	0.0136	0	0	0.2847	0	0	0.0051	0	0	0	0.0088	0	0.0218	0.0159	0	0.0123	1.8967	0	0	0.0028	0.1376	0.0004	0.0055	0	0.0083	0.0048	0	0.0046	0.0256	0.0111	0.0053	0
DTNB	0	0	0	0	0	0.0415	0	0	0	0	0	0	0	0	0	0	0	0	0	0	0.2087	0	0	0.013	0	0	0	0	0	0	0	0	0	0	0	0	0	0	0	0.0006	0	0	0.0336	0	0	0	0	0	0
DTYMK	0	0	0	0	0	2.1967	1.0559	0.6224	0.2494	1.6616	0	0	0.0205	0.711	1.3439	0	0	0	0	3.9378	0	0	1.1521	1.659	0	0	0.8261	1.0712	2.0215	1.395	0.7687	1.8512	0.4998	1.8132	0.2112	0.2943	0.4693	0	0.605	1.6796	2.767	0.4706	3.2047	1.5017	2.7413	0	0.215	4.0642	0.3001
ECM2	0	0	0	0	0.1828	0	0	0	0	0	0.0388	0	0	0	0	0	0	0	0	0	0	0	0	0	0	0.0497	0	0	0	0	0	0	0	0	0	0	0	0	0	0	0	0	0	0	0	0	0.2879	0	0
DUSP3	0	0.4426	0.088	3.9862	0	1.5845	5.3589	0.1331	0.3797	1.8313	0.2514	0.0486	0.1168	0	4.3682	0.3603	0.7408	6.6259	0.3679	0.5846	1.3277	0.0465	4.2912	0.7113	0.1225	0	0.8285	0	2.5289	1.4552	1.0104	3.8401	0.6725	3.1323	0.2831	1.1324	0.7415	1.7231	1.4874	3.7104	0.6214	1.3794	0.6507	0	4.0663	0	0	2.933	0.4337
DUT	0	0.3201	0.0304	0.2995	0.1568	2.9336	13.4155	0.1985	0.3811	0.9761	0.2157	0	0	6.0721	0.5897	0.0308	0.1027	1.1435	0.0439	6.1042	0.0717	0	16.7527	3.1728	0.7749	0	1.1694	0.3596	4.8334	0.9349	1.105	0.8783	0.2484	19.5626	0.0502	0.0556	0.3665	0	0.3922	2.4367	1.9629	0	2.6671	4.6482	0.494	0.4685	1.4425	5.2392	0.4228
DVL2	0	0	0	0.0065	0	0	0.1128	0	0	0	0	0	0	0.2021	0.0514	0	0.0039	0	0	0	0	0	0	0	0	0	0	0	0	0	0	0.2229	0	0.037	0	0	0	0	0	0	0.1503	0	0.0757	0	0	0	0	0	0
DVL3	0	0	0	0	0	0	0	0	0	0	0	0	0	0	0	0	0	0	0	0	0	0	0	0	0	0	0	0	0	0	0	0	0	0	0	0	0	0	0	0	0.0912	0	0.0157	0	0	0	0	0	0
DYRK1A	0	0	0	0	0	0	0	0	0	0	0	0	0	0	0	0	0	0	0	0	0	0	0	0	0	0	0	0	0	0	0	0	0	0	0	0	0	0	0	0	0	0	0	0	0	0	0	0	0
TOR1A	0	0	0	0	0	0	0.3235	0	0	0	0	0	0	0	0	0	0	0	0	0	0	0	0	0	0	0	0	0	0	0	0	0.7578	0	0.3248	0	0	0	0	0	0.0906	0	0	0	0	0	0.149	0	0	0
E2F4	0	0	0	0	0	0	0.1638	0	0	0	0	0	0	0	0	0	0	0	0	0	0	0	0	0	0	0	0	0	0	0	0	0	0	0.0753	0	0	0	0	0	0	0	0	0	0	0	0	0	0	0
ECE1	0	0	0	0	0.1997	0	0.2654	0	0	0.0327	0	0	0	0	0.3718	0	0	0	0	0	0	0	0.1141	0	0	0	0	0	0	0	0	0	0	0.5402	0.4317	0.0375	0	0	0	0.0147	0.7061	0	0.0819	0	0	0	0.3115	0	0
TYMP	5.2527	4.4416	2.1524	11.1221	0.2145	13.6399	3.5807	2.3821	2.8265	4.9011	4.8389	1.7756	0.526	4.6304	23.3152	3.4744	8.1675	18.9696	1.949	14.9956	3.02	0.2503	17.8272	16.2533	3.6181	2.2348	2.8089	9.7914	8.1865	5.051	5.0301	2.9865	3.3424	3.8362	0.3404	2.9809	4.3787	2.1781	3.2935	16.6354	0.8313	2.5541	2.5542	39.6307	18.7974	15.1903	2.7326	6.0539	5.4039
ECH1	10.5642	6.3366	2.7001	6.734	2.2462	8.7363	4.5736	2.1417	1.9229	4.8423	2.5529	1.2183	0.1839	7.1635	17.8112	1.0332	2.0032	10.4769	1.1771	5.2107	1.4831	0.0803	8.1477	10.0598	1.9693	3.0061	6.2582	5.1683	17.4304	9.6933	12.2063	7.5486	1.4973	7.2508	5.0823	1.1329	1.8384	2.3533	3.0901	9.712	8.8745	6.3016	9.6621	6.0915	8.5252	3.6891	5.6213	7.6862	3.1857
ECHS1	21.271	5.6764	5.9615	5.3405	2.2318	11.1401	6.6153	2.7514	2.2388	4.1877	2.8753	7.4293	0.0552	9.6205	11.2251	0.4736	4.3929	6.692	0.5384	41.8868	2.7628	0.0498	9.5587	10.9963	3.495	2.0698	15.747	11.7795	18.6277	12.0414	19.207	6.3002	1.0851	10.5347	2.628	1.5954	2.7873	2.1652	1.7608	8.9192	10.8564	12.1537	8.5087	7.8502	16.0136	11.2004	6.064	7.0383	2.6755
ECM1	0.3192	0.0721	0.0299	0.1598	0	0.1289	0	0	0	0.1461	0	0.0459	0.0338	0	0	0.0717	0.032	0.1335	0.3668	0.0165	0.0443	0.0349	0	0.4918	0.0216	1.1018	0	0	0.3642	0	0	0.3723	0.1809	0	0.054	0.0556	0.0624	0.084	0.065	0.2901	0.1059	0	0	0.1883	0	0	0	0.4619	0.0375
ECT2	0	0	0	0	0	0	0.2725	0	0	0	0	0	0	0	0	0	0	0	0	0	0	0	0	0	0	0	0	0	0	0	0	0	0	0.9008	0	0	0	0	0	0	0	0	0	0	0	0	0	0	0
LPAR1	0	0	0	0	0	0	0	0	0	0	0	0	0	0	0	0	0	0	0	0	0	0	0	0	0	0	0	0	0	0	0	0	0	0	0	0	0	0	0	0	0	0	0	0	0	0	0	0	0
PHC2	0	0	0	0	0	0.2085	0.1044	0	0	0	0	0	0	0	0	0	0	0.2224	0	0.0944	0	0	0	0	0	0	0	0	0.106	0	0.232	0.5026	0	0.1174	0	0	0	0	0	0	0.3134	0	0.0952	0.1215	0	0	0	0.3684	0
EEF1A1	68.9406	153.96	32.1141	179.967	28.6374	245.01	453.185	41.2645	41.9031	130.568	41.5881	10.4592	4.538	362.84	310.311	9.7301	89.1683	347.603	27.1598	490.748	61.8154	3.1907	770.376	469.463	66.1772	49.1559	283.511	176.864	147.175	68.4191	46.2634	482.548	60.1284	426.846	85.5388	35.7705	65.1838	31.444	85.1709	410.246	413.735	64.8072	323.034	167.812	81.4918	160.279	42.2627	307.749	55.4097
EEF1A2	48.378	72.4465	20.5316	83.5452	13.636	112.245	247.549	17.5194	21.489	71.3268	20.6097	6.9453	3.0809	156.875	158.079	5.9608	40.1716	186.773	14.8157	239.191	27.5274	1.2539	333.175	212.596	29.2243	24.4073	131.418	76.4831	73.7264	38.5367	20.8261	231.186	32.616	226.373	44.3413	20.5053	28.2359	18.8541	45.8149	198.17	193.428	28.4945	164.074	103.175	50.3309	82.401	24.0164	151.732	26.1405
EEF1B2	5.2978	23.1139	1.9495	24.1918	4.5914	35.6636	57.2329	9.5252	6.8523	15.4087	10.4396	1.5703	0.8747	31.4857	18.9833	1.8334	12.2653	39.9317	2.9663	32.5308	6.7553	0.2577	53.9688	35.2263	4.9121	5.6417	71.265	51.8931	15.1032	11.0305	15.3811	14.7167	2.9241	29.8096	7.6995	4.0648	9.0592	2.5076	8.1634	41.4081	25.3451	5.062	21.4262	22.3908	6.6091	15.9324	10.7898	39.0313	9.3862
EEF1D	7.1253	23.7076	3.9129	19.0137	5.7604	29.1689	34.081	8.4255	6.9585	15.2028	8.7561	1.2598	0.4265	29.5177	19.4057	1.714	16.8125	51.3641	3.9695	49.1061	5.0047	0.5053	46.6571	31.9034	3.9054	9.3815	42.6267	34.9996	17.3001	9.1449	5.8229	39.4279	3.9129	18.9705	6.4573	3.525	7.0514	3.1897	5.7619	16.184	30.5981	8.0607	22.5306	28.7676	9.179	22.9543	8.043	20.7248	8.0967
EEF1G	6.7517	12.1635	2.6848	12.8395	3.0327	13.1299	19.8466	4.2846	3.4495	11.1617	5.3741	0.6865	0.5125	32.4417	29.1107	2.0322	11.9742	42.2103	2.9336	15.5143	4.3193	0.2632	36.1005	23.318	3.6506	8.5433	39.0783	32.1486	17.1584	11.4972	9.9429	18.342	3.5862	18.8146	6.6948	2.7725	7.0709	2.9637	5.0992	23.9768	24.0228	5.3546	17.2721	19.7019	6.8536	13.7052	5.9375	27.8426	6.5498
EEF2	14.449	15.178	4.8641	19.2416	7.7833	26.5714	56.1415	6.292	5.2969	12.4629	9.0637	1.5847	1.0074	58.1103	30.2907	2.4331	10.9538	29.9382	4.203	36.6226	6.8326	0.3936	39.6001	44.4893	3.858	14.9798	54.6439	44.7256	20.3279	13.0395	9.6975	40.707	6.8357	60.2913	16.1277	5.3822	10.645	5.3417	7.7582	28.0136	48.7323	10.7634	39.1676	23.8115	8.3836	26.6511	14.6683	42.4179	14.946
EIF2D	0	0	0	0	0	0	0	0	0	0	0	0	0	0	0	0	0.6987	0	0	0	0	0	0	0	0.0663	0	0.0597	0	0	0.02	0	0	0	0	0	0	0	0	0	0.0311	0	0	0	0	0	0.6367	0	0	0
EFNB1	0	0	0	0	0	0	0	0	0	0	0	0	0	0	0	0	0	0	0	0.0692	0	0	0.1271	0	0	0	0.0727	0.0943	0.1729	0	0.0693	0.0834	0	0	0	0	0	0	0	0	0	0.0579	0	0	0	0	0	0	0
EFNB2	0	0	0	0	0	0	0	0	0	0	0	0	0	0	0	0	0	0	0	0	0	0	0	0	0	0	0	0	0	0	0	0	0	0	0	0	0	0	0	0	0	0	0	0	0	0	0	0	0
CELSR2	0	0.0008	0	0	0	0.2065	0.0394	0	0	0	0	0	0	0	0	0	0	0	0	0.029	0	0	0.0118	0	0	0	0	0.007	0.0127	0	0.0225	0	0	0.0515	0	0	0	0	0	0	0	0	0	0.0144	0	0	0	0	0
MEGF6	0	0	0	0	0	0	0	0	0	0	0	0	0	0	0	0	0	0	0	0	0	0	0	0	0	0	0	0.0033	0	0	0	0.0045	0	0	0	0	0	0	0	0	0	0	0	0	0	0	0	0	0
EGFR	0	0	0.0271	0.0155	0.002	0.0154	0.2576	0	0	0.0138	0	0	0	0	0.3908	0	0	0	0	0.013	0.0105	0	0	0.0258	0	0	0	0	0	0	0.0006	0.0612	0	0.2164	0	0	0	0.0436	0	0	0.3754	0.0088	0.3785	0.0308	0.0305	0.2322	0.016	0.2603	0
EHHADH	0	0.1081	0	0	0	0.3452	0	0	0	0	0.0513	0	0	0	0	0	0	0	0	0	0	0	0	0.0411	0	0	0.5136	0.1281	0	0.1201	0.076	0.1008	0.189	0.7326	0	0	0	0	0	0	0	0	0	0.408	0.2853	0.7311	0	0.0158	0
EIF1AX	0.4124	0	0	0.9306	0	1.6458	3.2397	0.529	0.4249	0.9182	0.4855	0	0	3.1732	1.8504	0	0	2.0943	0.107	3.3338	0.3716	0	3.5837	1.9033	0	0.6786	2.5874	1.1276	3.7825	1.7944	0	2.5255	0.4386	3.7179	0.4553	0.2211	0.3264	0	0.4585	1.6853	1.4515	0	1.3102	1.0679	0.7611	0	1.5675	1.3963	0
EIF2S1	2.0015	3.3754	0.2964	1.8902	0.6209	3.7594	4.474	0.9388	0.8131	2.2556	0.9907	0.1626	0.1084	6.1608	4.2183	0.3677	1.4131	6.3305	0.5354	8.5446	0.5546	0.0626	7.7753	3.5086	0.629	1.427	6.169	3.3508	3.7879	2.5286	2.185	6.0812	0.9608	7.3043	1.6529	0.5901	1.0471	0.6338	1.061	4.7653	3.771	1.6886	3.4035	2.6118	1.1414	2.6296	1.0511	4.171	1.3275
EIF2B1	0.2267	0.4323	0.7153	0.0607	0.8947	1.356	0.2691	0.2422	0.0598	0.1171	0.34	0	0	1.7382	0.5928	0.3932	0.929	0	0.1153	0.361	0.0847	0	1.0416	4.3819	0.289	0.2941	5.7664	2.2944	0.0917	0	0.3427	0	1.2412	0.6326	0.1651	0.1595	0	1.7892	0.1951	0.5001	0.5912	0	0.2456	0.4721	0.2024	0.7828	0.5455	3.0577	0.4775
EIF2S3	1.9765	2.4809	0.2927	1.8691	0.3656	3.9433	6.2064	1.1668	0.9847	1.8492	0.5652	0.1936	0.3534	5.8804	4.7668	0.4423	1.5692	8.5977	0.4726	7.1333	0.7035	0.0484	8.6363	5.4835	0.859	1.6896	6.4753	4.3558	6.2735	2.1869	2.2448	9.8596	0.3167	9.5389	1.9345	0.4962	1.6568	0.2119	1.2011	5.8552	5.549	1.1494	3.149	2.9267	1.1695	3.0564	1.0672	5.5332	0.981
EPHA2	0	0	0	0	0	0.0156	0	0	0	0	0	0	0	0	0	0	0	0	0	0	0	0	0	0	0	0	0.6135	0	0	0	0	0	0	0	0	0	0	0	0	0	0	0	0	0.0664	0	0	0	0	0
EIF4A1	7.1143	10.4176	2.6206	9.9216	4.2074	17.0555	29.4696	3.6704	2.7516	7.8463	4.6431	1.1362	0.9173	40.7709	24.6156	2.8484	9.0865	25.5233	2.3438	24.7855	4.1848	0.3765	30.488	17.7716	2.5531	5.9753	22.2192	14.6852	18.9857	10.7924	7.4898	40.119	3.8541	28.4729	6.3893	3.1682	5.1165	3.0096	6.8434	21.1974	31.0334	6.8543	25.0857	15.804	5.0293	7.9965	6.2927	24.6013	5.4156
EIF4A2	4.2931	9.3549	1.8304	8.5125	5.3571	17.4155	24.1951	2.966	2.4785	7.0274	4.1876	0.5868	0.4247	36.136	20.4693	1.3157	6.7091	19.774	1.435	18.534	2.5956	0.1645	22.4512	16.2547	2.5289	4.5021	28.8277	16.2527	13.3963	8.6306	6.0554	20.5054	2.7798	26.4121	4.6133	2.9274	4.6421	2.1896	4.4843	11.1998	30.152	4.2769	21.2733	11.6532	4.8377	10.4284	9.1142	20.156	3.861
EIF4B	0.3575	1.1426	0.0949	0.7822	0.6201	1.458	6.4377	0.1714	0.1354	0.4548	0.4514	0.0544	0.0612	2.407	1.072	0.0535	0.5456	2.2846	0.148	3.239	0.2703	0	5.0077	1.7945	0.3027	0	1.6397	1.0011	1.7992	1.2435	0.9936	2.8173	0.068	4.0323	0.3115	0.2907	0.4179	0.1665	0.5073	2.8544	2.798	0.1764	2.9426	0.7553	0.2559	1.4427	0.8431	2.1471	0.4689
EIF4E	0.8672	0	0	0	0	2.5053	2.8018	0	0	0.2132	0.2857	0	0	1.6904	0.6031	0.0014	0.422	2.7668	0.182	2.5767	0	0	3.5775	2.0895	0.1185	0.5689	2.4011	1.5655	2.3337	0	0.5232	3.3898	0.4031	0	0.6362	0.2648	0.9023	0.4078	0.467	2.5729	2.6668	0	3.2605	1.9903	0	0.7166	0.7668	2.1179	0
EIF4EBP1	0	0	0	9.7267	0	0	13.3754	2.6616	0	0	0	0	0	9.584	11.0152	0	3.3405	0	0	12.5648	0	0	10.386	0.9058	0	0	0	0	7.8914	3.8385	0	0	0	0	0	0	0	0	0	0	0	0	0	0	0	0	0	0	0
EIF4EBP2	0	0	0	0	0	0	4.6693	0	0	0.1285	0	0	0	0	0.1139	0	0	0.2853	0	0	0	0	1.4151	0.5775	0	0	0.4396	0	0.3801	0	0	0	0	1.8836	0	0	0	0	0	0.5479	1.5523	0	0	0	0.1681	0.3875	0.5806	0	0
EIF4G1	0.5245	1.1502	0.0443	0.6245	0.1321	8.1552	5.3536	0.2175	0.154	0.5673	0.5284	0.0144	0.0222	12.492	7.0388	0.1156	1.0563	4.0127	0.1535	6.9435	0.0805	0.0067	6.8048	2.1642	0.2396	0.2164	2.8622	1.4198	1.7037	1.0501	0.7351	2.5262	0.1421	3.494	0.4032	0.1824	0.4312	0.1117	0.4499	1.4265	3.4959	0.3534	2.7644	1.088	0.1966	1.2098	0.2035	1.7079	0.2502
EIF4G2	0.0739	0.4511	0.0494	0.5501	0.1915	0.7871	1.1984	0.0697	0.1108	0.2536	0.1288	0	0.0068	1.7004	0.9234	0.0258	0.4522	1.416	0.0966	1.379	0.0817	0	4.5987	1.1256	0.1241	0.0997	1.1218	0.6474	0.9484	0.4752	0.1986	1.7152	0.0838	1.776	0.3381	0.1334	0.2105	0.2676	0.2482	1.0094	1.5783	0.2387	1.5326	0.8006	0.2597	0.3718	0.3231	3.1238	0.4168
EIF5	1.0136	1.6278	0.873	0.9854	0.8339	1.2355	1.998	0.7027	0.2802	0.7496	0.6771	0.16	0.0431	2.9173	0.9219	0.1483	0.9504	2.436	0.151	6.0063	1.7925	0.0526	4.6074	1.7417	0.3702	0.8006	3.4634	2.1001	2.1678	0.6166	0.8877	2.3051	0.7599	1.7301	0.5319	0.1319	0.9516	0.9004	0.7648	2.0029	2.4619	0.4718	1.8384	1.196	0.5157	0.2858	0.5893	1.1141	0.6539
EIF5A	5.245	8.9156	2.5405	13.8315	6.9604	16.0797	41.7922	4.6779	4.4297	7.7029	6.0716	1.6335	1.4483	97.1206	52.92	3.3828	5.4396	32.84	1.9559	39.3663	6.8998	0.484	34.5444	25.321	5.2751	4.4865	27.8913	16.2997	23.189	10.7192	9.9269	45.792	4.1858	66.9166	10.7441	5.088	8.3122	3.5018	10.7425	37.8136	55.0218	10.8455	46.2171	16.4163	8.0141	12.9594	9.134	30.3509	7.5399
ELANE	0.881	0	0	0	0	0	0	0	0	0	0	0	0	0	0	0.077	0	0	1.6525	0	3.4474	0.2466	0	0	0	13.0041	0	0	0	0	0	0	3.3354	0	0	2.0036	0	12.636	1.1274	5.0845	0	0.8166	0	0	0	0.3854	0	0	6.0846
SERPINB1	3.9632	4.7407	1.7226	6.9769	4.8199	6.7437	5.0174	1.3837	1.6872	3.2035	4.6082	1.296	0.4048	16.9187	18.0864	2.59	3.2846	14.6224	1.8011	10.7221	6.0983	1.2709	14.1305	9.6642	0.8445	2.7702	9.9355	6.0534	8.814	4.2778	3.7907	3.9265	3.731	4.1026	1.5602	0.8839	3.0694	1.7231	3.8291	6.3687	2.2166	2.6395	3.2016	8.0302	5.5198	15.484	8.4524	7.9506	6.8499
ELAVL1	1.9882	4.0418	0.7781	2.9288	1.1978	3.9487	4.5225	1.5145	1.5517	2.3312	1.4077	0.0667	0.1445	11.0429	5.1505	0.3662	2.886	6.9385	0.6946	5.786	1.1963	0.0363	9.0582	5.3373	1.2206	0.9348	7.9901	7.4702	5.633	2.7174	2.772	7.8357	1.0015	7.6629	1.4305	1.0285	2.3854	1.0947	1.922	5.396	10.9135	1.4422	7.7318	3.157	1.2542	3.9549	2.2935	8.6535	1.4563
ELF1	0	0	0	0	0	0	0.0739	0	0	0	0	0	0	0	0	0	0	0	0	0	0	0	0	0	0	0	0	0	0	0	0	0	0	0	0	0	0	0	0	0.9915	0	0	0	0	0	0.1156	0	0	0
ELF3	0	0	0	0	0	0	0	0	0	0	0	0	0	0	0	0	0	0	0	0	0	0	0	0	0	0	0	0	0	0	0	0	0	0	0	0	0	0	0	0.4027	0	0	0	0	0	0	0	0	0
ELN	0	0	0	0	0	0	0	0	0	0	0	0	0.0283	0	0	0.0333	0.0964	0	0.5146	0	0	0	0	0	0	0	0	0	0	0	0	0.9252	0.7527	0	0	0	0	0.2102	0	0	0.562	0	0.4086	0	0	0	0	0	0
EML1	0	0	0.0258	0	0	0	0.7123	0	0	0	0	0	0	0	0	0	0	0	0	0	0	0	0	0	0	0	0	0	0	0	0	0	0	0	0	0	0	0.1668	0	0	0	0	0	0	0	0	0	0	0
EMD	0.2662	3.029	0.6758	2.2783	3.0241	9.2798	4.9591	0.6199	0.5318	1.2678	2.3133	0.1684	0.1397	7.2819	3.3101	0.1234	0.6937	2.5775	0.2499	5.7901	1.4191	0	1.8023	3.6336	0.4382	0.2562	2.1582	2.1764	1.2008	1.4914	1.1993	3.9058	0.5386	3.3476	0.4753	0.459	0.7924	1.3239	0.7273	2.6911	1.8353	0.5175	1.4256	5.7217	1.4079	5.2105	3.6318	3.0182	0.4759
MARK2	0	0	0	0	0	0	0	0	0	0	0	0	0	0	0	0	0	0	0	0	0	0	0.1192	0.1592	0.012	0.0286	0.1226	0	0.0214	0	0.0209	0	0	0.1489	0	0.0013	0	0	0	0	0.0928	0	0	0.062	0	0.6464	0	0.1379	0
EMP3	0	0	0	0	0	0	0	0	0	0	0	0	0	0	0	0	0	0	0.297	0	0	0	0	0	0	0	0	0	0	0	0	0	0	0	0	0	0	0	0	0	0	0	0	0	0	0	0	0	0
CTTN	1.5484	5.5425	0.3529	2.3075	2.2761	11.3967	19.5517	0.8962	0.8399	3.0738	1.8921	0.2143	0.1644	11.5747	5.123	0.2048	2.6284	12.5913	0.4784	12.7684	3.218	0.0128	11.3537	7.2739	0.7518	0	3.4814	1.0128	2.7408	1.6056	1.5476	6.3058	0.9534	5.4319	0.7173	0.8162	1.4907	0.5635	2.0616	5.8198	3.1556	0.5701	3.725	6.0485	0.932	3.4499	1.9443	7.156	0.48
ENDOG	0	0	0	0	0	0	0	0	0	0	0	0	0	0	0	0	0	0	0	0	0	0	0	0	0	0	0.3559	0	0	0	0	0	0	0	0	0	0	0	0	0	0	0	0	0	0	0	0	0	0
ENG	0.7893	0.3029	0.1268	0	0.7101	0	0	0	0	0	0.5637	0.1141	0	2.5718	0.4005	0.0717	0	0	0.0358	0.2933	0.3887	0	0	0	0.0301	0.1446	0.1018	0	0	0	0.1257	0	0.2272	0	0.484	0.0992	0.2267	0.2942	0.1047	0.1706	0	0.2355	0	0	0.1817	0	1.2253	0.612	0.1118
ENO1	169.036	273.922	44.3503	161.317	132.24	247.487	265.644	83.3305	88.1775	296.842	118.296	13.3322	9.6653	383.112	713.598	23.3838	112.097	816.013	26.7766	714.034	84.1924	6.9689	425.222	247.15	49.3176	74.7158	1072.61	558.588	985.776	289.366	303.412	260.543	45.2148	306.404	102.81	51.0772	111.082	62.6982	103.891	631.545	403.227	97.5831	315.328	728.672	192.621	545.571	251.122	562.26	103.791
ENO2	29.3069	24.2317	2.7835	18.0465	14.1455	14.1969	49.355	7.6311	10.3078	26.1426	6.6804	0.722	0.8349	32.4923	48.4123	1.2686	14.2791	51.6661	3.2863	46.6955	8.3336	0.3452	32.8088	26.9666	4.8103	6.9662	104.093	52.4851	88.6112	23.3756	29.2692	25.1504	3.1043	50.3758	11.6716	5.7823	15.8475	7.2277	10.7433	46.1345	60.6446	8.1784	24.4491	66.9989	12.1386	49.2287	22.7696	68.9227	8.3834
ENO3	39.5808	29.6155	4.1361	22.6686	17.8341	18.0728	23.4919	10.2973	15.7927	40.6167	12.8006	1.5181	1.0437	37.7224	60.7595	2.3548	18.5842	70.5082	4.4496	53.3649	11.5223	0.7216	93.4821	60.5048	10.8288	15.9707	227.263	128.57	213.384	103.284	63.9879	49.7241	5.9183	62.237	20.252	15.1449	32.9942	14.4744	26.0006	139.487	124.633	20.8029	73.306	185.428	45.9197	113.545	36.4127	118.738	26.0264
ENPEP	0	0.0502	0.1122	0	0	0	0	0	0	0	0	0.0853	0	0	0.019	0.0018	0	0	0	0	0	0	0	0	0	0.0026	0	0	0	0	0	0	0	0	0	0	0	0.5872	0	0	0	0.6443	0.0515	0	0	0	0	0.0669	0.2198
ENSA	1.6594	2.0415	0	1.1217	3.7342	4.7266	15.7591	0.5006	0.2197	0.876	1.021	0	0.0807	3.3923	0	0.0956	0.6874	5.1305	0	7.2822	0	0	4.9239	3.1586	0.0457	0	2.8246	0.9145	1.5872	2.0608	0.89	1.6688	0	5.5308	0.5535	0.2817	0.4665	0	0.1765	2.9244	1.4723	0.0356	1.9487	3.5065	1.4676	2.361	2.6341	5.0019	0.3338
SLC29A1	0	0	0	0	0	0	0	0	0	0	0	0	0	0	0	0	0	0	0	0	0	0	0	0	0	0	0	0	0	0	0	0	0	0	0	0	0	0	0	0	0	0	0	0	0	0	0	0	0
EP300	0	0	0	0	0	0	0.0419	0	0	0	0	0	0	0	0	0	0	0	0	0	0	0	0	0	0	0	0.008	0	0.0068	0.0068	0	0	0	0.021	0	0	0	0	0	0	0.0394	0	0.0147	0	0	0	0	0	0
EPB41	1.9189	2.0417	0.2919	2.6089	1.2171	4.4174	11.1683	1.2806	1.1853	2.3444	1.8931	0.4272	0.7607	4.3127	5.6858	0.6043	1.149	0.0519	1.2517	8.4843	0.9924	0.9139	10.9347	7.3505	2.6338	1.1085	2.7741	2.0878	2.71	1.6149	1.7533	3.2071	1.0086	6.8826	1.4838	1.9282	1.6752	0.9442	1.8627	3.124	3.3952	2.0422	2.5643	0.2927	2.5377	1.1089	1.0054	2.1024	1.5858
EPB41L1	0.9505	0.3741	0.0472	0	0.1716	3.7586	0	0.1856	0.1553	0.2797	0.2732	0.0767	0	0.5448	0.4546	0.0916	0.0566	0.3572	0.1437	1.4868	0.282	0.1363	1.4744	1.1094	0.2612	0.3695	1.5182	0.4093	0	0.4407	0.3639	0	0.069	0	0.2114	0.146	0.2659	0.3785	0	0.165	0.2947	0	0.3744	0.3782	0.3774	1.7061	0.3867	0.5272	0
EPB41L2	0.872	0.29	0.5976	2.7458	5.1229	0.9519	2.0047	0.1904	0.3624	0.3148	2.4336	0.2878	0.1691	8.5928	2.4491	0.1899	0.3156	1.2737	0.1929	2.9998	1.088	0.0373	0.9769	1.9913	0.1887	0	0.2561	0.4103	0.4868	1.9151	1.5713	1.6136	0.3879	2.4391	1.0769	0.3923	0.5513	0.8932	0.6205	1.1622	0.8512	0.6838	1.3044	0.6272	2.749	0.1993	8.7903	1.466	0.5233
EPB42	0.0831	0.2135	0.5408	0.1081	0.1626	0.0745	0	0.1103	0.1226	0.2815	0.2927	0.5089	0.5447	0	0.068	0.2176	0.3804	0	0.8201	0	0.4836	1.0831	0	0	0.3532	0.8435	0.1013	0.1163	0	0.3107	0.3292	0.057	1.0622	0	0.4469	0.519	0.2524	0.2786	0.3427	0.1335	0	0.7092	0.2427	0.0549	0.2822	0.134	0.0463	0	0.2885
DMTN	0	0.0978	0.125	0	0	0	0	0.1332	0.092	0	0.1331	0.1301	0.1355	0	0	0.0608	0.0694	0	0.2254	0	0.2614	0.3837	0	0	0.2419	0	0	0	0	0	0.1314	0	0.3099	0	0.152	0.3977	0.1022	0.1335	0.2403	0	0	0.3099	0	0	0.1876	0	0	0	0.0606
STOM	1.9017	7.8968	5.0904	11.7578	4.8063	9.0003	11.2849	6.6331	6.2401	16.1195	7.237	6.4276	0.7999	21.5495	24.9571	1.6559	8.249	9.8754	8.7188	26.6404	5.7503	1.9138	8.3943	5.9781	1.8626	41.5812	4.9159	5.2794	15.7187	2.2187	4.3624	4.8307	12.8626	6.0383	7.6902	2.6264	5.2921	21.1398	5.0009	5.4491	10.33	7.739	4.5007	8.5095	9.944	0.9334	7.4015	3.2225	4.5578
EPHA1	0	0	0	0	0	0	0	0	0	0	0	0	0	0	0	0	0	0	0	0	0	0	0	0	0	0	0	0	0	0	0	0	0	0	0	0	0	0	0	0	0	0	0	0	0	0	0	0	0
EPHA4	0	0	0	0	0	0	0	0	0	0	0	0	0	0	0	0	0	0	0	0	0	0	0	0	0	0	0	0	0	0	0	0	0	0	0	0	0	0	0	0	0	0	0	0	0	0	0	0	0
EPHB1	0	0	0	0	0	0	0	0	0	0	0	0	0	0	0	0	0	0	0	0	0	0	0	0	0	0	0	0	0	0	0	0	0	0	0	0	0	0	0	0	0	0	0.0231	0	0	0	0	0	0
EPHB2	0	0	0	0	0	0	0	0	0	0	0	0	0	0	0	0	0	0	0	0.1324	0	0	0	0	0	0	0	0	0	0	0	0	0	0	0	0	0	0	0	0	0.131	0.0243	0.056	0	0	0.0172	0.0232	0	0
EPHB3	0	0	0	0	0	0.0299	0.0115	0	0	0	0	0	0	0	0	0	0	0	0	0	0	0	0	0	0	0	0.1466	0.0131	0	0	0	0.0311	0	0.1394	0	0	0	0	0	0.1297	0.1268	0	0.0623	0	0	0	0	0	0
EPHB4	0	0	0	0	0	0.0318	0	0	0	0	0	0	0	0	0	0	0	0	0	0	0	0	0	0	0	0	0.0335	0	0	0	0	0.0317	0	0	0	0	0	0	0	0	0.1387	0	0.0321	0	0	0	0.0188	0	0
EPHX1	17.7299	23.7893	10.857	4.6654	28.1916	21.1875	6.1581	1.7839	2.1665	1.4393	21.5719	3.4386	0.4357	17.7451	29.03	3.3607	18.289	10.9545	1.587	19.0608	3.556	0.5665	20.4198	19.7091	9.7496	2.0544	5.068	16.5373	6.9581	3.564	4.5615	1.4836	4.4578	2.742	15.2235	2.2452	1.3928	4.1177	1.9122	1.6713	2.747	5.7762	1.5723	4.7158	19.1955	9.5743	16.7512	3.6016	3.6503
EPHX2	0	0	0.165	0	0.2899	0	0.1574	0.1061	0	0.3619	0.0481	0	0	0.3273	0	0	0.0304	0.7669	0	0.3681	0.1722	0	0	0	0	0.0205	0.4514	0	0.0875	0.3412	0.706	0	0	0.5599	0.04	0	0	0.3265	0	0.1503	0.011	0.031	0	0	0.0803	0.1876	0	0	0
STX2	0	0	0	0	0	0	0	0	0	0	0	0	0	0	0	0	0	0	0	0	0	0	0	0	0	0	0	0	0	0	0	0	0	0	0	0	0	0	0	0	0	0	0	0	0	0	0	0	0
EPRS	1.8231	1.5767	0.1406	1.2033	0.2687	2.5002	4.5968	0.4005	0.3823	0.8095	0.4912	0.0333	0.0219	4.965	4.3273	0.1837	1.3226	3.8569	0.274	3.5344	0.2994	0.0145	6.9042	4.8016	0.6327	0.9719	4.837	3.2251	3.0521	1.0394	1.1822	2.5799	0.4553	6.9223	0.9064	0.2554	0.6649	0.2854	0.718	3.2746	1.5924	0.5958	1.2254	2.627	0.7367	2.2982	0.8061	4.2919	0.7242
EPS8	0	0	0.0021	0	0.1535	0	0.4856	0	0.0826	0.0873	0.0708	0	0	0	0.0428	0	0	0	0	0.6017	0	0	0.7441	0.3325	0	0	0	0	0	0	0	0.0044	0.0173	0.3588	0.2073	0	0.0277	0	0.016	0	0.3328	0.0743	0.1541	0	0.0565	0.0634	0.1373	0.1923	0
EPS15	0	0.107	0.0578	0.3529	0.0959	0.2682	0.6415	0.0287	0.0399	0.0589	0.1025	0.0224	0.0098	0.1482	0.3714	0.0229	0.1714	0.3472	0.0446	0.4862	0.0852	0	0.4746	0.4186	0.0193	0	0.0295	0.138	0.0359	0.1536	0.1821	0.2739	0.1703	0.3685	0.3493	0.0857	0.1054	0.0927	0.0926	0.1772	0.2342	0.1861	0.1706	0.3157	0.2256	0.595	0.1578	0.7113	0.1275
NR2F6	0	0	0	0	0	0	0	0	0	0	0	0	0	0	0	0	0.0553	0	0	0	0	0	0	0	0	0	0.0584	0	0.6253	0	0	0	0	0	0	0	0	0	0.0734	0.1267	0.1764	0	0.1312	0	0	0	0	0.1787	0
ERBB2	0	0	0	0	0	0	0.0699	0	0	0	0	0	0	0	0	0	0	0	0	0	0	0	0	0	0	0	0.0384	0	0	0	0	0	0	0	0	0	0	0	0.0116	0	0.0082	0	0	0	0	0	0	0	0
ERCC1	0	0	0	0	0	0	0	0	0	0	0	0	0	0	0	0	0	0	0	0	0	0	0	0	0	0	0	0	0	0	0	0.8354	0	0	0	0	0	0	0	0	0	0	0	0	0	0	0	0	0
ERCC2	0	0	0	0	0	0	0	0	0	0	0	0	0	0.048	0	0	0	0	0	0	0	0	0	0	0	0	0	0	0	0	0	0	0	0	0	0	0	0	0	0	0	0	0	0	0	0	0	0	0
ERCC3	0	0	0	0	0	0	0	0	0	0	0	0	0	0	0	0	0	0	0	0	0	0	0	0	0	0	0.0856	0	0	0	0	0	0	0	0	0	0	0	0	0	0	0	0	0	0	0	0	0.3106	0
ERCC4	0	0	0	0	0	0	0	0	0	0	0	0	0	0	0	0.0024	0	0	0	0	0	0	0	0	0	0	0	0	0	0	0	0	0	0.0448	0	0	0	0	0	0	0	0	0	0	0	0	0	0	0
ERCC5	0	0	0	0	0	0	0	0	0	0	0	0	0	0	0	0	0	0	0	0	0	0	0	0	0	0	0	0	0	0	0	0	0	0	0	0	0	0	0	0	0	0	0	0	0	0	0	0	0
ERF	0	0	0	0	0	0	0	0	0	0	0	0	0	0	0	0	0	0	0	0	0	0	0	0	0	0	0	0	0	0	0	0	0	0	0	0	0	0	0	0	0.0294	0	0	0	0	0	0	0.1076	0
ERH	7.1358	25.0318	2.9393	10.7294	7.9088	16.0007	147.168	4.3048	4.2682	10.5858	7.2347	1.2996	0.7282	57.852	19.7317	1.6605	7.7107	25.1323	2.8753	58.3484	6.6854	0.4233	58.7634	18.9801	3.9562	8.4321	49.3673	30.8309	28.2843	24.8702	14.4087	34.7666	4.5807	74.8873	4.9774	4.5839	8.1955	4.1132	9.7988	58.0773	26.3394	5.8895	41.9066	33.5585	10.8854	35.5808	22.2335	55.2484	7.3704
FBL	1.8821	4.2324	1.2555	2.4495	0.3766	4.3474	1.3166	1.3327	1.2587	3.5659	3.0543	0.2154	0.0908	12.3074	3.9134	0.7332	2.5586	4.8	0.9276	6.2113	0.886	0	8.1879	6.7271	1.5882	2.7845	23.4997	14.9542	10.0293	10.6509	12.8066	5.4579	0.6848	4.4675	2.2818	1.5138	3.6265	9.3571	2.2945	6.6068	12.0502	1.8671	9.6788	9.4851	2.3786	18.0209	1.5897	10.9095	2.6751
ESD	3.2052	8.1333	6.2619	11.5128	18.7361	5.8976	13.6528	2.7909	4.3516	7.6429	9.9103	1.5283	1.7742	24.9626	11.1154	1.597	7.2443	18.6069	2.1463	5.6868	8.806	0.4586	12.4251	14.8809	1.7956	4.3482	11.5031	10.2229	8.1324	7.4972	13.6378	8.8997	4.4136	10.4572	2.5921	2.7947	5.4277	18.6041	4.9391	11.3278	3.8375	5.3244	4.5213	10.2772	8.5445	10.3927	28.4625	11.9517	5.0256
ESRRA	0	0	0	0	0	0	0	0	0	0	0	0	0	0	0	0	0	0	0	0	0	0	0	0	0	0	0	0	0	0	0	0	0	0	0	0	0	0	0	0	0	0	0	0	0	0	0	0	0
ETF1	1.2522	0.8912	0.0806	0.9043	0.1344	4.0498	6.1084	0.3212	0.5028	0.5625	0.2687	0.0158	0	1.9702	0.9496	0.0394	1.5178	2.201	0.1415	2.5323	0	0.0087	6.84	3.3689	0.4065	0.3209	2.5395	1.2939	1.1971	0.256	0.2791	1.8143	0.2801	5.6654	0.8519	0.2539	0.441	0.2443	0.2914	1.8668	3.3359	0.3539	2.3935	2.2922	0.3897	2.0024	0.4786	2.4772	1.0713
ETFA	3.9232	5.572	3.1968	6.5154	2.0882	7.9146	18.989	3.432	2.8231	5.9173	1.7246	1.7739	0.2018	7.8719	10.0099	0.4871	2.9037	10.2199	1.3533	11.454	2.0658	0.1675	18.4621	18.6735	3.3734	1.61	6.7904	5.5212	2.9008	7.1714	7.1712	6.8818	1.7624	20.4198	2.991	1.4773	2.3639	1.6302	1.8924	5.1694	4.5915	6.846	4.8292	4.6773	6.2743	2.8567	3.1423	4.9717	2.4373
ETFB	2.8911	4.1739	4.7445	3.995	1.8984	7.1322	25.5219	2.0202	2.5315	5.14	1.0592	2.3254	0.1041	9.9728	5.5053	0.439	2.1668	6.783	2.1219	10.5106	1.6834	0.0353	31.5435	21.5763	3.5168	0.8217	6.0774	4.3604	2.3585	7.5338	7.933	6.3039	1.7293	28.8706	1.8868	1.2293	1.4674	1.5049	0.6866	3.1504	4.5066	6.6641	3.2828	3.48	5.1028	1.7229	2.964	4.6826	1.2118
ETFDH	0.6467	0.2684	0.3902	0.9488	0	0.8871	0.9582	0	0	0	0	0.3426	0	0	1.6927	0	0	1.3368	0	0	0	0	0	0	0	0.4753	1.1691	0.2865	0	0.29	0.0835	0	0.418	0.9833	0.1676	0.0162	0	0.309	0.1675	0	0	0.719	0	1.2723	0.7197	1.0227	0	0.9639	0
ETV6	0	0	0	0	0	0	0	0	0	0	0	0	0	0	0	0	0	0	0	0	0	0	0	0	0	0	0	0	0	0	0	0	0	0	0	0	0	0	0	0	0	0	0	0	0	0	0	0	0
MECOM	0	0	0	0	0	0	0	0	0	0	0	0	0	0.0135	0	0	0	0	0	0	0	0	0	0	0	0	0.1023	0	0	0	0	0	0	0	0	0	0	0	0	0	1.3313	0	0.2368	0	0	0	0	0	0
EVI2B	0	0	0	0.0398	0	0	0	0	0	0	0.0213	0	0	0	0	0	0	0	0.0305	0	0	0	0	0	0	0	0	0	0	0	0	0	0	0	0	0	0.0233	0	0	0.1989	0	0.0188	0	0.0389	0	0	0	0	0.0404
EVPL	0.0624	0	0	0	0	0.4552	0	0	0	0.0253	0.0023	0	0	0.0122	0.0302	0	0.0589	0.0998	0	0.0694	0	0	0.1414	0.1041	0.022	0	0.0304	0.0436	0	0	0.0016	0	0	0.0059	0	0.0031	0.474	0	0	0	0	0	0	0	0	0.0041	0	0.0094	0
EWSR1	4.3043	3.3886	0.4156	1.8268	1.0397	3.1804	7.9612	0.2843	0.2491	1.0743	0.7098	0.0793	0.0276	6.1006	3.0306	0.1913	0.7863	5.4662	0.3206	6.0298	1.2355	0	6.8035	2.8924	0.284	0	4.4135	3.449	5.5035	2.7546	1.4603	6.2513	0.3772	7.278	0.5004	0.2688	1.2954	1.204	1.1767	5.4176	7.2072	0.5053	4.5836	2.3575	0.9233	2.7038	2.4217	8.5478	1.0685
EXT2	0	0	0	0	0	0	0	0	0	0	0	0	0	0	0	0	0	0	0	0	0	0	0	0	0	0	0	0	0	0	0	0	0	0	0	0	0	0	0	0	0	0	0	0	0	0	0	0	0
EYA1	0	0	0	0	0	0	0	0	0	0	0	0	0	0	0	0	0	0	0	0	0	0	0	0	0	0	0	0	0	0	0	0	0	0	0	0	0	0	0	0	0	0	0	0	0	0	0	0	0
EYA2	0	0	0	0	0	0	0	0	0	0	0	0	0	0	0	0	0	0	0	0	0	0	0	0	0	0	0	0	0	0	0	0	0	0	0	0	0	0	0	0	0	0	0	0	0	0	0	0	0
EYA3	0	0	0	0	0	0	0	0	0	0	0	0	0	0	0	0	0	0	0	0	0	0	0	0	0	0	0	0	0	0	0	0	0	0	0	0	0	0	0.0169	0.0477	0.0986	0	0.0135	0	0	0	0	0	0
F2	15.4258	3.4862	2.5141	1.8938	2.6933	2.1	0.9713	2.2467	2.0125	2.8663	1.9906	7.3366	2.0416	3.1094	0.9238	3.6756	0.6915	1.8035	3.7172	0.7908	4.04	1.2389	2.2258	8.3794	4.2496	97.0481	5.8782	5.0678	15.0139	2.0818	2.7512	3.1359	6.4352	1.4131	4.6279	2.3785	5.6866	4.9885	2.4153	1.9253	4.9715	2.9141	2.4351	4.8545	3.1092	0.8391	11.9814	12.0639	4.2859
F3	0	0	0	0	0	0	0	0	0	0	0	0	0	0	0	0	0	0	0	0	0	0	0	0	0	0	0	0	0	0	0	0	0	0	0	0	0	0	0	0	0	0	0	0	0	0	0	0	0
F5	0	0	0	0	0	0	0	0	0	0	0	0.0134	0	0	0	0	0	0	0.0416	0	0	0	0	0	0	1.347	0	0	0	0	0	0	0.1048	0	0	0.0115	0	0	0	0	0	0	0	0	0	0	0	0	0
F7	0	0	0	0	0	0	0	0	0	0	0	0	0	0	0	0	0	0	0	0	0	0	0	0	0	0.2097	0	0	0	0	0	0	0	0	0	0	0	0	0	0	0	0	0	0	0	0	0	0	0
F9	0.6313	0	0	0	0.2197	0	0	0	0	0	0.1869	0.0637	0	0	0	0	0	0	0	0	0.1102	0	0	0	0	6.6614	0	0	0.5251	0	0	0	0.0807	0	0	0.062	0	1.4003	0	0	0.2631	0	0.4146	0.2316	0.0808	0	2.7057	0.1737	0
F10	0.5174	0	0.019	0	0.0314	0	0	0.0527	0.0454	0.0758	0.1309	0.1791	0.0541	0	0	0.0133	0	0	0	0	0	0	0	0	0.0899	4.0514	0	0.0524	0.581	0.0038	0	0.0089	0.1621	0	0	0.0897	0.0614	0.4294	0	0	0	0	0.0283	0.1227	0	0	0.0329	0.066	0.4326
F11	0.0844	0	0	0	0	0	0	0	0	0	0	0	0	0	0	0	0	0	0	0	0	0	0	0	0	0.1217	0	0	0	0	0	0	0	0	0	0	0	0	0	0	0	0	0	0	0	0	0	0	0
F12	0.2159	0	0.009	0	0	0	0	0	0	0	0	0.1639	0.0275	0	0	0.1573	0	0	0.052	0	0.1555	0.0122	0	0.2143	0.0386	0.5075	0	0	0.0682	0	0	0	0	0	0	0	0	0.0595	0	0	0	0	0	0	0	0	0	0	0
F13A1	2.1373	1.8243	6.1146	4.1633	0.7589	3.7693	3.2646	3.8535	4.5253	2.0264	1.3475	4.8334	0.5516	0.977	7.0624	4.3554	3.6169	2.0762	5.1835	2.779	3.6005	3.095	0.9677	5.6497	0.8432	0.3231	0.5258	6.5813	0.7232	4.3893	2.8561	1.2578	24.3239	3.0238	2.5205	5.288	6.116	9.623	5.7694	3.9497	1.8002	29.0541	0.9417	0.6522	7.443	0.5679	1.8631	2.6825	14.9329
F13B	0	0	0	0	0	0	0	0	0	0	0	0.0452	0.0047	0	0	0	0	0	0.0137	0	0	0	0	0	0.0141	0.4086	0	0	0	0	0	0	0.0395	0	0	0.0082	0	0	0	0	0	0	0	0	0	0	0	0	0
FAAH	0	0	0	0	0	0.0269	0	0	0	0	0	0	0	0	0	0	0	0	0	0	0	0	0	0	0	0	0	0	0	0	0	0	0	1.1797	0	0	0	0	0	0	0	0	0	0	0	0.7197	0	0	0
FABP4	0	2.8807	622.096	419.142	2.9319	49.2409	0.7264	40.2232	135.441	2.7629	0.2384	529.866	4.5755	5.0783	399.109	3.0563	9.8613	5.2983	22.1119	2.5429	151.403	7.301	0	1059.72	4.7034	1.0064	1.603	13.9842	0.8798	258.725	15.2321	1.958	324.156	9.0776	0	71.668	8.3145	3.2998	103.431	27.3509	2.2562	1586.7	14.1956	1.1905	2788.32	12.2278	7.4989	17.5373	59.1363
FABP1	0	0	0	0	0	0	0	0	0	0	0	0	0	0	0	0	0	0	0	0	0	0	0	0	0	0	0	0	0	0	0	0	0	0	0	0	0	0	0	0	0	0	0	0	0	0	0	0	0
FABP3	0.0955	0.283	0.7165	3.865	9.4069	0	0	0	0.1388	0	0.1139	0.1077	0.9683	3.4505	3.9	0.0963	0.192	0	0.0548	1.3667	10.6812	0	0.7747	3.1767	0.3602	0	0.7383	0.4946	12.0312	2.2163	1.3184	0	1.4408	0	2.9299	0.8874	0.6832	12.3147	0.5773	1.5759	0.3199	0.4727	1.6101	7.7523	0.8756	11.2188	5.8176	2.8231	0.2722
FABP5	5.4494	3.1861	38.6846	20.0082	1.5953	6.2368	35.2422	3.4422	6.9115	3.6863	2.5909	14.4082	0.7136	14.5182	18.4991	1.4021	8.93	25.1758	3.6511	8.014	8.3299	0.4768	17.2242	33.8185	3.7347	3.3424	10.7257	10.146	21.3652	27.7813	15.5662	25.1154	15.7091	26.8381	2.1179	4.2478	7.1376	2.1144	7.4556	22.3033	56.9544	45.1788	42.9872	10.6942	42.0101	7.6488	4.8244	15.1857	11.9256
FABP6	0	0	0	0	0	0	0	0	0	0	0	0	0	0	0	0	0	0	0	0	0	0	0	0	0	0	0	0	0	0	0	0	0	0	0	0	0	0	0	0.8487	0	0	0	0	0	0	0	0	0
FABP7	0	0	0	0	0	0	0	0	0	0	0	0	0	0	0	0	0	0	0	0	0	0	0	0	0	0	0	0	0	0	0	0	0	0	0	0	0	0	0	0	0	0	0	0	0	0	0	0	0
FANCD2	0	0	0	0	0	0	0.025	0	0	0	0	0	0	0	0	0	0	0	0	0	0	0	0	0	0	0	0	0	0	0	0	0	0	0.0824	0	0	0	0	0	0	0	0	0	0	0	0	0	0	0
ACSL1	0.8332	0.3865	8.8466	2.1597	0	0.4587	0.758	0.0791	0.9908	0.0608	0.0647	6.9821	0.0142	0	3.1222	0.1114	0.3784	0.4462	0.426	0.2265	0.743	0.021	0	3.9087	0.0328	0.7391	0.1215	0.1548	0.0729	1.4508	0.269	0.5246	2.0115	1.7222	0.1136	0.4323	0.1971	0.1823	0.4298	1.0545	0.1023	12.4209	0.1083	0.535	7.3846	0.4877	0	0	0.4453
ACSL3	0.3155	0.7741	0	1.5322	0	2.0601	0	0.6309	0.5557	0.0206	0	0	0	2.1868	0.8991	0.044	1.8085	2.2494	0.4533	2.1502	0.0281	0	2.8129	2.7072	0.4317	0.2976	1.0024	1.5367	0.6768	0.2601	0.8873	1.4183	1.201	1.1984	0.9742	0.6757	1.2059	0.1443	0.8054	0.8421	0.9657	0.831	2.411	2.0559	0.4203	1.2892	0.1661	2.333	0.7984
ACSL4	1.0128	1.0048	0	1.5417	0	2.6071	0	0.6029	0	0.0114	0	0	0	2.0281	0.2204	0.0473	1.6353	0	0.4551	2.6327	0	0.0109	2.1239	2.4054	0.4403	0.0609	0.7777	1.1156	0.0657	0.0728	0.7312	0.8984	2.9228	0.3111	1.2989	0.5539	1.0539	0.0117	0.7969	0.5675	0.1148	0	1.6227	1.9421	0.1836	0.4353	0.0219	2.2141	0.7381
FAH	0.4387	0.1985	2.0094	1.7608	1.1616	0.8245	0	0.1468	0.4115	0.1896	0.7633	1.6228	0.1259	0.5651	1.5522	0.2351	0.6075	0.7533	0.266	0.6319	1.1826	0.1805	6.4495	7.712	1.6906	0.3148	0.4575	0.7105	0.8945	2.2456	3.5423	0.5614	0.779	0.2714	0.2955	0.3415	0.5241	0.5974	0.3603	1.1174	0	2.503	0.3717	1.6877	5.9288	0.4234	1.5157	1.4184	0.9132
PTK2B	0	0	0	0	0	0	0	0	0	0	0	0	0	0	0	0	0	0	0	0	0	0	0	0	0	0	0	0	0	0	0	0	0	0	0	0	0	0	0	0	0	0	0	0	0	0	0	0	0
BPTF	0.4156	0	0	0	0	0	0	0	0	0	0	0	0	0	0	0	0	0.2842	0	0.063	0	0	0.1157	0	0	0	0.0136	0	0	0	0	0	0	0.0093	0	0	0	0	0	0.0527	0.0142	0	0.0962	0	0	0	0	0.1914	0
FAP	0	2.9853	0.097	3.0398	0	2.0253	0	0.1164	0.0734	1.1022	0.0165	0.007	0.018	0	0	0.021	0.5977	2.3336	0.0642	1.0782	0.5691	0	0.448	0.9297	0.0374	0	0.3627	0.4796	0	0	0	0	0	0	0	0.0523	0.5709	0	0.1453	0.7417	0	0	0.8137	0	0	0	0	0.5218	0.0429
FBLN1	14.1071	16.6579	1.4739	23.5077	1.4582	11.221	4.5397	2.2345	1.7353	5.6391	1.1331	1.1626	1.5574	2.0725	2.099	1.1804	3.4367	18.7337	1.4136	5.6386	3.5493	0.0984	9.9969	30.7455	2.2524	1.3255	4.3593	4.9888	3.8014	1.1462	1.2455	36.7125	1.5489	8.1673	3.0972	2.5874	6.6293	6.913	3.2004	7.8845	2.3066	1.1402	6.3897	7.8613	2.4842	1.6058	4.9564	20.0229	1.0196
FARSA	0.3421	1.2455	0.1677	0.806	1.0174	1.9532	2.4907	0.7396	0.5218	1.1472	0.2641	0.0173	0.028	3.9645	1.8469	0.1185	0.6262	3.8493	0.1136	3.1285	0.3284	0.035	6.6908	2.0658	0.3985	0.5876	1.9175	1.7737	3.0479	1.4364	1.1067	2.5332	0.0978	4.7018	0.3679	0.2216	0.3769	0.2409	0.5517	2.0767	2.8366	0.3588	2.4655	3.9718	0.5604	1.7923	1.6961	4.133	0.7246
FASN	2.9368	0.3825	15.1541	1.7607	0.2492	3.0842	2.7873	0.9392	1.9623	1.0804	0.4111	9.3631	0.1373	2.129	4.6719	0.2317	1.2769	4.0311	0.3767	6.0851	0.7404	0.0482	12.7698	9.4814	1.0732	1.7517	4.9712	2.424	1.404	2.2215	0.7346	5.6142	0.988	3.0027	2.1232	0.5266	0.6823	0.4727	0.5817	2.1879	5.4231	9.2199	3.6752	0.9244	4.6963	0.3654	0.3089	9.0086	0.67
FAU	0	0	0	0	0	0	0	0	0	0	0	0	0	0	0	0	0	0	0	0	0	0	0	0	0	0	0	3.3927	0	0	0	0	0	0	0	0	0	0	0	0	0	0	0	0	0	0	0	0	0.5763
FBLN2	0.3083	1.31	2.8233	2.0959	0	0.4996	0.0741	0.0995	0.0715	0.0577	0.0409	2.7373	0.1757	0	0.1299	0.1344	0.1913	1.9995	0.1496	1.4203	0.1852	0.0261	0.7135	2.637	0.1142	0.0238	0.0503	0.1838	0.1789	0.1161	0.1463	2.8319	0.4462	0.4922	0.0442	0.1873	0.2958	1.055	0.4236	0.4826	1.7942	0.1422	1.7364	0.2742	0.4116	0.0336	0.1315	3.1254	0.1241
FBN1	0.279	1.5782	1.8799	3.9788	2.4774	1.1227	0.121	0.0782	0.1547	0.1027	2.0723	0.8927	0.174	1.1381	0.2729	0.4006	0.529	0.5884	0.3496	0.6312	0.7879	0.18	1.1174	7.7083	0.1423	0.1638	0.8239	0.5778	1.7006	4.5386	1.5294	4.6937	4.8364	1.2869	1.205	0.2444	1.5059	4.2594	0.7116	2.8232	3.4706	4.5009	3.5415	1.0084	0.7942	3.0194	7.1653	5.0238	1.906
FBN2	0	0.0748	0	0.0522	0.0378	0.031	0.9816	0	0	0	0.0388	0.0381	0	0	0.0068	0	0	0	0	0.037	0.0267	0	0.0911	0.1255	0	0.0182	0.1372	0.0365	0.0483	0.1019	0.0203	5.6495	0.2294	1.4238	0.0699	0.0097	0.0328	0.1124	0.0217	0.0485	15.9665	0.4355	7.7024	0	0	0.0532	0.0791	4.8801	0.1016
EFEMP1	2.3157	0.4506	1.3872	1.4329	1.4364	0.902	1.5102	0.8734	0.3871	0.4365	1.6356	0.8491	0.7285	0.847	0.2687	0.8576	1.674	2.8113	0.9774	0	3.0098	0.1576	0.6521	8.9663	1.2339	2.6624	0.3489	1.0772	1.0103	0.1699	0.2587	1.9929	1.1604	4.1901	6.456	0.4628	3.1398	5.782	0.5569	1.0961	37.6497	0.8874	7.0007	0.9337	4.3466	0.5929	15.2616	24.4182	0.539
FBP1	0.9522	0.2956	0.1305	2.2767	0	0.7579	9.5103	0.0712	0.3942	0.5319	0.2307	0.0353	0	0.442	1.5828	0.1923	0.4446	1.4872	0.4135	0.6893	0.1853	0	0.8496	0.5259	0.0585	0.0945	0	0.1722	0.7704	0.6122	1.1053	0	0.1671	6.3587	0	0.1697	0.2205	0.0471	0.6045	2.2599	0	0.6789	0.0745	1.5329	0.5913	1.5466	0.1279	0.5732	0.3299
FCAR	0	0	0	0	0	0	0	0	0	0	0	0	0	0	0	0	0	0	0	0	0	0	0	0	0	0.433	0	0	0	0	0	0	0	0	0	0	0	0	0	0	0	0	0	0	0	0	0	0	0
FCER1G	0	0	0	0	0	0	0	0	0	0	0	0	0	0	0	0	0	7.5717	0	0	0.9547	0	0	0	0	0	0	0	0	0	0	0	0	0	0	0.4648	0	0	0	0	0	0	0	0	1.7236	0	0	0	0
FCGR1A	0	0	0	0	0	0	0	0	0	0	0	0	0	0	0	0	0	0	0	0	0	0	0	0	0	0	0	0	0	0	0	0	0	0	0	0	0	0	0	0	0	0	0	0	0	0	0	0	0
FCGR1B	0	0	0	0	0	0	0	0	0	0	0	0	0	0	0	0	0	0	0	0	0	0	0	0	0	0	0	0	0	0	0	0	0	0	0	0	0	0	0	0	0	0	0	0	0	0	0	0	0
FCGR2A	0	0	0	1.2626	0	0	0	0	0	0	0	0	0	0	0.1045	0.013	0.1117	0	0	0	0	0	0	0	0.0429	0.4151	0	0.8353	0	0	7.3809	0	0.2262	0	0	0.0632	0	0	0.1102	0.5891	0	0.34	0	0.5063	0.302	0	0	0	0.2097
FCGR2B	0	0.6453	0	0.8177	0	0	0	0	0	0	0	0.0257	0	0	0.6551	0	0	1.1293	0	1.2442	0.0683	0.0424	0	0	0	0	0	0	0.4856	0.8021	0.3003	0.4117	0.2905	0.6021	0	0	0.3017	0	0.1587	0.4957	0	0.4651	0	0.6447	0.1893	0.2585	0	0	0
FCGR3A	0	0	0	0	0	0	0	0	0	0	0	0.0711	0	0	0	0	0	0	0	0	0	0	0	0	0	0	0	0	0	0	0	0	0	0	0	0	0	0	0	0	0	0	0	0	0	0	0	0	0
FCGR3B	0	0	0	0	0	0	0	0	0	0	0	0	0	0	0	0	0	0	0	0	0	0	0	0	0	0.612	0	0	0	0	0	0	0	0	0	0	0	0	0	0	0	0	0	0	0	0	0	0	0
FCGRT	0.442	0.3816	0.3257	0.598	0.3695	0.4251	0.9404	0.5155	0.1992	0	0.3173	0.4017	0.04	1.062	0.6721	0.4777	0.4097	0	0.2297	1.0754	0.4996	0.1229	0.4727	1.8475	0.1224	0.1762	0	0.4423	0.2823	0.2067	0.6657	1.0295	1.9068	0.4029	0.656	0.2789	0.5117	0.444	0.3182	1.0535	0	1.3092	0.8475	0.5775	0.295	0.216	0.3843	0	0.5808
FCN1	0	0	0	0	0	0	0	0	0	0	0	0	0	0	0	0	0	0	0	0	0	0	0	0	0	0	0	0	0	0	0	0	0	0	0	0	0	0	0	0	0	0	0	0	0	0	0	0	0
FCN2	0	0	0	0	0	0	0	0	0	0	0	0	0	0	0	0	0	0	0	0	0	0	0	0	0	0.249	0	0	0	0	0	0	0	0	0	0	0	0	0	0	0	0	0	0	0	0	0	0	0
FDFT1	0.1141	0	0	0	0	0	0	0	0	0	0	0	0	0	0.7463	0	0.3426	0.7083	0	1.4131	0	0	0	0	0	0	0	0	0	0	0	0	0	0	2.6155	1.6767	0	0	0	0.1353	4.4344	0	0.7513	0	0	0	0	0	0
FDPS	0.2361	1.2927	0.4668	0.9051	0.7759	6.9753	2.1375	0.9668	0.8484	2.1472	0.9663	0	0.0147	5.5908	5.0033	0.2549	1.6649	3.9214	0	6.2941	0.4437	0	4.9435	2.2438	0.3264	0.4061	3.9042	1.4876	4.4433	1.4314	1.2267	2.0266	0.385	2.4872	4.0996	0.9169	1.3854	0.6486	0.5443	2.2405	2.1203	0.4793	1.917	4.001	0.9635	1.5979	1.1841	4.4119	0.5924
FDX1	0	0	0	0.2858	0	0	0.2922	0.0472	0.0603	0	0	0	0	0.6705	0	0	0	0	0	0.4017	0	0	0	0	0	0	0	0	0	0	0.3302	0	0	0	5.0584	0.5242	0.1728	0	0	0.2316	0	0	0	0.2378	0	0	0	0.0907	0
FDXR	0.6821	0.2275	0	0.176	1.8593	0.0864	2.7804	0.0783	0.0666	0.0833	0.7706	0	0	7.205	0.2174	0.5506	0.0857	0	0.0068	3.6123	0.0309	0	0	4.2439	0.3728	0.0648	1.6165	1.4314	0.5035	3.0911	3.0172	1.7723	0.0022	2.5017	4.6919	0.6785	0.9588	0.1525	0.0225	0.0463	2.6064	0.6604	0.2729	4.9655	0.0987	0.0554	3.2856	0.123	0.6574
FECH	3.6608	0	0	1.6218	0	0	0	0	0	0	0.0676	0	0	0	0.2421	0	0	0	0	0	0	0	0	0.2345	0	0	0	0	0	0	0.1711	0	0	0	0.038	0	0.0053	0.0277	0	0	0	0.123	0	0	0	0.2079	0	0	0.0754
FEN1	0	0.5215	0	0	0	0.5616	3.3579	0.3343	0.3682	0.7778	0.1107	0	0	2.2604	1.9232	0.0439	0.7048	1.9403	0.0438	1.2465	0	0	2.4071	0.5779	0.1153	0.2614	1.7165	0.9112	1.347	0	0.7065	3.4985	0	3.8924	0.0546	0.0512	0.1695	0	0.4193	0.6585	0.5274	0.1205	1.3047	0.3541	0	0.3693	0	1.1594	0.1779
GPC4	0	0	0	0.064	0.0608	0	0.5648	0	0	0.0408	0.0311	0	0	0.1584	0	0	0	0	0	0	0	0	0	0.2838	0.0065	0	0.2336	0.0948	0	0.0285	0.0848	0.3177	0	0.7691	0	0.0111	0.0169	0.1682	0	0	1.1707	0	1.1776	0.5978	0	0.1616	0.391	2.1997	0.0146
FES	0	0	0	0	0	0	0	0	0	0	0	0	0	0	0	0	0	0	0	0.3935	0	0	0.0427	0.1143	0.0148	0.0569	0	0	0	0	0.0473	0	0	0	0	0	0	0	0	0	0	0	0	0	0	0	0	0	0
FGA	72.8358	84.2159	37.5131	36.8235	30.3601	114.491	46.2573	40.3179	44.2459	466.952	96.8082	81.1995	28.3154	15.7988	39.4069	33.7455	85.9056	37.0324	999.076	23.5102	100.8	26.1028	16.0108	40.7397	49.7758	1431.65	133.54	146.119	656.051	54.2519	18.962	68.9516	673.56	63.289	59.8678	151.275	34.2725	38.3886	307.833	96.136	382.549	108.691	143.627	122.286	32.5392	44.9716	61.9113	206.126	498.163
FGB	185.684	154.636	56.5792	52.3983	73.9471	221.969	67.3646	64.2178	97.0067	898.65	186.86	187.247	78.3219	27.3909	81.5721	106.04	178.778	53.8746	1867.37	44.3889	238.342	70.5865	46.2981	118.377	128.886	3735.51	353.699	441.782	2161.85	107.399	50.4235	115.7	1316.94	135.47	135.786	376.994	119.135	133.007	567.218	226.48	959.475	225.698	316.962	381.815	74.1394	110.001	141.932	510.257	1085.26
FGFR1	0	0	0	0	0	0	0	0	0	0	0	0	0	0	0	0	0	0	0	0	0	0	0	0	0	0	0	0	0	0	0	0.194	0	0	0	0	0	0	0	0	0.3709	0	0	0	0	0	0	0	0
FGFR3	0	0	0	0	0	0	0	0	0	0	0	0	0	0	0	0	0	0	0	0	0	0	0	0	0	0	0	0	0	0	0	0	0	0	0	0	0	0	0	0	0.1694	0	0.1257	0	0	0	0	0	0
FGFR2	0	0	0	0	0	0	0	0	0	0	0	0	0	0	0	0	0	0	0	0	0	0	0	0	0	0	0	0	0	0	0	0	0	0	0	0	0	0	0	0	0.1788	0	0	0	0	0	0	0	0
FGG	83.3852	84.3673	43.3996	29.0346	44.8441	120.267	57.5891	44.8878	52.3144	535.602	109.128	90.1094	34.7929	35.2562	57.6065	55.1422	85.321	41.2953	1341.07	29.0048	119.217	53.3491	19.0428	59.6198	43.314	2330.25	161.699	186.578	1050.31	51.0572	25.7741	87.0157	915.869	70.7681	54.6794	170.377	54.0631	66.2832	316.311	101.057	481.152	103.444	173.96	188.662	35.3617	44.9095	86.2723	289.779	703.535
FGL1	0	0	0	0	0	0	0	0	0	0	0	0	0	0	0	0	0	0	0	0	0	0	0	0	0	0	0	0	0	0	0	0	0.0423	0	0	0	0	0	0	0	0	0	0	0	0	0	0	0	0
FGR	0	0	0	0	0	0	0	0	0	0	0	0	0	0	0	0.0057	0	0	0	0	0	0.0015	0	0	0	0.6001	0	0	0.1711	0	0	0	0	0	0	0	0	0	0	0.1901	0	0	0	0	0	0	0	0	0.0855
FH	3.1256	5.9465	1.3803	3.3345	1.2301	12.8469	9.6576	1.8245	1.8836	3.4525	2.6348	0.4691	0.1447	10.5796	10.9161	0.8728	4.3518	13.3057	0.979	11.8071	1.7345	0.1803	18.0257	10.1325	2.488	0.8461	6.6937	3.6186	3.7337	3.4139	2.7665	5.6764	0.5945	8.3173	2.5834	1.0181	1.2935	1.3652	1.3527	7.178	7.2344	1.7232	5.0623	9.962	3.8281	2.4306	1.6947	5.8286	1.2588
FHIT	0	0	0	0	0	0	0	0	0	0	0	0	0	0	0	0	0	0	0	0.9757	0	0	0	0.6922	0	0	0	0	0	0	0	0	0	0	0	0	0	0	0	0	0	0	0	0	0	0	0	0	0
FHL1	0	1.227	10.0655	3.2534	3.1272	0	0	0.4774	0.9645	0	0.7097	3.6577	1.2174	2.9575	3.6896	0.3678	0.3314	0	0.6125	0	14.6228	0.1173	0	5.8162	0.1818	0	0	1.3239	1.5991	5.081	3.1836	0.6372	9.1395	0	0.5412	0.7838	1.2366	23.0363	2.6928	0	2.0467	3.4846	1.2272	5.7338	29.3609	0.6995	12.0055	3.7319	2.4282
FHL2	0.6773	0	0	0.4224	0.8277	0.546	0	0	0	0.4825	0	0	0	0.6894	0.2186	0	0.1168	0.3773	0	0.7307	0.079	0	1.6496	2.8238	0.0966	0	0.6164	0.3859	1.3334	0.3938	0.6243	0.1677	0.0701	0	1.2742	0.2215	0.4632	0.4441	0.2881	0.9982	0.4322	0	2.3951	0.8687	0.2403	0.5611	3.4846	2.7353	0.0863
FHL3	0	0	0.0764	0.9752	0	1.0769	0.5618	0	0	0.8137	0.1211	0	0	0	0	0	0.1747	2.4572	0.0173	0	0.2852	0	0.899	2.6379	0	0	0.7198	0.4166	0.2952	0.2305	0	0.6282	0.1748	0.8527	0	0.2361	0	0.2733	0.2978	0.8344	0.187	0	1.1539	0.3483	0.258	0.265	0	2.3125	0
FKBP1A	18.8739	30.153	12.772	34.1402	37.2869	43.036	51.6287	19.1317	19.589	31.1022	33.7183	8.1359	6.2831	83.6518	42.1408	7.411	41.1186	74.5794	8.1764	119.134	27.1953	1.9413	69.8606	121.124	10.419	3.5509	137.829	89.8754	46.7608	44.113	60.4872	45.9942	15.235	66.1833	32.5892	16.7655	39.5763	24.7813	20.812	71.7404	112.725	26.6249	79.7727	31.4424	29.4816	117.948	100.816	83.2357	31.7012
FKBP2	2.4742	3.1114	1.3553	5.0596	3.9731	3.6525	2.9389	2.5512	2.7946	4.5119	3.66	0.608	0.5251	16.5592	12.115	1.1577	4.3086	11.4185	2.2849	9.8452	2.1532	0.1556	4.592	9.4105	2.2645	0.197	5.122	6.5344	6.4018	3.2942	3.7169	4.6035	2.2285	3.446	4.4732	2.2283	4.8527	2.3985	1.6904	4.9598	3.4131	3.0747	2.8296	7.4259	5.0374	4.4381	7.1215	4.2546	5.0158
FKBP3	7.5618	5.6179	1.0115	10.4774	5.1422	10.8861	19.1149	2.7121	3.3217	5.4423	4.2679	0.4272	0.3858	7.7813	7.334	0.9823	3.9437	15.5586	0.9669	14.1324	2.208	0.1066	11.626	7.9038	2.5258	1.9799	11.5639	9.5538	17.7532	7.4985	5.2268	7.4623	0.9012	13.1489	2.6124	1.4742	3.2926	0.9733	2.0489	10.2172	8.336	1.5154	11.8082	5.0083	1.2146	5.9129	3.5566	11.8749	2.0963
FKBP4	4.3053	2.7733	0.2354	2.1143	2.3746	9.7971	41.5008	1.3472	1.3302	2.9946	1.1138	0.0277	0.0745	26.2172	4.5994	1.254	5.4014	19.6265	0.3931	21.5234	0.7769	0.0388	11.1981	8.4741	1.6276	1.7113	10.5622	5.6264	9.7917	4.3248	3.6091	21.0379	0.5219	33.4488	0.9617	0.5086	0.9311	0.4552	1.3279	6.7986	46.7496	3.7529	24.4487	8.0011	1.6017	8.8473	3.5876	26.6284	1.2241
FKBP5	0	0.321	0.1077	3.7278	1.1724	2.7523	1.0971	0.0496	0.1797	0.6526	0.7316	0.0815	0.0755	2.0348	0.9833	0.0561	0.1235	0.6316	0.0702	3.2208	1.5706	0	3.9477	0.7664	0.0688	0	1.1868	0.4058	0.2322	0.7196	0.6076	1.5615	0.4354	1.5139	1.5175	0.2267	0.2506	0.1739	0.0713	0.4526	2.702	0.9789	1.0857	0.6773	0.5152	1.4995	1.8864	1.1106	0.4262
FOXO1	0	0	0	0	0.2311	0	0	0	0	0	0	0	0	0	0	0	0	0	0	0	0	0	0	0	0	0	0	0	0	0	0	0	0	0	0	0	0	0	0	0	0	0	0	0	0	0	0	0	0
FOXO3	0	0	0	0	0	0	0.4564	0	0	0	0	0	0	0	0	0	0	0	0	0	0	0	0	0	0	0	0	0	0	0	0	0	0	0	0	0	0	0	0	0	4.9539	0	0	0	0	0	0	0	0
FLG	0	0	0	0	0	0	0	0	0	0	0	0	0	0	0	0	0	0	0	0	0	0	0	0	0	0	0	0	0	0	0	0	0	0	0	0	0	0	0	0	0	0	0	0	0	0	0	0	0
FLII	0.0512	0.1269	0.0796	0.3457	0.022	0.4163	0.1032	0.0278	0.0219	0.0571	0.0108	0.0718	0.001	0.6986	0.5204	0.0043	0.0912	0.3004	0.0308	1.7569	0.0454	0.0005	0.4348	0.3357	0.0393	0.283	0.7423	0.4322	0.554	0.2398	0.1595	0.1442	0.0697	0.2202	0.0446	0.016	0.0518	0.0645	0.056	0.4713	0.6932	0.0203	0.1412	0.5731	0.166	0.2828	0.0978	0.2736	0.0354
FLNA	4.5283	21.513	13.0831	55.4268	13.6191	72.2849	25.7187	6.8318	5.5143	23.0834	9.5322	2.0828	8.1947	28.086	21.3959	3.1872	11.1938	51.9817	4.5423	37.0798	59.27	0.6687	39.8863	55.92	5.5788	5.3115	23.1493	18.4976	20.7201	21.0837	11.1209	29.6234	19.4627	24.2013	19.0996	9.9556	14.0415	168.412	19.3951	30.3811	23.0556	10.1063	40.8912	79.2544	14.8787	17.63	24.9673	70.2618	10.672
FLNB	2.4827	3.5459	1.0604	3.122	3.1892	7.8936	11.2666	2.2952	1.2418	3.8081	0.7647	0.3295	0.5061	8.8564	4.6762	0.8202	1.5668	6.2533	0.8502	10.2507	2.327	0.1283	10.5277	6.4053	0.6183	1.1114	6.5011	5.8561	8.132	4.0141	3.5289	3.0118	1.4505	9.3036	4.9109	1.5516	2.4206	3.876	1.5779	7.2324	20.894	2.3292	12.2449	11.7895	3.2463	2.6176	4.2661	6.0935	1.272
FLNC	0.247	0.8524	0.9443	1.2723	0.4646	3.2983	0.7591	0.5593	0.2423	0.7821	0.2386	0.2117	0.5459	0.8109	0.6956	0.2866	0.7098	1.8737	0.2989	0.9166	3.2692	0.021	1.3957	2.7933	0.8837	0.1284	1.4203	1.3434	1.0727	1.4727	0.3373	2.0313	1.004	0.7017	1.264	1.3099	1.5791	6.1691	1.5449	1.8489	14.8945	1.676	8.4913	4.8253	0.5453	0.3974	0.8252	1.8381	0.7806
FLOT2	2.0251	0.3284	0.278	0.7636	1.1761	2.7167	3.2657	0.2113	0.2725	2.5698	1.2497	0.219	0.0825	4.3044	1.2061	0.4589	0.4961	0.7919	0.4209	1.2069	0.8099	0.2131	0.7164	1.1784	0.1512	5.1324	2.0438	1.3756	1.8667	1.2241	1.5035	2.1062	0.762	1.2178	0.5907	0.2046	0.4107	0.462	0.3685	4.7594	0.9864	0.9202	1.0876	2.0498	2.5903	4.7074	0.8195	1.0938	0.949
FLT1	0	0	0	0	0	0	0	0	0	0	0	0	0	0	0	0	0	0	0	0	0	0	0	0	0	0	0	0	0	0	0	0	0	0	0	0	0	0	0	0	0	0	0	0	0	0	0	0	0
FMO1	0	0	0.011	0	0	0	0	0	0	0	0	0	0	0	0	0	0	0	0	0	0	0	0	0	0	0	0	0	0	0	0	0	0	0	0.1465	0	0	0	0	0	0	0	0	0	0	0	0	0	0
FMO3	0	0	0	0	0	0	0	0	0	0	0	0	0	0	0	0	0	0	0	0	0	0	0	0	0	0	0	0	0	0	0	0	0	0	0	0	0	0	0	0	0	0	0	0	0	0	0	0	0
FMO5	0	0	0	0	0	0	0	0	0	0	0	0	0	0	0	0	0	0	0	0	0	0	0	0	0	0	0	0	0	0	0	0	0	0	0	0	0	0	0	0	0	0	0	0	0	0	0	0	0
FMOD	0.9296	1.5777	0.2811	0.2174	6.537	0	0	0.1785	0.1265	1.8257	2.6813	0	1.9324	38.8187	0.6254	0.5487	0.8444	1.0926	0.8228	0	2.2917	0.3666	0	6.9314	0.8265	7.1205	0.4347	4.2301	6.0299	0.9106	4.7162	5.4649	0.773	0	1.3645	1.7704	3.6427	5.7971	0.7212	0.6419	1.603	1.1991	1.2778	9.0891	0	2.4145	12.947	4.6226	1.1229
FMR1	0.2573	0.1265	0.0017	0.1572	0.0624	1.1597	1.4294	0.0534	0.0573	0.1653	0.1192	0	0	0.9152	1.036	0.0213	0.2142	1.0542	0	1.0176	0.0182	0	0.8377	0.253	0.0244	0	1.7432	0.6127	0.3729	0.5903	0.4458	1.5339	0.0754	1.8405	0.1285	0.0359	0.1139	0	0.1348	0.2672	0.8782	0.1026	0.4814	0.4232	0	0.087	0	0.4797	0.0884
FN1	11.1508	23.5262	3.2762	30.2564	3.3994	107.773	9.5429	3.2969	3.6981	13.8011	4.2088	4.0908	1.0613	3.5189	7.2962	3.7385	18.0056	85.6898	18.4548	21.8984	5.0116	0.9665	23.0928	173.292	6.2078	42.8791	31.5632	9.1347	19.6207	3.6022	3.6375	20.8881	13.9955	7.4121	7.0784	7.0919	12.3769	8.808	29.6716	117.789	22.6731	5.7467	44.8555	27.2058	5.1179	8.3801	5.2155	158.01	7.1512
FNTA	0.3829	0.4641	0.0792	0.6204	0.0818	1.4589	1.408	0.1266	0.2452	0.2583	0.4784	0	0.0172	0.721	1.0554	0.0768	0.4243	2.0714	0.1071	2.0179	0.2114	0.0959	1.0779	0.7562	0.1531	1.2258	0.9356	0.6291	0.9964	0.5908	0.4424	0.4318	0	0.6706	0.1709	0.1886	0.1426	0.343	0.3671	0.8579	1.0735	0.5138	1.1771	1.5962	0.8378	1.2171	0.5412	0.5681	0.2138
FNTB	0	0	0	0	0	0	0	0	0	0	0	0	0	0	0	0	0	0	0	0	0	0	0	0	0	0	0.109	0	0.1173	0.0455	0	0	0	0	0	0	0	0	0	0	0	0	0	0	0	0	0	0	0
FOLH1	0	0	0	0	0	0	0	0	0	0	0	0	0	0	0	0	0	0	0	0	0	0	0	0	0	0	0	0	0	0	0	0	0	0	0	0	0	0	0	0	0	0	0	0	0	0	0	0	0
FOLR1	0.6921	0	0	0	0	0.7405	0	0	0	0	0	0	0	0	5.9056	0.9658	0	4.5387	0	2.346	0	0	14.4453	17.7927	7.8726	2.2759	20.9998	7.2858	7.3332	2.6393	1.8499	0	0	0	0	0.1289	0.3976	0	0.6825	13.8003	12.5082	0	15.4288	0.6334	0	0.6618	0	0	0
FOLR2	0.3404	0	0.6583	0.5738	0	0	0	0	0.1745	0	0	0.3987	0.0643	0	1.0977	0.6128	0	0	0.458	0	0.3792	0.083	0	0	0.0825	0	0	0.0247	0	5.5604	0.3173	0	9.6492	0	0	0.1855	0	0.8673	2.166	0.1901	0	3.7015	0	0.775	3.7452	1.6252	0.1007	0	2.5266
FOLR3	0	0	0	0	0	0	0	0	0	0	0	0	0	0	0	0	0	0	0.1364	0	0	0	0	0	0	2.4122	0	0.0473	0	0	0	0	0	0	0	0	0	0	0	0	0	0	0	0	0	0	0	0	0.1895
FOS	0	0	0	0	0	0	0	0	0	0	0	0	0	0	0	0	0	0	0	0	0	0	0	0	0	0	0	0	0	0	0	0	0	0	0	0	0	0	0	0	0	0	0	0	0	0	0.0782	0	0
FOSL2	0	0	0	0	0	0	0	0	0	0	0	0	0	0	0	0	0	0	0	0	0	0	0	0	0	0	0	0	0	0	0	0	0	0	0	0	0	0	0	0	0	0	0	0	0	0	0	0	0
FPR1	0	0	0	0	0	0	0	0	0	0	0	0	0	0	0	0	0	0	0	0	0	0	0	0	0	0.5949	0	0	0	0	0	0	0	0	0	0	0	0	0	0	0	0	0	0	0	0	0	0	0
FXN	0	1.2473	0	0	0	0	0	0	0	0	0	0	0	0	0	0	0	0	0	0	0	0	0	0	0	0	0	0.7259	0	0	0.2446	0.3417	0	0.255	0	0	0	0	0	0	0	0	0	2.1746	0	0.1758	0.7963	1.4499	0
FRK	0.0803	0	0	0	0	0	0	0	0	0	0	0	0	0	0	0	0	0	0	0	0	0	0	0	0	0	0	0	0	0	0	0	0	0	0	0	0	0	0	0	0	0	0	0	0	0	0	0	0
MTOR	0.0031	0	0	0	0	0.0156	0	0.0984	0.0596	0.086	0.0076	0	0	1.032	0.0453	0.2621	0.0169	0	0.2691	0.196	0.2266	0	0	0.0857	0.0222	0.1242	0.0598	0.072	0	0	0.0323	0.0281	0.3223	0.0249	0	0	0.0198	0.0155	0	0.0424	0.2981	0	0.0484	0.0155	0	0.0236	0	0.1785	0.0448
FRG1	0	0	0	0	0	0	0	0	0	0	0	0	0	0	0	0	0	0	0	0	0	0	0	0	0	0	0	0	0	0	0	0	0	0	0	0	0	0	0	0	0	0	0	0	0	0	0	0	0
FRZB	0	0	0	0	0	0	0	0	0	0	0	0	0	0	0	0	0	0	0	0	0	0	0	1.2413	0	0	0	0	0	0	0	0	0	0	0	0	0	0	0	0	0	0	0	0	0	0	0	1.0528	0
FTH1	1.8138	4.7887	4.1528	13.9293	4.6509	4.2187	2.7226	3.6104	10.3322	17.7222	13.1219	3.9967	2.2087	15.0216	7.0957	2.5942	2.0819	8.4694	1.3513	4.3717	6.2877	0.3162	2.1484	15.9854	1.5343	6.7913	3.7276	7.1495	14.9324	7.1573	7.7176	6.6588	10.514	1.0978	2.49	2.0705	4.4384	2.9672	6.7443	7.7546	1.7127	5.4077	7.5379	5.9857	10.1543	13.0052	15.3017	5.4502	12.7486
FTL	4.5315	4.4575	5.0194	23.966	0.7244	4.7889	1.2875	21.7234	89.2073	102.285	144.432	12.7003	10.858	4.7253	7.3866	8.269	2.3363	12.6048	2.9736	0.5553	5.0757	0.1992	2.2314	44.5886	7.1018	7.0432	0.7369	11.6744	21.6428	2.8226	3.7859	7.0013	97.2352	4.5145	1.4974	0.6857	6.2968	3.241	14.6503	6.8715	0	7.1172	22.8251	7.4885	17.651	22.6691	18.5003	8.6746	87.5235
FUCA1	1.2703	0.1484	0	0.3532	0	0	0	0	0	0	0	0	0	0.6016	1.111	0.0532	0	0	0	0	0	0.0117	0	0	0.0197	0	0.1938	0.7193	0	0	0	0	0.1803	0	0	0.2029	0.6182	0.0744	0	0.1197	0.1552	0.5183	0	0	0	0.1576	0	0.832	0.2045
FUCA2	1.0229	0	0	0	0	0	0	0	0	0	0	0	0	0.4077	0.2226	0	0	0	0	0	0	0	0	0	0	0	0	0	0	0	0	0	0	0	0	0	0	0	0	0	0	0	0	0	0	0	0	0	0
FUS	5.025	5.2514	0.8854	3.688	4.1372	8.9002	33.2615	3.3068	2.7657	6.2267	3.0705	0.2712	0.235	24.8157	12.1301	0.7651	3.5754	9.0669	1.0349	15.5613	1.5727	0.0792	22.955	8.6222	2.3078	0.891	35.8413	12.4278	19.5955	10.0241	7.4116	19.5418	1.2734	33.2812	1.873	1.9476	4.2405	0.9509	3.8226	12.7256	34.1028	2.799	22.4892	5.7222	1.3866	12.8571	3.9402	27.5355	3.413
FUT3	0	0	0	0	0	0	0	0	0	0	0	0	0	0	0	0	0	0	0	0	0	0	0	0	0	0	0	0	0	0	0	0	0	0	0	0	0	0	0	0	0	0	0	0	0	0	0	0	0
FUT5	0	0	0	0	0	0	0	0	0	0	0	0	0	0	0	0	0	0	0	0	0	0	0	0	0	0	0	0	0	0	0	0	0	0	0	0	0	0	0	0	0	0	0	0	0	0	0	0	0
FUT6	0	0	0	0	0	0	0	0	0	0	0	0	0	0	0	0	0	0	0	0	0	0	0	0	0	0	0	0	0	0	0	0	0	0	0	0	0	0	0	0	0	0	0	0	0	0	0	0	0
FUT8	0	0.0562	0	0	0	0	0	0	0.0267	0.0689	0	0	0	0.2239	0	0	0.1283	0.3438	0	0	0	0	0	0	0	0	0.9678	0.4846	0.3823	0.1206	0.1093	0	0	0.1112	0	0	0	0	0	0	0.3114	0	0.2507	0	0	0	0	0	0
KDSR	0	0.2861	0.0831	0.4102	0.1042	0	0	0	0	0	0.0788	0	0	0	0	0.0512	0.21	0	0	0	0.0622	0	0	0.1723	0	0	0.7187	0.4168	0	0	0.1084	0.8159	0	0	0	0.0715	0	0.129	0.1027	0.1801	0	0.1584	0	0.4511	0.1487	1.1444	0.2829	0.4789	0
FYB	0	0	0	0	0	0	0	0	0	0	0	0	0	0	0	0	0	0	0	0	0	0	0	0	0	0	0	0	0	0	0	0	0	0	0	0	0	0	0.0086	0.1583	0	0	0	0	0	0	0	0	0.0859
FYN	0.3362	0	0	0	0	1.9879	0.9833	0.5863	0	0	0	0	0	0	0	0	0.568	0	0.3225	0	0	0	0	0	0	0	0	1.1641	0.1352	0	0	0.6081	0	0.7794	0	0	0	0	0	1.3934	0	0	1.1872	2.5099	1.6423	1.3781	0	1.5361	0
G6PD	0.658	0.6906	1.6232	1.3027	1.3611	2.7506	0.9032	0.177	0.3005	0.2651	0.7301	0.2712	0.078	1.8789	3.0945	0.6233	0.8524	2.9643	0.5648	4.5546	0.7463	0.1365	2.0199	2.5186	0.2936	4.7343	2.3862	2.3769	2.5087	0.7809	0.9469	2.4511	0.9593	1.486	1.8541	0.5267	0.5594	1.2499	0.5993	3.9562	2.1342	1.0738	1.7167	5.1506	1.6532	1.5456	1.5714	3.4715	1.922
SLC37A4	0	0	0	0	0	0	0	0	0	0	0	0	0	0.8	0	0	0	0	0	0	0	0	0	0.1406	0	0	0	0	0	0	0	0	0	0	0	0	0	0	0	0	0	0	0	0	0	0	0	0	0
XRCC6	6.2738	10.6793	2.7693	14.51	10.2752	19.3319	22.1622	4.6734	3.9417	6.9141	9.6522	0.8292	0.6798	48.9062	22.1971	1.6521	7.881	25.6141	2.3734	32.4666	4.8182	0.2108	27.6445	18.1105	3.7503	3.9969	27.7012	16.8916	21.4493	13.3412	10.2864	27.043	2.5146	24.2766	4.5004	2.9267	6.2645	4.187	8.8427	26.1661	48.4809	6.3439	38.6521	11.5643	4.6632	16.4789	17.5848	32.2065	5.7994
GAA	8.795	3.8408	0.0402	1.5066	1.5387	5.2342	7.1107	1.4972	2.2395	9.1395	0	0	0.0009	2.8587	15.0905	0.2368	1.9241	6.9866	0.4098	0.4737	3.6658	0.01	3.9465	3.9905	0.5527	0.1761	2.4866	12.186	2.0036	0.4411	0.7209	1.7144	0.3099	5.5448	1.4395	1.0303	13.7667	4.1262	0.5622	1.8821	11.5116	2.7951	5.683	1.0335	2.6753	1.4731	0.4589	21.6843	1.7768
GABPA	0	0	0	0.2883	0.1852	0	0.5787	0	0	0	0.0805	0	0	0.0556	0	0	0.0533	0	0	0.6557	0	0	0.1167	0	0.1174	0	0.2186	0.1649	0	0.0818	0.0915	0.3673	0	0.2726	0	0.0957	0.0432	0	0	0.0817	0.4043	0	0.1303	0.0218	0.0325	0.0997	0.1084	0.3174	0.0621
GAK	0.0688	0	0	0	0	0.1555	0.9013	0.0095	0.0084	0	0.0039	0	0	0.0876	0.2298	0.0066	0.0606	0.1958	0.0082	0.8064	0	0	0.807	0.4142	0.0295	0.0757	0.1567	0.0625	0	0	0	0.2364	0	1.4149	0.0162	0	0.0122	0	0	0.1663	0.6045	0.1521	0.4254	0.1472	0	0.0072	0	0.1636	0.0752
GALC	0	0	0	0	0	0	0	0	0	0	0	0	0	0	0	0	0	0	0	0	0	0	0	0	0	0	0	0	0	0	0	0	0	0	0	0	0	0	0	0	0.6515	0	0	0	0	0	0	0.0748	0.0299
GALE	1.8479	0.9856	0.0634	0.2996	0.088	1.1695	0.2726	0.417	0.2404	0.9135	0.1719	0.1535	0.001	1.339	2.436	0.0963	1.133	4.1783	0.1596	1.794	0.1146	0.0337	1.7252	0.6888	0.0959	0.3876	0.9739	0.4964	2.7252	1.2553	0.6284	0.4751	0.0451	0.2287	0.1151	0.1353	0.4591	0.1147	0.1859	1.0083	2.1753	0.1398	1.142	0.6514	0.1344	1.6416	0.1424	0.7291	0.1069
GALK1	1.6298	0.6019	0.1528	0.8096	0.7811	1.2409	0.5599	0.5018	0.6454	0.7831	0.5201	0	0.0059	1.4612	1.6706	0.4697	0.4658	1.285	0.2596	3.4127	0.6262	0	3.2872	8.9995	1.3579	0.7619	1.361	1.6504	2.4708	1.2725	1.2582	1.9767	0.2265	0.8172	0	0.4284	2.5049	0.6403	0.2038	1.3325	1.4747	0.3672	1.6133	7.0087	0.5073	0.7458	3.2762	5.4711	0.6014
GALK2	0	0	0	0	0	0.1091	0.6293	0	0	0	0	0	0	0	0	0	0	0	0	0	0	0	0	0	0	0	0	0	0	0	0	0	0	0.3763	0	0	0	0	0	0	0	0	0	0	0	0	0	0	0
GALNS	0	0	0	0.0522	0	0	0.2075	0	0	0	0	0	0	0	0	0	0	0	0	0	0	0	0	0.4086	0	0.1069	0	0	0	0	0	0	0	0	0.3448	0	0.1674	0	0	0	0.3579	0	0.1399	0	0	0	0	0.4243	0
GALNT1	11.498	0	0	0.1699	0	0.4676	0.1104	0	0	0.1246	0	0	0	0	0.1902	0.0049	0.1809	0	0	0	0	0	0	0.893	0	0	0	0	0	0	0	0.7161	0	0	0	0	0	0	0.1599	0.2711	1.0289	0	0.532	0	0	0	0	0.1112	0.0447
GALNT2	0.457	0.2829	0.2613	0.1613	0.1472	0.4807	0	0.2118	0.074	0.1353	0.0411	0.0506	0	0.4409	1.495	0.1008	0.3732	2.1852	0.011	1.2919	0.1182	0	4.4227	0.7027	0.0342	0.563	2.0938	0.4828	0.3052	0.1399	0.064	0.2012	0.0912	0	0.8999	0.0475	0.308	0.1281	0.0849	0.4583	0.6555	0.2073	0.7322	0.5568	0.1247	0.3309	0.2694	0.4415	0.0902
GALNT3	0	0	0	0	0	0.317	0	0	0	0	0	0	0	0.2986	0.3304	0	0	0	0	0.5497	0	0	0.5814	0.4585	0	0.3058	0.7358	0.2412	0	0	0	0	0	0	0	0	0	0	0	0	0.2827	0	0.1465	0	0	0.1377	0	0	0
GALT	0.2179	0	0	0	0	0	0.8112	0	0	0	0	0	0	0.2645	0	0	0	0	0	0	0	0	0	0	0.0215	0	0	0	0	0	0.0581	0.0818	0	0	0	0	0	0	0	0	1.6576	0.0744	0	0.1013	0	0.5581	0.0882	0	0.0422
GAMT	0.3708	0	0	0	1.4217	0	9.8049	0	0	0	1.8686	0.0098	0	2.517	0	0	0	0	0	0	0	0	0	0	0	0	0	0	0	0	0	1.632	0	1.4978	0.523	0	0.0099	0.895	0	0	0	0	0	0	0	0	1.1124	0	0
GANC	0	0	0	0	0	0	0	0	0	0	0	0	0	0	0	0	0	0	0	0	0	0	0	0	0	0	0	0	0	0	0	0	0	0	0	0	0	0	0	0	0	0	0	0	0	0	0	0	0
GAP43	0	0	0	0	0.0103	0	0	0	0	0	0	0	0	0	0	0	0	0	0	0	0	0	0	0	0	0	0	0	0	0	0	3.3718	0	0	0	0	0	0	0	0	0	0	0	0	0	0	1.0898	0	0
GAPDH	290.947	326.891	102.392	323.486	180.793	593.415	1071.23	161.06	156.891	392.545	233.728	45.8913	48.0472	593.806	405.45	64.3635	379.729	1339.79	96.7433	1110.06	292.716	29.1515	761.518	878.673	164.851	260.177	672.548	469.565	1132.39	376.775	343.161	1257.24	161.928	1860.39	280.856	165.11	316.3	270.964	270.846	1048.37	1007.6	222.961	953.095	2038.29	311.486	730.954	522.599	952.195	261.143
LRRC32	0	0	0	0	0	0	0	0	0	0	0	0	0	0	0	0	0	0	0	0	0	0	0	0	0	0	0	0	0	0	0	0	0	0	0	0	0	0	0	0	0	0	0	0	0	0	0	0	0
GARS	0.738	1.27	0.2715	1.9707	0.2263	1.9469	27.9507	0.4032	0.2463	3.4684	0.2851	0.0265	0.064	16.134	1.3933	0.1574	0.9016	4.0533	0.2808	11.6768	2.4013	0.0114	18.6321	8.3717	1.0832	0.1667	1.84	2.6706	3.9902	5.1284	0.8347	3.9573	0.2416	5.692	0.5166	0.2712	0.4889	0.3313	2.9832	4.052	3.4294	3.168	11.9511	4.8951	0.7828	5.5068	1.3483	2.9762	0.7588
GART	0.6943	0.7022	0.6504	0.2889	0.3072	2.6236	8.4596	0.4923	0.5292	1.8855	0.2458	0.2193	0.1651	2.325	2.4552	0.3344	0.6612	2.3874	0.0877	4.2543	0.4091	0.0047	6.1473	3.6528	0.6034	10.0794	5.8063	2.0206	5.2961	1.953	1.2635	2.3479	0.3288	7.3307	0.2919	0.3013	0.9944	0.2412	0.3599	2.9091	2.238	0.2433	1.291	33.6869	0.6478	28.0183	1.3148	38.5129	15.3297
GAS1	0	0	0	0	0	0	0	0	0	0	0	0	0	0	0	0	0	0	0	0	0	0	0	0	0	0	0	0	0	0	0	0	0	0	0	0	0	0	0	0	0.2424	0	0.1834	0	0	0	0	0	0
GAS2	0	0	0	0	0	0	0	0	0	0	0	0	0	0	0	0	0	0	0	0	0	0	0	0	0	0	0	0	0	0	0	0	0	0	0	0	0	0	0	0	0	0	0	0	0	0	0	0	0
GAS6	0	0	0	0	0	0	0	0	0	0.0678	0	0	0	0	0	0	0	0	0	0	0	0	0	0	0	0	0	0	0	0	0	0	0	0	0	0	0	0	0	0	0	0	0	0	0	0.0247	0	0	0
GATA4	0	0	0	0	0	0	0	0	0	0	0	0	0	0	0	0	0	0	0	0	0	0	0	0	0	0	0	0	0	0	0	0	0	0	0	0	0	0	0	0	0	0	0	0	0	0	0.0453	0	0
GATA6	0	0	0	0	0	0	0	0	0	0	0	0	0	0	0	0	0	0	0	0	0	0	0	0	0	0	0	0	0	0	0	0	0	0	0	0	0	0	0	0	0	0	0	0	0	0	0	0	0
GATM	0.2662	0	0.0016	0.0527	1.9193	0	0.4678	0	0	0	0.3908	0	0	3.7551	0	0	0	0	0.0099	0	0	0	0	0	0.0244	0	0	0	0.9134	0	0	2.6426	0.0282	2.7863	0.1806	0.0117	0	0	0.0137	0.0462	0	0	0	0	0	0	3.1848	0.1505	0.0255
GBA	0.2054	0	0	0	0	0.7372	0.6567	0	0	0	0	0	0.0003	0.8296	0.2066	0.0117	0.052	0	0.0347	0	0	0	0	0	0	0	0.3781	0.2146	0.1584	0.1108	0.0333	0.6745	0.0528	0.6831	0	0.2618	0.0982	0	0	0.7015	0.3491	0.0929	1.3064	0.6569	0	0	0	2.3731	0.2206
GBAS	0.6211	0.8277	0.2841	0	0	5.2844	0	0.2608	0.1752	1.1582	0.2539	0.1556	0	0.784	5.0676	0.0463	0.3367	0	0	10.3028	0.6746	0	8.1178	8.7634	2.9923	1.5648	2.757	1.6471	7.2244	1.8873	2.408	6.4982	0	11.1024	0.0906	0	0.1596	0.5657	0.4003	7.0614	4.2877	0.8209	7.1609	2.5613	1.8209	1.5691	1.2571	7.3252	0.2727
GBE1	0.1174	0	1.4573	0.6956	0.3263	0.5721	0.3068	0.1972	0.2097	0.1267	0.2211	0.0957	0	3.6748	0.593	0.0605	0.2199	1.1532	0.2919	2.431	0.2143	0	3.5074	11.5478	0.0378	0.045	1.6115	2.8723	10.786	0.2374	0.1208	3.281	0.5134	2.5316	3.4028	1.2527	3.2001	1.6704	1.8686	2.1062	0.1064	2.6104	1.7333	2.5748	4.4068	0.1032	8.4644	7.7276	1.7411
GBP1	0.5264	0.6669	0.276	3.6954	0.1448	4.8501	7.6741	1.6026	0.6107	1.88	1.3274	0.1219	0.0614	1.151	9.3216	0.2503	3.3727	11.0246	0.2878	12.2185	0.6529	0	12.1542	5.2029	0.5773	0.0582	1.1886	1.068	1.5217	1.4698	1.5937	0.4891	0.5577	6.0269	0.2901	0.4822	1.7221	0.3996	0.4865	2.3199	1.5296	0.4437	2.578	12.8588	4.9851	2.7856	1.7151	1.5518	0.5708
GBP2	0.0469	0.2283	0.3841	1.0115	0.4901	1.2222	3.3335	0.1157	0.2579	0.383	0.3633	0.1573	0	1.8231	1.5751	0.4212	0.6505	2.9574	0.1561	4.1081	0.4442	0	3.3532	2.2597	0.0833	0	0.2139	0.2783	0.3719	0.2693	0.2411	0.0558	0.3618	0.9383	0.2549	0.1541	0.1798	0.1841	0.4526	1.0976	0.2442	0.1169	0.4619	2.6527	1.0226	0.3484	1.0042	0.3994	0.2856
GBP3	0	0	0	0	0	0.3564	0.6353	0.0927	0	0.1758	0.1172	0	0	0	0.911	0	0.2431	0.7419	0	0.8929	0	0	0.9475	0.5151	0.0779	0	0	0	0	0.0803	0.1567	0	0	0	0.0548	0.0503	0.1188	0	0	0	0	0	0.2203	0.9289	0	0	0	0	0.0651
GC	87.4385	3.7922	9.7977	11.0453	15.6526	6.4904	8.6128	14.5351	8.1819	9.044	7.2071	26.5431	8.1552	18.5458	7.0375	15.0099	2.6959	5.1083	3.1842	3.6495	14.7073	1.8169	5.783	21.4448	4.6499	113.974	7.5475	14.9559	14.5231	5.9821	4.7083	16.9896	8.5042	7.2222	21.2472	3.7723	11.0308	21.6369	7.4202	5.979	3.5991	5.4151	5.1616	7.4866	16.3714	2.8073	67.3342	50.3612	10.1122
GCDH	0.0855	0.8108	0.2207	0.4595	0.1871	0.576	0.2751	0.0937	0.1161	0.2456	0.1939	0.0384	0.0159	1.422	0.4364	0.0527	0.3057	0	0.0986	1.3329	0.0676	0	0.8047	0.7924	0.1327	0	0.5734	0.1074	1.1541	0.8292	1.3849	1.1212	0	1.0639	0.2741	0.1242	0.2906	0.0572	0.1942	0.9294	1.5542	0.8516	0.8195	4.2855	0.904	0.4576	0.3829	0.1969	0.0382
GCHFR	0	0	0	0	0.5299	0	1.5939	0	0	0	0	0	0	0	0	0	0	0	0	0	0	0	0	0	0	0	0	0	0	0	0	0	0	3.085	0	0	0	0	0	0	0	0.1471	0	0	0	0	2.5951	0	0
BLOC1S1	0	0	0	0	0	0	0	0	0	0	0	0	0	0	0	0	0	0	0	0	0	0	0	0	0	0.2048	0	0	0	0	0.1771	0	0	1.3186	0	0	0.3179	0.2016	0	0	0.2055	0	0	0	0	0	0	0	0
GCNT1	0	0	0	0	0	0	0	0	0	0	0	0	0	0	0	0	0	0	0	0	0	0	0	0	0	0	0	0	0	0	0	0	0	0	0	0	0	0	0	0	0	0	0	0	0	0	0	0	0
GCSH	0	0	0.2483	0	0	1.8953	0	0	0	0	0	0	0	0	0	0	0	0	0	0	0	0	0	0	0	0	0	0	2.3009	0	1.1705	0	0	1.4656	0.1275	0	0	0	0	0	0	0	2.0935	3.3788	0	0	0	1.5056	0
GDI1	3.5465	7.7097	2.2496	9.9368	9.6706	15.85	25.1028	3.2373	3.4429	5.6754	7.5149	0.8234	0.5037	17.8973	11.4619	1.1514	4.84	14.7106	1.7962	13.0809	3.877	0.2535	17.2242	8.072	2.1202	0.8548	11.7452	6.2315	9.4235	4.834	4.3048	18.4753	2.806	22.23	4.1664	2.2151	3.6885	5.5588	3.3174	7.7325	6.8975	3.5809	6.6657	15.3458	4.5539	7.807	16.1413	16.4782	3.7543
GDI2	10.8159	15.3543	4.2154	21.1848	10.4252	22.3899	30.4171	5.858	5.0173	11.9262	11.6019	2.1966	1.425	35.4945	39.7075	3.4882	13.5416	60.4614	4.8062	21.3245	6.6959	1.3773	58.5877	29.4955	6.2218	3.9966	30.7132	25.568	30.9093	18.5548	11.2807	20.1243	5.4216	25.4078	9.3813	5.5779	9.378	7.1458	10.396	41.3867	30.7813	8.4877	24.682	26.9756	12.2022	22.7473	15.1478	28.1332	8.6343
GFAP	0.2072	1.4586	0.2725	0.7158	0.8425	4.932	0	0.5625	0.2982	2.2095	0.3209	0.0696	0	3.3338	2.5104	0	0	4.3148	0.1624	8.1207	0.1407	0	3.4529	4.0156	0	0.0875	1.2368	0.8665	3.323	2.2262	4.2749	0.5171	0	3.4112	0.3398	0.3556	1.1544	0	0.4288	4.0878	8.4638	1.3538	4.7975	3.5167	0.9732	4.2524	1.7872	2.9952	1.0195
GFER	0	0	0	0	0	0	0	0	0	0	0	0	0	0	0	0	0	0	0	0	0	0	0.134	0.0627	0	0	0	0	0	0	0	0.0821	0	0	0	0	0	0	0	0	0	0	0	0.0624	0.0579	0	0	0	0
GFPT1	3.3444	1.2819	0.4812	0.3596	0.1746	3.5941	4.5672	0.474	0.3054	0.4156	0.2026	0.2842	0.0105	2.6202	2.3753	0.0582	1.0731	3.9035	0.1411	6.1633	0.2718	0.0024	9.0504	6.2065	0.5771	0.6541	2.1771	1.0592	2.6964	0.8694	0.9716	2.366	0.509	5.1502	0.2618	0.1974	0.4127	0.0725	0.5689	3.0626	6.8221	0.752	5.2161	3.7195	0.9202	2.4085	0.2616	4.7931	0.5842
GFRA1	0	0	0	0	0	0	0	0	0	0	0	0	0	0	0	0	0	0	0	0	0	0	0	0	0	0	0	0	0	0	0	0	0	0	0	0	0	0	0	0	0	0	0	0	0	0	0	0	0
GGCX	0	0	0	0	0	0	0	0	0	0	0	0	0	0	0	0	0	0	0	0	0	0	0	0.0292	0	0	0	0	0	0	0	0	0	0	0.0066	0	0	0	0	0	0	0	0	0	0	0	0	0	0
GGT1	0.8909	0	0	0	0	0	0	0	0	0	0	0	0	0	0	0	0	0	0	0	0	0	0	0	0	0	0	0	0	0	0	0	0	0	0	0	0	0	0	0	0	0	0	0	0	0	0	0	0
B4GALT1	1.9064	0	0	0	0	0.4184	0.8284	0.04	0	0.133	0	0	0	0.1707	0.0767	0	0.057	0	0.035	0.5958	0	0.0072	0	0	0	0.192	0.3479	0	0	0	0.0193	0	0.0803	0.5952	0.1155	0	0	0	0	0.3113	0.1551	0	0	0	0	0.0819	0	0	0
GGT7	0	0	0	0	0	0	0	0	0	0	0	0	0	0	0	0	0	0	0	0	0	0	0	0	0	0	0	0	0	0	0	0	0	0	0	0	0	0	0	0	0	0	0	0	0	0	0	0	0
GGT5	0	0.1196	0.5573	0.5006	0.1017	0	0	0.0396	0.1171	0	1.5383	0.3198	0.2129	0	0.2092	0.2674	0.0862	0.1813	0.2401	0.1596	0.6299	0.0543	0.0917	0.5111	0.0557	0	0	0.2393	0.1592	1.1035	0.8529	0	0.2909	0	0.1081	0.2473	0.4224	1.4226	0.0857	0.1035	0.0719	0.3997	0	0.0847	0.7222	0.0398	0.5713	0.1453	0.1655
GJA1	0	0.3186	0.0507	0.3911	0	0	0	0	0	0	0	0	0	0	0	0	0	0	0	0	0	0	1.5862	0.3012	0.227	0	0	0	0	0	0	0	0	0	4.1613	0.5524	0	0	0	0	0	0	0	0	0	0	0	0.3467	0
GK	0	0	0	0	0	0	0	0	0	0	0	0	0	0	0	0	0	0	0	0	0	0	0	0	0	0	0	0	0	0	0	0	0	0.9027	0	0	0	0	0	0	0	0	0	0	0	0	0	0	0
GLA	0.0822	0.0777	0	0	0	0	0.2455	0	0	0	0	0	0	0.1806	0	0	0	0	0	0.1343	0	0	0.0374	0.0477	0	0	0.082	0.1318	0.0763	0	0.0179	0.1223	0.0165	0.5355	0	0.0148	0	0	0	0.104	0.0736	0.0248	0.0465	0	0	0	0	0.2618	0.025
GPC3	0	0	0	0	0	0	0	0	0	0	0	0	0	0	0	0	0	0	0	0	0	0	0	0	0	0	0	0	0	0	0	0	0	0	0	0	0	0	0	0	0	0	0	0	0	0	0	0	0
GLB1	3.8417	2.7239	0	0.9664	0	0.7723	0.5258	0	0	0.3767	0	0	0.0049	2.2917	0.6562	0.0528	0.1648	0.8253	0.2044	1.3518	0.1217	0	5.2325	1.9769	0.378	0	1.5403	2.6382	0.4825	0.1807	0.3149	0.8012	0.1183	0.9914	0.3211	1.4955	0.3441	0.1412	0.1455	4.0001	1.4724	0.1399	2.4746	0.4176	0	0	0.41	3.0141	0.2187
GCLC	0.1638	0.0537	0.6017	0.4208	0	0	0.1067	0.1119	0.0841	0.0742	1.0384	0.2052	0.1277	5.4551	0.1089	0.1618	0	0.2857	0.1822	6.827	0.1897	0.1122	0.2163	0.3846	0.1849	0	0.212	0.2838	0.0992	0.0627	0.132	0.3812	0.1382	0.1077	1.3347	0.1709	0.1404	0.059	0.0824	0.0772	0.3391	0.7057	0.1663	0.3365	0.6138	1.7301	0.1484	0.3029	0.1251
GCLM	0	0	0.0445	0	0	0.387	0	0	0	0	0.1053	0.4552	0.2519	0.5328	0.6443	0	0	0	0.055	0	0	0	0	0.3991	0	0.2162	0	0	0.8574	0	0.4801	0	0	0.4217	0.2682	0	0.0781	0	0.428	0.1523	0	0	0	0.42	0	0	0	0	0.0853
GLDC	0	0.4017	0	0	0	0.1623	0	0	0	0	0	0	0	0.6337	1.9174	0	0.0954	0.1723	0	2.6997	0	0	0	0.239	0.1217	0	0.2539	0	2.3876	0.7634	0.4003	0	0	0	0	0	0	0	0	0.177	0	0	0	2.755	0.132	0	0	0	0
GLG1	0.1299	0.3455	0.0832	0.8993	0.1588	1.2212	4.3659	0.1743	0.0637	0.4473	0.0718	0.0292	0.0089	2.3124	0.8832	0.0686	0.0522	0.9364	0.068	0.4659	0.4007	0.0043	2.2476	2.1597	0.2193	0.0779	1.2545	0.8685	0.7895	0.1474	0.1517	0.9234	0.4152	3.5588	0.8364	0.0894	0.268	0.0521	0.0753	0.7821	0.5746	0.1512	0.7298	0.9644	0.3241	0.2452	0.5243	1.4625	0.2804
GLO1	8.6012	6.4675	4.9339	6.358	33.4439	17.1721	152.154	7.5574	3.1884	8.6111	15.3302	1.769	1.8149	48.2056	20.7594	3.9997	4.2738	14.5328	2.4047	12.341	11.4073	1.0575	387.623	16.6953	4.1935	4.2817	38.8607	27.923	35.3601	35.5654	7.894	26.925	6.6435	90.0329	5.1363	2.7071	6.2952	17.1921	7.1657	250.244	14.1508	5.7006	14.8293	56.7042	111.477	66.9506	78.4955	77.7323	12.0202
GLS	0.2558	0.8923	0.1055	0.3422	0	0.9636	0.0808	0.0321	0	0.3811	0.194	0	0.0078	0.5205	0.8833	0.0034	0.2236	1.0256	0.0706	1.4553	0.013	0	1.0608	0.5348	0.0212	0	0.4283	0.0673	0.7206	0.3256	0.2683	0.3609	0.1027	0.1866	0.2288	0.0731	0.2256	0.083	0.1735	0.8888	0.0171	0.1403	0.7218	1.2027	0.5372	1.9008	0.6847	1.0067	0.2327
GLRX	18.8603	1.7327	1.5415	5.3792	1.0701	2.1522	2.9788	1.0268	1.6821	1.4987	1.8656	1.6977	1.0681	1.7202	4.1664	0.6222	2.1512	4.6081	2.0032	2.2502	2.8337	0.3796	2.7651	5.8151	1.7497	6.8705	1.5249	3.7261	1.5888	1.7456	1.9999	1.2509	3.3115	2.1923	2.5076	2.4566	3.1388	1.6124	1.8383	4.2435	0	2.4892	2.0703	2.8269	6.9303	3.0415	2.0978	3.2283	1.6657
GLUD1	2.7635	6.6919	1.7313	4.5906	2.0267	5.3635	5.1266	1.2624	1.2365	2.8633	1.8513	0.6734	0.252	9.596	6.6609	0.9259	2.665	8.1509	1.1647	9.8795	1.7001	0.0833	10.0308	8.2901	1.6939	1.2549	4.6797	4.2715	5.623	4.8918	6.6439	3.1121	0.8096	5.8678	0.9132	1.2504	1.6131	1.9142	1.7347	7.2823	8.3909	2.1466	6.6913	10.931	4.23	7.6512	6.4856	5.023	2.0216
GLUD2	1.069	2.3563	0.914	1.7617	0.7926	1.8539	2.2465	0.5653	0.6232	1.534	0.8247	0.3694	0.1217	4.2285	2.9618	0.3062	1.0015	3.7854	0.5322	3.6084	0.881	0.0158	3.5204	2.2869	0.5645	0.7234	1.3263	1.3007	1.5576	1.3924	2.1341	1.1158	0.3821	1.9406	0.26	0.5822	0.5106	1.0096	0.469	2.1117	2.1386	0.7899	2.0761	3.1242	1.4504	2.3072	1.0823	1.3418	0.6872
GLUL	0.1184	0.0987	0.3734	0.2031	0	1.5216	0.6744	0.1703	0.2007	0.3236	0.0666	0.4335	0	0	1.5672	0	0.1288	0.2909	0.0847	1.5852	0.3094	0	2.3313	2.0277	0.1349	0.2292	1.389	0.6327	0	0.3735	0.2733	2.7943	1.8867	0.8025	0.122	0.0316	0.0207	0.1138	0.0451	1.5951	0.7814	3.9745	1.4604	0.3124	0.6354	0.5045	0	0.4778	0.5889
GM2A	0.1793	0	0	2.8936	0	1.1786	0	0	0	0.0292	0	0	0.0615	0.6786	0	0	0	1.1074	0.1492	0	0.0963	0	0	1.0696	0	0	0	0	0	0	0	0	0.0952	0.535	0.2086	0.4183	1.0826	0	0	3.9328	0.412	0	0	0.3522	0.2851	0.5076	0.4659	2.7672	0.5155
GMDS	0.4231	0.1977	0	0.2792	0.0963	0.5625	1.2259	0.0773	0.2	0.2566	0.2467	0	0	0.8801	1.1966	0.0098	0.1984	0.2349	0.0556	0.6829	0.1575	0	1.5153	0.4551	0.076	0.2309	0.8573	0.6464	0.6412	0.0797	0.1339	0	0.1113	1.4581	0.0521	0	0.3186	0.0197	0.1652	1.5138	0.2844	0.0538	0.3472	0.635	0	0.8069	0.0681	1.5498	0
GMFB	2.0405	1.0309	0.335	4.6492	0.8251	11.4669	7.0471	0.4351	0.3753	0.9279	0.6386	0	0.3808	10.7201	17.4067	0.0816	0	16.2326	0.2999	21.2329	1.2575	0	12.129	10.6663	0.2539	1.7637	3.5629	1.1529	3.1909	1.8582	1.8007	1.2078	0	2.3311	0.6066	0.4262	0.703	0	0.373	2.7185	11.0259	1.0232	1.1224	0.8656	1.0667	1.7899	1.5126	3.8649	0.5947
GMPR	0.2484	0.8824	0.069	0	0.4638	2.2408	0	0.1213	0.0898	0.1109	0.8515	0.0531	0.1063	2.8113	0.2438	0.0261	0.2552	0	0.0713	0.5592	0.1974	0.1982	0.8306	0.8195	0.1658	0.3221	0.9999	1.2131	2.5398	0.2462	0.5025	0	0	0	0.1855	0.0885	0	0.0718	0.2283	0.189	0	0	0.1583	2.0524	0.2316	1.3728	1.08	0	0
GNA11	0.1533	0.2353	0.3821	0.4611	1.1336	0.6032	0.7322	0.0955	0.1447	0.4056	0.4522	0.0333	0.0379	0.8318	0.4364	0.1062	0.2828	1.0179	0.1265	0.6684	0.446	0.0057	0.598	0.8017	0.0446	0.2867	1.198	0.5677	0.2637	0.4427	0.358	1.2591	0.2404	3.2328	0.2892	0.1843	0.2145	0.9945	0.1435	0.3796	0.5227	0.275	0	0.4126	0.4145	0.2813	2.066	0.9855	0.1231
GNAI1	0.9167	1.2526	0.7661	3.4861	3.1433	3.6282	2.5286	0.4948	0.5609	0.8182	2.3488	0.3145	0.2531	3.5897	3.0606	1.0335	1.3144	1.8701	0.5912	2.0633	0.9969	0.1584	2.3934	3.8468	0.4147	1.9763	1.8307	2.1531	3.2633	1.3728	1.8178	3.049	1.0282	3.1413	0.4333	0.619	0.918	1.5759	0.9166	2.2374	4.9108	2.3653	2.3129	1.9769	3.1198	1.7185	2.8408	3.2844	1.1004
GNAI2	4.1727	7.8224	3.67	17.1382	9.6517	15.2025	10.3337	1.9973	2.0817	3.3741	5.5925	1.3962	5.3581	16.8782	18.2304	13.8831	3.9248	11.4209	3.2974	10.2157	9.5818	0.9537	13.2411	14.3359	2.2749	9.1383	9.9132	9.0457	11.3347	4.6264	8.2304	7.128	4.4502	8.6957	2.2736	5.6766	4.2725	10.2353	2.7437	11.8854	14.5756	10.1576	12.2077	8.558	10.4713	8.8428	14.4788	12.8003	5.1162
GNAI3	0.885	2.0643	0.8633	4.8081	3.3568	6.2352	6.0552	0.6898	0.808	1.8984	2.4906	0.3103	0.2668	5.3973	3.7387	1.1245	1.7693	3.4954	0.6936	3.7605	1.2459	0.1877	5.3017	4.1784	0.7045	2.2497	2.6862	2.9617	4.4505	1.8713	2.2643	2.2272	1.0518	6.7875	0.6084	0.6681	1.2632	1.6788	1.003	2.9776	7.0116	2.1799	3.7998	3.5681	2.1176	2.3102	3.219	4.2538	1.5226
GNAL	0	0	0	0	0	0	0	0	0	0	0	0	0	0	0	0	0	0	0	0	0	0	0	0	0	0.3851	0	0	0	0	0	0	0	0	0	0	0	0	0	0	0	0	0	0	0	0	0	0	0
GNAO1	0.367	0	0.4379	1.0677	0.59	1.1401	0	0	0.2761	0	0.6749	0.0989	0.0959	1.0378	0	0.7531	0.5158	0	0.2807	0	0.4694	0.0642	0	1.0233	0	0.9135	0.5899	2.4476	0.7477	0.5013	0.576	0	0.559	1.112	0	0.2532	0	1.0784	0.2904	0.7229	3.923	0.8519	0.9744	0	0.9565	0.8714	1.0638	0.8872	0.3728
GNAQ	0.2663	0.6386	0.2495	0.9665	1.1847	1.3411	0.9409	0.0807	0.2255	1.0707	0.4619	0.0982	0.0882	1.2816	0.506	0.142	0.2307	1.4529	0.1068	0.8838	0.5123	0.032	0.4693	0.7698	0.0485	0.3881	0.7891	0.7382	0.4729	0.7456	0.5504	2.0416	0.2788	1.4758	0.3993	0.2917	0.3877	0.7414	0.3344	0.457	0.5182	0.5932	0.2777	0.5853	1.391	0.6504	2.2464	0.8629	0.2435
GNAS	0.1727	0.7108	0.6332	2.1362	1.3892	3.2506	1.7136	0.2206	0.4094	1.0896	0.7179	0.164	0.1097	2.1189	1.4159	0.1711	0.8611	4.2247	0.3242	1.607	0.8728	0.0081	4.5843	3.7912	0.4408	1.1767	5.4067	2.3293	1.903	1.0504	0.3797	0.5421	0.5409	1.4194	0.1561	0.268	0.5922	2.0654	0.579	0.9806	2.6862	0.9126	2.6836	2.2324	1.6749	1.7144	1.8322	2.3986	0.5581
GNB1	3.1174	2.5677	2.461	6.1986	3.5275	5.2319	6.0125	1.7463	1.2508	2.788	2.4037	1.3981	0.6525	6.1033	5.925	0.905	1.4472	9.6388	1.7372	6.2419	3.4278	0.2461	7.4825	11.0194	1.1623	4.7859	8.5339	4.5292	5.2066	4.5239	3.8224	5.7349	4.0053	8.2012	2.0784	1.4143	2.3411	6.1332	2.1384	4.9974	8.5342	3.9039	8.4339	6.0243	7.2214	5.0959	10.6041	10.711	3.0239
GNB2	2.3665	2.3855	2.5337	5.2855	3.4183	6.4427	5.6508	1.2172	1.2024	2.8441	1.9995	1.2438	0.5867	8.1389	5.1528	0.9355	1.9598	5.7187	1.6518	6.9944	2.7552	0.267	7.6342	11.6102	1.3388	5.2795	3.9365	3.8829	7.1442	2.8303	3.8597	4.5643	3.5853	7.0322	1.8247	0.9649	2.0118	5.0477	1.7762	5.2857	8.7971	3.8936	6.2374	6.05	5.3789	4.7679	9.8368	7.7626	2.5896
GNB3	0	0	0	0.9746	0.4802	0.9768	0	0	0.2057	0	0.3476	0	0	0	1.0275	0	0.3126	1.4122	0	0	0	0	1.174	0.7061	0.068	0	0	0	0	0	0.2964	0	0.6776	0.9882	0	0.1617	0.2198	0	0	0	0	0.3198	0	0.6055	0.898	0.6459	0.815	0	0.2952
GNG4	0	0	0	0	2.1766	0	0	0	0	0	0	0	0	0	0	0	0	0	0	0	0	0	0	0	0	0	0	0	0	0	0	0	0	0	0	0	0	0	0	0	0	0	0	0	0	0	5.332	0	0
GNG5	0	0	0	0	0	0	0	0	0	0	0	0	0	0	0	0	0	0	0	0	0	0	0	0	0	0	0	0	0	0	0	0	0	0	0	0	0	0	0	0	0	0	0	0	0	0	0	0	0
GNG7	0	0	0	0	0	0	0	0	0	0	0	0	0	0	0	0	0	0	0	0	0	0	0	0	0	0	0	0	0	0	0	0	0	0	0	0	0	0	0	0	0	0	0	0	0	0	2.656	0	0
GNG10	0	0	0.4402	1.8035	0	0	0	0	0	0	0	0	0	0	0	0	0	2.1122	0	0	0	0	0	0	0	0	0	0	0	0	0	2.5573	1.3381	0	0	0	0	0	0	5.0195	0	0.6111	2.7904	0	0.6232	0	0	0	0.9516
GNG11	0	0	0	0	0	0	0	0	0	0	0	0	0	0	0	0	0	0	0	0	0	0	0	0	0	0	0	0	0	0	0	0	0	0	0	0	0	0	0	0	0	0	0	0	0	0	0	0	0
GNL1	0.0974	0.106	0.0401	0.3932	0.6028	0.4136	0.3675	0.0848	0.1342	0.1821	0.3059	0	0.0039	0.1444	0.3416	0.0301	0.0572	0.3191	0.021	0.4551	0.0044	0.0039	1.1279	0.3984	0.2162	0.1277	1.1124	0.4329	0.3311	0.1042	0.0752	0.8104	0.0276	0.6939	0.0565	0.1309	0.3812	0.0732	0.1825	2.198	2.1213	0.1868	1.8834	1.1023	0.1599	9.6197	0.4964	1.0112	0.149
GNS	3.9001	0.6947	0.5801	1.4558	0.1422	0.8057	1.4102	0.4163	0.2699	0.1337	0.2159	0.0825	0.2214	1.5583	2.0308	0.2487	0.6157	3.0009	0.1353	1.2574	0.5449	0.0238	1.3814	1.5508	0.2112	0	1.5893	0.9673	1.3056	0.4323	0.4827	1.9768	0.1651	0.761	0.7656	0.5835	0.5819	0.7362	0.2163	1.032	1.167	0.6082	0.8582	1.1707	0.8566	2.067	1.0221	23.0726	1.8168
GOLGA1	0	0	0	0	0	0	0	0	0	0	0	0	0	0	0	0	0	0	0	0	0	0	0	0	0	0	0	0	0	0	0	0	0	0.1274	0	0	0	0	0	0	0	0	0	0	0	0	0	0	0
GOLGA2	0.0469	0.6863	0.0123	0.7086	0	0.9066	2.068	0	0	0.0483	0	0	0	0.9639	0.707	0.0034	0.2904	0.9683	0.0201	0.5294	0	0	0.6478	0.2318	0.0161	0.0332	0.3708	0.5237	0	0.1752	0	0.6246	0	1.0359	0.2623	0.0224	0.1491	0.0062	0.165	0.3379	0.9143	0.0291	1.1393	0.4407	0.0217	0.2252	0.0619	0.3482	0.0472
GOLGA3	0.0593	0.2939	0.0029	0.0609	0.0298	0.3414	0.2768	0.0042	0	0.0167	0.0138	0	0	0.3653	0.0789	0	0.0753	0.3844	0	0.0154	0.1055	0	0.306	0.457	0.0669	0.043	0.168	0.1313	0.0108	0.0521	0.0428	0.2408	0.0186	0.0158	0.0898	0.0265	0.0742	0	0.0489	0.3171	0.1822	0	0.7652	0.4295	0	0.147	0.846	0.7732	0.0628
GOLGA4	0	0	0	0	0	0.0852	0.3211	0	0	0	0	0	0	0	0	0	0	0.2065	0	0	0	0	0.7546	0	0	0	0.2479	0	0	0	0	0	0	0	0	0	0	0	0	0.3009	0.1398	0	0	0	0	0	0	0	0
GOLGB1	0.043	0.5556	0.0129	0.5287	0	0.3665	2.344	0.0357	0.0332	0.2861	0.0672	0	0	0.3712	0.9592	0	0.1313	0.8407	0.003	0.8346	0	0	0.6694	0.557	0.0291	0	0.4477	0.2449	0.0328	0.0379	0.0383	0.277	0	0.6315	0.1468	0.0057	0.04	0	0.0266	1.074	1.0433	0.035	1.2113	0.9063	0.0551	0.9952	0.079	0.1255	0.0631
GOT1	9.0002	2.8647	0.3753	0.8924	2.2594	1.0459	16.1568	1.034	2.2252	4.3346	2.6217	0.8102	1.3214	4.4229	2.1131	0.3233	5.5967	21.4804	1.4709	5.0725	1.4804	1.349	3.1884	2.2797	0.8903	0.0131	0.8018	0.8377	2.046	1.3477	1.6959	0.4864	0.741	10.9846	3.223	0.898	1.7772	1.2561	0.49	1.2198	2.9399	1.2746	3.1377	1.5418	0.4695	1.7114	1.7712	1.8184	0.5771
GOT2	4.0246	2.3708	0.7314	3.9054	1.2625	8.3295	2.2847	0.9865	1.2709	0.7636	3.1171	0.031	0.1545	21.0182	5.4547	0.6828	3.4248	7.2778	1.2976	4.5106	2.1348	0.0544	10.5921	7.4114	1.298	0	3.7483	2.6006	2.8029	2.1223	2.6388	4.0875	0.723	3.5314	1.5463	0.4257	1.1885	2.007	1.2191	2.6315	6.0766	1.9621	10.9515	11.8759	1.3702	1.6651	8.1111	10.5068	1.7054
SFN	4.4097	8.6954	5.6808	11.1054	9.6329	13.6254	105.504	3.9585	4.2782	7.6733	6.5684	1.4314	0.6458	27.3114	22.3319	1.1992	6.2523	22.6619	3.7204	46.1144	10.0874	0.6478	19.4766	12.5964	2.3735	1.3083	18.4482	10.8962	12.5568	7.0831	4.312	22.3245	7.6081	50.7466	2.9947	2.8344	4.5102	7.1825	6.1067	26.7128	21.2057	5.2614	18.0766	14.9032	8.7133	16.1541	10.9123	23.0186	4.3978
GP1BA	0	0	0	0	0	0	0	0	0	0	0	0	0	0	0	0	0	0	0	0	0	0	0	0	0	0	0	0	0	0	0	0	0.2622	0	0.0638	0	0	0	0	0	0	0	0	0	0	0	0	0	0
GP1BB	0	0	0	0	0	0	0	0	0	0	0	0	0	0	0	0	0	0	0	0	0	0	0	0	0	0	0	0	0	0	0	0	0	0	0	0	0	0	0	0	0	0	0	0	0	0	0	0	0
GP2	0	0	0	0	0	0	0	0	0	0	0	0	0	0	0	0	0	0	0	0	0	0	0	0	0	0	0	0	0	0	0	0	0	0	0	0	0	0	0	0	0	0	0	0	0	0	0	0	0
GP5	0	0	0	0	0	0	0	0	0	0	0	0	0	0	0	0.0058	0	0	0	0	0	0	0	0	0	0	0	0	0	0	0	0	0	0	0	0	0	0	0	0	0	0	0	0	0	0	0	0	0
GP9	0	0	0	0	0	0	0	0	0	0	0	0	0	0	0	0	0	0	0	0	0	0	0	0	0	0	0	0	0	0	0	0	0	0	0.1615	0	0	0	0	0	0	0	0	0	0	0	0	0	0
GPC1	0	0	0	0.1933	0.1326	0	0.8273	0	0	0	0.0289	0	0	0.4634	0	0	0	0.1315	0	0	0	0	0	0	0	0	0	0.0504	0	0	0	16.9564	0	0.433	0.2053	0	0	0.054	0	0	0.7496	0	0.3928	0	0.0501	0	0.5327	0.3802	0
GPD1	0.0167	0	17.7547	4.1442	0	0.4009	0	0.4475	6.911	0	0	26.9486	0.0312	0	5.5733	0	0	0	0.5373	0	3.8312	0.0367	0	17.0834	0.1966	0	0	0.0552	0	5.5256	0.2392	0	5.1204	0	0	1.1266	0.6832	0	1.2023	0.2172	0	32.9557	0	0	55.3964	0.1162	0	0	1.9867
GPD2	0.6229	2.399	0.1085	0.7048	0.0889	2.2336	4.883	0.3281	0.2976	0.8384	1.0586	0.0826	0.0283	3.4472	1.679	0.1313	1.3021	7.54	0.1336	14.2269	1.1184	0.0179	6.3553	2.7507	0.3071	8.2479	11.2087	4.7185	10.2792	6.7425	8.3951	1.0802	0.1463	6.2878	0.1155	0.1767	0.4496	0.0373	0.1928	1.6335	4.7128	0.4096	2.8951	5.2716	1.3953	2.9558	0.578	3.0729	0.3087
GPI	17.0271	11.9126	7.9314	14.3568	8.1274	46.3093	86.1644	9.515	7.8243	22.5324	11.2085	4.3604	1.1818	120.568	26.1447	5.0127	19.1677	64.7936	4.2124	35.7157	8.8274	0.9247	95.9993	37.8301	5.1644	6.1011	35.4812	21.9936	116.56	14.2386	21.0696	39.9702	7.2838	95.0785	8.8505	5.2432	9.4261	16.7169	11.2385	65.6933	35.7759	14.8588	23.2887	27.2499	14.8141	25.075	14.3838	32.0967	11.9356
GPLD1	0.0315	0	0	0	0	0	0	0	0	0	0	0.0628	0.0123	0	0	0	0	0	0	0	0	0	0	0	0	0.032	0	0	0	0	0	0	0	0	0	0	0	0	0	0	0	0	0	0	0	0	0	0	0
GPM6B	0	0	0	0	0	0	0	0	0	0	0	0	0	0	0	0	0	0	0	0	0	0	0	0	0	0	0	0	0	0	0	0	0	0	0	0	0	0	0	0	0	0	0	0	0	0	0	0	0
GRK6	0	0	0	0	0	0	0	0	0	0	0	0	0	0	0	0	0	0	0	0	0	0	0	0	0	12.2411	0	0	0	0	0	0	0	0	0	0	0	0	0	0	0	0	0	0	0	0	0	0	0
GPS1	0.5603	0.3073	0.0633	0.7058	0.4841	1.2753	1.0844	0.1066	0.1259	0.2783	0.3192	0	0	1.9289	0.7045	0	0.4051	0.6084	0.1005	1.3049	0	0.0197	1.6875	1.484	0.0827	0.1525	0.9385	0.579	1.1498	0.3006	0.581	2.0762	0.0764	1.2997	0.1863	0.1968	8.2168	0.1997	2.2929	0.3917	0.8565	0.2522	0.7207	0.5816	0.4669	0.3134	0.9723	2.4463	0.2415
GPT	0	0	0.2499	0	0	0	0	0	0	0	0	0.1627	0	0	0	0	0	0	0	0	0	0	0	0.2003	0	0	0	0	0	0	0	0	0	0	0	0	0	0	0	0	0	0.4459	0	0	0.061	0.1881	0	0	0
GPX1	1.6947	12.635	2.2487	9.6945	3.3081	11.0372	4.6286	1.5714	3.4511	4.3253	3.5991	2.5119	1.0455	13.4902	10.7646	1.7595	3.3551	10.2935	1.8059	20.8311	4.1099	0.6571	25.2178	14.8286	4.3403	2.8208	15.8199	11.9527	23.879	7.749	7.1851	7.1907	2.2625	5.6496	1.8241	2.3961	5.1079	1.9605	3.0527	17.9964	6.0905	3.8332	8.9256	12.5594	10.1132	10.0449	4.8693	7.9264	4.2948
GPX2	0	0	0	0	0	0	0	0	0	0	0	0	0	0	0	0	0	0	0	0	0	0	0	0	0	0	0	0	0	0	0	0	0	0	0	0	0	0	0	0	0	0	0	0	0	0	0	0	0
GPX3	6.6408	0	1.9305	3.7079	2.3292	0	0	2.0204	1.1543	1.5047	10.4227	1.5146	1.3586	6.0945	0	1.5336	0	2.2952	0.3175	0	4.2842	0.2706	0	5.8468	0.5141	3.6227	0	2.4746	2.4592	2.199	1.5206	0	1.8546	0	0	0.918	0.9353	8.9957	0.3248	1.1629	0	0	0	2.6186	1.2316	2.1658	9.1656	5.7784	0.4185
GPX4	0	0	0.3531	0.7898	0.8564	0.8145	0	0.2803	0.3617	0	0	0.3089	0	2.1073	3.2871	0.1132	0.2585	0.7824	0.2105	1.459	0.42	0	1.0058	1.494	0.0623	0	2.7947	0.931	0.3159	0.1088	0.0427	0.4585	0.2604	0	0.0171	0.0383	0.0162	0	0.2287	0	0	0.4695	0	0	1.5056	0	0.8343	0	0.3639
GPX7	0	0	0	0	0	0.7247	0	0	0	0	0	0	0	0	0	0	0	0	0	0	0	0	0	0.4582	0.0852	0	0	0	0	0	0	3.1745	0	0.511	0	0	0.1107	0	0	0	0.9425	0.2225	0.6971	0	0	0	0	1.6043	0.2547
GRB2	0.6979	0.6134	0.3661	2.6782	0.6748	7.6454	2.4087	0.3914	0.8183	0.8918	0.5042	0.1221	0.0544	2.8342	1.57	0.2032	1.7841	4.7852	0.6632	4.7091	0.6897	0.037	3.8868	3.3219	0.2974	0.2783	2.2029	1.5501	2.8743	1.1962	1.2389	2.7561	1.0401	1.5167	0.498	0.7915	1.4697	1.009	0.9887	4.7641	0.9315	0.8166	1.25	2.5864	1.4601	1.2727	1.652	2.9834	0.8625
GRB7	0	0	0	0	0	0.0356	0	0	0	0	0.0153	0	0	0.3198	0	0	0.0219	0.8864	0	0	0	0	0	0	0	0	0	0	0	0	0	0	0	0	0	0	0	0	0.0231	0.1662	0	0	0	0	0	0	0	0	0
GRB14	0	0	0	0	0	0	0	0	0	0	0	0	0	0	0	0	0	0	0	0	0	0	0	0	0	0	0	0	0	0	0	0	0	0	1.8913	0	0	0	0	0	0	0	0	0	0	0	0	0	0
RAPGEF1	0	0	0	0	0	0	0	0	0	0	0	0	0	0	0	0	0	0	0	0	0	0	0	0	0	0	0	0	0	0	0	0	0	0	0	0	0	0	0	0	0	0	0	0	0	0	0	0	0
GRID2	0	0	0	0	0	0	0	0	0	0	0	0	0	0	0	0	0	0	0	0	0	0	0	0	0	0	0	0	0	0	0	0	0	0	0	0	0	0	0	0	0	0	0	0	0	0	0	0	0
GRN	0.1475	0.0701	0	0	0	0.0739	0.0695	0.0045	0	0.0305	0	0.0218	0	0.173	0.211	0.0581	0.0433	0.1437	0	0.0801	0.058	0.0316	0	0	0.0212	0.0568	0.0814	0	0	0.1173	0	0.0475	0.0447	0.0681	0	0	0.1606	0	0.0492	0.4756	0.0652	0	0.1107	0.0965	0.0999	0.1683	0.0741	0.3156	0.1318
NR3C1	0	0	0.0035	0	0	0	0.052	0	0	0	0	0	0	0	0	0	0	0	0	0	0	0	0.0571	0	0	0	0	0	0	0	0	0	0	0	0	0	0	0	0	0	0.397	0	0	0.0438	0	0	0	0	0
ARHGAP35	0	0	0	0	0	0	0	0.012	0	0	0	0	0	0	0.0035	0	0	0	0	0.1304	0	0	0.0723	0	0	0	0.0748	0.049	0	0.0325	0.0698	0.0356	0	0.0169	0	0.0053	0	0	0.0165	0.0884	0.0919	0	0.0521	0	0	0	0	0	0
PDIA3	55.656	42.2595	10.7929	59.9254	30.8201	152.497	406.572	28.4066	22.619	56.0454	34.9015	6.5835	4.0672	157.8	164.84	8.9532	28.2688	114.003	11.2746	262.176	27.4265	1.6202	439.807	296.975	53.2638	18.1924	51.2044	49.6055	52.5783	21.101	22.7773	104.248	28.9045	222.391	29.3776	15.3765	30.9748	14.8905	27.352	95.9018	90.9854	27.9702	79.5681	139.853	45.2973	57.618	77.6762	86.4944	28.0636
GRSF1	0.3808	0.1914	0	0	0	1.5072	0.3857	0	0.0414	0	0.062	0	0	0.81	0.7494	0.0461	0.077	1.0712	0	0.8722	0	0	2.8335	2.0084	0.1114	0	1.1055	0.3743	0.5531	0	0.1423	0.6333	0	0	0.1377	0.0934	0	0	0	0.6022	0.2013	0	0.1406	1.1099	0.4346	0.2865	0	0.3667	0
GSK3A	0	0	0	0	0	0	0	0	0	0	0	0	0	0.0244	0.1036	0	0.0048	0	0	0	0	0	0.0542	0	0	0	0.4591	0.0356	0	0	0	0.1194	0	0.0676	0	0	0	0.0573	0.0078	0.0316	0.1963	0	0	0	0	0.0743	0	0.8859	0
GSK3B	0	0.2105	0	0	0	0.4844	0	0	0	0	0.0152	0	0	0	0.546	0	0.2059	0.6534	0	0.5658	0.912	0	0.6943	0	0	0	0.3589	0	0.3037	0	0	0	0	12.5527	0	0	0	0	0	0.0408	0	0	0	0.0285	0	0.0245	0	0.1841	0.0984
GSN	22.5254	25.3548	7.2297	55.9153	15.6359	49.7782	17.9859	8.7242	6.4883	18.5946	12.9732	5.4667	3.816	40.3329	21.4468	6.319	10.4355	35.6857	5.7642	24.3739	13.1423	1.1696	28.0319	45.9428	7.3183	19.5936	22.0489	32.4009	22.9028	18.4977	18.5352	39.2462	6.3644	19.036	7.7138	7.526	16.0167	29.3983	11.2938	29.2093	44.8641	10.5533	29.0588	21.7727	14.4724	29.6158	42.0643	50.6094	15.5742
GSPT1	0.3581	0.7275	0.1781	0.7872	0.4149	1.9989	2.2514	0.326	0.3203	0.2597	0.1158	0.1807	0.0699	2.2895	1.4669	0.0255	0.4637	2.2351	0.0657	1.4957	0.1662	0.0133	4.4116	1.8393	0.2908	0.2873	1.9435	0.7439	1.576	0.7593	0.5261	0.8467	0.1975	2.5504	0.5512	0.1706	0.3384	0.21	0.1843	0.6749	1.199	0.4303	2.8713	0.8359	0.2043	1.79	0.1398	1.334	0.2958
GSR	7.0548	1.5301	0.9305	2.565	2.8514	2.6936	2.6072	0.3733	0.4308	0.6368	1.6458	0.2044	0.2153	6.5676	3.4576	0.5553	1.5679	4.7295	0.7192	3.8947	2.059	0.129	2.991	2.7065	0.5318	0.8178	3.3455	2.5999	8.0567	2.2184	3.3272	1.601	0.7171	3.5872	1.9853	0.8856	1.4458	1.0952	0.8585	4.397	6.1289	1.4171	4.3291	2.7519	0.7249	2.6759	3.8803	2.918	2.0694
GSS	1.1049	1.0017	0.4439	1.344	0.5314	2.6336	7.5223	0.1887	0.3406	0.5479	0.865	0.1619	0.0755	2.2243	2.4191	0.4401	1.0558	4.1634	0.2647	2.9788	1.4875	0.0626	3.3012	2.5293	0.6069	0.3729	1.9025	1.5479	4.4247	3.6825	3.2206	2.7875	0.791	7.1978	2.3736	1.1037	1.1051	0.9744	1.316	4.893	6.3823	1.0328	6.2774	4.3483	3.4255	5.807	1.4556	8.4989	0.9421
GSTA1	0	0	0	0	1.6436	0	0	0	0	0	0	0	0	2.6625	0	0	0	0	0	0	0	0	0	0	0	0	0	0	0	0	0	0	0	0	101.72	3.1318	0.9732	1.1344	0	0	0	0	0	0	0	0.496	3.2134	0	0
GSTA2	0	0	0	0	1.5066	0	0	0	0	0	0	0	0	2.4406	0	0	0	0	0	0	0	0	0	0	0	0	0	0	0	0	0	0	0	0	92.9234	2.8708	0.8921	1.0398	0	0	0	0	0	0	0	0.4547	2.9456	0	0
GSTA3	0	0	0	0	1.1112	0	0	0	0	0	0	0	0	2.3376	0	0	0	0	0	0	0	0	0	0	0	0	0	0	0	0	0	0	0	0	66.5275	2.1617	0.6199	0.9503	0	0	0	0	0	0	0	0.3338	2.2773	0	0
GSTA4	0	0	0	0	0	0	0	0	0	0	0	0	0	0	0	0	0	0	0	0	0	0	0	0	0	0	0	0	0	0	0	0	0	0	2.0955	0	0	0	0	0	0	0	0	0	0	0	0	0	0
GSTM1	2.0262	0	0	0	19.5873	1.7516	2.1536	0	0	0	0	0	0	1.4062	0	0	0	0.3155	0	3.9549	1.1809	0	0	0.6729	0	0	0	0	0	1.6717	1.3368	1.5674	0.1251	3.3108	1.8876	0.662	1.3682	0.8778	0	0	2.1715	0.3719	1.2573	1.4835	0.6403	0.616	5.9037	0.6923	0.1314
GSTM2	3.1433	0	1.0505	1.939	41.4359	1.7952	4.056	0.3593	0.6956	1.2228	9.5474	0.727	1.5441	5.0346	1.795	2.331	0.6823	0.9425	0.1473	1.4937	2.3979	0.051	0.7638	2.1528	0.4938	0	0.1337	0.7514	1.8807	1.7909	1.2319	3.5678	0.9301	4.3954	2.2882	0.6891	1.3529	5.9801	0.2306	0.354	14.4673	1.9029	8.1301	2.9192	2.2732	2.6106	43.326	5.2865	0.6511
GSTM3	15.4941	0.2548	1.1236	2.8413	36.3778	1.7252	8.6299	1.0282	0.9768	0.6621	5.7747	0.4469	0.4545	3.3284	3.5484	0.8731	0.794	1.9906	0.6729	1.0707	2.1128	0.0633	0.8853	4.1727	0.9977	0.1213	0.7499	1.2167	2.6541	1.2673	0.7389	9.1016	1.3988	12.3508	13.59	1.2437	0.6006	10.4456	1.038	1.3265	7.6513	2.12	4.3206	5.3724	3.3155	4.4136	61.3853	13.0134	1.6401
GSTM4	1.5384	0	0	0	16.3017	1.1302	1.8691	0	0	0	1.7395	0	0	0	0	0	0.2247	0	0	2.7364	0.4729	0	0.4354	0	1.0456	0	0	0	0.9252	1.2973	1.109	1.3261	0	2.4775	2.1967	0.4979	1.1429	0.7888	0	0	2.0975	0.3764	0.9539	1.0022	0	0.572	5.1272	0.7676	0.122
GSTM5	1.9711	0	0.2794	0	5.3918	0	1.217	0	0	0	0.6176	0	0.6626	0	0	0	0	0	0	2.5771	0.5559	0	0	0.5318	0	0	0	0	0	1.1308	0.4377	0.7458	0	1.6636	0.965	0.2865	0.6221	1.119	0.1405	0	1.1518	0	0.9657	0.9538	0	0.6514	6.0313	0	0
GSTP1	118.275	198.179	40.6674	140.599	201.839	297.149	194	88.3686	62.2848	226.177	156.82	11.1951	14.7318	701.063	421.66	26.901	93.9178	286.84	28.0463	861.564	127.031	4.5606	350.441	420.662	56.515	120.28	377.85	332.573	588.395	182.295	205.957	152.907	48.1275	164.716	32.1438	49.712	142.908	94.0193	44.0592	241.856	224.217	29.6228	163.564	161.511	87.8741	319.593	371.558	326.297	43.129
GSTT1	0.0562	0.6715	1.1662	0	3.5094	0	0	0.29	0.3562	0.6756	0.867	0.2466	0.2159	0	0	0	0	0	0	2.2966	1.2017	0.077	0	0	0	0	0	0	0	0	0	0	0	0	0.2763	0.1207	0.0404	1.9668	0.1304	0	0.1712	0.7898	0	0.442	2.5433	0	0	0	0
GSTT2	0	0	0	0	0	0	0	0	0	0	0	0	0	0	0	0	0	0	0	0	0	0	0	0.3204	0	0	0	0	0	0	0	0	0	0	0	0	0	0	0	0	1.1465	0	0	0.7851	0	0	0	0	0
GSTZ1	0.2218	1.4193	0	0	0	0	0	0	0	0	0	0	0	0	0	0	0	2.414	0	1.9165	0	0	0	0	0	0	0	0	0	0.4623	0	0	0	0	0	0	0	0	0	0	0	0	0	0	0.3918	0.3609	0	0	0
MSH6	0	0.09	0	4.0758	0.0573	11.7502	12.0048	0.0227	0.0085	0.1133	0.3536	0	0	4.0345	0.0482	0	0.075	0.2197	0.0051	0.2218	0	0	1.8663	0.0811	0.0573	0.0142	1.05	0.2956	1.3687	0.3199	0.2216	2.3154	0.0073	5.185	0.0609	0.0025	0.0223	0	0.1317	0.1685	1.6549	0.0388	3.7285	0.8203	0	0.1344	0.0384	1.3655	0.0342
GTF2A2	0	0	0	0	0	0	0	0	0	0	0	0	0	0	0	0	0	0	0	0	0	0	0	0	0	0	0	0	0	0	0	0.1661	0	0	0	0	0	0	0	0	0	0	0	0	0	0	0	0	0
GTF2B	0	0	0	0	0	0	2.7574	0	0	0	0	0	0	0.3074	0	0	0	0	0	0	0	0	0	0	0	0	0.503	0	0	0	0	0	0	0.7422	0	0	0	0	0	0	0.0866	0	0	0	0	0	0	0	0
GTF2E1	0	0	0	0	0	0	0	0	0	0	0	0	0	0	0	0	0	0	0	0	0	0	0	0	0	0	0	0	0	0	0	0	0	0	0	0	0	0	0	0	0	0	0	0	0	0	0	0	0
GTF2E2	0	0	0	0	0	0	0	0	0	0	0	0	0	0	0	0	0	0	0	0	0	0	0	0	0	0	0	0	0	0	0	0	0	0	0	0	0	0	0	0	0	0	0	0	0	0	0	0	0
GTF2F1	0	0.055	0	0.0155	0	0.0925	0.6697	0	0	0.0366	0	0	0	1.1805	0	0	0	0.6104	0	0.4049	0	0	0.5387	0	0.0129	0	0.9938	0.3069	0.0851	0.1832	0.1333	0.1929	0	0.3288	0	0	0	0	0.0553	0.3083	0	0	0.2386	0.6554	0	0.5447	0	0.5356	0
GTF2F2	0	0	0	0	0	0.2675	0	0	0	0	0	0	0	0.36	0	0	0.0485	0.1178	0	0	0	0	0	0	0	0	0.6134	0.3488	0	0	0	0	0	0	0	0	0.0923	0	0	0.428	0.4452	0	0	0	0	0	0	0	0
GTF2H1	0	0	0	0	0	0	0	0	0	0	0	0	0	0	0	0	0	0	0	0	0	0	0	0	0	0	0	0	0	0	0	0	0	0	0	0	0	0	0	0	0	0	0	0	0	0	0	0	0
GTF2H4	0	0	0	0	0	0	0	0	0	0	0	0	0	0	0	0	0	0	0	0	0	0	0	0	0	0	0	0	0	0	0	0	0	0	0	0	0	0	0	0	0	0	0	0	0	0	0	0	0
GTF2I	0.842	1.6651	0.1835	1.334	0.4776	2.0933	8.1959	0.565	0.6098	1.6364	0.8004	0	0.1212	11.2092	2.5236	0.4973	2.5788	9.2011	0.3781	7.2802	0.2936	0.0026	7.7994	3.6022	1.1855	0.7817	5.9212	2.7913	9.706	2.7792	2.2477	6.461	0.1891	9.555	0.5795	0.1835	0.8631	0.1564	1.2061	3.0549	6.7605	0.5133	5.2238	5.8595	1.6441	2.2636	0.846	3.4369	0.5927
GTF3C1	0	0	0	0	0	0	0	0	0	0	0	0	0	0.1025	0	0	0.0256	0	0	0.0934	0	0	0	0	0	0.0102	0.5566	0.0387	0.014	0	0	0.154	0	0.0157	0	0	0	0	0	0	0.026	0	0.0389	0	0	0.0026	0	0.3128	0
GTF3C2	0	0	0	0	0	0	0	0	0	0	0	0	0	0	0	0	0.0031	0	0.0149	0	0	0	0.0263	0	0.0269	0.0526	0.2107	0.124	0.1855	0.0789	0	0.1545	0	0	0	0	0	0	0	0.0217	0.4297	0	0.5263	0	0	0	0	0.7899	0
GUCY1A2	0	0	0	0	0	0	0	0	0	0	0	0	0	0	0	0	0	0	0	0	0	0	0	0	0	0	0	0	0	0	0	0	0	0	0	0	0	0	0	0	0	0	0	0	0	0	0	0	0
GUCY1A3	0	0.1089	0	0	0	0	0	0	0	0	0	0	0	0	0	0	0	0	0	0	0	0	0	0	0	0	0	0	0	0	0	0	0	0	0	0	0	0.0111	0	0	0	0	0	0	0	0	0	0	0
GUCY1B3	0.0256	0.1149	0.021	0	0	0	0	0	0	0	0	0	0	0	0	0.011	0	0	0.0075	0	0.0268	0	0	0.0216	0	0	0	0.0101	0	0	0.0089	0	0	0	0	0	0.0218	0.8267	0	0	0	0.0255	0	0	0	0	0	0	0
GUK1	0.2867	1.5793	0.1557	0.376	0.913	2.2111	0.6076	0.0737	0.0751	0	0.0213	0.0412	0	1.9148	0.424	0	0.906	2.931	0.1274	4.2132	0	0.0113	6.8521	4.3964	0.0529	0.3411	2.8989	1.714	0.7636	1.2984	0.1631	0.1963	0	1.3262	0.4149	0.3733	0.5715	0.1024	0.1616	2.31	0.6464	0.2115	0.7738	1.701	0.0122	0.675	0.7427	1.2319	1.0129
GUSB	10.6013	0	0	0.08	0	2.041	2.8137	0.0321	0	0.2406	0.0435	0.0502	0	0.5655	1.127	0.0567	0.0406	0	0.0647	1.1644	0.1352	0.0992	1.5834	0.6553	0	2.027	0.7793	0.8119	0.5567	0.3469	0.1149	1.812	0.2949	3.7469	0	0.0376	0.1063	0.0737	0	0.1241	0.046	0.1182	0	0.3435	0.0832	0.133	0.2217	0.1253	0.0827
GYG1	0.4781	0.775	0.5368	1.7265	3.0477	1.5321	11.9647	0.326	0.6005	0.2214	1.4239	0.0852	0.465	3.1109	4.4701	0.599	0.6477	2.7162	0.4095	3.8707	1.4213	0.2125	1.3363	2.8065	0.555	1.8327	0.685	1.292	1.9362	0.8043	0.8332	3.175	0.6682	3.5639	0.9	0.7469	1.5066	2.1702	0.5692	1.9355	4.4701	1.2782	1.737	2.3625	1.1652	2.674	6.8362	1.9508	1.4907
GYPA	0	0	0	0	0	0	0	0	0	0	0.2214	0	0.0961	0	0	0	0	0	0	0	0	0.0969	0	0	0	0.8071	0	0	0	0	0	0	0	0	0.2863	0.1784	0	0	0	0	0	0.5071	0	0	0.3634	0	0	0	0
GYPC	0	0	0	0	0	0	0	0	0	0	0	0	0	0	0	0	0	0	0	0	0	0	0	0	0	0	0	0	0	0	0	0	0	0	0	0	0	0	0	0	0	0	0	0	0	0	1.351	0	0
GYS1	0.0407	0	0.0939	0	0.0818	0.2158	0	0.0539	0.0757	0.1271	0.0267	0.0299	0	0.0792	0.6408	0	0.1271	1.2004	0.044	0.4988	0.0599	0	0.7096	0.4577	0.0731	0.5145	0.1807	0.1477	0.2203	0.1231	0.1583	0.1734	0	0.1997	0.0459	0	0	0.0517	0.0106	0.217	0.3679	0.5634	0.3478	0.1184	0.0221	0.0704	0.1722	0.3708	0.0438
GYS2	0	0	0	0	0	0	0.3256	0	0	0.0966	0	0	0	0	0.2227	0	0	0	0	0	0	0	0	0	0	0	0	0	0.1064	0	0	0	0	0	0	0	0	0	0	0	0	0	0	0	0	0	0	0	0
GZMA	0	0	0	0	0	0	0	0	0	0	0	0	0	0	0	0	0	0	0	0	0	0	0	0	0	0	0	0	0	0	0	0	0	0	0	0	0	0	0	0	0	0	0	0	0	0	0	0	0
H1F0	14.4771	65.1806	31.9429	29.33	12.1376	49.2137	1.7934	10.111	12.1923	29.6033	38.3863	3.6843	8.1828	38.2886	30.2818	2.4314	24.4356	70.4236	8.1619	57.7206	29.6946	0	25.8343	39.5807	3.5334	3.0698	37.6128	38.2062	61.5982	64.2981	59.3723	29.4684	5.9703	22.9971	3.0315	4.2752	19.0952	38.2292	4.944	12.1098	52.7324	15.7751	41.8261	68.8889	11.5174	202.284	52.8555	14.0204	9.9677
HIST1H1C	16.279	63.4461	15.7352	109.044	18.1549	135.079	16.6769	32.2715	42.3848	94.2424	70.9519	7.3659	5.006	315.541	175.002	15.1223	58.296	178.757	22.981	304.205	38.6255	2.4679	186.847	37.3453	13.8937	6.7098	83.0001	52.0074	154.781	71.4982	43.6711	221.999	15.378	259.072	14.5957	13.6218	33.1183	40.5901	54.8966	141.364	108.304	27.4686	131.306	88.9409	34.83	79.7465	172.62	102.316	31.2324
HIST1H1D	11.5352	42.3578	12.5835	81.161	14.0962	97.5701	14.0172	30.269	30.4666	46.6238	65.1605	5.3638	3.2072	242.966	109.493	10.6275	41.7431	63.1774	16.3153	153.477	28.0645	1.8627	70.847	27.5721	8.3052	6.0362	38.5309	25.6912	50.4262	26.1605	25.6394	138.044	11.7292	138.055	11.5589	10.9992	31.0295	30.8847	29.4342	53.0639	89.6077	18.3927	59.1473	35.7632	17.7948	35.9106	93.5246	51.6723	19.6063
HIST1H1E	12.0717	45.0507	13.6125	98.3635	17.8682	103.097	14.0641	37.3774	31.9585	47.5753	70.4699	5.7857	3.4408	286.283	112.51	11.4494	43.6029	61.7948	16.5424	157.872	29.7977	1.9391	67.0181	27.7059	7.8559	6.7098	38.1134	38.4654	48.4545	25.6183	26.9544	144.186	12.2964	117.373	12.2061	10.9363	32.7602	34.3513	32.1182	55.2186	122.949	19.3564	62.6843	37.4733	18.5368	38.4304	124.899	54.9413	19.57
HIST1H1B	25.3838	36.0091	11.4551	39.5802	0	73.1864	58.8315	29.9055	24.4879	55.0213	24.2739	8.558	6.481	158.65	69.7023	10.3252	39.2957	165.109	19.7764	117.176	25.6724	0.9033	132.369	38.5869	20.0961	15.6269	77.1658	49.7924	95.1972	14.2114	27.4229	229.89	23.1385	412.617	13.898	17.9513	26.534	13.9071	5.9005	21.3449	370.821	31.9996	212.952	25.002	19.1027	5.562	1.975	45.5751	32.8361
HIST1H1T	2.5376	3.4958	2.0493	13.3535	0	8.648	0	5.5985	2.8572	7.5936	4.7878	0.6173	0.6663	0	12.7891	0	3.92	0	2.9585	18.7262	4.1819	0	7.1507	5.0555	1.1662	0	10.7429	4.2181	8.2078	3.5871	3.812	22.243	2.2318	16.8585	1.0857	1.5592	3.1983	0	4.0869	9.0088	11.3973	2.9183	7.8834	4.7912	5.135	4.7171	25.6262	8.5509	6.2886
HIST1H2AE	28.2332	166.197	57.5281	94.6144	51.5171	170.209	192.278	35.9993	33.9899	93.294	50.9101	9.2199	3.6677	345.588	185.304	15.419	88.886	173.373	38.4189	342.509	64.7935	2.8844	274.834	130.977	27.1158	24.793	287.081	219.315	262.112	122.662	132.492	354.001	99.6695	487.528	11.9142	24.6021	60.015	65.9895	97.0042	264.883	290.202	45.8621	262.523	152.44	48.2869	262.764	129.53	289.245	72.6505
HIST1H2AD	28.2332	166.197	57.5281	94.6144	51.5171	170.209	192.278	35.9993	33.9899	93.294	50.9101	9.2199	3.6677	345.588	185.304	15.419	88.886	173.373	38.4189	342.509	64.7935	2.8844	274.834	130.977	27.1158	24.793	287.081	219.315	262.112	122.662	132.492	354.052	99.6695	487.528	11.9142	24.6021	60.015	65.9895	97.0042	264.883	290.202	45.8621	262.523	152.44	48.2869	262.764	129.53	289.245	72.6505
H2AFX	13.9478	73.8494	26.302	44.9028	28.8326	77.7916	96.6379	20.4314	15.3092	40.8402	27.5922	5.3257	0.9969	186.197	87.3053	3.4996	37.7223	88.6035	8.3331	158.088	30.4829	0.6917	113.57	44.3784	4.2242	13.104	116.717	91.2434	109.138	47.2012	54.4303	177.721	44.852	229.962	4.2537	7.8488	16.143	29.0375	44.1868	129.691	127.362	21.4625	112.614	72.4842	17.5108	106.776	55.2893	129.863	30.1313
H2AFZ	21.5202	106.472	40.0287	65.8121	42.064	113.795	142.264	31.6753	24.2211	62.2311	41.695	7.8964	1.7542	265.208	127.263	5.4753	54.1945	130.029	13.3185	222.693	46.0531	1.0579	192.339	62.06	8.189	17.4226	174.386	131.943	162.742	71.3383	79.0313	247.724	65.3158	360.935	8.1349	13.6308	26.6512	40.6585	68.6178	211.046	201.112	34.1414	177.6	110.812	28.3829	167.668	89.8093	188.336	45.8144
HIST1H2BD	44.7714	89.8607	39.645	107.885	43.0611	177.533	230.453	40.8733	34.2226	111.329	45.6779	7.5823	3.7039	325.252	214.022	20.4794	79.3155	173.29	34.4106	250.235	43.7253	2.0497	161.716	93.7521	31.5955	30.0245	250.582	152.98	234.076	93.7519	108.074	355.335	58.3088	430.223	17.6285	26.8637	64.7302	48.0502	72.9502	184.337	293.297	58.0139	223.48	127.578	48.6377	207.065	81.9785	239.274	78.0827
HIST1H2BB	41.196	89.6052	41.7597	103.084	44.373	184.443	219.993	36.7163	32.8107	101.923	46.0095	7.2906	4.6032	300.079	216.958	21.2866	76.4305	171.068	35.2964	247.857	42.3872	2.0841	156.438	91.043	33.2232	28.5714	230.536	152.112	217.34	98.493	108.151	336.168	59.7328	398.894	18.191	29.4194	64.8248	49.156	74.0139	183.754	275.816	57.9895	204.338	123.114	47.6711	219.44	79.6192	220.456	78.7948
H3F3A	14.5123	41.9455	14.6064	39.8043	6.3371	74.5236	20.6298	16.811	13.5499	63.5834	19.0853	2.1526	1.3783	128.781	84.4003	2.1193	46.531	96.5572	13.8853	104.196	23.569	0.6487	113.639	28.4028	2.1093	8.4089	81.6758	48.2635	74.2047	37.4162	24.2723	108.729	25.3625	194.738	2.2967	3.152	9.4234	21.6484	12.4159	90.9353	104.352	19.1302	84.0656	64.0918	17.4855	87.8321	21.9884	75.5339	13.1986
H3F3B	14.5123	41.9455	14.6064	39.8043	6.3371	74.5236	20.6298	16.811	13.5499	63.5834	19.0853	2.1526	1.3783	128.781	84.4003	2.1193	46.531	96.5572	13.8853	104.196	23.569	0.6487	113.639	28.4028	2.1093	8.4089	81.6758	48.2635	74.2047	37.4162	24.2723	108.729	25.3625	194.738	2.2967	3.152	9.4234	21.6484	12.4159	90.9353	104.352	19.1302	84.0656	64.0918	17.4855	87.8321	21.9884	75.5339	13.1986
HIST1H1A	3.5207	4.4946	2.6348	17.1688	0	11.1189	0	7.198	3.6735	10.0633	6.5614	0.7937	0.8566	85.9755	19.2502	0	6.5613	17.2718	3.8038	24.4769	5.4411	0	25.5858	6.8511	1.5564	0	18.0857	5.9639	10.5529	4.7413	4.9875	24.613	2.8694	21.6752	1.467	2.0047	4.1121	6.1793	5.2865	11.7431	59.8299	4.7785	33.471	6.1601	6.6022	6.0648	33.1658	10.994	8.1232
HABP2	0.4515	0	0.0587	0	0	0	0	0.021	0	0	0	0.5219	0	0	0	0.0217	0	0	0	0	0.0262	0	0	0	0	4.588	0.1024	0.0914	0.2047	0	0	0	0.0838	0	0.0185	0.0276	0.1997	0.1104	0.0464	0	0	0.0226	0	0.077	0.07	0	0.568	0.986	0.0716
HSD17B10	5.3798	35.8862	4.238	11.9315	3.0414	19.5035	28.8596	3.2555	3.533	5.7436	4.7514	0.9832	0.3281	19.7132	38.8928	1.9242	2.3386	12.1204	1.4029	27.3142	2.9488	0.0936	26.8121	22.533	4.0434	2.0015	20.2329	12.7684	22.2197	14.3629	19.3353	21.6392	3.672	25.8581	3.7921	2.799	4.8773	3.0021	3.523	9.3831	17.9594	5.0788	15.4009	39.3928	7.3931	12.8129	11.9437	19.6573	4.0389
HAGH	0.335	0.4255	0.2626	0.4415	0	0.5242	0.3626	0.119	0.2565	0.0603	0.1991	0.0747	0.454	1.2314	0	0.0674	0.3798	1.3376	0.4729	1.1353	0.8074	0.3863	0.7629	0.6944	0.3275	1.5916	0.2668	0.4237	0	0.1893	0.1897	0.2486	0.1718	0.4424	0.4232	0.3126	0.2641	0.3151	0.3897	0.348	0.1584	0.2916	0	0.67	0.1142	0.3559	0.3693	0.1644	0.1383
HADHA	8.1259	16.1784	4.6833	13.1448	2.9599	23.8824	4.2817	3.5131	2.8467	5.6022	3.4013	2.8749	0.3289	12.9828	14.338	1.2081	5.9788	18.1106	2.6261	19.7794	3.204	0.3383	32.6336	27.1244	4.4395	1.7275	7.3396	5.6358	8.0151	6.9146	8.0871	8.7453	2.8647	6.5496	4.299	2.45	3.7123	4.4599	3.6003	12.0227	19.8589	11.3073	14.0414	12.3851	9.1069	6.8381	6.764	13.8551	2.9869
HADHB	7.1035	9.0812	5.1358	7.6903	2.0746	11.815	2.1148	2.105	1.9632	3.5139	2.7908	3.137	0.2028	8.2359	9.5894	1.0092	4.7591	14.6429	2.4921	13.393	3.2256	0.1431	25.3656	22.4206	3.8806	0.8312	8.0827	5.6764	5.6329	6.3206	8.2228	6.7234	3.2216	6.2511	3.5798	2.2413	2.9104	4.0569	3.657	11.6601	15.2609	8.7409	11.0031	10.7568	8.2588	6.8979	5.723	10.3136	3.4395
HADH	2.4002	2.6836	7.4882	6.1461	3.464	18.8782	5.0426	1.4322	1.8632	2.6137	2.3624	3.6776	0.1829	8.4544	5.0377	0.6485	1.9056	2.993	1.1465	9.555	2.2811	0.054	10.8829	29.9217	4.1587	0.8066	4.7848	2.9991	2.4601	6.4382	4.3859	6.7708	1.5394	10.8923	1.3995	2.5352	1.6568	3.0063	2.5851	7.0089	2.3362	9.4432	2.2253	4.7909	10.7391	2.1791	6.5165	7.1038	2.1095
HARS	0.7061	0.3213	0.1361	0.4037	0.3897	2.163	3.1195	0.4302	0.6935	0.8357	0.4198	0.0164	0.0297	1.1115	1.6977	0.0962	0.8451	2.549	0.1934	3.1418	0.2294	0.0134	4.1254	2.8559	0.4997	0.1898	1.1787	0.7862	2.2518	1.0151	0.3608	2.0602	0.0933	3.3105	0.5833	0.3866	0.9262	0.444	0.6014	3.5152	2.6759	0.6269	4.5631	3.1118	0.4873	1.6939	0.5643	2.2257	0.3309
HBA1	3942.19	9985.06	14678.6	8950.45	11792.1	5794.91	3892.61	13242.9	14444.2	11474.4	14037.1	14780.7	17514.5	1025.38	6054.15	17506.4	15132.9	4047.33	15653.8	2281.28	11119.7	20030.8	1007.76	3673.67	14726.6	6310.47	6096.96	8437.39	4089.33	10214.3	11638.9	4471.47	14073.8	2047.8	12757.7	14789	12285.1	11521.7	12467.6	6470.23	4806.47	11800.4	6135.48	6933.86	9809.55	8798.89	6138.94	1835.86	12561.2
HBA2	3942.19	9985.06	14678.6	8950.45	11792.1	5794.91	3892.61	13242.9	14444.2	11474.4	14037.1	14780.7	17514.5	1025.38	6054.15	17506.4	15132.9	4047.33	15653.8	2281.28	11119.7	20030.8	1007.76	3673.67	14726.6	6310.47	6096.96	8437.39	4089.33	10214.3	11638.9	4471.47	14073.8	2047.8	12757.7	14789	12285.1	11521.7	12467.6	6470.23	4806.47	11800.4	6135.48	6933.86	9809.55	8798.89	6138.94	1835.86	12561.2
HBM	0	0	0.2223	0	0	0	0	0.4282	0.5109	0.3613	0.5571	1.7015	1.0068	0	0	0.0634	0	0	0	0	0.0926	0	0	0	0	0	0	0	0	0	0	0	0	0	0	0.0765	0	0	0	0	0	0	0	0	0	0.4321	0	0	0
HBB	12486.6	30326.8	33862	24672.3	30823.3	15736.8	12539.1	33993.4	36626	29328.3	33128.4	30324	35793.6	3042.2	15788.5	34563.8	32908.1	11619.2	35921.1	6927.7	27883.8	36653.4	4355.52	10677.9	41502.5	19185.8	19348.4	26109.9	12938.8	32919.2	34280.6	14367.7	32013.8	6755.19	38543.4	42470	36001.5	26961.3	38238.6	19035.5	15137.3	39151.8	20300.8	20746	30475.9	25059.4	17133.6	5157.5	35862.5
HBD	4148.64	6844.51	10898.8	6248.27	8142.84	3946.65	3054.83	9112.02	10099.1	7652.91	9366.46	10219.2	12046.7	643.602	4052.39	10140.3	8908.52	2596.73	11883.6	1513.45	8561.38	11788.1	742.013	2351.86	10404.5	5580.02	4021.03	5752.42	2790.62	6914.22	8482.84	3303.01	10329.1	1423.25	9799.27	10738.4	9483.05	8368.31	9198.35	4385.58	3071.71	9106.03	4213.57	4831.95	7238.79	6039.8	4125.66	1171.06	10081.8
HBE1	560.932	738.17	1400.06	0	1156.95	0	0	0	1436.75	774.48	0	1354.46	1530.29	0	332.535	1777.22	656.921	0	1690.87	0	0	2186.32	0	166.389	1221.64	720.812	240.895	409.958	134.156	661.879	838.471	216.62	1676.55	0	732.787	976.587	1017.08	1160.58	1158.61	565.193	253.997	737.796	415.382	499.12	786.102	563.855	464.208	0	1043.5
HBG1	569.861	811.404	1509.57	594.397	1161.4	385.133	357.976	1403.56	1723.94	1012.1	1727.95	1867.14	2120.62	91.9897	381.365	1793.71	660.847	169.932	1697.01	131.631	1407.9	2317.82	47.3241	167.814	1229.97	721.321	240.883	410.796	134.433	659.8	838.679	215.613	1681.45	98.1085	741.189	992.502	1030.38	1165.9	1161.54	565.491	256.1	744.613	414.356	503.331	806.322	1029.11	483.081	148.169	1064.99
HBG2	572.077	803.747	1478.45	593.77	1163.36	386.869	358.098	1418.91	1690.98	1043.59	1938.72	2074.42	2422.83	94.6557	382.781	1796.98	661.077	169.932	1701.05	135.36	1387.94	2313.4	47.3241	167.207	1229.35	721.347	240.708	410.454	134.416	659.666	838.156	215.245	1682.84	98.1085	742.739	986.887	1024.18	1166.3	1161.42	564.893	256.279	744.186	414.541	503.57	806.473	1074.97	480.188	148.48	1061.85
HBQ1	0	0	0	0	0	0	0	0.1624	0.1676	0	0	0	0.1287	0	0	0.1747	0.1672	0	0.2989	0	0	0.3604	0	0	0	0.2404	0	0	0	0	0	0	0.4098	0	0	0.3607	0.1603	0.124	0	0	0	0.2388	0	0	0	0	0	0	0
HBZ	0	0	946.436	0	683.58	0	0	0	0	0	735.02	869.275	813.591	0	0	0	0	0	0	0	0	0	0	0	0	267.769	0	0	0	0	0	0	0	0	0	640.646	427.553	0	632.358	0	0	0	0	0	0	482.47	0	0	0
HCCS	0.0217	0.3391	0	0	0	0	0.9181	0	0	0	0	0	0	0.1995	0	0.0077	0	0.1985	0	0.5143	0	0	1.8035	0.4305	0	0	0.3556	0.0814	0	0	0	0.4161	0	0.9373	0	0	0	0	0	0	0.1275	0	0	0.2241	0	0	0	0	0
SERPIND1	5.9777	1.7937	3.8315	2.6435	1.7503	1.2736	1.3163	2.3277	3.4535	2.4319	2.8935	14.4022	1.5213	3.0803	3.3833	5.4972	1.3167	0.7147	1.1298	1.0767	3.7992	0.5085	0.7517	3.3533	1.3516	6.7336	1.2367	2.7568	1.7975	0.4995	0.6513	1.8157	3.2777	0.7105	1.3925	1.177	1.2517	11.433	0.5054	1.0609	1.3859	1.7759	1.0576	0.9044	1.2926	0.197	3.8888	2.5978	0.88
HCFC1	0.2262	0.3255	0.0446	0.3261	1.369	0.7036	1.5071	2.8542	0.0646	0.1127	3.0425	0	0.0098	1.1039	0.3062	0.1175	0.2312	0.6894	0.0518	0.6718	0.047	0	0.6343	0.0672	0.0227	0.0371	2.0985	0.1795	0.2308	0.1252	0.1052	0.8725	0.0232	1.3397	0.028	0.0508	0.0725	0.0559	0.0835	0.3789	0.3615	0.0508	0.2438	0.8153	0.0259	0.288	0.2375	0.3917	0.0357
HCK	0.5028	0	0	0.1323	0	0.1705	0.203	0	0.016	0	0.0259	0	0	0	0.2254	0.0146	0.1868	0	0.0555	0	0.044	0.0093	0	0.0672	0	0.6232	0	0.0762	0.0725	0	0.1004	0.2631	0.1502	0.2038	0	0.0536	0.0183	0	0	0.3344	0.2738	0.1636	0.1843	0.2382	0.0296	0.193	0	0.172	0.1726
HCLS1	0.4483	0.2242	0	1.5291	0.028	0.9416	1.0304	0.0926	0.212	0.0573	0.7947	0.0442	0.0722	0.598	3.4616	0.18	0.7708	5.6741	0.4113	1.2562	0.5016	0.0213	1.3139	1.5897	0.7279	0.031	1.0675	0.6224	0.1912	0.6146	0.5566	0.1342	0.3924	0.067	0	0.3606	1.0996	0.1041	0.4765	2.2388	0.0327	0.7387	0.4254	0.8397	0.5048	1.2234	0.302	0.4158	1.3567
HTT	0.0268	0	0.0042	0.0027	0.0015	0.0396	0	0.0053	0.014	0.0315	0.0058	0	0	0.0303	0.0406	0.0018	0.0308	0.0174	0.0019	0.1631	0	0	0.2599	0.0245	0.028	0	0.0083	0	0	0	0	0.0824	0.0012	0	0.0054	0.0038	0	0	0.0008	0.0186	0.0722	0	0.0089	0.1798	0	0.0114	0.0167	0.1854	0.0076
HDAC1	0.1947	0.496	0.0757	0.3095	0.0825	0.891	2.2535	0.239	0.2019	0.3759	0.3207	0	0	1.3926	0.6994	0.0774	0.6155	0.9936	0.2081	1.3751	0.2108	0	2.2246	1.1864	0.2766	0.6109	1.7242	1.395	1.9331	1.0136	1.1239	3.0083	0.3548	4.4665	0.1026	0.2582	0.4028	0.3242	0.4128	1.7168	2.5751	0.1587	1.3142	1.7015	0.3873	1.435	0.6095	2.4698	0.4486
HDAC2	0.2173	0.6714	0.0394	0.4034	0.1549	0.9844	1.8725	0.2085	0.1174	0.3313	0.0932	0	0.0116	2.3275	0.9569	0.1004	0.6758	1.7208	0.1721	1.1312	0.0886	0.0045	1.4501	0.8291	0.1809	0.5556	2.32	1.5248	2.0473	0.858	0.4172	3.4289	0.1881	2.3696	0.0713	0.1894	0.3326	0.3067	0.5178	2.3489	3.0241	0.0995	2.3396	0.6843	0.1953	0.7586	0.5067	2.3283	0.3282
HDGF	4.7103	32.6468	1.2171	6.1154	12.9169	26.1849	57.3317	2.8996	2.4066	6.8811	11.7335	0.1411	0.0997	25.4139	16.6655	1.1651	14.073	53.376	1.061	56.928	2.7926	0.061	32.5285	14.6635	3.5087	2.219	38.8421	40.6664	31.7366	18.1611	26.5825	13.2475	0.8421	23.773	0.952	2.3314	10.1397	2.0293	7.2522	37.4382	33.1619	3.2355	23.4333	30.1704	6.061	47.6646	15.6288	39.6868	6.2227
HDLBP	1.2899	7.3077	0.6329	4.7505	0.3098	6.3782	5.4587	1.3295	1.0334	2.6874	1.0912	0.0375	0.1445	7.5362	3.1968	0.6791	2.3502	11.2575	1.1893	9.2397	0.9158	0.0584	13.5517	6.3746	1.4643	0.4477	6.5242	4.4066	5.0881	4.3529	1.7461	8.2023	0.6006	6.8721	2.053	1.2533	1.3672	0.237	5.5687	8.8855	3.3882	0.878	8.1772	6.4268	2.8339	2.8982	0.9571	6.556	2.699
HELLS	0	0	0	0	0	0	0.5303	0	0	0	0	0	0	0	0	0	0	0	0	0	0	0	0	0	0	0	0	0	0	0	0	0	0	0.236	0	0	0	0	0	0	0	0	0	0	0	0	0	0	0
NCKAP1L	0	0	0	0.033	0	0	0	0	0	0	0.0436	0	0	0	0.0181	0	0.0293	0	0.018	0	0	0	0	0.0518	0	0.2647	0.0105	0.0206	0	0.01	0.033	0	0.0225	0	0	0.036	0.0446	0	0.0096	0.1313	0	0.0459	0	0.0149	0	0.018	0	0	0.0388
HEXA	1.1889	0.5255	0.0645	1.4939	0.2081	0.8026	2.811	0.2661	0.1988	0.4277	0.3456	0.1136	0.075	1.5729	1.0503	0.1441	0.5098	0.8547	0.2538	1.4808	0.4445	0.0594	1.8144	3.7091	0.6188	0.1102	0.6168	0.968	0.2635	0.1595	0.1985	0.3996	0.4438	1.4544	0.4969	0.3447	0.7286	0.2029	0.2742	0.8821	0.3886	0.2841	0.5329	0.3826	0	0.5611	0.2282	1.8192	0.4906
HEXB	10.2906	0.9152	0.6431	3.6326	0.1943	1.4805	8.8515	0.1279	0.3697	0.1135	1.3741	0.3348	0.2826	2.5656	1.7352	0.3154	0.599	1.9191	0.2986	3.7149	1.2493	0.042	4.0762	5.8575	0.9532	0.4431	0.986	3.1016	0.6408	0.2363	0.1607	1.6747	0.507	5.206	1.0537	0.9076	1.9362	1.3618	0.6751	1.117	3.8384	0.9187	1.698	1.2068	0.4135	0.763	0.6606	4.6888	1.113
CFH	12.138	1.4249	2.577	1.9239	1.486	1.7142	0.8877	2.6468	2.289	2.2915	1.1171	5.327	1.58	3.1084	2.1031	2.7462	0.7915	2.4885	0.885	1.3083	4.5668	0.4926	3.3761	9.4437	2.0316	20.4257	2.5728	4.8028	6.1297	1.9177	1.6548	3.5789	2.6133	1.3534	4.8019	1.857	4.3001	5.7969	2.3471	2.015	1.5864	2.4549	1.5348	3.5021	4.658	0.8977	12.8282	16.4748	2.9003
CFHR1	3.0539	0	0.7696	0.809	0.8211	0.709	0	0.8477	1.0398	0.767	0.4957	2.6631	0.3587	0	0	0.4262	0.3604	1.037	0.3839	0	1.8178	0.1549	0.6517	4.5837	0.4921	11.2025	1.6233	2.1835	2.2972	0.2337	0.6755	1.5789	0.8898	1.0916	1.7965	1.0012	1.6892	4.8267	0.495	0.2306	1.9781	1.483	0.9837	4.2932	1.5753	0	6.6902	5.6002	0.5846
CFHR2	0	0	0.12	0	0	0	0	0	0	0	0	0.306	0	0	0	0.0076	0	0	0	0	0.4557	0.0341	0	1.1912	0.1271	2.8608	0	0.4912	0.7666	0	0.0464	0	0.196	0	0.2244	0	0	1.1341	0	0	0	0	0	0.7264	0	0	1.437	1.0587	0
HGD	0.1227	0	0	0	0	0	0	0	0	0	0	0	0	0	0	0	0	0	0	0	0	0	0	0	0	0	0	0	0	0	0	0	0	0	0	0	0	0	0	0	0	0	0	0	0	0	0	0	0
HGFAC	0.1134	0	0	0	0	0	0	0	0	0	0	0.0439	0	0	0	0.0152	0	0	0	0	0	0.0024	0	0	0	0.2277	0	0	0	0	0	0	0	0	0	0	0	0	0	0	0	0	0	0	0	0	0	0	0
HIP1	0	0.1911	0	0.1127	0	0	0.7771	0	0	0.0948	0	0	0	0	0	0	0	0	0	0.4067	0	0	0.1933	0.1249	0.018	0	0.241	0.0675	0	0.0692	0.0704	0.4075	0	0.603	0	0	0	0.1293	0.2515	0.0679	0.1271	0	2.084	0.5236	0	3.0612	0	2.0694	0.6271
UBE2K	3.0802	2.5408	0.1172	1.6649	0.673	4.4545	11.2337	0.7619	0.8249	1.8706	0.8935	0.058	0.0642	9.0786	5.5572	0.1628	1.9674	8.3768	1.6513	13.459	0.7011	0	9.6992	6.4162	0.5698	0	9.3099	3.8277	5.396	3.1745	2.0625	4.532	1.2045	6.9102	0.9631	0.674	1.3731	0.7998	1.3198	6.3463	5.5501	1.2627	4.0784	4.0127	0.5016	2.7295	1.1464	7.3621	1.3891
HINT1	5.3036	2.3081	1.4291	8.0739	5.4796	25.5649	37.9323	3.1113	3.4767	5.6243	3.3533	0.4774	0.5882	11.7806	8.3118	0.7207	2.5186	13.7949	0.9523	12.1994	2.9061	0.4764	41.1353	18.3549	3.1965	3.3321	7.1256	3.6507	20.0782	3.9204	4.9133	12.7756	2.0926	19.6592	2.2299	5.7731	7.5435	3.1408	2.4822	7.9883	11.6125	3.814	11.7465	8.6023	6.6838	7.3928	6.8146	9.8027	2.6459
HK1	2.8885	2.934	0.1987	2.564	0.6654	4.0889	2.9479	1.0363	0.8963	1.2549	1.004	0.0727	0.0594	2.3112	3.8141	0.3257	0.9362	2.6439	0.813	6.9555	1.48	0.4991	4.2277	2.5536	0.7989	6.1984	2.1113	1.8509	2.8496	1.917	3.3511	3.4194	0.9879	3.9918	1.7565	0.3095	0.7288	1.6433	0.9389	2.3762	5.9055	1.0563	3.9999	3.7883	0.9154	3.1173	2.2838	3.1883	1.1252
HK2	0.1993	0	0.092	0.1624	0	0.2932	2.5033	0	0.0539	0	0.0852	0.0377	0	0.2962	0.6444	0	0.133	0.6227	0.071	4.0061	0.0884	0	1.9302	1.0246	0.0553	0.7057	0.6351	0.1387	1.2711	0.1467	0.2106	1.8385	0.1356	2.8802	0.1549	0.0749	0.0405	0.0795	0.0686	0.2829	0.2608	0.1772	0.193	2.1896	0.2661	0.2257	0	0.6186	0.0904
HK3	0.1105	0	0.0306	0	0	0	0.3478	0.1205	0.0957	0	0.1581	0.1895	0.0027	0	0.7713	2.3014	0.0711	0.1523	0.2474	0.2842	0.1852	0.0483	0.1304	0.3035	0.0547	4.3959	0.0686	0.104	0.3373	0	0.0967	0.1081	4.8218	0	0	0.0437	0.0357	0.1222	0.0835	3.615	0	0.2065	0	0.6166	0	0.0814	0	0	3.2471
HLA-A	27.7961	9.8791	0.5682	16.5212	9.7558	11.5707	27.5913	0.8851	8.214	1.3887	10.8681	0.8275	6.7774	47.4191	87.0549	20.113	6.745	23.9483	6.6489	52.8345	2.1119	4.0619	46.0536	48.696	25.9882	16.89	10.4757	13.762	18.8471	9.1766	8.2632	8.2591	4.3815	7.3761	16.5471	7.5568	12.1253	9.9713	6.2052	13.9703	7.6033	9.3482	5.919	113.028	29.8245	9.7055	20.5599	38.9775	6.1795
HLA-B	0.8438	3.3362	0.8938	3.8967	0.1556	6.5903	7.2677	0.6287	0.8261	1.9588	1.9849	0.5721	0.2349	5.2515	18.682	1.02	3.1516	12.6597	1.2391	24.313	1.0508	0.0479	24.1001	16.8487	3.109	2.6065	3.1753	2.8591	4.2754	2.7217	1.7715	1.586	1.3027	4.4827	2.3332	1.7564	2.681	0.5439	1.2677	5.944	4.5837	1.4299	3.1545	38.1111	8.2632	8.2795	5.4993	5.0494	3.5737
HLA-C	1.171	1.1237	0.2694	2.3519	0.2886	5.7585	16.8916	0.7676	0.7567	1.3677	0.9626	0.1788	0.1378	4.1618	15.9781	0.9235	2.1441	7.4008	1.3596	14.9993	0.6057	0	23.8641	12.4312	1.5612	0.8747	1.5639	1.258	4.1994	2.2146	2.066	2.2807	2.6888	6.9106	1.2215	0.672	1.3728	0.6709	1.6198	7.2424	1.7086	1.51	2.3182	19.4626	5.6373	11.1304	1.2814	1.4941	1.6393
HLA-DMA	0	0	0	0	0	0	0	0	0	0	0	0	0	0	0	0	0	0	0	0	0	0	0	0	0	0	0	0	0	0	0	0	0	0	0	0	0	0	0	0	0	0	0	0	0	0	0	0	0.1815
HLA-DMB	0	0	0	0	0	0	0	0	0	0	0	0	0	0	0	0.0439	0	0	0	0	0	0	1.9862	0	0	0	0	0	0	0	0	0	0.1562	0	0	0	0	0.4497	0	0	0	0	0	0	0	0	0	0	0
HLA-DPA1	0	0.3786	0	0	0	0	0	0	0	0	0	0	0	0	0	0	0	0	0	0	0	0	5.0739	2.5229	0.5662	0	0	0	0	0.3106	0	0	0	0.1702	0	0	0	0	0	0	0	0	0	0	0	0	0	0	0
HLA-DPB1	1.9056	0	0.0628	1.2182	0	2.0197	0	0	0.2511	1.6404	0	0.1646	0.0652	0	1.3893	0.1358	0	0	0	0	0	0	14.0845	8.1019	1.1988	0.2139	0.5109	0	0	0	0	0	0.0216	0	0	0	0	0	0.3484	1.3933	0	0	0	0	0.4253	0.5651	0	0	0
HLA-DQA1	1.0741	1.0672	0.2768	5.2569	0	3.6399	0	0	0	0	1.6842	0	0.2034	0	0	0.3923	0	0	0.9398	0	0.6308	0.0509	32.5451	17.5268	1.8894	0	0	1.6583	0	0	0	0	0.5069	0	0	0	0.5443	0.7338	1.0253	9.5781	0.384	0.5543	0	0	0	2.0102	0.7765	0	0
HLA-DQB1	0.2937	0	0.0705	2.8662	0	1.0251	0	0	0.2273	0.8716	0.3998	0.0517	0.0387	0	0.6636	0.0414	0	0	0	0	0	0	3.7665	0	0.4778	0.0427	0	0	0	0	0	0	0	0	0	0	0	0	0.2906	2.1129	0	0	0	0	0.1639	0.3231	0	0	0
HLA-DQB2	0	0	0	0	0	0	0	0	0	0	0	0	0	0	0	0	0	0	0	0	0	0	0	0	0	0	0	0	0	0	0	0	0	0	0	0	0	0	0	0	0	0	0	0	0	0	0	0	0
HLA-DRA	5.0941	4.172	1.1703	14.7747	0.6873	12.3669	0.5941	2.6179	3.3306	10.7268	4.8166	1.1077	0.5904	6.9877	12.9111	2.164	2.0913	6.8195	3.1636	13.8149	4.126	0.3329	200.471	99.9917	10.3123	4.4497	13.0836	12.0602	1.0466	5.0523	3.5469	1.4556	2.5195	2.8056	0.8806	2.4022	3.6074	1.75	4.9182	38.8734	1.3668	1.6717	1.6391	42.6686	15.1137	8.3386	6.2073	1.5946	4.0257
HLA-DRB1	1.8735	0.6948	0.409	2.8085	0	1.9526	0	0.5828	0.3898	1.9619	1.3646	0.3954	0.1129	0.4622	2.7131	0.2648	0	0	0.1685	0	0	0	38.4614	24.5466	3.333	0.6685	0	2.4243	0	0	0.9214	0	0.1697	0	0.4809	0.2577	0.5929	0.402	1.0741	8.8396	0	0.4598	0	0	0	2.9831	0	0	0.1307
HLA-DRB3	0.3757	0.338	0.0996	1.3653	0	0.5098	0	0	0.1329	0	0	0	0	1.1162	2.9273	0.2878	0	0.6672	0.2354	2.5891	0	0.01	11.022	7.4953	0.9474	0	1.4988	0	0	0	0.4608	0	0.1917	0	0	0	0.2265	0	0	1.1564	0	0	0.4231	3.1198	0	0.6423	0.3686	0	0.1594
HLA-DRB4	0	0	0	0.6397	0	0	0	0	0	0	0	0	0	0	0.7943	0.0346	0	0.8862	0	1.1415	0	0	0.5731	0	0.0676	0	0.6988	0.5005	0	0.3369	0	0	0	0	0	0	0.4036	0	0	0	0	0	0	1.4021	0.8454	0	0.9349	0	0.5821
HLA-DRB5	0.5196	0.662	0.218	1.932	0	1.3548	0	0.6543	0.194	1.7867	0	0.1923	0	0.9008	3.6637	0.3049	0	0	0	0	0	0	25.0948	8.7338	1.4021	0	1.5912	1.4858	0	0	0	0	0.3237	0.422	0	0.1424	0.3398	0.1879	1.0466	6.5334	0.3315	0.3319	0.3911	0	0	2.2134	0	0	0
HLA-E	0.7648	0	0.2787	0	0	1.6888	2.8602	0	0	0.7369	0	0.2516	0.1147	0	7.3358	0	1.6294	6.8161	0.5079	5.5373	0.4579	0	5.1587	5.3499	1.2687	3.401	0.7578	0	0	1.7124	1.0956	0.2525	0.4418	0.6132	0.4417	0.3908	0.547	0.5759	0.6001	1.7968	3.527	0.7261	2.1682	12.6503	2.5461	3.3729	2.0089	0	1.6533
HLA-F	0	0	0	0.1125	0	0	0.0081	0	0	0	0	0	0	0	0.3012	0	0.0191	0	0	0.3912	0	0	0.4401	0.1984	0.0601	0	0	0	0	0	0	0	0	0	0	0.0024	0.0254	0	0	0	0	0	0	0.3154	0.0082	0.0666	0	0	0.0035
HLA-G	0	0	0	0	0	0	0	0	0	0	0	0	0	0	0	0	0	0	0	0	0	0	0	4.6669	0	0	0.8569	0	0	0	0	0	0	0	0	0	0	0	0	0	0	0	0	10.688	1.7313	0	0	0	0
HMBS	0	0.3629	0.1256	0	0	0.6894	0.3248	0	0.0431	0	0.2981	0.1427	0.0861	0.4688	0.1163	0.0583	0.6171	0	0.0424	2.689	0	0.0716	1.6384	3.9833	0.1337	0	1.0265	0.2212	0	0.2769	0.4436	0	0	0.6196	0.046	0.1614	0.0577	0.0485	0	0	0	0.0952	0	0.2257	0	0.6249	0	0.3584	0.1041
HMGB1	28.3633	62.746	17.5877	65.8021	101.741	122.804	263.714	15.873	14.3564	45.0731	60.1025	5.8769	2.9677	255.168	75.5178	10.68	47.6798	314.657	11.0076	164.918	40.091	0.5588	83.1083	46.0812	16.6035	30.7795	295.006	125.214	106.67	100.585	68.1847	133	14.978	129.521	9.1951	21.1235	39.4729	27.0509	37.616	189.224	116.314	18.5697	86.1694	42.2945	15.3406	82.9993	145.738	73.2839	25.1256
HMGB2	3.9902	14.8462	1.9312	12.6999	28.9595	22.6246	201.75	7.6947	6.3843	12.4911	13.7745	1.2888	0.6118	30.9384	21.3081	2.2811	10.8279	38.7187	5.6259	18.7829	10.7591	0.5629	15.3575	11.9831	1.9729	2.1396	28.2249	24.5343	22.2562	11.7855	13.032	52.9657	8.7147	48.0877	1.1451	3.2394	9.3469	4.4217	9.4242	24.1679	20.8654	5.0258	14.7093	15.6972	5.4484	11.8545	36.7457	23.8519	4.0105
HMGB3	3.8696	2.9784	0	0	0	12.8362	99.9743	2.1689	2.0021	4.4207	2.0886	0	0	12.8629	11.2229	0.7606	0	9.1266	0.3746	48.9368	0	0	0	5.9391	1.7259	1.166	22.7423	6.9889	28.2371	0	3.8375	52.717	0.3914	45.5478	0	0.4037	2.7381	0	2.7998	4.502	18.6299	1.128	9.8394	6.854	1.1739	2.8619	0	10.3432	2.6371
HMGN1	1.2372	3.6889	0	1.0487	0.6499	4.1622	0.3942	1.1724	0.9791	2.624	0.7237	0	0.0798	6.8686	0	0	1.1757	6.1151	0.215	9.406	0	0	1.7616	2.131	0.6626	0	3.0253	1.4431	2.5075	0.4073	1.185	1.4006	0	2.4641	0	0.2866	0.4636	0	0.0674	1.4495	2.1766	0.1567	1.4199	0.9706	0	1.6923	0.5596	2.2409	0
HMGN2	0	0.2435	0	0	0	0	0	0	0	0	0.2788	0	0	1.3114	0	0	0	0	0	0	0	0	0	0	0	0	0.7422	0	1.1634	0	0.3226	0	0	0.7948	0	0	0.0666	0	0	0	0	0	0	0	0	0.5723	0	0	0
HMGCL	1.267	3.7289	0.2346	1.0358	0.2958	1.3665	0.8308	0.4145	0.2153	0.8507	0.2682	0.0939	0	2.548	2.7038	0.6517	0.6739	1.5634	0.2773	1.4093	0.2608	0.0184	2.199	0.754	0.1622	0.1038	1.1589	0.662	2.5761	1.6041	1.8265	1.1954	0.29	2.7091	0.6873	0.2021	0.1653	0.1973	0.1695	0.6436	1.1654	0.6006	1.4272	1.7087	1.176	2.7945	0.8779	2.1016	0.338
HMGCR	0	0	0	0	0	0	0	0	0	0	0	0	0	0	0	0	0	0	0	0	0	0	0	0	0	0	0	0	0	0	0	0	0	0	0.1631	0	0	0	0	0	0	0	0	0	0	0	0	0	0
HMGCS1	0.0786	0	0	0	0	0	0	0	0	0	0	0	0	0	0.4155	0	0.1245	0	0	0	0	0	0	0	0	0	0	0	0	0	0	4.7291	0	0.1866	5.3884	0.111	0	0	0	0	1.0276	0	0.5354	0	0	0	0	1.8973	0
HMGCS2	0	0	0	0	0	0	0	0	0	0	0	0	0	0	0	0	0	0	0	0	0	0	0	0	0	0	0	0	0	0	0	0	0	0	0	0	0	0	0	0	0	0	0	0	0	0	0	0	0
HMGA1	1.1352	1.2859	0	0	0	10.2572	0	0	0	3.0577	4.6071	0	0	11.9404	18.9581	0.7598	4.853	7.1991	1.3448	49.7155	0.3058	0	5.5799	9.6969	3.3922	0.7521	61.3001	54.8829	10.1729	0.4727	3.1062	9.7871	0	4.145	0	1.3205	3.5261	0	3.5905	31.2899	11.5019	0	1.6519	8.2722	0	71.86	0	13.8537	0.9672
HMMR	0	0	0	0	0	0	0.0206	0	0	0	0	0	0	0	0	0	0	0	0	0	0	0	0	0	0	0	0	0	0	0	0	0	0	0.0051	0	0	0	0	0	0	0	0	0	0	0	0	0	0	0
HMOX1	0	0	0.0359	0	2.2148	0.3833	0	0	0.0354	0	1.2994	0	0	0.263	0.5641	0.1116	0.4316	0	0.1038	0	0.1546	0.0865	0	0.5681	0	0.2292	0	0.1647	0.5022	0	0.5262	0.2556	1.4581	0.1888	0.0791	0.0859	0.2068	0	0.2301	0.4397	0	1.8804	0.6248	0.1983	0.5242	0.1947	2.0946	0.7801	3.321
HMOX2	2.6639	0.2539	0	0.8131	0	1.5398	1.5106	0	0	0	0.1007	0.0088	0	4.0664	0.6238	0	0	0.415	2.0773	0.4768	0.0868	0.0016	1.4455	2.1037	5.5094	1.3645	2.6171	0.2798	1.4157	0.1707	0.2931	1.778	0.1679	2.4007	4.5884	0.1276	2.2804	0.0716	0.2401	3.3773	0.7943	1.7687	0.3731	2.1207	0.2487	0.1463	1.0162	0.603	0.1524
NR4A1	0	0	0	0	0	0	0	0	0	0	0	0	0	0	0	0	0	0	0	0	0	0	0	0	0	0	0	0	0	0	0	0	0	0	0	0	0	0	0	0	0	0	0	0	0	0	0.045	0	0
HNMT	0.4761	0	0.2815	1.8005	2.1006	0	0	0.3218	0.1948	0.3335	0.9267	0.0856	0	1.4492	0.9649	0.1767	0.3515	0.8625	0.0732	0.2382	0.5933	0.0276	1.1128	1.2587	0.2511	0	0.1289	0.7092	0.3605	0.5753	0.1373	0.0195	0.1874	0.1763	0.2648	0.214	0.6267	0.5457	0.3262	1.7929	0	1.1034	0.3559	0.2612	1.4656	0.6844	2.0365	0.7576	0.3567
HNRNPA1	7.5024	15.9784	3.0736	18.6065	4.5229	15.2561	74.3927	3.986	3.3037	10.7767	5.6549	0.8532	0.4644	57.656	41.0178	1.778	13.7829	56.2013	2.6844	36.6222	5.5481	0.31	70.8059	25.6978	4.8109	5.6079	51.8331	30.9156	60.0715	27.5163	21.854	90.81	4.7724	92.4739	5.2006	4.9976	9.5916	2.8631	15.3339	58.3982	110.392	9.2401	78.3979	13.7668	9.5559	38.4772	7.6028	54.7853	9.5185
HNRNPA2B1	23.3878	81.7446	8.732	51.3162	19.9034	148.063	182.093	30.5731	24.0285	85.9824	28.5409	4.0489	2.0804	211.394	107.704	6.6779	43.9463	107.683	8.5228	191.396	23.0239	1.0054	172.587	88.9474	15.7572	19.4484	186.25	120.652	156.977	92.308	66.9409	132.23	11.7768	196.501	16.5959	12.4393	31.1712	10.8434	33.415	120.956	239.911	32.5992	193.806	90.0104	29.9854	81.1494	43.1278	153.336	22.7995
HNRNPAB	6.3219	14.9058	1.3221	10.5688	5.1073	28.228	80.4841	7.8802	7.2281	18.1773	6.315	0.6063	0.8925	33.4042	15.7448	1.3638	9.6383	27.791	2.1665	52.3933	3.382	0.1693	54.7879	30.067	17.3565	1.7774	32.1453	14.7485	39.4505	13.0021	50.3132	82.2929	2.5237	71.867	6.0414	6.1883	9.1483	7.2172	10.3196	39.2304	28.3556	4.9569	27.8258	21.9677	5.9922	22.3746	10.389	35.3546	6.7934
HNRNPC	43.1632	79.6259	19.6311	79.7591	21.0932	106.987	173.062	46.6961	30.1486	80.5704	43.1304	5.1465	2.2465	182.299	119.082	5.7946	47.1624	267.835	11.0237	186.884	52.1988	2.9833	195.124	76.8681	18.3144	11.3845	185.287	93.317	109.739	70.1441	49.06	119.398	22.5078	176.486	12.8621	15.5537	27.1479	5.5833	30.4403	94.6805	195.675	33.8896	150.418	76.2576	22.5448	92.0501	21.4341	99.4016	21.0393
HNRNPD	19.4982	26.1933	3.8663	12.7157	24.2645	37.1766	77.7621	11.1402	11.1722	19.2449	21.2917	1.4316	2.2664	96.9897	40.3046	4.0666	18.6555	54.9965	8.1579	39.8974	7.1421	0.3674	45.9014	30.403	8.9684	13.8238	49.4402	48.7945	43.1922	32.3247	48.9314	26.7549	6.1854	42.5085	14.1191	18.1216	26.481	6.2186	24.3149	45.5806	94.5846	16.1233	68.182	38.2495	11.7518	32.8023	41.8441	95.7546	23.5638
HNRNPF	3.973	10.041	1.4654	3.8801	2.1828	11.5636	33.9405	2.6213	1.8799	5.9671	3.4188	0.3081	0.1777	21.0719	7.8883	0.7535	3.3671	19.9514	0.9903	20.8148	2.1948	0.195	27.1571	10.5036	2.6445	5.4647	25.897	12.5135	19.9176	10.8403	5.204	10.3315	1.4575	35.6066	1.6669	1.5667	4.5069	1.0682	4.2001	12.9976	10.5795	2.585	8.0446	5.3986	3.4385	9.4014	2.8041	10.3487	2.606
HNRNPH1	4.3204	13.2702	2.7182	5.4823	6.6212	11.3596	29.2509	4.0056	3.6737	8.7612	3.9267	1.2786	0.4377	33.2391	23.2157	1.6051	9.0387	26.961	2.9529	17.9106	2.5839	0.2749	32.3142	31.3606	5.3787	5.5617	26.5381	33.2495	36.8244	19.9412	21.6321	39.7138	2.4652	34.6984	6.5623	6.1662	11.7569	3.1885	15.5717	36.0976	107.391	12.3577	55.3409	22.2118	3.5947	22.0807	10.6645	47.0625	9.8473
HNRNPH2	3.2255	13.7569	1.2712	5.0271	4.0041	12.5062	22.4775	2.1069	1.958	7.0231	3.397	0.3755	0.2854	19.8473	16.7972	1.0999	4.6617	11.5497	1.8085	16.4317	1.6846	0.1549	18.4894	14.3288	3.8513	3.7223	23.8795	18.3377	16.7192	10.0596	11.6582	21.4639	1.6486	27.7518	4.0743	2.246	7.6889	1.2581	9.6872	24.7576	38.6532	5.2891	30.9116	11.2843	3.0952	12.6969	6.13	26.5824	5.2233
HNRNPH3	3.709	5.8225	0.8322	4.0354	3.9654	9.2397	13.2113	3.3682	1.9103	5.942	4.0231	0.2719	0.2203	13.7769	3.7771	0.4786	2.3441	7.7744	0.9567	11.3567	2.0924	0.1484	16.9817	8.5803	1.979	1.7268	10.3567	8.702	17.1895	8.8225	9.0935	21.7555	2.0017	25.238	1.5856	1.7079	3.8937	1.983	3.2123	8.1299	19.9337	2.1732	21.7301	8.8428	2.3604	13.6947	8.5405	32.2383	3.2369
HNRNPK	18.7807	66.5098	6.5369	44.017	28.3167	89.6762	222.909	21.5469	18.2219	45.5874	27.1449	3.1574	2.064	150.884	78.6012	5.1788	32.2242	134.606	8.279	120.479	13.8853	0.9378	138.508	52.772	14.4372	13.9244	133.693	76.1218	74.9968	51.5313	47.9632	150.145	17.5979	165.615	14.8388	14.7083	26.1061	8.6478	32.8194	96.0888	162.335	18.6571	129.938	36.9319	12.5119	67.1781	31.1586	142.048	23.9905
HNRNPL	4.411	5.1947	1.3174	3.5548	1.5014	10.178	11.0845	2.0663	1.8795	3.7769	2.4364	0.3279	0.2588	21.3418	10.0697	0.5943	3.5862	13.9537	1.5643	12.713	2.0856	0.0868	15.5359	7.9088	1.4337	1.7126	15.3879	11.5986	17.0636	4.8965	5.9049	19.5079	2.0255	20.0088	1.5188	1.3698	2.9462	2.3842	3.879	13.4526	23.5408	2.5469	19.3241	7.4004	2.5498	9.6068	4.4813	17.2976	2.928
HNRNPU	6.6709	11.7545	2.1	6.8671	4.2183	22.5509	27.2979	4.4183	5.0641	14.9783	5.0512	0.6981	0.3409	49.4419	21.5925	1.2748	10.2687	31.1441	2.225	30.7683	4.2503	0.1611	40.4116	17.4378	3.0421	10.3471	51.3831	30.8294	32.1108	14.3508	15.5271	39.3173	3.298	41.3127	3.5685	3.4359	6.4802	4.0057	7.2935	20.9755	44.9255	5.4021	30.2171	16.1896	4.9332	19.9393	10.1526	40.0228	4.5272
HOXA5	0	0	0	0	0	0	0	0	0	0	0	0	0	0	0	0	0	0	0	0	0	0	0	0	0	0	0	0	0	0	0	0	0	0	0	0	0	0	0	0	0	0	0	0	0	0	0	0	0
HPCA	0	0.5216	0	0.2878	0	0	0.591	0	0	0	0.1425	0	0	0	0	0	0.129	0.7723	0	0	0.1449	0	0	0	0	0.2042	0	0	0.2578	0.1641	0	0	0.1722	0.7011	0	0	0	0	0.1048	0	0.6191	0	0.4448	0.3246	0	0	0.2953	0	0.1277
HP	111.705	53.9281	207.692	108.347	72.7961	82.4618	123.888	109.703	110.941	82.5897	84.7239	559.392	93.0852	294.639	191.246	234.775	39.4146	94.3282	40.7071	60.9802	257.658	33.3202	59.5364	148.3	58.6746	1041.69	303.494	658.662	17.6139	15.9308	15.1025	115.958	216.564	98.8032	279.61	72.2389	154.943	72.9126	70.3924	53.8245	109.175	290.67	173.465	30.7303	162.133	52.8675	745.944	1068.61	297.964
HPCAL1	0	1.2724	0.2971	0.3217	0.3114	0.3775	2.7242	0	0	0	0.2886	0.0387	0.0286	0	0	0.049	0.4935	2.0839	0.235	0.6749	0.2665	0.0496	0.7001	0.4734	0.146	0.3733	0.3932	0.3385	0.4609	0.4089	0.5233	0.7809	0.3599	1.7447	0.1504	0.1219	0.2131	0.3311	0.2187	0.2015	0.7587	0.3836	1.3048	0.8511	0.1283	0.3743	0.474	0	0.4917
HPGD	0	0	0	0	0	0	0	0	0	0	0	0	0	0	0	0	0	0	0	0	11.349	0	0	0	0	0	0	0	0	0	0	0	0	0	0	0	0	0	0	0	0	0	0	0	0	0	0	0	0
HPR	25.7398	12.3453	58.9833	21.7347	21.4254	21.4536	33.6091	33.0304	26.1747	18.1328	21.2649	162.343	33.0458	56.4739	45.4966	70.6157	15.1971	24.0072	16.1835	13.781	85.8185	10.7002	14.0375	33.9821	18.3196	252.508	68.7639	162.035	4.9121	4.8537	4.3556	29.5865	78.1567	26.3879	99.5241	16.945	42.0316	26.8618	23.6938	19.8402	30.2374	75.6999	38.9203	11.315	43.336	11.2065	169.226	272.125	93.0816
HPRT1	4.2415	2.1913	0.8404	1.4272	2.1053	6.7509	22.7142	1.7727	1.9275	2.719	2.9426	0.5573	0.6599	6.3941	8.3141	0.7148	2.2233	6.5453	0.9847	6.8737	2.0537	1.221	9.1606	4.2774	2.1309	1.7064	14.8728	4.1384	7.0808	4.9482	2.2393	7.4642	2.6776	25.6517	2.7648	1.6148	2.1223	1.8449	1.4786	7.9004	1.0215	0.785	5.1636	10.3459	2.5935	3.4296	3.7148	3.6446	1.521
HPX	307.946	25.744	58.4302	49.4482	101.049	45.9198	39.7642	77.4957	60.34	34.368	52.3403	196.078	56.6894	95.1601	51.0793	61.1378	26.5261	59.5719	17.2379	41.2272	88.5651	11.3688	46.7374	115.633	25.2469	403.054	35.9734	60.7567	61.7513	23.4427	25.7612	43.464	58.1003	27.9495	95.7641	21.9529	79.8909	140.729	39.5028	24.207	18.1825	36.3034	18.6306	30.4541	103.011	16.1477	301.827	236.206	51.7717
HRAS	1.2204	0.3582	0	0.7319	0.2847	0.9463	1.3103	0.2055	0.1709	0.3655	0.2879	0	0	0.7089	0.4778	0	0.2829	0.8144	0	0.7898	0	0.0461	0.4838	0.6817	0.1211	0.4978	0.5682	0.5814	0.6436	0.1861	0	0.6444	0	1.3682	0.1429	0.131	0.1841	0.2129	0	0.4086	0.5661	0.2468	0.5849	0.3996	0	0	0.2468	2.3447	0
AGFG1	0	0.0518	0.0672	0.4759	0.1297	0.8049	1.3325	0.1785	0.1536	0.3651	0.1857	0.0559	0	0.2104	1.0732	0	0.2866	0.6085	0.0911	1.1529	0	0	2.4919	0.8782	0	0	0.5518	0.459	0	0.4032	0.2617	0.7084	0.2195	1.6181	0	0.156	0.2582	0.0371	0.264	0.8997	0.7696	0.2213	0.8325	1.3048	0.27	0.5815	0.4656	0.6072	0.3082
HRC	0	0	0	0	0	0	0	0	0	0	0	0	0	0	0	0	0	0	0	0	0	0	0	0	0	0	0	0	0	0	0	0	0	0	0	0	0	0	0	0	0	0	0	0	0	0	0	0	0
HRG	4.953	1.5751	1.2801	2.133	4.7057	2.6976	0.9269	2.4867	1.7377	1.8308	2.0884	4.5383	1.59	2.5243	1.4334	1.3416	0.8865	2.7647	1.0748	1.9748	2.4498	0.6156	2.6345	6.3918	2.4912	16.4965	2.4832	3.6476	6.8326	2.8922	2.329	2.5463	1.1174	0.5177	3.1044	1.4692	2.9795	2.7044	1.664	1.2087	1.357	1.2117	2.0413	3.9606	3.5015	0.7242	8.9823	8.5787	2.2227
PRMT2	0	0	0	0	0	0	0	0	0	0	0	0	0	0	0	0	0	0	0	0	0	0	0	0	0	0	0	0	0	0	0	0	0	0	0	0	0	0	0	0	0	0	0	0	0	0	0	0	0
PRMT1	1.3153	1.3921	0.233	1.1893	0.5737	4.1264	4.0257	1.1437	6.8667	2.8209	0.828	0	0	7.1589	3.226	0.1153	6.6152	4.7854	0.2625	14.5607	1.2269	0	5.7824	2.2058	0.3515	0.6681	11.1235	6.0769	4.1164	3.3943	2.9129	12.5682	0.4725	5.1111	0.7013	2.5214	1.2712	0.2734	0.6345	4.0633	6.0951	0.556	4.5473	1.0501	0.4374	2.3974	0.8109	2.6398	0.5473
HSBP1	0	2.6954	0	2.7635	2.3064	7.5651	14.3201	0.6996	0.7167	2.0714	1.4476	0	0.1807	7.6268	2.19	0	1.0667	6.57	0.3512	6.0857	0.2683	0	6.0836	4.1404	1.1489	0.7271	3.1911	1.9757	0.9907	1.8623	1.0937	1.8033	0	3.1904	0	0.679	1.8508	0.5825	1.114	2.9864	9.1717	0.0447	7.2244	3.0151	0	2.5857	2.6034	3.6716	0
HSD3B1	0	0	0	0	0	0	0	0	0	0	0	0	0	0	0	0	0	0	0	0	0	0	0	0	0	0	0	0	0	0	0	0	0	0	26.9085	1.7112	0.3082	0	0	0	0	0	0	0	0	0	0	0	0
HSD3B2	0	0	0	0	0	0	0	0	0	0	0	0	0	0	0	0	0	0	0	0	0	0	0	0	0	0	0	0	0	0	0	0	0	0	43.8868	2.3411	0.4231	0	0	0	0	0.0314	0	0	0	0	0	0	0
HSD11B1	0	0	0	0	0	0	0	0	0	0	0	0	0	0	0	0	0	0	0	0	0	0	0	0	0	0	0	0	0	0	0	0	0	0	5.7318	0.1477	0	0	0	0	0	0	0	0	0	0	0	0	0
HSD11B2	0	0	0	0	0	0	0	0	0	0	0	0	0	0	0	0	0	0	0	0	0	0	0	0	0	0	0	0	0	0	0	0	0	0	0	0	0	0	0	0	0	0	0	0	0	0	0	0	0
HSD17B1	0	0	0	0	0	0	0	0	0	0	0	0	0	0	0	0	0	0	0	0	0	0	0	0	0	0	0	0	0	0	0	0	0	0	0.199	0	0	0	0	0	0	0	0	0	0	0	0	0	0
HSD17B2	0	0	0	0	0	0	0	0	0	0	0	0	0	0	0	0	0	0	0	0	0	0	0	0	0	0	0	0	0	0	0	0	0	0	0	0	0	0	0	0	0	0	0	0	0	0	0	0	0
HSD17B4	2.142	0.8726	0.1642	1.7958	0.1339	2.9544	6.2774	0.437	0.3948	1.0738	0.2117	0.1315	0.0191	1.5215	2.8317	0.2265	1.5608	4.3618	0.6639	1.4001	0.2965	0.0166	4.9731	2.6139	0.5651	0.2784	1.4646	0.8374	1.8728	0.6664	0.4231	2.5622	0.7814	5.5074	1.1687	0.4317	0.6534	0.2315	0.5146	1.7233	2.6249	0.8988	1.6935	4.7743	1.4446	3.6245	0.2744	2.8118	0.8475
HSF1	0	0.4067	0	0.1467	0	0.5246	0.2106	0	0	0.403	0	0	0	0	0	0	0.2565	1.354	0	1.2373	0	0	0.8315	0.3981	0.0204	0	0.7531	0.4942	0	0	0.1834	0	0	0.344	0	0	0	0	0	0.4476	0.639	0	0.4282	0.9196	0.255	0.6225	0.2936	0.4591	0
DNAJB2	0	0	0	0	0.0659	0	0	0	0	0	0	0	0	0	0	0	0.0848	0.5327	0	0.2278	0.08	0	0	0	0	0	0	0	0	0	0	0	0	0	0	0.0188	0	0	0.0502	0	0	0	0	0	0	0.5	0.4222	0.5348	0
DNAJA1	3.181	0.5544	0.0698	0.4825	1.2488	2.5074	5.002	0.3406	0.2735	1.1609	0.7718	0	0.0996	6.9762	1.4906	0.1872	0.6314	2.34	0.2096	3.6909	0	0.0042	4.9272	4.8223	0.4438	3.6256	2.2035	4.2943	7.9027	0.8633	0.9427	6.0261	0.3891	14.104	0.8855	0.2606	0.5742	1.0348	0.292	1.8502	3.9686	0.3395	8.6097	2.2239	0.377	1.8244	2.4338	4.302	1.3332
HSPA1A	6.5861	15.6032	6.8263	19.68	26.7305	85.9457	38.5441	5.8956	6.3045	10.073	21.2832	1.8373	1.9948	47.5209	31.3468	4.4866	14.2482	34.9301	4.0292	64.5885	13.6812	1.0058	42.3976	31.7189	10.1387	14.3272	59.5939	65.5849	26.7172	16.9519	15.8414	48.3367	6.689	32.0353	5.3631	4.8714	6.9837	20.5239	9.6296	25.3522	29.447	10.4429	23.0965	35.008	14.6227	50.2917	61.9479	39.3364	10.952
HSPA1B	6.5861	15.6032	6.8263	19.68	26.7305	85.9457	38.5441	5.8956	6.3045	10.073	21.2832	1.8373	1.9948	47.5209	31.3468	4.4866	14.2482	34.9301	4.0292	64.5885	13.6812	1.0058	42.3976	31.7189	10.1387	14.3272	59.5939	65.5849	26.7172	16.9519	15.8414	48.3367	6.689	32.0353	5.3631	4.8714	6.9837	20.5239	9.6296	25.3522	29.447	10.4429	23.0965	35.008	14.6227	50.2917	61.9479	39.3364	10.952
HSPA1L	4.6499	10.7748	2.2141	11.0755	8.7451	33.7863	31.9627	4.291	3.4489	6.3965	7.336	0.8573	0.6682	33.9717	23.7773	1.9177	7.8661	26.3797	2.6445	34.6625	6.0975	0.5494	34.5063	21.878	4.7916	8.829	21.8182	22.2848	14.6	8.2888	7.1191	25.6931	4.4546	26.9018	3.8137	2.2826	3.279	7.4005	3.7235	14.9709	19.6584	4.4365	15.7412	17.5505	7.6914	20.3411	29.4443	23.9791	4.1539
HSPA2	8.8753	13.7852	2.3448	15.2597	4.5457	27.762	45.8531	3.7947	3.4976	10.4713	5.335	0.8209	0.5241	44.2867	32.4954	1.2248	10.4632	37.0053	2.5384	35.2617	5.2956	0.4411	45.3673	27.0941	3.3213	4.7202	23.2651	19.1809	17.8342	12.3247	10.6013	33.9926	4.8496	33.135	8.6099	2.9718	5.907	4.6735	6.7833	21.3292	22.8427	5.8593	19.0174	22.1066	8.9485	15.2509	9.6605	28.1294	5.8329
HSPA4	2.8301	1.5758	0.3789	1.8093	1.8596	5.9088	13.2136	0.9243	0.8538	1.4949	1.8772	0.2433	0.1568	6.7174	4.1378	0.5291	2.3864	10.4413	0.44	8.7919	0.8212	0.0943	15.7295	9.9459	1.9241	0.5952	4.7536	3.3396	5.5112	2.3303	2.1774	6.9749	0.554	11.0212	1.7892	1.093	2.0951	0.9885	1.9316	6.4816	9.176	1.6833	7.6226	7.3138	2.0295	4.3115	2.8618	7.9833	1.535
HSPA5	28.4953	81.6098	11.5383	75.8411	26.6276	183.256	409.005	27.0351	22.525	59.9908	33.5317	5.7964	2.6533	159.282	221.305	10.4418	40.6469	194.753	23.1788	221.512	26.2027	2.0641	306.976	143.839	28.9603	34.654	122.325	97.0918	58.062	37.9352	29.8938	214.718	27.8974	297.971	36.4415	20.3473	40.4474	14.9498	35.3073	128.744	129.035	41.8619	100.736	114.925	41.0127	99.8233	44.124	143.538	51.2987
HSPA6	1.4607	2.6047	1.195	2.2323	2.4363	11.878	10.1127	1.1392	1.0071	1.7021	1.9877	0.4112	0.2393	11.2641	7.2182	0.612	2.1431	5.949	0.8348	12.9276	2.5943	0.2432	9.4232	7.2304	1.5399	2.8066	10.638	11.9734	7.5875	4.0806	2.4351	10.6987	1.6543	6.7547	1.4285	0.8275	0.9934	3.1279	1.5289	6.2399	7.6658	1.9322	5.784	7.5892	3.6123	11.981	9.0225	8.0848	1.802
HSPA8	43.1178	54.7475	12.6816	50.9691	20.0882	87.6474	166.198	20.6561	14.6914	48.8576	19.5101	6.4417	2.8743	169.697	119.882	7.4186	37.8992	161.588	10.6572	153.007	19.7511	2.406	196.525	140.294	18.5831	20.5017	116.409	72.3383	79.1121	59.4975	43.2553	132.751	18.2344	145.148	43.5931	18.8834	27.7166	15.6884	36.5743	123.09	97.2823	23.6791	80.5074	94.83	39.0674	63.2939	45.0708	177.258	30.797
HSPA9	26.6337	16.8482	2.4184	6.5562	5.3656	28.7087	50.571	4.2446	9.2095	10.8857	5.2399	1.0202	0.2984	17.5344	20.4935	2.6418	19.1293	91.5439	3.3063	40.2567	6.0485	0.1307	70.0746	35.6343	8.5088	2.8455	16.663	10.6749	11.677	11.5236	7.156	16.3178	2.9738	42.3804	11.7454	6.1331	10.016	2.6505	4.3953	25.7272	62.2741	7.273	43.0945	56.104	14.2446	36.3692	8.7035	20.0733	5.8488
HSPB1	187.575	107.522	53.9266	133.441	99.1628	112.256	1033.05	30.4665	24.8467	45.646	40.3029	22.5431	9.2651	261.714	256.656	19.0437	65.2593	307.262	13.6527	386.197	129.829	1.6139	251.629	183.343	50.168	58.328	185.134	124.81	228.226	146.397	102.407	125.173	72.6759	608.868	9.8513	18.2497	72.2543	207.949	74.8843	216.297	196.426	64.8954	183.38	428.893	146.786	70.9074	135.27	71.6406	21.3015
HSP90AA1	59.0341	45.3638	11.7539	61.2749	44.2268	96.1539	553.158	28.7452	23.7648	52.9205	33.6658	3.866	3.0635	202.447	91.9887	6.3443	43.1686	175.161	8.4241	247.566	21.2988	1.837	242.956	126.714	25.7301	28.6823	212.923	114.757	113.809	63.8927	43.1514	332.79	18.5002	421.464	32.2597	16.4524	33.3764	15.6633	36.1	133.558	323.887	41.1062	225.672	83.4074	40.1125	76.1896	61.7368	212.918	30.3951
IGSF3	0	0	0	0	0	0	0	0	0	0	0	0	0	0	0	0	0	0	0	0	0	0	0	0	0	0	0	0	0	0	0	0.2423	0	0	0	0	0	0	0	0	0	0	0	0	0	0	0	0	0
HSP90AB1	43.415	54.5455	7.487	48.2535	29.6727	129.201	218.24	21.9632	14.6149	46.9411	26.6535	3.3219	2.3145	275.682	127.655	7.2415	36.3985	198.693	6.7194	200.311	16.2066	1.0838	351.567	148.837	18.8429	26.0486	264.99	110.291	91.4877	41.959	27.6675	199.444	14.1271	174.769	29.8082	11.4982	21.3495	11.2877	35.5826	171.86	169.485	21.0518	120.191	113.741	34.1868	72.6895	45.1945	281.985	23.6228
HSPD1	32.0074	134.511	8.3047	40.4393	19.4119	159.949	159.379	22.4949	19.4766	53.791	26.7104	3.4775	1.3161	182.896	95.8315	3.9648	64.5113	293.774	9.6126	290.22	13.5756	0.8045	212.027	135.288	22.2205	73.0594	250.262	87.1575	97.5332	52.3711	52.9537	99.6087	9.3218	100.898	40.3273	8.95	15.2888	6.2236	16.0236	62.2183	117.09	19.7522	87.0718	172.725	42.7007	77.9128	25.8898	231.849	17.9204
HSPE1	31.8821	232.35	10.7135	48.8053	18.8715	173.589	204.292	27.095	16.2042	55.3106	22.6124	5.5053	2.8269	142.359	101.18	4.9743	52.0318	287.519	10.4033	290.983	19.8365	0.7723	182.801	91.4563	17.5919	6.4265	203.634	65.3552	106.819	63.9973	40.8675	65.312	11.8819	72.8409	18.2371	8.8556	12.9732	9.5662	18.3708	66.5464	91.5717	18.5496	62.8299	224.334	103.188	137.758	18.3068	167.079	16.7854
DNAJB1	1.9225	2.5421	1.0221	3.0151	2.2971	4.546	13.3632	0.6744	0.922	1.7701	1.8934	0	0.4959	6.3248	3.9895	0.3605	1.7426	4.8927	0.4998	7.1321	2.4805	0	3.6147	4.7701	0.7559	1.0175	5.6548	3.3117	4.9055	3.0523	3.1962	6.5861	1.0907	6.1752	1.8903	1.3495	1.9087	4.5665	2.8462	11.1873	5.5963	2.2739	4.8974	4.7221	2.3157	3.2029	4.4351	3.6787	1.2795
HSPG2	4.5634	0.7052	0.9892	2.1735	0.2211	2.5623	2.3377	0.148	0.3138	0.2894	0.1741	0.3312	0.0963	1.0266	2.0327	0.2029	0.526	1.6722	0.311	0.5243	0.9089	0.0399	0.9099	5.6654	0.1206	1.0346	2.1124	0.8885	2.1539	1.203	0.3822	2.79	3.2249	2.2259	1.2541	0.5484	0.7598	5.2995	1.1484	3.1596	3.4879	2.4429	4.6609	1.2329	2.068	0.8605	0.8153	5.0209	0.5391
HUS1	0	0	0	0	0	0	0	0	0	0	0	0	0	0	0	0	0	0	0	0	0	0	0	0	0	0	0	0	0	0	0	0.1524	0	0	0	0	0	0	0	0	0.0292	0	0	0	0	0	0	0	0
TNC	0	3.7256	0.6214	0.5894	0	1.3876	1.6537	0.3982	0.3301	0.9732	0.2259	0.004	0.1186	0.1734	1.0627	0.1737	1.6402	9.5413	0.1795	0.7346	0.6468	0.1666	1.4453	8.7756	0.8775	6.8008	1.1863	0.4855	3.7687	0.1304	0.2171	63.8781	0.369	2.3909	0.038	0.5795	1.3687	2.32	0.7986	3.3106	3.6154	0.1809	5.3819	11.1728	0.8083	0.7578	0.094	19.5219	0.2669
IARS	0.4318	1.0596	0.0666	0.3761	0.0892	1.7045	2.4469	0.244	0.1411	0.8725	0.1722	0	0.0071	3.1614	3.2364	0.1825	1.0128	2.4199	2.1004	1.7142	0.0954	0.0071	3.3151	2.9086	0.1991	0.3772	2.8692	2.3428	0.9315	1.0127	0.6984	1.8513	2.3669	4.3699	0.5252	0.2358	0.2974	0.5134	0.9372	2.3838	1.5542	0.2501	1.1168	0.9304	0.2153	1.7428	0.1575	2.5421	0.4325
ICA1	0	0	0	0	0	0	0	0	0	0	0	0	0	0	0	0	0	0	0	0	0	0	0	0	0	0	0	0	0	0	0	0	0	0	0	0	0	0	0	0	0	0	0	0	0	0	0	0	0
ICAM1	0.12	0.6371	0.1528	0.7663	0.1217	1.1163	0.1455	0.0592	0.0676	0.4803	0.2209	0.2176	0.031	0.5917	0.9948	0.1734	0.3885	2.5174	0.2729	2.942	0.2196	0.0447	2.8724	0.7591	0.1623	1.006	4.2529	1.9651	1.9367	0.9146	0.9908	0.3339	0.2678	0.1497	0.0495	0.755	2.0315	0.1415	0.5766	2.2065	0.1574	0.2768	0.1528	7.3811	1.0129	1.4909	0.5055	1.0454	0.6934
ICAM2	0	0	0	0	0	0	0	0	0	0	0	0	0	0	0	0	0	0	0	0	0	0	0	0	0	0.0633	0	0	0	0	0	0	0.1	0	0	0	0	0	0	0	0	0	0	0	0	0	0	0	0
ICAM3	0	0	0	0	0	0	0	0	0	0	0	0	0	0	0	0	0	0	0.1277	0	0	0	0	0	0	1.0951	0	0	0.0501	0	0	0	0	0	0	0.0979	0.0892	0	0	0	0	0	0	0	0	0	0	0	0.0928
ICT1	0	0	0	0	0	0	0	0	0	0	0	0	0	0	0	0	0	0	0	0	0	0	1.1943	0	0	0	0	0	0	0	0	0	0	0	0	0	0	0	0	0	0	0	0	0	0	0	0	0	0
IDE	0.4023	0	0	0.1003	0	0.2414	1.1097	0	0	0.0199	0.0246	0	0	2.0311	0.3933	0.0179	0.0819	0.5161	0	1.3042	0	0.0292	0.5015	0.2175	0.0218	0	0	0.1363	1.3906	0.3541	0.0492	0.1466	0	0.8807	0.0844	0	0.0295	0	0.0332	0.6618	0	0.0218	0	0.0727	0.0177	0	0	0	0
IDH1	5.6773	5.9795	5.8506	8.0347	13.6426	18.4196	4.5759	3.6579	4.2918	5.1142	7.0453	3.5006	0.8475	24.4328	12.8168	1.8388	11.6031	51.7648	2.7786	22.8486	4.2268	0.2867	43.9341	30.9536	7.6912	1.1362	12.4838	16.4158	21.6453	11.8397	9.8057	5.7857	5.2429	8.1681	7.4921	5.1588	7.6313	4.2852	5.1308	11.0119	6.6723	10.202	7.2185	28.0898	16.165	7.6099	19.8281	29.8637	7.0818
IDH2	12.3842	11.3582	2.1505	10.1491	1.8231	40.2591	39.9527	4.5179	4.3265	13.0925	3.6007	0.9225	0.4403	21.031	21.0668	1.1518	7.2726	19.6447	2.4342	32.4703	3.9656	0.2388	48.5992	28.2393	5.5961	7.3301	14.0408	9.6432	24.909	13.5325	11.4146	22.3487	3.6248	56.612	2.0733	2.2796	4.9181	3.3244	3.5401	15.4757	70.7098	6.8569	58.9811	12.1386	8.3316	5.6857	3.7486	10.8997	4.6516
IDH3A	0.7161	1.4374	0.6224	1.0497	0.976	1.832	2.2552	0.4913	0.4924	0.6483	1.1983	0.4317	0.0089	2.0407	1.9535	0.1259	0.7118	2.1336	0.3909	7.478	0.6456	0	6.5716	4.8637	0.7713	0.4049	2.7956	1.9958	0.8712	1.7339	1.9514	1.38	0.5738	4.4143	0.5717	0.5346	0.3433	0.8965	0.3794	1.6797	1.5861	1.6776	2.2739	4.3839	2.4997	2.7631	0.8027	1.7868	0.6118
IDH3B	0.1605	0	0.1829	0.0503	0	0.182	0.1629	0	0.1355	0.2404	0.1776	0	0.0089	0.5766	3.3987	0.2056	0.6623	0.4023	0.1448	4.9099	0	0	2.4656	1.9358	0.3029	0	1.2895	0.7056	0.7396	0.6431	0.5087	0.2947	0.0088	1.9774	0.1272	0.0667	0.0638	0.1999	0	0.0438	0.5602	0.165	0.1552	1.4404	0.8089	0.4082	0.0131	1.4735	0.0726
IDH3G	0	0.3766	0.0966	0.192	0	0.3521	0	0.0379	0	0.1653	0	0	0	0.1231	0.233	0	0	0	0.0055	1.8625	0.1444	0	0.8784	0.6145	0.0383	0	0.3674	0.4209	0	0.2034	0.1433	0.2672	0.0034	0.392	0	0	0.018	0.0419	0	0.0331	0.3036	0.1351	0.1399	1.5573	0.1583	0.2331	0.0542	0.3661	0.1583
IDI1	0.0183	0	0	0	0	0	1.6555	0.4339	0.2187	0.5972	0.2346	0	0	0	0.7641	0.0629	0.4156	2.4278	0	0.8582	0	0	1.2673	0.2069	0.0358	0	0.3955	0	0	0	0.0115	3.3915	0	1.5735	1.3004	0.0709	0	0	0.1002	0.1923	0.1884	0	0.4238	0.5823	0	0	0	0	0
IDUA	0	0	0	0	0	0	0	0	0	0	0	0	0	0	0	0	0	0	0	0	0	0	2.2672	1.836	0.0075	0	0	0	0	0	0	0	0	0.1656	0	0	0	0	0	0	1.8697	0	0.2891	0.0315	0	0	0	0.019	0
CFI	4.5275	0.8045	0.7637	0.8614	1.147	0.6623	0.3982	1.1998	0.7755	0.3413	0.3748	1.9178	0.6643	1.9686	1.1412	0.3192	0.3588	1.1502	0.294	0.9445	1.1776	0.106	2.66	3.2661	0.7057	7.2077	0.9119	1.9072	1.9053	0.4872	0.3449	1.0357	0.9963	0.3148	1.1343	0.3068	1.2126	1.5897	0.452	0.5938	0.5502	0.576	0.671	0.579	1.1149	0.1366	4.7307	4.3271	0.8843
IFI16	0.4436	1.944	0.3816	1.319	0.5052	3.8182	0.4071	0.5457	0.4774	1.0849	1.2522	0.095	0.051	2.8088	5.72	0.7654	1.2685	2.178	0.6343	8.1552	0.5519	0.079	12.9713	5.4186	1.6569	0.5081	5.0747	3.0547	6.4758	4.2034	4.3428	0.6578	0.3773	0.5217	0.2466	0.4176	0.8065	0.2664	0.5596	2.9476	0.5453	0.7376	0.7042	7.3101	1.4416	8.6182	1.202	3.3028	1.0932
IFI27	0	0	0	0	0	0	0	0	0	0	0	0	0	0	0	0	0	0	0	1.4289	0	0	0	0	0	0	0	0	0	0	0	0	0	0	0	0	0	0	0	0	0	0	0	1.0709	0	0	0	0	0
IFI35	0.2993	0.3116	0	0	0	0	0	0	0	0	0	0	0	0	0.2533	0	0.0798	0.69	0	0.1711	0	0	0.3773	0.3439	0.1756	0.2208	0	0	0	0	0	0	0	0	0	0	0	0	0	0	0	0	0	0	0	0	0	0	0
SP110	0	0	0	0	0	0	0	0	0	0	0	0	0	0	0	0	0	0	0	0	0	0	0	0	0	0	0	0	0	0.0134	0	0	0	0	0	0	0	0	0	0	0	0	0	0.0836	0	0	0	0	0
IFIT2	0	0.0298	0	0	0	0.2489	0.1334	0	0.0213	0	0.0746	0	0	0	1.5387	0.0346	0.1646	0.701	0.0203	0.8042	0	0	1.1724	3.1155	0.1762	0.0229	1.1854	0.3103	0.3019	0.3204	0.1421	0	0.1863	0.4235	0	0.02	0	0	0	0.0897	0	0	0	4.2692	0.5108	2.2688	0	0.3763	0.0635
IFIT1	0.8057	2.3445	0.3707	1.1427	0	6.5949	2.4427	0.9297	0.8389	0.5862	2.9943	0.1872	0	2.9522	14.007	0.5111	4.9442	5.4787	0.4203	12.8885	0.0707	0	8.5173	11.3138	2.1217	1.0065	6.0378	4.1287	6.4999	1.7528	2.8096	3.1114	0.6957	1.9872	0	0.2991	0.5875	0.3941	0	2.0333	0	0.4165	1.1355	23.5226	3.4544	10.5967	2.5619	6.547	1.4911
IFIT3	0	0	0	0	0	1.2126	2.0939	0.1612	0.2388	0.7104	1.6677	0	0.0192	1.5269	5.8625	0.1492	0.8648	2.2831	0.0382	1.7328	0.0572	0	4.054	3.7066	1.1168	0.0771	1.9294	0.7893	3.0819	2.2629	1.1677	0	0.3349	2.8334	0	0.0832	0.2342	0	0	0.3236	0	0	0	12.378	2.3054	5.4916	0.4037	1.9597	0.402
IFRD1	0	0	0	0	0	0.0335	0	0	0	0	0	0	0	0	0	0	0	0	0	0.0128	0	0	0	0	0	0.0251	0.1507	0.0387	0	0	0	0	0	0	0	0	0	0	0	0	0.0673	0	0.0596	0	0	0.0889	0.0187	0.0424	0
IGBP1	0	0.1545	0	0	0.0981	0.4727	2.4439	0	0	0.5296	0.1811	0	0	0.2946	0.1236	0	0	0.2591	0	0.3869	0	0	0.3089	1.0093	0.151	0	0.8434	0.3185	0.304	0.2869	0.3299	1.346	0.0216	0.2582	0	0.1125	0	0	0	0.7151	0.607	0	0	0.6228	0	0	0.2139	0	0.1611
IGF1R	0	0	0	0	0	0	0	0	0	0	0	0	0	0	0	0	0	0	0	0	0	0	0	0	0	0	0	0	0	0	0	0	0	0	0	0	0	0	0	0	0.0183	0	0.001	0	0	0	0	0	0
IGF2	0	0	0	0	0	0	0	0	0	0	0	0	0	0	0	0	0	0	0	0	0	0	0	0	0	0.3924	0	0	0	0	0	0	0	0	0	0	0	0	0	0	0	0	0.5648	0	0	0	0	0	0
IGF2R	0.0549	0.0246	0.0018	0.1918	0	0.0194	0.8724	0	0	0	0.0208	0.0178	0	0.3006	0.3428	0.0167	0.0094	0	0.0045	0.1031	0	0	0.2336	0.4528	0	0.0574	0.2159	0.1281	0.0549	0	0.001	0.8867	0.0251	0.5679	0.2105	0.0445	0.0733	0.0296	0.0751	0.5952	0.6698	0.096	0.5659	0.3589	0.0234	0	0.1155	0.6242	0.052
IGFALS	2.4444	0.083	0.6002	0.0495	0.0713	0	0	0.4011	0.2855	0.1473	0.5749	0.7263	0.1433	0	0	0.1744	0	0	0.0295	0	0.0649	0.0195	0	0	0.0672	2.767	0	0	1.0284	0	0.0411	0.0545	0.0484	0	0.4091	0.0263	0.1001	0.4361	0	0	0	0	0	0	0.0353	0	0.7907	0	0
IGFBP1	0	0	0	0	0	0	0	0	0	0	0	0	0	0	0	0	0	0	0	0	0	0	0	0	0	0	0	0	0	0	0	0	0	0	0	0	0	0	0	0	0	0	0	0	0	0	0	0	0
IGFBP2	0.4259	0	0	0	0.1147	0	0	0	0	0	0	0	0	1.0125	0	0	0	4.12	0	0	0	0	3.7289	8.0523	0.4123	3.3365	0.1522	0.884	5.3605	0.0813	0	1.6696	0	0.8943	0.1632	0	0.1289	0	0	0	0.4084	0.0684	1.0397	0.8654	0.0717	0	0.0475	5.0052	0.0722
IGFBP3	1.1881	0	0.0768	0	0	0	0	0	0	0	0	0.1134	0	0	0	0	0	0	0	0	0	0	0	0.4103	0	0.1604	0	0	0	0	0	0.4728	0	0	0	0	0	0	0	0	0	0	0	0.6467	0	0	0	0	0
IGFBP4	0	0	0	0	0	0	0	0	0	0	0	0	0	0	0	0	0	0	0	0	0	0	0	0	0	0.2248	0	0	0.3752	0	0	0.1365	0	0	0	0	0	0	0	0	0	0	0	0.0904	0	0	0	0	0
IGFBP5	0	0	0	0	0	0	0	0	0	0	0	0	0	0	0	0	0	0.3648	0	0	0.0143	0	0	0.955	0	0	0	0	0.4902	0	0	0	0	0	0	0	0	0	0	0	0	0	0	0.0815	0	0	1.4998	0	0
IGFBP7	3.886	0.4987	0	1.0461	0.0637	0.6301	0.9324	0.0299	0	0.2065	0.0351	0	0	1.3198	0.5774	0.0744	0.0732	0.8891	0.242	0.7389	0.2231	0	2.884	7.5744	0.3196	0.6185	0.5439	0.5687	0.3526	0.3028	0.0831	0.3522	0.052	0.5742	1.0167	0.2214	0.1916	0.1861	0.3196	0.5904	1.2557	0.0954	1.0182	1.8516	0.1791	0.1866	0.1205	1.6368	0.0957
CYR61	0	0	0	0	0	0	0	0	0	0	0	0	0	0	0	0	0	0	0	0	0	0	0	0	0	0	0	0	0	0	0	0	0	0	0	0	0	0	0	0	0	0	0	0	0	0	0	0	0
IGHMBP2	0	0	0	0	0	0	0	0	0	0	0	0	0	0	0	0	0	0	0	0	0	0	0	0	0	0	0	0	0	0	0	0	0	0	0	0	0	0	0	0	0	0	0	0	0	0	0	0	0
IGJ	25.0248	0	1.3092	0	0.5891	1.7993	0	1.4794	1.3076	1.4513	1.2279	4.8837	0.9558	0	0	2.7637	0.4952	1.7923	0.7859	0	1.6787	0.484	3.4961	3.7673	1.5955	3.4468	0	2.7508	0	0	0	0	2.4674	0	1.8907	0.7697	1.2321	4.1296	1.5976	1.2148	0	0.6376	0	0	1.9382	0	2.2674	1.926	1.2736
RBPJ	0	0	0	0	0	0	0	0	0	0.4542	0	0	0	1.066	0	0	0	0	0	0	0	0	0	0	0	0	0.3598	0	0	0	0	1.0994	0	0.095	0	0	0	0	0	0	0.4091	0	0.7199	0	0	0	0	0.7663	0
IGSF1	0	0	0	0	0	0	0	0	0	0	0	0	0	0	0	0	0	0	0	0	0	0	0	0	0	0	0	0	0	0	0	0	0	0	0	0	0	0	0	0	0	0	0	0	0	0	0	0	0
IK	0	0.3564	0	0.1645	0.0353	0.2856	2.7281	0.0154	0.0072	0.629	0	0	0	1.4902	0.365	0	0.0473	0.5135	0	1.0199	0	0	0.729	0.0714	0.0198	0	0.7586	0.3232	0.5093	0.2138	0.1245	0.6093	0	0.9568	0.0243	0	0.076	0	0.1419	0.4136	6.1677	0	0.4806	0.1448	0	0.6708	0.221	0.4655	0.0167
IKBKB	0	0	0	0.5224	0	0.4873	0	0	0	0	0	0	0	0	0	0	0	0	0	0	0	0	0	0.005	0	0	0	0.0078	0	0	0	0	0	0.0807	0	0	0	0	0	0.043	0	0	0	0.0573	0	0.0092	0	0	0.1992
IL1RAP	0	0	0	0	0	0	0	0	0	0	0	0	0	0	0	0	0.0417	0.6052	0	0.3001	0	0	0	0	0	0	1.4847	0.1958	0	0	0	0	0	0	0	0	0	0	0	0	0	0	0	0	0	0	0	0	0
IL1RN	0.1348	0	0	0	0	0.2246	0	0	0	0	0	0	0	0	0	0	0	0	0	0.3004	0	0	0	0.1813	0	0	0	0	0.2036	0	0	0	0	0	0	0	0	0	0	0.3747	0	0	0	0	0	0.2423	0	0	0
IL6ST	0	0	0	0	0	0	0	0	0	0	0	0	0	0	0	0	0	0	0	0	0	0	0	0	0	0	0	0	0	0	0	0	0	0	0.0079	0	0	0	0	0	0	0	0	0	0	0	0	0	0
CXCR2	0	0	0	0	0	0	0	0	0	0	0	0	0	0	0	0	0	0	0	0	0	0	0	0	0	0.8365	0	0	0	0	0	0	0	0	0	0	0	0	0	0	0	0	0	0	0	0	0	0	0
IL16	0	0	0.005	0.0325	0	0	0	0	0	0	0	0	0	0	0.1092	0	0	0	0.0899	0	0	0	0	0	0.062	1.9795	0	0	0	0.0017	0	0	0.0388	0	0	0.1452	0	0	0	0	0	0	0	0	0.0126	0	0	0	0
IL18	0.077	0	0	0.644	0	0	0.3317	0	0	0	0	0	0	0	0.3252	0	0	0	0	0	0	0	0	0.3592	0.0537	0	0	0.1695	0.2811	0.4682	0	0	0.201	0.1367	0	0.082	0.1499	0	0.1779	1.0535	0	0	0	0.7253	0.1044	0	0	0	0.1193
FOXK2	0	0	0	0	0	0	0.0283	0	0	0	0	0	0	0	0	0	0	0	0	0	0	0	0	0	0	0	0	0	0	0	0	0	0	0	0	0	0	0	0	0	0	0	0	0	0	0	0	0.0176	0
ILF2	14.1892	29.7047	4.89	23.5302	15.0618	37.9215	50.0596	10.833	10.4455	17.7165	18.0333	1.6734	0.5291	78.9138	35.403	1.6827	17.9712	57.9311	3.3436	46.1655	8.4582	0.0971	39.1993	37.9583	8.6686	3.39	43.8008	33.6197	41.6592	14.7555	18.3714	44.425	5.6475	38.9108	6.3861	6.659	13.2043	5.593	8.4501	25.2502	59.6411	11.1211	45.1955	36.9178	8.3065	27.0237	11.8944	33.2382	9.6883
ILF3	6.1459	12.7993	0.9098	7.0582	2.4946	10.896	16.7021	2.968	2.5439	6.3558	3.5016	0.2165	0.2117	30.7881	11.3084	0.9405	5.1336	15.67	1.0247	16.3959	1.9865	0.0872	40.3312	13.7114	2.8997	0.5505	23.0039	18.1329	18.045	9.0737	7.9153	22.1365	1.0541	24.1248	2.6055	2.3371	4.7742	1.5388	4.1734	15.6372	33.8465	2.9653	23.5936	12.0622	2.6093	10.6947	5.3029	15.7783	3.6291
ILK	0.5087	1.1686	1.9475	3.8341	1.3229	3.6678	0	0.3186	0.7696	1.9844	1.0728	0.9869	0.263	2.7429	2.3463	0.2739	1.0614	5.7831	0.4814	3.2426	3.1765	0.074	1.9503	6.0937	0.5638	0.8753	2.2784	1.8224	4.2896	3.3861	1.6291	1.271	2.5609	0.5982	1.3797	0.9058	1.0004	7.8264	1.5321	3.3625	3.5158	2.2322	2.8185	2.6148	6.3305	0.8339	3.5632	3.6373	1.2756
IMPA1	1.2822	0.5957	0.7946	0.3077	1.0742	1.4973	1.5107	0	1.0877	0.406	0.4356	0	0	1.6371	1.0141	0.0498	0.3308	3.8731	0.1247	2.145	0.6266	0	0	0	0	0	0	0	0	0.478	0.2575	1.1076	0.0694	1.3727	0.2581	0.7253	0.2222	0.147	0.6589	0.6999	0	0.1346	0.5389	1.0708	0.8786	0.4603	1.9156	4.192	1.1564
IMPA2	0.2752	0	0	0	0	0	0	0	0	0	0	0	0	0	0	0	0	0	0	0	0	0	0	0	0	0	0	0	0	0	0	0	0	0	0	0	0	0	0	0	0	0	0	0	0	0	0	0	0
IMPDH1	0	0	0.0396	0	0	0	0	0	0	0	0	0	0.0026	0	0	0	0	0	0.019	0	0	0.0069	0.5726	0	0	0.072	0	0	0	0	0.0573	0	0.0537	0	0	0	0	0	0.0327	0	0	0	0	0.1396	0	0	0	0	0
IMPDH2	1.1442	1.5375	0.3426	1.3642	0.5057	2.9735	1.2046	1.2037	1.0317	1.4886	1.1665	0.2139	0.1168	8.6149	3.314	0.2274	1.9022	5.5029	0.8161	4.5572	1.1229	0.001	10.3448	8.5698	1.8299	3.9102	12.3087	7.8998	3.7332	3.9954	4.7257	2.0613	0.6431	2.9295	1.223	0.8909	1.671	0.7995	0.8471	6.7392	17.2905	2.1012	10.2782	2.5445	0.9004	1.8756	0.7437	3.2155	1.3083
IDO1	0	0	0	0	0	0	0	0	0	0	0	0	0	0	0	0	0	0	0	0.2166	0	0	1.7538	0	0	0	0	0	0	0	0	0	0	0	0	0	0	0	0	0	0	0	0	0	0.012	0	0	0	0
ING1	0	0	0	0	0	0	0	0	0	0	0	0	0	0	0	0	0	0	0	0.0732	0	0	0	0	0	0	0	0	0	0	0	0	0	0	0	0	0	0	0	0	0	0	0	0	0	0	0	0	0
INHA	0	0	0	0	0	0	0	0	0	0	0	0	0	0	0	0	0	0	0	0	0	0	0	0	0	0	0	0	0	0	0	0	0	0	2.0477	0	0	0	0	0	0	0	0	0	0	0	0	0	0
INHBA	0	0	0	0	0	0	0	0	0	0	0	0	0	0	0	0	0	0	0	0	0	0	0	0	0	0	0	0	0	0	0	0	0	0	0	0	0	0	0	0	0	0	0	0	0	0	0	0	0
CXCL10	0	0	0	0	0	0	0	0	0	0	0	0	0	0	0	0	0	0	0	0	0	0	0	0	0	0	0	0	0	0	0	0	0	0	0	0	0	0	0	0	0	0	0	5.4081	0	0	0	0	0
INPP1	0	0	0.0189	0	0	0	0	0	0	0	0	0	0	5.3743	0	0	0	0	1.5836	0	0	0	0	0	0	0	0	0.1485	0.0881	0.0926	0.0581	0	0	0	0.126	0.0505	0.0439	0.0768	0.4272	0.3321	0	0	0	0.0824	0	0.1176	0.1694	0.1737	0.0711
INPP4A	0	0.0027	0	0	0	0.0039	0	0	0	0	0	0	0	0	0.0183	0	0	0.0467	0	0	0	0	0	0	0	0	0	0	0	0	0.0098	0.0883	0	0	0	0	0	0.0053	0	0	0	0	0	0	0	0	0	0	0
INPP5A	0	0	0	0	0	0	0	0	0	0	0	0	0	0	0	0	0	0	0	0	0	0	0	0	0	0	0	0	0	0	0	0	0	0	0	0	0	0	0	0	0	0	0	0	0	0	0	0	0
INPP5B	0	0	0	0	0	0	0.382	0	0	0	0	0	0	0	0	0	0	0	0	0	0	0	0	0	0	0	0	0	0	0	0	0	0	0	0	0	0	0	0	0	0	0	0	0	0	0	0	0	0
INPP5D	0	0	0	0	0	0.0354	0	0	0	0	0	0	0	0	0.0192	0	0	0	0.026	0	0	0	0	0	0	0.0757	0.0345	0.0343	0	0.0242	0	0	0	0	0	0	0	0	0	0	0	0.0102	0	0	0	0	0	0	0.0591
INPPL1	0.0067	0.053	0	0	0	0.1769	0.2142	0	0	0.0321	0.0022	0	0	0.0883	0.1092	0	0.0763	0.4554	0	0.4225	0	0	0.3732	0.127	0.0187	0	0.1309	0.0957	0.2575	0.0167	0.0217	0.0762	0	0.3504	0.0138	0.0153	0.0337	0	0	0.0895	0.1608	0	0.0323	0.3393	0.0129	0.0267	0	0.0093	0
INSR	0.0253	0	0	0	0	0	0.0712	0	0	0	0	0	0	0	0	0	0	0	0	0	0	0	0	0	0	0	0	0	0	0	0	0	0	0	0.2665	0	0	0	0	0	0	0	0	0	0	0.0586	0.0764	0	0
EIF3E	0.7333	1.2671	0.3427	1.4203	0.6303	2.3252	4.0363	0.6418	0.505	1.4646	0.7048	0.0321	0.0851	6.9224	4.7864	0.2501	1.8845	6.2917	0.3095	6.1746	0.2776	0.0301	4.0738	1.5538	0.3568	0.765	3.6603	2.5914	2.1518	1.3318	1.7418	2.4967	0.4014	4.9334	0.6337	0.4061	0.5599	0.3761	0.6914	3.6118	6.4037	0.8756	5.2884	2.5774	0.6645	2.4766	1.0554	3.4251	0.8059
IRAK1	0	0	0	0	0	0	0	0	0	0	0	0	0	0	0	0	0	0	0	0	0	0	0	0	0	0	0	0	0	0	0	0	0	0	0	0	0	0	0	0	0	0	0	0	0	0	0	0	0
ITGA6	0.1683	0.2765	0.172	0.0817	0.0152	0.3311	1.6467	0.0352	0.0992	0.0254	0.2391	0.0203	0.0325	1.1509	0.2546	0.0384	0.0846	0.1339	0.0113	0.4069	0.0658	0.0006	0.2942	0.1817	0	0.3817	0.2921	0.4355	0.6836	0.2882	0.5536	0.1003	0.1091	0.733	0.4251	0.0081	0.0542	0.2937	0.0214	0.1325	0.0779	0.073	0.0988	0.3369	0.1127	1.0168	0.1012	0.3391	0.074
IREB2	0	0	0	0	0	0	0.2131	0	0	0	0	0	0	0	0	0	0	0	0	0	0	0	0	0	0	0	0	0	0	0	0	0	0	0.2841	0	0	0	0	0	0	0.1275	0	0.1344	0	0	0	0	0.0857	0
IRF3	0	0.3323	0	0.1427	0	1.0509	0	0	0.0779	0.3162	0.2035	0	0	0.8535	0.5281	0	0.0118	0.3794	0	0.8196	0	0	0	0.4985	0.0862	0	0.5464	0.5835	0.1154	0.187	0.4388	0	0	0	0.0841	0.0086	0	0.0343	0.0099	0.1335	0	0.074	0	0	0	0	0.1683	0.9	0
IRF6	0	0	0	0	0	0	0	0	0	0	0	0	0	0	0	0	0	0	0	0	0	0	0	0	0	0	0	0	0	0	0	0	0	0	0	0	0	0	0	0	0	0	0	0	0	0	0	0	0
IRS1	0	0	0	0	0	0	0	0	0	0	0	0	0	0	0	0	0	0	0	0	0	0	0	0	0	0	0	0	0	0	0	0	0	0	0	0	0	0	0	0	0	0	0	0	0	0	0	1.6244	0
ISG20	0	0	0	0	0	0	0	0	0	0	0	0	0	0	0.5406	0	0.1877	0	0.247	0	0	0	0.2954	0	0	0	0	0.0453	0	0	0	0	0.0746	0.315	0	0	0	0	0	0	0	0	0	0.4873	0.0818	0	0	0	0
ISLR	0.3342	0.2745	0.1448	2.1225	0.5274	0.607	0	0.0555	0	0.1067	0.369	0.2264	0.1528	0.8649	0	0.0561	0.1699	0.4215	0.027	0	0	0	0	0.5924	0	0.7522	0	0.0951	0	0	0	4.9781	0	0	0	0	0.1286	0.5806	0	0	0	0	0.2319	0	0	0	1.231	0.826	0
ITGA1	0.148	0.0442	0.3825	0.3485	0.1758	0.6347	0	0.2278	0.2838	0	0.272	0.3152	0.0806	0	0.7617	0	0.239	0	0.0282	0	0.4027	0	0	0.4771	0	0.02	0.0329	0.2838	0	0.0804	0.017	0.5546	0.3355	0.0167	0	0.1198	0.0618	1.1063	0.1938	0.0179	0.0273	0.5557	0.0127	0	1.0707	0	0.5693	0.5241	0.0086
ITGA2	0.1496	0	0	0	0	0	3.1847	0	0	0	0	0	0	0	0	0	0	0	0	0	0	0	0	0	0	0.2204	0	0	0	0.035	0.2636	0	0.0191	2.6323	0.2457	0	0	0	0.0067	0	0	0	0	0	0	0	0	0.9314	0
ITGA2B	0	1.2379	0.0523	0	0	0	0	0.2471	0	1.059	0	0.0081	0	0	0	0.1515	0.3441	0	0.6237	0	1.3951	0.0862	0	0	0.0139	1.9847	0.864	0.1973	0	0	0	0	1.1576	0	1.757	0.3717	0	0	0.3053	0	1.5126	0.3657	0.104	0	0	0	0.0639	0	0.6812
ITGA3	0	0.1481	0	0	0.058	0.33	0	0	0	0.1458	0	0	0	0.5171	0	0	0	0.3373	0	1.1478	0.0841	0	0.4709	0.3521	0	0.5689	0.521	0.2693	0	0.2129	0.1297	0	0	0	0	0.0593	0.3234	0.1528	0	0	0	0	0.0462	0.2937	0	0.3931	0	0	0
ITGA4	0	0	0	0	0	0	0	0	0	0	0	0	0	0	0	0	0	0	0	0	0	0	0	0	0	0	0	0	0	0	0	0	0	0	0	0	0	0	0	0	0	0	0	0	0	0	0	0	0
ITGA5	0.0611	0	0.0517	0.1273	0	0.0674	0.0877	0	0.0155	0.0085	0	0	0.0592	0	0.0384	0	0.0417	0.2207	0.02	0.0666	0.0369	0	0	0	0	0.2037	0	0	0.0806	0.0682	0	0.128	0.0838	0	0.1059	0	0	0.1459	0.0291	0.0985	0	0.0458	0	0.2618	0	0	0.133	0.0812	0.0465
ITGA7	0	0	0.2979	0.0705	0	0	0	0	0	0	0	0.2781	0.0112	0	0	0	0	0	0	0	0.159	0	0	0.2369	0	0	0	0	0	0	0	0	0.1043	0	0	0.0052	0	1.4333	0.0391	0	0	0.7828	0	0	1.0346	0	0.0637	0	0
ITGA9	0	0	0	0	0	0	0	0	0	0	0	0	0	0	0	0	0	0	0	0.1284	0	0	0	0	0	0	0	0	0	0	0	0	0	0	0	0	0	0	0	0	0	0	0	0	0	0	0	0	0
ITGAL	0	0	0.0018	0	0	0	0	0	0	0	0	0	0	0	0	0	0	0	0.0052	0	0	0	0	0	0	0.0753	0	0	0	0	0	0	0	0	0	0	0	0	0	0	0	0	0	0	0.0349	0	0	0	0
ITGAM	0.03	0	0.3751	0.401	0	0	0	0.0647	0.135	0	0	0.2329	0.0032	0	0.6863	0.2497	0.0112	0.0784	0.1847	0	0.5092	0.177	0.5854	0.6206	0.0116	11.572	0.1285	0.067	1.67	0.1031	0.107	0	0.7423	0	0	0.0215	0.0255	0.0215	0.0244	1.8575	0	0.011	0	0.564	0.0333	0.1674	0	0	0.8054
ITGAV	0.5092	1.0758	0.4826	1.2283	0.5307	1.578	0.691	0.2024	0.1395	0.62	0.2516	0.0977	0.0591	0.3017	0.3366	0.1381	0.5881	2.1916	0.1833	1.2817	0.424	0.0242	3.5234	2.5699	0.3183	2.1737	1.3209	2.9088	2.0535	1.8129	1.367	0.4452	0.3694	0.696	0.3227	0.1867	0.5778	0.4775	0.9101	2.8648	0.2571	0.2001	2.3868	1.5373	0.3615	0.7457	2.2347	4.2904	0.6174
ITGAX	0	0	0	1.0737	0	0	0	0	0	0	0	0	0	0	0	0	0	0	0	0	0	0	0	0	0.0101	0.6681	0	0	0	0	0	0	0	0	0	0	0	0	0	0	0	0	0	0	0	0	0	0	0
ITGB1	2.5847	2.329	2.4888	4.3329	2.256	3.7496	10.4094	0.8996	1.2725	3.7663	1.6696	1.8626	0.8995	2.8268	4.7401	0.4389	1.3752	6.6617	0.9654	5.6888	4.6364	0.1621	5.8139	7.1066	1.4343	3.7936	6.016	4.2713	3.6577	4.8962	3.0977	4.0727	2.7137	9.6321	3.245	2.4116	3.1579	8.0736	4.5253	6.0447	6.1539	3.0049	5.7047	5.3855	7.1342	4.1875	5.2948	6.5436	2.3703
ITGB2	0.2885	0.3155	0.1909	2.0374	0	0.5733	0	0.0556	0.0934	0.1505	0.6193	0.0944	1.113	0.3096	1.8093	0.8026	0.1249	3.3755	0.6214	1.251	1.0329	2.0948	2.8344	1.3706	0.2413	12.8841	1.9562	0.8521	3.6476	0.5014	0.6284	0.3218	1.6651	0.0204	0	0.2586	0.489	0.1078	0.4222	4.0813	0.0725	0.2615	0.1059	2.2861	1.1231	0.652	0.1347	0.1609	1.1349
ITGB3	0.4692	0.2756	0	0	0	0	0	0	0	0.0944	0	0	0	0	0	0.0595	0	0	0.0514	0	0.041	0.0636	0	0	0	1.8589	0.1106	0.1738	0	0.0144	0	0	0.3267	0	1.0241	0.4647	0.0665	0.0424	0.1029	0	0.551	0.2005	0.6403	0.0725	0.0157	0	0	0	1.4645
ITGB4	0	0.1381	0.1588	0	0	1.7313	0.8576	0.325	0.0116	0.1301	0	0	0.0005	0.1935	0.055	0.0301	0.0743	0.5659	0.1715	0.9555	0	0	0.4603	0.4091	0.0026	0.3161	0.796	0.6434	0.4312	0.3024	0.148	0.2966	0.0047	0.4867	0	0.1635	0.3125	0.1057	0.0342	0.5051	0	0	0	0.2664	0.009	1.4956	0.0179	0.6388	0.0409
EIF6	0.6212	1.3306	0.3389	3.7032	1.7143	6.8916	3.4389	1.0752	0.711	1.5263	1.7413	0	0.0475	10.5473	6.3769	0.3242	2.5596	7.1537	0.1695	12.5475	0.3246	0	8.2255	4.5006	0.584	0.3693	7.9518	3.071	6.0111	4.314	2.8488	4.7703	0.6269	4.9207	0.7546	0	0.8963	0.474	1.1047	8.7986	9.8373	0.8425	10.0767	4.9546	2.7688	5.2592	2.4667	12.4191	0.9673
ITGB5	0	0.214	0	0.4694	0	0.0445	0	0	0	0.0375	0	0	0	0	0	0	0	0.5159	0	0.1012	0	0	0.0645	0.9538	0.0056	0	0.1726	0.1686	0.5152	0.1017	0.3135	0.2421	0.0412	0	0	0.0173	0.3901	0.0441	0.0869	0.1799	0.8259	0.0262	0.349	0.0305	0.05	0.236	0.0144	0.5765	0.0392
ITGB6	0	0	0	0	0	0.0354	0	0	0	0	0	0	0	0	0.1552	0	0	0.0753	0	0	0	0	0	0	0	0.0058	0	0.0091	0	0	0	0	0	0	0	0	0	0	0	0	0	0	0	0	0	0	0	0	0
ITGB7	0	0	0	0	0	0	0	0	0	0	0	0	0	0	0	0	0	0	0	0	0	0	0	0	0	0	0	0	0	0	0	0	0	0	0	0	0	0	0	0	0	0	0	0	0	0	0	0	0
ITGB8	0	0	0	0	0	0	0	0	0	0.0603	0	0	0	0	0	0	0	0	0	0	0	0	0	0	0	0	0	0.0509	0	0	0	0	0	0	0	0	0	0	0	0	0	0	0	0.0665	0	0	0	0	0
ITIH1	26.8717	7.4479	2.5229	5.5904	3.3907	5.2796	1.8418	7.376	4.0734	5.837	3.1304	6.3903	2.3894	2.9643	6.5503	3.2885	3.5477	5.4585	1.6775	6.3785	3.4325	1.2626	2.6083	17.2707	3.3202	19.1057	7.866	5.0177	7.4359	1.8703	2.306	1.5	1.5778	0.7732	4.5053	2.6104	6.2753	5.1296	3.1232	2.2043	3.3907	2.187	1.8673	8.6058	3.3622	2.0167	8.6616	13.3961	2.5713
ITIH2	13.3415	2.2954	2.1353	2.5617	1.976	2.0438	1.6787	4.9005	3.4128	2.4137	2.4046	6.5804	1.4746	2.7119	1.6947	2.7828	1.2363	3.1387	0.9541	2.2273	3.2977	0.5523	1.8908	7.5931	1.5988	15.0963	1.2322	2.8168	6.5723	2.1337	0.9978	1.4084	1.5337	0.3122	2.6189	1.0211	2.4786	3.0564	1.2791	1.2162	0.849	1.4953	0.7258	3.4603	2.4809	0.6536	3.4631	5.1668	1.4465
ITIH3	1.0478	0.7882	0.3862	0.48	0.5077	0.808	0	0.331	0.1546	0.2648	0.1291	0.7686	0.1566	0	0.5696	0.248	0.6859	1.3734	0.3028	0.3236	1.2753	0.0523	0.8278	1.9558	0.3764	5.2718	0.8769	1.2825	0.6453	0.2024	0.5188	0.7982	0.3753	0.0748	0.6935	0.3225	0.6675	0.5371	0.2974	0.6786	0.1863	0.5423	0.7985	1.3614	0.4725	0	1.0177	2.1514	0.3943
ITIH4	16.7148	2.3537	2.6563	4.7324	3.8827	2.8714	6.2753	4.4799	2.5382	3.5941	2.6926	6.1531	1.9832	9.2245	5.7609	3.3774	1.5672	3.5649	1.4585	5.007	4.5625	0.7378	3.464	6.5395	1.8768	26.4699	3.3539	4.7185	5.4231	1.9363	1.7487	7.4217	5.2354	2.4454	5.0035	1.5149	3.6585	6.0987	1.8442	2.4025	3.2437	3.3515	4.0227	3.0206	2.9617	1.0378	9.0465	10.6004	2.2528
STT3A	0.7204	1.5855	0.3116	1.9741	0.3166	3.2771	1.2285	0.6996	0.5385	1.5431	0.7567	0.0392	0.0372	5.4189	4.0002	0.189	1.3479	4.3599	0.4858	5.2846	0.5422	0	2.7007	2.64	0.2363	0.868	3.0549	2.0215	1.762	0.4439	0.6892	2.307	0.714	2.5479	0.503	0.2907	0.6452	0.3884	0.4604	1.534	2.3219	0.5642	2.1792	1.0493	0.5162	4.8627	0.5289	2.9589	1.1329
ITPA	0.6935	0.3846	0	2.5905	1.9326	2.6023	0	0.5507	1.0208	3.1591	1.8229	0	0	8.8141	4.6278	0.1181	1.1597	3.0655	0	9.7927	0	0	2.3592	9.2022	1.4695	4.0172	9.6499	5.5122	1.896	0.1117	1.4501	0	0	0	0	0.6885	1.1857	0	0	0.4161	5.1864	0.3248	1.0493	4.1138	0.3984	3.9337	0.4375	1.9087	0.6264
ITPK1	0.1338	0	0	0	0	0	0	0	0	0	0	0	0	0	0	0	0	0	0	0	0	0	0	0	0	0	0.0756	0	0	0	0	0	0	0.0846	0	0	0	0	0	0	0	0	0	0	0	0	0	0	0
ITPKB	0	0	0	0	0	0	0	0	0	0	0	0	0	0	0	0	0	0	0	0	0	0	0	0	0	0	0	0	0	0	0	0	0	0	0	0	0	0	0	0	0	0	0	0	0	0	0	0	0
ITPR1	0	0	0	0	0	0	0	0	0	0	0.0097	0	0	0.0126	0	0	0	0	0.0107	0	0.0114	0	0	0	0	0	0	0	0	0	0	0	0	0	0.1897	0	0	0.089	0	0	0	0	0	0	0	0	0.0287	0	0
ITPR2	0	0	0	0	0	0	0	0.0005	0.0002	0	0.005	0	0	0.009	0.0141	0	0.0089	0.03	0.0021	0.0178	0	0	0.0857	0.0125	0.0273	0	0	0	0	0.0085	0.1173	0.0074	0.0007	0	0.0059	0.0032	0.0016	0	0.002	0.0118	0.024	0.0695	0	0.1667	0	0.0291	0	0.0207	0.0129
ITPR3	0	0.1294	0	0	0	0.0704	0.524	0	0	0.0395	0	0	0	0.1245	0.0961	0	0.0694	0.2246	0	0.3466	0	0	0.1542	0.0671	0.0136	0	0.0368	0.0246	0.0105	0.0047	0.021	0.0721	0	0.0765	0	0	0.0041	0	0.0106	0.181	0	0	0	0.1036	0.0027	0.2693	0	0.1287	0
IVD	2.2966	0.3593	1.727	0.2953	0.4027	2.716	3.9545	0.3095	0.4103	1.5551	1.5508	0.7658	0.0132	1.3586	2.3366	0.0677	0.3605	2.3938	0.1107	4.0603	0.609	0.0142	0.9789	2.8808	0.6765	0.0386	2.7014	1.394	1.2921	1.1349	0.979	1.9227	0.1299	5.4627	0.7332	0.3174	0.5381	0.7102	0.4561	0.7427	0.2594	0.8198	1.1238	3.7589	0.8908	0.5945	1.8121	0.48	0.3193
JAK1	0	0	0	0	0	0	0	0	0	0	0	0	0	0	0	0	0	0	0	0	0	0	0	0	0	0	0	0	0	0	0	0	0	0	0	0	0	0	0	0	0	0	0	0	0	0	0	0	0
JUNB	0	0	0	0	0.0657	0	0	0	0	0	0	0	0	0	0	0	0	0.187	0	0	0	0	0	0	0	0	0	0	0	0	0	0	0	0	0	0.0495	0	0	0.0063	0.0069	0	0	0	0	0	0	0.3049	0	0
JUND	0	0	0	0	0.6129	0	0	0	0	0	0	0	0	0	0	0	0	0	0	0	0	0	0	0	0	0	0	0	0	0	0	0	0	0	0	0	0	0	0	0	0	0	0	0	0	0	0.7661	0	0
JUP	2.8707	4.4855	0.1788	1.2748	0.4526	10.9184	11.1794	0.4679	0.4289	2.2589	2.0527	0.0257	0.0663	8.7191	3.4076	0.1402	3.0631	10.988	0.4593	7.2177	1.0658	0.0079	10.2384	8.4151	1.2802	1.3248	7.8914	5.4579	13.0556	4.0486	5.193	1.5636	0.4635	13.2308	0.1237	0.6298	1.5767	0.2756	0.9608	2.9704	6.7386	0.6132	5.0631	6.788	1.0477	13.4995	0.7935	4.4781	0.8884
CD82	0	1.2338	0	0.2416	0.4417	6.5722	0	0.2124	0.229	2.2065	0.7148	0	0	3.5892	5.3603	0	1.4511	8.3995	0.1103	7.4644	0	0	5.2934	0.1822	0.0373	0.3284	1.0835	0.44	3.8862	2.2069	0.334	0.9347	0	3.009	0.1861	0.0029	0	0	0	0.8986	1.4395	0.0887	2.3904	0.3238	0	1.268	0.0632	0.2869	0
KARS	0.7637	0.911	0.2027	1.8552	0.5041	4.4094	9.6655	0.4307	0.5246	1.0339	0.9756	0.0364	0.069	11.8104	4.9839	0.2155	0.8434	2.7114	0.0852	5.5945	0.5236	0.073	11.5419	5.6128	0.9926	0.2043	1.5927	1.3299	2.0935	1.8874	0.723	2.7781	0.2717	8.5699	0.4093	0.2301	0.4346	0.2674	0.4017	2.3029	1.3131	0.4861	2.2086	6.2939	1.4141	3.4415	1.2407	3.3154	0.4953
KEL	0	0	0	0	0	0	0	0	0	0	0	0	0	0	0	0	0	0	0	0	0	0.0219	0	0	0	0	0	0	0	0	0	0	0	0	0	0	0	0	0	0	0	0	0	0	0	0	0	0	0
KHK	0	0	0	0	0	0	0	0	0	0	0	0	0	0	0	0	0	0	0	0	0	0	0	0	0	0	0	0	0	0	0	0	0	0.0685	0	0	0	0	0	0	0	0	0	0	0	0	0	0	0
KIF2A	0	0.0886	0	0	0	0	0.9785	0.0116	0	0.025	0	0	0	1.3886	0	0	0.0771	1.865	0	1.2597	0	0	1.7763	0.0739	0.0158	0	0.9874	0	0.7272	0.0429	0	1.1356	0	0.7496	0	0	0	0	0	0.0445	0	0	0	0.3058	0	0	0	0.3855	0
KIF5A	0.0562	0.0445	0	0.1222	0	0.5694	0.4049	0	0.0269	0	0.0398	0	0	0.2368	0.077	0.0086	0.1939	0.5579	0	0.3016	0	0	0.1383	0.1313	0	0.0452	0.0432	0.064	0.0699	0.0441	0	0.1825	0	0.0971	0.0249	0	0.0275	0.1451	0.026	0.0422	0.0989	0.0235	0	0.0936	0.0317	0.0687	0	0.1407	0.025
KIF5B	0.4197	0.7343	0.1815	0.8744	0.2165	1.864	3.6916	0.2563	0.2646	0.7054	0.236	0.0588	0.0109	1.4723	1.4858	0.1799	0.9003	3.9009	0.0967	2.5888	0.2087	0.0058	1.9626	1.4431	0.2039	0.3374	1.3479	1.0662	0.9791	0.5993	0.2258	2.0782	0.1568	2.32	0.3581	0.1328	0.466	0.5086	0.2899	0.7877	1.1138	0.3393	0.9568	1.2891	0.4563	1.142	0.2376	1.8393	0.3234
KIF5C	0.0571	0.0595	0.012	0.1243	0	0.6486	0.4237	0.0338	0.0284	0.0314	0.0405	0	0.0142	0.2678	0.1089	0.0088	0.2046	0.5676	0	0.312	0	0	0.1407	0.1336	0	0.0459	0.0554	0.0763	0.0838	0.0531	0.0157	0.2195	0.0085	0.1205	0.0254	0.0142	0.0316	0.1504	0.0264	0.043	0.1012	0.025	0.0572	0.0952	0.0322	0.0808	0	0.2917	0.0293
KLKB1	1.5739	0	0.1349	0	0	0	0	0.0677	0	0	0	0.5027	0.1118	0	0	0.1659	0	0	0	0	0.0533	0.0136	0.429	0.3268	0.0658	1.2003	0	0.0505	0.2009	0.0228	0.0667	0.0617	0.1454	0	0.1818	0.0549	0.109	0.1338	0.1392	0	0	0	0	0.0174	0.2218	0	0.2383	0	0
KNG1	14.6559	1.8143	3.2616	3.729	3.2579	2.7829	2.0217	2.8937	1.8476	2.0586	2.1888	9.8303	2.6078	5.2635	2.9132	2.8751	0.9894	2.7561	0.7256	0.9136	1.6772	0.2716	2.8144	6.809	2.06	17.2419	2.4876	2.8921	5.2184	2.446	1.7879	2.9054	2.7587	2.1243	3.1558	0.8431	3.4526	5.2905	1.8842	1.8416	1.7468	2.043	1.6047	2.3509	5.336	1.3607	15.2554	10.2225	2.7909
KLC1	0.031	0.2543	0.0315	0.3104	0	0.2657	2.4831	0	0	0.0919	0	0	0	0.6574	0.1968	0.0364	0.1236	2.5409	0.0103	0.9226	0.1261	0	0.4564	0.4699	0.0724	0.1444	0.6229	0.511	0.8995	0.0853	0.1035	1.4935	0.0877	1.2607	0.1003	0.0475	0.2907	0.0706	0	0.3562	0.9153	0	0.4914	0.3507	0.1953	0.2071	0	0.9208	0.0442
KIF11	0	0	0	0	0	0	0.469	0	0	0	0	0	0	0	0.0353	0	0	0	0	0	0	0	0.0352	0	0	0	0	0	0.0336	0	0	0.1101	0	0.7352	0	0	0	0	0.0068	0	0.3254	0	0.0928	0	0	0	0	0	0
KIFC1	0	0	0	0	0	0	0.0629	0	0	0	0	0	0	0	0.0197	0	0	0	0	0	0	0	0	0	0	0	0.039	0	0	0	0	0.342	0	0.518	0	0	0	0	0.244	0.8083	0.0278	0	0	0	0	0	0	0.0297	0
KPNA1	0.0548	0.891	0.1368	0.7781	0	1.2127	1.6176	0.368	0.2414	0.5898	0.0181	0	0.0038	1.9582	1.328	0	0.8694	2.5563	0.011	2.0552	0	0	1.8963	1.2931	0.0303	0	2.851	0.8028	0.6116	0.7133	0.1176	1.3775	0.0971	1.8884	0.0907	0.0282	0.0768	0	0.4479	2.8909	0.4024	0.0861	1.0413	1.6809	0.3334	1.1764	0	0.2674	0.0692
KPNB1	3.5763	2.6688	1.1644	3.7451	2.5265	6.9211	5.9277	2.1357	1.7619	3.6438	2.2441	0.5129	0.3486	11.9199	4.6525	0.7066	2.6636	8.8321	0.8926	7.6489	1.965	0.4968	5.7015	6.4184	1.3418	4.6464	9.2304	7.5174	7.2163	4.7682	2.6085	6.9184	1.5235	10.3137	2.42	2.0323	2.5575	1.2532	2.9639	7.351	8.3	1.9128	6.102	5.127	1.8228	4.8757	4.1729	11.5643	2.1135
KPNA2	0.5546	0.2265	0	0	0	0.5468	0.2553	0.1391	0.1081	0.1593	0.0867	0	0	0.2351	0.5989	0	0.7333	2.1374	0.0477	0.9951	0	0	4.4979	2.1798	0.8271	0	0.6217	0.1378	0.5663	0.6583	0.0788	5.17	0	1.3313	1.5671	0.1894	1.6542	0	0.966	6.2248	1.2259	0.0487	2.3099	0.0216	0	0	0	3.2339	0.0327
KPNA3	0.4882	0.8018	0.0784	0.7497	0.1235	0.478	1.4687	0.0867	0.1511	0.3102	0.134	0	0.0132	1.5786	1.0149	0.0444	0.4256	1.9519	0.1064	1.5392	0.1875	0	6.2901	1.7782	0.4751	0.1932	1.9141	1.0276	0.8611	0.4797	0.4181	2.0346	0.2952	2.8082	0.1132	0.1348	0.2865	0.6806	0.4169	1.934	1.3117	0.1406	1.0471	0.9797	0.4542	0.7991	0	1.8676	0.2596
KPNA4	0	0.4494	0.0756	0.6785	0.1837	0.2587	2.8626	0	0	0.2622	0.1265	0	0	1.1599	1.0838	0.063	0	1.2738	0	0.9486	0	0	2.4665	1.0475	0.1332	0.0633	1.5221	0.7861	1.3217	0.844	0.4585	1.8603	0	4.3592	0.2926	0.1264	0.693	0.1326	0.6415	2.8001	1.7834	0.3057	2.0673	0.7905	0.1149	0.5869	0.2688	1.6319	0.3242
KPNA5	0	0	0.0233	0.1012	0	0.1193	0.3648	0.0337	0	0.067	0.0332	0	0	0.3017	0.3048	0	0.0597	0.2535	0	0.0624	0	0	0	0.0661	0	0	0	0.0406	0.2208	0	0.0299	0.3265	0	0.3165	0	0	0.0244	0	0	0.1598	0.1937	0	0.1096	0.2883	0	0.2455	0	0.1596	0
TNPO1	0.3983	0.642	0.1292	0.4351	0.2561	0.8878	1.9444	0.0736	0.1112	0.4526	0.2309	0.0761	0.0262	1.7833	0.7764	0.0966	0.3607	0.9786	0.0964	1.6656	0.2247	0.0152	2.4653	1.7167	0.7363	0.2837	2.1512	1.6771	1.1498	0.8006	0.5925	1.9843	0.2906	4.1465	0.2671	0.2296	1.0054	0.434	0.3898	1.3777	2.3585	0.3878	2.4047	1.5523	0.4264	0.8774	0.7581	2.5444	0.4636
IPO5	0.3355	1.7718	0.4333	0.7941	0.6912	2.1443	4.689	0.9537	0.3097	0.9261	0.4633	0.0423	0.0451	8.4737	1.6701	0.215	0.8414	4.2841	0.4146	3.5359	0.9395	0.0672	3.0965	2.3405	0.2747	0.1703	4.1879	4.1599	4.1467	1.8802	0.9494	4.1317	0.433	6.7948	0.8416	1.1082	0.7018	0.5226	2.4213	5.2155	5.2175	0.4913	1.9921	6.5863	0.6903	1.897	6.0977	4.4407	0.5749
KRAS	0.2704	0.2622	0	0.7815	0.471	1.3148	1.1661	0.1522	0.1409	0.2785	0.1963	0	0	1.1073	0.6083	0	0.3228	1.7657	0	1.3709	0.2294	0	0	0.9775	0.2262	0	1.0638	0.799	0.7705	0.4222	0	1.1321	0.2347	1.6076	0	0.1231	0.3393	0.2252	0.2011	0	0.5846	0.2741	1.0489	0.5371	0	0.2432	0.3758	7.1395	0.2602
KRT1	5.7334	18.6589	12.509	26.8958	9.4234	41.8174	97.066	9.1288	9.8529	55.6184	11.1575	3.6366	3.708	57.1543	37.3351	4.7571	12.5263	60.5319	5.4116	24.0953	15.1092	7.3508	48.9715	19.6502	2.0312	4.0118	30.9359	12.0294	9.6264	18.0248	42.6139	12.1674	4.4532	97.1074	9.5842	3.5371	2.8835	1.9613	5.3693	4.5312	46.3706	58.9117	30.6507	11.9656	67.8855	27.3671	10.0642	22.6933	5.9087
KRT2	1.6107	5.409	3.2552	8.3774	2.3537	10.7945	30.6907	3.0936	2.2279	16.8889	2.6461	1.0274	0.5426	18.2515	10.7492	0.2239	5.578	23.9963	1.2444	14.7974	5.4103	0.2225	9.5234	5.3204	0.4604	0.9868	9.4732	3.2026	3.4189	3.5551	2.9026	2.7466	2.4017	13.7907	1.6372	0.9245	0.6302	0.4281	1.0346	1.7355	16.5592	12.017	14.6833	3.0541	16.701	7.8852	2.7224	7.4354	2.02
KRT3	0.1712	0.4008	0.2285	0.6385	0.272	0.7081	1.071	0.1418	0.1869	0.3129	0.254	0	0.0452	0.8122	0.4358	0	0.4658	2.3493	0.1544	4.3086	0.1532	0.0189	1.8645	0.918	0.0925	0.0971	0.2286	0.3224	0.9143	0.3686	0.7589	0.1321	0.1636	1.8207	0.2295	0.1513	0.1865	0.0639	0.2006	0.7452	2.3341	0.5972	1.1798	0.3533	0.6232	1.6548	0.622	0.8028	0.3113
KRT4	0	0	0.1638	0.4304	0	5.4895	2.6944	0.2753	0.3591	2.1455	0.4243	0	0.1285	4.245	4.0481	0	1.6072	6.8195	0.2722	16.3315	0.4963	0	5.3332	4.6625	0	0.1151	1.3968	0.8236	4.7112	2.9026	5.2025	0.4208	0	5.392	0.1691	0.1381	0.9844	0	0.4477	5.2157	11.385	1.5567	7.7566	1.6514	0.922	7.7719	0	3.4489	1.0049
KRT5	0.1938	1.0494	0.6014	0.7756	0.261	1.9963	5.2705	0.3797	0.427	1.9922	0.3253	0	0.1156	2.824	3.157	0.0433	1.0042	9.2134	1.0141	11.0684	0.8535	0.0213	3.2939	1.4374	0.1397	0.067	1.3473	0.3288	1.7339	2.4425	2.3611	3.3702	0.5908	8.9413	0.1166	0.2525	0.3232	0.0781	0.4016	1.0799	8.7659	6.1605	3.1021	3.2013	2.4905	8.4452	0.2712	3.0985	0.8994
KRT6A	0.4235	3.1849	1.1194	1.2368	0.4386	9.6396	6.4568	0.6632	0.5905	1.6947	0.4733	0.0388	0.0876	5.0465	1.8792	0.1116	1.8172	16.0899	0.4794	12.9987	1.3107	0.0226	9.8694	3.1336	0.1443	0.2349	1.3816	1.0912	8.6887	8.1911	4.6325	1.0588	0.381	7.6376	0.2954	0.5891	1.1179	0.2156	0.852	7.6297	7.7463	5.902	8.3734	1.9919	1.8189	5.8055	0.242	4.3067	1.1834
KRT6B	0.4235	3.7205	1.0764	1.9264	0.4347	11.3635	8.4573	0.6453	0.957	3.9675	0.4639	0	0.0641	6.9731	2.8109	0.1104	2.033	17.1344	0.4603	12.6923	1.5841	0.0226	13.5502	3.1157	0.1443	0.2349	2.3157	1.536	8.6319	8.7279	5.7816	0.9579	0.5387	10.7299	0.0794	0.5753	1.0362	0.2156	0.8274	7.3924	9.9356	7.2995	10.4119	2.3389	3.556	6.4627	0.2196	4.8906	1.4137
KRT7	8.8027	32.5596	7.008	20.2951	3.5851	69.3293	11.107	9.2478	9.9258	50.2629	17.3496	1.6236	0.608	84.7803	140.28	2.5506	15.4075	74.8767	7.5247	237.814	19.0617	0.3917	75.4874	64.6912	6.7237	2.0798	14.4837	8.3362	52.6279	44.5549	42.9982	4.0221	2.7945	12.4584	0.3466	5.3332	15.8717	5.2622	20.2737	107.664	100.546	8.1283	113.487	39.886	24.0086	276.076	3.3948	16.3347	10.0374
KRT8	16.9158	186.343	30.1205	64.4423	18.1522	406.322	345.254	38.6493	34.4985	100.783	24.0194	2.8893	3.0327	485.09	65.3096	4.5978	184.126	731.442	36.1415	812.339	37.1961	0.7658	614.606	188.06	32.6109	5.3177	73.3987	54.3167	417.577	286.137	336.448	16.7967	22.1195	374.176	2.3492	45.6676	89.5067	6.1642	59.5492	366.414	550.792	50.0707	358.647	100.206	32.0411	240.446	7.3203	149.207	92.7549
KRT9	0.6104	8.3187	5.0028	7.1048	2.3109	7.3936	25.7011	1.6098	2.8818	15.6567	2.5451	1.0234	1.0903	20.4487	8.003	0.0653	1.3431	20.2997	1.6868	7.2701	3.9487	0.2951	23.5982	8.0344	0.7876	2.0383	4.2618	4.1128	3.4916	1.7268	7.0752	5.2624	0.7852	6.1542	3.4612	1.2547	0.704	0.4115	2.0988	1.3287	7.1648	9.4998	5.5945	3.2761	23.7076	5.8731	4.8871	5.434	1.4147
KRT10	4.2037	18.0362	5.2156	22.2509	8.6423	30.562	73.045	9.9404	7.3645	39.2321	9.3354	2.3934	2.1406	54.573	35.8438	0.5977	16.705	55.364	3.8524	39.6613	10.6663	0.7979	45.4633	15.8931	1.98	3.0623	44.401	9.0404	11.6659	18.1235	22.6861	14.3986	6.0139	106.493	5.6174	2.7921	2.9543	2.0486	4.4038	9.1374	43.965	49.1741	48.4264	15.8293	49.7731	31.1583	9.551	20.4827	6.4274
KRT12	0	0	0	0.312	0	0	2.2081	0	0	0	0	0	0	0	0	0	0	0	0	0	0	0	2.3774	0.6291	0	0	0	0	1.8443	1.728	0	0	0	1.1708	0	0.0735	0	0	0.1923	1.1362	0.4458	0	1.0308	0	0	0.742	0	0	0
KRT13	1.2258	6.6704	1.5574	2.753	0.8147	14.2836	7.7173	2.0963	1.6238	4.7685	2.0924	0	0.8469	14.3934	9.7648	0.4055	7.5975	16.353	1.3332	29.6753	2.2697	0.0325	7.4995	11.2488	2.0135	0.2403	4.7454	1.8247	7.3252	5.2154	8.3092	6.9207	0.6904	9.2172	0.9128	0.7476	3.1819	1.0033	1.7539	19.0183	25.3057	2.4333	13.1484	7.8251	3.4869	12.9029	1.9705	5.1009	2.8459
KRT14	1.033	12.1453	1.9583	4.0223	1.3714	10.6589	5.6367	2.4234	2.3342	7.4711	1.4145	0.1489	0.1908	18.5237	11.6757	0.2213	5.2295	35.842	1.4796	31.0887	1.5168	0.016	5.5084	5.1471	0.4013	0.2675	2.5362	2.2514	9.809	6.5127	6.2121	0.5012	0.7114	5.9187	0.2471	0.9823	0.6372	0.3818	1.8946	18.4235	23.3786	2.6428	12.8673	5.1889	2.4811	11.435	0.3954	3.7321	1.4483
KRT15	0.8151	5.1068	1.3259	1.6284	0.557	7.9114	5.2862	1.3444	1.1577	5.1156	1.3553	0	0.1524	10.606	9.3251	0.271	4.4019	20.4481	1.2625	20.7041	1.6	0.0313	4.2742	4.4569	0.4238	0	1.6579	1.467	7.9283	4.8345	3.7947	0.5715	0.3559	4.7403	0.0822	0.6148	0.9832	0.3418	1.8883	18.1776	15.9849	1.6424	10.6209	3.0524	1.9223	9.3102	0.3674	2.4435	1.2202
KRT16	0.6105	5.2539	1.1253	2.2676	0.6791	5.6897	5.5809	2.0603	1.3574	6.9358	1.471	0.1364	0.2475	15.3644	12.7996	0.1558	5.5957	32.3041	0.9124	26.7981	1.3053	0.016	4.985	3.5602	0.2614	0.2282	1.6646	1.387	6.7593	4.8352	12.9701	0.5892	0.5121	5.0393	0.1461	0.5016	0.5058	0.241	2.6723	10.9323	14.0656	2.1293	9.3206	2.9765	2.241	9.0972	0.3906	2.0397	0.9
KRT17	0.9658	7.8568	1.8714	5.9138	0.7957	9.3144	8.2156	2.0272	1.8662	7.7925	1.6067	0.1656	0.1632	19.7389	12.6139	0.1417	6.4511	35.2364	1.4879	34.2411	1.9578	0.0142	8.6024	7.65	0.3965	0.6195	3.6967	2.7721	10.8072	6.4594	4.9001	0.4516	0.7809	9.7139	0.2124	0.8414	1.0423	0.2358	2.82	18.2135	25.3334	2.7189	20.8847	8.3024	2.7146	15.6957	0.4094	10.1307	2.8515
KRT18	45.3789	79.1466	12.8276	57.6095	10.0337	223.177	182.513	15.9936	12.3817	37.7003	12.9407	3.5066	3.4924	194.629	56.8638	2.8676	45.2616	152.584	14.4499	409.329	25.451	0.2191	419.647	116.632	16.9047	14.3301	34.937	22.7219	209.84	157.535	203.859	22.1521	16.7841	210.956	7.8693	22.9586	50.9675	4.6939	21.9554	103.871	133.628	20.107	162.732	67.4521	22.2013	319.038	8.8586	92.9307	58.8127
KRT19	15.0944	87.1661	16.5137	29.1217	11.4214	200.301	67.8933	27.4941	25.7886	68.7787	25.0112	1.6498	1.3062	214.77	156.54	4.3902	84.2747	416.872	17.5766	402.291	24.1502	1.1181	136.066	146.224	12.0186	3.6457	48.8659	39.7801	190.725	117.945	109.046	9.8775	10.687	77.9553	1.6472	14.8137	30.4483	3.5449	48.5721	290.503	320.277	29.3708	265.717	81.3666	22.2284	280.976	4.4292	57.3141	28.3002
KRT81	0	0	0	0	0	0	0	0	0	0	0	0	0	0	0	0	0	0	0	0	0	0	0	0	0	0	0	0	0	0	0.0567	0	0	0	0	0	0	0	0	0	0	0	0	0	0	0	0	0	0
KRT83	0	0	0	0	0	0	0	0	0	0	0	0	0	0	0	0	0	0	0	0	0	0	0	0	0	0	0	0	0	0	0.0549	0	0	0	0	0	0	0	0	0	0	0	0	0	0	0	0	0	0
KRT84	0.1491	0.5869	0	0.5257	0.1934	0.7021	2.6712	0.1772	0.1334	3.1023	0.1915	0	0.0279	0.7487	3.7291	0	0	10.7249	0.0926	4.5265	4.0226	0.0095	5.9463	0.9356	0	0.0264	0	0	3.5715	5.1931	0.6457	0.1314	0.1027	1.2647	0.0743	0.1608	0.2493	9.2712	0	0.8542	1.5907	0.2319	1.1845	0.4048	4.1833	1.1863	0	0.8475	0
KRT85	0	0	0	0	0	0	0	0	0	0	0	0	0	0	0	0	0	0	0	0	0	0	0.3568	0.3676	0.0767	0	0	0	0	0	0.2268	0	0	0.0802	0	0.0792	0	0	0	0.6516	0.3181	0.095	0.4545	0	0	0	0	0.1373	0
KRT86	0	0	0	0	0	0	0	0	0	0	0	0	0	0	0	0	0	0	0	0	0	0	0	0	0	0	0	0	0	0	0.0531	0	0	0	0	0	0	0	0	0	0	0	0	0	0	0	0	0	0
KTN1	0.9956	1.0274	0.1704	1.2336	0.75	1.7659	2.5757	0.3011	0.2355	0.644	0.4398	0.0894	0.0582	2.5749	2.3121	0.1149	1.111	8.5753	0.1176	3.7247	0.4797	0.0172	1.815	1.0264	0.3052	0.0185	1.9167	1.3534	1.7537	0.7726	0.5609	1.6331	0.1872	1.3925	1.15	0.5258	0.5631	0.1857	0.4293	2.0007	1.8404	0.3722	1.4782	0.5854	0.4603	2.2852	1.5021	2.2838	0.5114
L1CAM	0	0	0	0	0	0.0076	0	0	0	0	0	0	0	0.0125	0.2501	0	0	0	0	0	0	0	0	0	0	0	0	0	0	0	0	0.0087	0	0	0	0	0	0	0	0.0089	0	0	0	0.1037	0.0084	0.2441	0	0	0
LAD1	0.1465	0	0	0	0	0.2795	0.2563	0	0	0	0.267	0	0	0.9307	0	0	1.0913	0.5975	0	1.2371	0	0	0.8263	0	0	0	1.7671	0.5901	0.8901	0	0.635	0	0	0.168	0	0	0	0	0	1.4701	0	0	0	0	0	0.0027	0	0	0
LAIR1	0	0	0	0.2397	0	0	0	0	0	0	0	0	0	0	0.313	0	0	0.3073	0	0	0.0825	0	0	0	0	0	0	0	0	0	0	0	0.0729	0	0	0	0	0	0	0	0	0.1397	0	0	0	0	0	0	0
LAMA2	0.5886	0	0	0	0.0144	0	0.1177	0	0	0	0	0	0	0.4386	0	0	0	0	0	0	0	0	0	0.1225	0	0	0	0	0	0	0	4.7939	0	0.0103	0	0	0	0.1213	0.0054	0	0	0.0014	0	0	0	0	0	0	0
LAMA3	2.1116	0.0801	0	0	0	0.116	1.0318	0	0	0	0	0	0	0.0989	0.5793	0.0049	0	0.0777	0	0.4355	0	0	0.5087	0.4524	0.016	0.0733	0.062	0.095	0.0702	0	0	0.4836	0.0113	0.835	0	0.0369	0.154	0.0466	0	0.3863	0.1895	0	0.0993	0	0	0.16	0	0	0
LAMA4	4.4798	0.5476	0.7804	1.053	0.0531	0.5958	0.8198	0.0187	0.2483	0.0326	0.0417	0.9934	0.0608	0.0891	0.8243	0.0352	0.0291	0.0695	0.0792	0.4576	1.1375	0.011	0.2048	3.3487	0.0261	0.1134	0.1203	0.0614	0	0.3246	0.0221	0.0862	0.5772	0.2403	1.6934	0.2033	0.0958	2.751	0.5131	0.2932	0.7398	1.7257	0.6966	0.0357	2.7317	0.0461	0.1945	0.4717	0.1831
LAMA5	10.0349	0.2992	0.2114	0.1733	0.3286	0.9471	0.5179	0.0154	0.1649	0.1427	0.2647	0.0114	0.0064	0.3363	0.0447	0.0464	0.7006	0.1442	0.1177	1.8122	0.1009	0.1141	0.4042	0.4407	0.0184	0.0595	0.394	0.1962	0.4725	0.2142	0.2609	0.1908	0.6469	0.5339	0	0.063	0.077	1.5105	0.0886	0.2283	1.4202	0.1461	0.831	0.4661	0.0751	0.6389	0.2912	0.3375	0.0818
LAMB1	20.2553	0.8918	0.6398	1.4401	0.1261	1.0107	3.1124	0.1108	0.2866	0.2144	0.134	0.6975	0.098	1.7167	0.6294	0.0913	0.0891	0.4805	0.1257	0.6712	0.4532	0.0082	0.819	2.997	0.1561	0.2276	0.7008	0.3562	0.1486	0.5025	0.0956	23.5164	0.3881	3.5838	1.3128	0.2351	0.4286	0.0886	1.1985	0.7416	3.2087	2.0607	2.9854	0.0652	2.5109	0.166	0.0164	4.7997	0.3783
LAMB2	8.5342	0.1858	0.4712	0.4396	4.5671	2.3302	1.3803	1.7139	0.1976	0.0696	0.1455	3.2944	0.0338	0.847	1.9299	0.0308	0.031	0.0894	0.1199	1.3156	0.392	0.0093	0.7818	6.9834	0.5535	0.2054	1.3173	0.62	4.9921	2.3303	0.4632	7.0398	1.7787	1.984	3.3317	0.2092	0.12	9.6374	1.1468	1.8069	0.9206	1.7464	1.5734	3.5235	4.8972	0.6238	5.9879	4.9572	0.4327
LAMB3	0.256	0.0216	0	0.003	0	0.2817	0.4167	0	0.002	0.0048	0	0	0	0.3558	0	0	0	0.4333	0	0.6991	0	0	1.1013	0.0604	0.0057	0.2247	0.0259	0.0152	0.0513	0.0219	0	0	0	0.7273	0	0.0032	0.01	0	0.0124	0.9766	0	0	0	0	0	0.0648	0	0.0259	0
LAMC1	27.0939	1.7449	1.3691	1.9592	0.8204	2.9752	6.2469	0.3369	0.8284	0.367	0.3147	1.3961	0.1801	2.7461	2.7598	0.2285	0.7357	1.9955	0.236	2.93	1.5322	0.0271	3.0301	7.065	0.3694	1.101	2.4633	1.9307	1.6174	2.2384	0.6729	28.1683	1.6077	2.5667	1.4113	0.7122	0.7057	5.2504	1.7284	1.6367	3.654	3.014	3.8964	1.192	6.0374	1.4564	1.6969	3.2775	0.9156
LAMP1	2.4892	1.7362	0.5379	1.0186	0.3591	2.6104	12.8276	0.7629	0.7426	1.7218	0.5917	0.4568	0.1852	2.0766	13.6389	0.7722	1.4043	7.8808	0.4917	8.1914	1.5829	0.132	1.9938	1.8897	0.4134	1.8493	1.5727	1.613	2.1832	1.0118	0.9743	2.6347	1.7546	4.5317	0.6576	1.3164	2.9244	1.0681	1.3979	3.6647	3.1013	1.0825	3.1009	1.6499	1.1998	2.204	1.253	3.1744	1.4349
LAMC2	0	0.0568	0	0	0	0.1511	1.6033	0	0	0	0	0	0	0.2548	0	0	0	0	0	0.3479	0	0	0.286	0.06	0	0.3011	0.0919	0.0116	0	0	0	0	0	0.2524	0	0	0.0291	0	0.4924	1.7232	0	0	0	0	0	0.0145	0	0	0
LAMP2	2.9392	3.4467	1.1181	5.6214	3.5218	5.7746	9.888	1.4949	1.2032	2.5441	2.6064	0.6279	0.3868	8.8206	2.9699	0.5975	1.0182	2.2103	1.4819	4.4841	3.2171	0.3216	4.5866	4.2765	2.0539	3.4398	2.9181	3.8233	1.9074	0.9599	2.1937	2.2041	2.6498	5.3524	1.0831	3.1099	4.4346	1.504	1.3243	3.3057	4.6005	1.2249	4.3077	5.8154	1.7907	2.8618	2.8804	9.7528	2.6697
RPSA	10.8635	77.3389	5.4776	18.052	49.5222	79.0785	56.8714	60.4182	62.4088	77.8146	70.7445	2.1408	1.4084	46.3394	85.5761	3.3815	93.8695	68.0083	5.2033	58.3101	65.6943	0.5206	61.458	32.2353	5.0731	46.6329	40.2078	80.2844	67.285	18.9183	70.1658	37.4975	38.1981	51.351	8.9859	5.7781	9.5184	39.1632	51.0975	27.6096	48.306	13.244	90.3445	81.5863	65.1335	89.952	64.9337	61.9257	10.1661
STMN1	12.2457	15.2463	1.2437	10.5001	58.3105	33.0744	238.437	22.7182	22.8633	51.8027	26.8808	0	0.262	61.5029	32.8455	0.2565	8.2553	25.6087	0.9502	40.5883	5.4208	0	23.431	4.9406	1.7614	0	27.243	15.9298	63.9772	17.772	16.6838	115.235	1.5739	57.8784	1.1527	5.1643	9.0564	4.0062	25.1088	84.9041	151.74	7.8326	60.3343	10.6971	4.5372	15.5085	38.0538	95.763	10.2675
LASP1	1.2744	9.2231	2.6276	11.4714	5.1914	10.3286	22.8143	2.4508	2.1019	7.0977	4.9816	2.2552	0.6838	12.2196	9.2032	0.8046	3.2706	19.531	1.1618	12.1201	6.3952	0.2127	15.4427	10.4845	1.6469	0.6222	7.5925	3.9956	9.3136	5.2598	2.6661	5.5939	4.6891	10.2784	3.5004	1.8018	2.8932	4.1953	3.9493	6.3959	17.5149	2.7055	13.3517	6.1188	4.2232	5.3975	5.5374	9.0422	1.6955
LBP	2.5989	0.1634	0.151	0.8341	1.5194	0.968	0.4474	0.173	0.2493	0.3572	0.1642	0.3885	0.2072	2.9415	0.3243	0.5517	0.4655	0.6336	0.7403	0.3362	1.0167	0.1272	0	0.7197	0.1322	10.6209	0.6423	1.5755	0.3142	0.0992	0.1386	1.0946	1.3509	0.2316	0.9759	0.3112	0.7539	2.9375	0.6366	0.6295	0.8036	0.6756	1.0456	0.7193	0.3834	0	6.0146	6.293	1.1737
LBR	0.0928	0	0	0.5649	0	0.4645	0.5193	0	0	0	0	0	0	1.0825	1.0642	0.1337	0.3776	0	0.2068	0	0	2.1521	0.5919	0	0	0.3092	1.0103	0.6214	0.5157	0	0	0	0	0.5862	0	0.144	0.1928	0.041	0.236	0.6275	13.0444	0	0.6431	0	0.3837	0	0	1.4339	0.2055
LCAT	0.3688	0	0	0	0	0	0	0	0.0377	0	0	0.1217	0	0	0	0.0187	0	0	0	0	0	0	0	0	0	0.1817	0	0	0	0	0	0	0	0	0	0	0.032	0	0	0	0	0	0	0	0.1246	0	0	0	0
LCK	0	0	0	0	0	0	0	0	0	0	0	0	0	0	0	0	0	0	0	0	0	0	0	0	0	0	0	0	0	0	0	0	0	0	0	0	0	0	0	0	0	0	0	0	0	0	0	0	0
LCN2	11.6682	1.1974	0.1832	0	0.1906	1.4126	0	0	0.2319	1.1432	0.5075	0.7354	0.1751	0	2.1934	1.9933	0.7353	2.68	0.997	2.9247	5.0674	2.4727	18.9109	11.0912	0.9537	43.1558	1.559	2.1278	8.0648	0	2.2766	0	1.6213	0	0	0.9914	0.6054	0.7306	0	8.5203	0	0.2771	0.2112	0	0.4502	3.418	1.1034	2.4153	5.1105
LCP1	4.4764	6.5362	5.2732	40.0897	2.0584	26.3795	6.3479	6.9978	8.6024	8.292	7.1802	4.8091	0.9323	8.0869	37.4066	4.5771	10.0081	17.3515	8.9675	23.1786	11.6113	2.2483	44.2521	34.4243	7.9073	4.0399	8.1023	15.7806	8.8265	7.7372	6.8195	6.2751	10.1268	5.5921	1.9272	9.2984	12.4585	9.2758	11.5357	66.9776	4.8754	14.6977	7.5117	13.2172	17.0307	8.273	6.5838	9.0803	25.9362
LCP2	0.0406	0	0	0.243	0	0.3039	0	0	0	0	0.02	0	0	0	0	0.0074	0	0	0	0	0	0	1.1258	0	0.0166	0	0	0.0428	0	0	0	0	0.0433	0	0	0	0.0238	0	0	0.1321	0	0.0119	0	0.1377	0	0	0	0	0.0273
LDHA	57.4408	23.6439	23.2516	57.7687	13.6295	165.44	90.5692	16.0994	13.4687	31.2804	29.0616	13.4579	4.7121	107.512	63.9516	6.8479	74.6367	268.31	11.9353	148.516	33.3208	2.8525	125.234	88.9191	9.7984	15.5938	57.7157	26.0719	174.101	35.8648	33.7091	98.7847	26.4859	118.029	25.7921	14.505	22.1091	25.334	19.1804	91.9165	54.5834	25.6556	75.3908	162.673	48.3047	20.3688	31.3023	143.097	23.4355
LDHB	81.6682	22.6438	16.9384	35.5002	48.4668	70.2668	274.814	22.6188	21.7438	37.0444	24.4955	11.9253	5.6089	170.216	44.556	6.2451	35.1247	144.383	8.3749	197.264	24.0878	2.9183	400.583	285.861	30.9174	11.3152	113.464	40.2141	74.9422	52.9204	43.3474	142.373	13.9745	200.542	23.6471	13.8636	18.9915	22.4244	27.2739	102.946	202.761	49.8287	151.392	78.7039	56.8718	30.2393	64.0371	127.554	27.1019
LDLR	0	0	0	0	0	0	0	0	0	0	0	0	0	0	0	0	0	0	0	0	0	0	0	0	0	0	0	0	0	0	0	0	0	0	0.7114	0	0	0	0	0	0	0	0	0	0	0	0	0	0
LETM1	0.4758	0.4515	0.1354	0.2063	0.1191	3.9794	5.5679	0.1762	0.1429	0.5962	0.1209	0.016	0.0088	1.4414	1.0626	0.0411	1.2648	4.5562	0.2453	4.5886	0.147	0.0027	3.2953	2.2844	0.4328	0.1669	3.2011	1.1285	0.2492	0.1552	0.2752	5.0984	0.0551	3.5182	0.1603	0.0417	0.2402	0	0.1124	1.6268	3.886	0.487	4.4981	2.0658	0.8046	0.8036	0	1.6083	0.1604
LGALS1	67.0899	370.296	152.357	339.505	301.453	258.373	57.1308	52.5132	41.1311	124.794	115.962	65.1545	39.5262	126.237	169.981	22.0161	111.667	404.008	48.357	271.641	247.862	4.2265	276.701	484.483	46.3927	51.7103	151.15	180.157	170.859	137.646	85.5383	167.053	99.6846	43.5815	83.4525	70.3537	228.8	229.155	113.72	321.155	333.747	111.433	488.386	311.194	281.932	88.557	813.011	439.51	99.9181
LGALS2	0	0	0	0	0	0	0	0	0	0	0	0	0	0	0	0	0	0	0	0	0	0	0	0	0	0	0	0	0	0	0	0	0	0	0	0	0	0	0	0	0	0	0	0	0	0	0	0	0
LGALS3	70.2235	14.1637	8.9618	33.5967	16.2148	8.5357	7.8238	5.5741	5.2093	8.0623	11.7542	9.3173	1.657	8.5481	33.9965	4.5156	5.3846	17.1451	2.011	44.831	12.2106	0.2843	13.3602	16.227	3.1202	1.7213	14.3848	17.3031	23.1122	12.9014	14.3764	21.8082	5.6916	7.8357	3.7679	7.5822	19.177	11.6958	7.7291	27.7398	41.1339	9.802	24.6579	9.5131	11.4994	24.5723	25.7457	12.917	8.0573
LGALS3BP	5.8278	0.6031	0.7146	1.1958	0.4582	6.7628	4.6613	2.0599	1.8722	4.7067	1.2321	1.1144	0.1733	3.607	5.2141	0.6031	2.3733	9.7227	0.5957	10.7129	1.9669	0.0643	20.4428	22.7609	4.006	4.7515	8.4059	7.7721	3.9288	2.6876	2.259	0.9458	0.9816	2.7814	1.2756	0.9958	3.3122	0.6322	1.5672	4.7478	4.4585	0.9058	2.7133	2.5115	1.151	1.4492	4.2693	18.7729	2.0328
LGALS4	0.1235	0	0	0	0	0	0	0	0	0	0	0	0	0	0	0	0	0	0	0	0	0	0	0	0	0	0	0	0	0	0	0	0	0	0	0	0	0	0	0	0	0	0	0	0	0	0	0	0
LGALS7	0	0	0	0	0	0	0	0	0	0	0	0	0	0	0	0	0	0	0	0	0	0	0	0	0	0	0	0	0	0	0	0	0	1.1208	0	0	0	0	0	0	1.0041	0	0	0	0	0	0	0.3164	0
LGALS8	0	0	0	0	0	0	0	0	0	0	0	0	0	0	0	0	0	0	0	0	0	0	0	0	0	0	0	0	0	0	0	0	0	0	0	0	0	0	0	0	0	0	0	0	0	0	0	0	0
LGALS9	0	0	0.0217	0.264	0	0	0	0	0	0.0685	0.3413	0	0	0.402	1.9154	0.0534	0.5592	0.3445	0.1328	1.2519	0	0	1.7875	0.4585	0	0	1.2468	0.1694	0.9403	0.7719	0.5818	0	0.3263	0	0	0	0	0	0	0.6497	0	0.3516	0.0826	0.6476	0.3908	0.7898	0	0	0
LIG1	0	0	0	0	0	0	0.0701	0	0	0.0761	0	0	0	0.1985	0.0376	0	0	0	0	0.0957	0	0	0.1063	0	0	0	0	0	0	0	0	0.0521	0	0.0707	0	0	0	0	0.0099	0.1318	0.0891	0	0.0043	0	0	0	0	0	0
LIG3	0	0	0	0	0	0.0209	0	0	0	0	0.0205	0	0	0.209	0	0	0.0311	0.148	0	0.0528	0	0	0.0375	0.0124	0	0.0258	0.1334	0.0434	0	0.0204	0.0342	0.1358	0	0.0463	0	0	0	0	0.0212	0.0623	0.1684	0	0.2139	0.0093	0	0.0417	0	0.0259	0
ABLIM1	0.1609	1.3488	0.3397	1.1597	2.1954	0.8929	2.3877	0	0	0.2777	0.0681	0	0	7.4489	0.1178	0	0.0481	1.0545	0.5469	0.5798	0.4205	0	0.7061	0.6378	0.1979	0	0.8207	0.0782	0.6894	0.4257	0.1033	0	0.3997	0.9782	0.3	0.2892	0.6849	0	0.0518	0.2011	3.7101	0.419	1.1721	0.3816	0.088	0.4561	1.1714	0	0.0214
LIMK2	0	0	0	0	0	0	0	0	0	0	0	0	0	0	0	0	0	0	0	0	0	0	0	0	0	0	0	0.0704	0	0	0	0	0	0	0	0	0	0	0	0	0	0	0	0	0	0	0	0	0
LIMS1	0	0	0.3177	0	0	1.421	0	0	0	0	0.3862	0.2338	0.0222	1.1238	0.8639	0	0.3638	0	0.1778	0	0.3773	0	1.3373	1.6066	0.0455	0.4386	0	0.2369	1.1426	0.5939	0.322	0.8962	0.1982	0.3858	0.4402	0.2851	0.1607	0.4455	0.4018	1.1172	0.5753	0.8276	1.0225	0.9791	1.227	0.1884	1.5649	0.7869	0.4759
LIPA	0.1384	0	0	1.5793	0	0	0.4675	0	0	0	0.1409	0	0	0	0.5653	0	0	0	0	0.5625	0.1233	0	0	0.1771	0	0	0	0	0	0	0	0	0	0.178	0	0.0237	0	0	0	0.171	0	0	0	0	0.0433	0	0	0	0.1103
LIPE	0	0	0.8946	0.2624	0	0	0	0	0.1742	0	0	0.9762	0	0	0.518	0	0	0	0.025	0	0.1738	0.0057	0	1.5907	0	0	0	0	0	0.2269	0.0105	0	0.2581	0	0.0222	0.0484	0	0	0.0998	0	0	2.1831	0	0	4.1941	0	0	0	0.0465
LLGL2	0.0695	0	0	0	0	0	0	0	0	0	0	0	0	0	0	0	0	0	0	0	0	0	0	0	0	0	0.0499	0	0	0	0	0	0	0	0	0	0	0	0	0	0	0	0	0	0	0	0	0	0
LLGL1	0	0	0.0087	0	0.0201	0	0	0	0	0	0	0	0	0	0	0	0	0	0	0	0	0	0	0	0	0	0	0	0	0	0	0	0	1.5883	0	0	0	0	0	0	0.0422	0	0	0	0	0	0.2984	0	0.0062
LMAN1	3.9898	7.0878	0.5727	7.1929	0.6997	5.5311	5.8884	1.0455	0.9636	2.2074	1.5171	0.1071	0.0686	7.814	4.8948	0.3424	4.7067	12.5649	0.5248	6.6696	0.8386	0	8.061	10.7475	0.6248	2.0105	3.3438	4.5862	1.4623	1.346	0.8346	10.4491	0.6945	8.2105	1.6991	1.4239	2.7031	0.3027	1.2378	4.166	8.349	1.5277	3.5292	5.3175	0.8513	2.5339	1.169	4.0588	1.7695
LMNA	11.531	145.124	53.545	124.341	123.575	249.063	60.734	21.8085	20.4511	53.9806	40.6929	13.8365	7.1	121.73	109.071	13.1381	32.0513	82.9175	18.7579	107.755	27.9956	4.5565	54.4496	91.0313	11.7261	5.7799	64.8828	75.2165	41.1019	51.6542	45.0991	69.2047	22.7161	56.4318	10.6122	19.1137	42.7231	63.4366	21.2643	35.9222	73.9479	27.682	71.0859	101.062	38.6026	246.09	232.57	89.0714	23.0692
LMNB1	3.5699	10.7534	2.1793	12.9583	4.8424	20.4	76.0476	4.598	3.9652	11.7154	4.0013	0.4789	0.1515	28.5162	14.5834	1.3895	10.9046	27.8615	2.8179	26.1813	3.5083	0.2371	24.4924	10.107	3.7769	1.9463	18.1801	12.5197	20.1892	7.9079	9.2091	20.2393	2.6098	62.2412	1.8591	2.8993	5.8547	0.9559	3.2765	9.1762	26.7845	3.2674	22.5996	17.0199	4.3093	20.3335	7.7471	17.7694	5.8305
LMO7	0	0.845	0	0.0695	0	0.309	0.1593	0.0036	0	0.3579	0	0	0	0.0511	0	0	0.7455	0.1072	0.002	0.2201	0	0	0.1566	0.0199	0	0	0.6924	0.0851	0.3061	0.0299	0.4376	0.8195	0	0.0456	0	0.0015	0.0196	0	0.1565	0.1014	0.275	0	0.0499	0.0822	0	0.7783	0	0.0598	0.004
LNPEP	0.1732	0.2265	0.0741	0.4231	0.0364	0.2832	1.775	0.3896	0.0478	0.0457	0.1351	0.1097	0.0053	0.3043	0.4074	0.0175	0.1729	0.5375	0.0663	0.3512	0.0766	0	1.8101	0.7575	0.0816	0.025	0.2917	0.2363	0.1844	0.0377	0.0515	0.2036	0.1393	1.4979	0.0195	0.3298	0.1123	0.1251	0.0363	0.7005	0.356	0.0294	0.2368	1.4366	0.5069	0.1603	0.1347	0.456	0.0473
VWA5A	0.3789	0.1324	0.0906	0.1455	0	0.5908	0.0413	0	0.0106	0.0093	0.0649	0	0	0.3887	0.3638	0.055	0	0	0.0656	0.0821	0.1575	0.0032	2.1075	1.8806	0.2068	0	0.6467	0.212	0	0.7875	0.4493	0	0.0932	0.049	0	0.0366	0.1433	0.2399	0.1442	0.8608	0	0.0546	0	0.2057	0.5158	0.6182	1.0854	0.6902	0.4409
LOX	0.0383	0	0	0	0	0	0	0	0	0	0	0	0	0	0	0	0	0	0	0	0	0	0	0.1776	0	0.1762	0	0	0	0	0	0	0	0	0	0	0	0	0.0609	0	0	0	0	0	0	0	0	0.6079	0
LOXL1	0	0	0	0	0	0	0	0	0	0	0	0	0	0	0	0	0	0	0	0	0	0	0	0	0	0	0	0	0	0	0	0	0	0	0	0	0	0	0	0	0.3235	0.0369	0.1504	0	0	0	0	0	0
LOXL2	0	0	0	0	0	0	0	0	0	0	0	0	0	0	0	0	0	0	0	0	0	0	0	0	0	0.059	0	0	0.0207	0	0	2.1096	0	0	0	0	0	0	0	0	0.0462	0	0.0205	0.0821	0	0	0	0	0
LPA	0	0	0.0242	0	0	0	0	0	0	0	0	0.649	0.0477	0	0	0.0403	0	0	0.028	0	0.1075	0	0	0	0	0.0923	0.1608	0.2606	0	0	0.058	0	0.1246	0	0.1163	0.0602	0	0.0478	0.3481	0	0	0.0541	0	0	0	0	0	0.1618	0.0588
LPL	0	0	0	0	0	0	0	0	0	0	0	0	0	0	0	0	0	0	0	0	0	0	0	0	0	0	0	0	0	0	0	0.2562	0	0	0	0	0	0	0	0	0	0	0	0	0	0	0	0	0
LPP	0.3053	2.6393	1.4387	2.7532	2.1322	3.5754	4.1609	0.6078	0.4203	2.4617	1.313	0.8323	0.8106	4.5913	1.2539	0.1222	0.9279	4.3287	0.0814	3.9801	7.9496	0.0099	4.8402	6.6631	0.2594	0.0173	3.0318	1.635	3.7481	3.7845	1.0794	4.1742	3.5684	3.8915	0.6284	0.5777	1.7424	10.5483	1.3757	2.1266	0.6017	1.4877	4.7128	1.6376	1.3808	2.7157	4.157	7.5383	0.3908
LRCH4	0	0.058	0	0	0	0	0	0	0	0	0	0	0	0	0	0	0	0	0	0	0	0	0	0	0	0	0	0	0	0	0	0	0	0	0	0	0	0	0	0	0	0	0	0	0	0	0	0	0
LRP1	0.2186	0.4439	0.8595	3.0122	1.4898	1.876	0.6512	4.1648	0.0524	0.2048	3.3186	0.8096	0.1687	0.2838	0.1063	0.1008	0.0785	0.8096	0.4327	0.0928	1.3867	0.0049	0.4639	1.0606	0.0605	0.0408	0.089	0.2221	0.0857	0.1412	0.0945	0.2939	0.6543	0.541	0.1778	0.2393	0.5342	0.7968	0.4205	0.9895	0.4025	0.5515	0.7511	0.8269	1.0497	0.7978	0.7832	0.8695	0.7442
LRP2	0	0	0	0	0	0	0	0	0	0	0	0	0	0	0	0	0.323	2.8751	0.009	0	0	0	0	0	0	0	0	0	0	0	0	0	0	0	0	0	0	0	0	0	0	0	0	0	0	0	0	0	0
LRPAP1	0.6565	0.5006	0.1596	0.8557	0.3937	3.7274	2.2191	3.4975	0.3972	0.3545	0.4203	0	0	1.6365	4.7693	0.0939	0.5051	2.1278	0.2255	6.5796	0.5796	0	1.4507	5.5436	0.5244	0.0665	0.7192	2.2167	0	0.2031	0.3849	5.3031	0.2401	0.8178	0.3006	0.2	0.4857	0.2295	0.1838	0.7351	3.1595	0.3516	2.5002	1.0034	0.4367	1.7572	0.6109	2.4889	1.588
LSAMP	0	0	0	0	0	0	0	0	0	0	0	0	0	0	0	0	0	0	0	0	0	0	0	0	0	0	0	0	0	0	0	0.2564	0	0	0	0	0	0	0	0	0	0	0	0	0	0	0.2017	0	0
LSP1	0.3582	0.5505	0.0641	3.8056	0.0596	2.8509	2.052	0.1902	0.7993	0.5793	1.2058	0.4915	0.0566	1.1238	2.7479	0.2634	0.6102	3.1064	0.889	0.7117	0.2784	0.047	2.0679	0.6485	0.4536	0.2128	0.8115	0.6684	1.5865	0.6284	0.9276	1.3615	0.251	0.3937	0	0.3686	0.9659	0.0244	0.4728	2.4567	0.2617	0.1435	1.0364	2.2074	0.9345	1.3309	0.0904	0.167	0.9455
LSS	0	0.0975	0.3521	0	0	0	0	0.1453	0.1375	0.7357	0	0.1187	0	0	0	0	0.0544	0	0	1.2578	0	0	1.4829	1.6049	0.0579	0	0.0747	0	0	0.0575	0.0502	1.103	0	0.7474	0.5656	0	0.4559	0	0.011	1.0374	0	0.3235	0	0.8951	0.0471	1.0179	0	0	0
LTA4H	5.5857	3.6199	1.3309	8.3451	7.1091	5.3613	8.5567	1.1615	1.047	2.2609	4.0063	0.5704	0.7373	10.4741	9.0871	1.8687	3.1318	12.5101	1.6336	6.2126	3.5471	1.806	6.5014	5.3843	1.4791	4.573	4.4079	5.7469	6.2489	3.7777	4.5705	4.5239	1.7192	7.7278	3.273	3.8567	3.3734	3.1632	4.0198	12.3487	8.2516	3.5427	6.7934	3.4497	4.3941	5.515	15.0602	10.5327	4.3557
CYP4F3	0	0	0	0	0	0	0	0	0	0	0	0	0	0	0	0	0	0	0	0	0	0	0	0	0	0.7362	0	0	0	0	0	0	0	0	0	0	0	0	0	0	0	0	0	0	0	0	0	0	0
LTBP1	0.0939	0.1915	0	0	0	0.1039	0.3616	0.0014	0.0071	0	0.027	0	0.001	0	0.0419	0	0	0.023	0	0.0223	0.0795	0	0.1538	0.2513	0.0057	0.0246	0.0425	0	0.1404	0	0	2.2102	0.0768	0.395	0.4193	0.011	0	0.1308	0.015	0.0527	1.2849	0.0266	0.3274	0.0086	0	0.0056	0.1917	0.6955	0.025
LTBP2	0.0225	0.3712	0	1.4734	0.7411	0.6003	0	0.0064	0.0114	0.0343	0.16	0	0.0746	0.9445	0	0.09	0.0444	0.6615	0.2214	0.2076	0.2027	0	0.0846	2.3574	0.0109	0.1572	0.0896	0.2558	0.1183	0.0038	0.0065	0	0.1132	0	0.2833	0.2456	0.5	0.1451	0.6304	0.2781	0.272	0	0.3532	0.1464	0.017	0	1.4117	2.5354	0.0086
LTBP3	0	0	0	0.0305	0	0	0	0	0	0	0	0	0	0	0	0	0	0	0	0	0	0	0.0234	0.0742	0	0	0	0	0.0174	0	0	0.0167	0	0	0	0.0051	0	0	0.0014	0	0.0853	0	0.0499	0	0	0	0	0.1442	0.0077
LTF	2.0985	0.1529	0.2998	0.0265	0.2708	0.2529	0.0551	0.575	0.0967	1.2696	0.8193	1.6597	0.2668	0	13.694	3.7552	0.1574	0.0878	2.2881	0.0442	9.6804	6.3598	2.6949	2.6631	0.7922	177.781	3.4105	3.3405	23.3845	0.9734	3.6991	0.2359	4.6502	0.0991	0.072	2.4494	0.591	1.4178	0.9488	15.0935	0.8903	0.5877	0.1621	0.1023	0.6783	0.5195	1.0653	0.0418	13.9994
BCAM	6.1992	3.8063	0.618	0.4847	1.291	22.9845	0.3316	15.581	11.0987	24.58	2.1384	0.2274	0.1142	14.7339	10.1554	0.8982	2.7082	8.2997	0.1879	39.1929	1.7945	0.1065	76.5529	49.5828	9.1733	0.822	21.9635	10.0829	8.8994	12.2114	15.3271	2.2236	0.6752	0.686	0.1732	1.1694	2.0845	3.9205	2.5558	3.6756	6.8494	1.1057	6.9862	33.7306	2.9206	17.8184	4.454	3.6491	1.6074
LUM	62.2955	67.4048	179.245	84.0344	304.932	79.1486	17.2583	115.025	52.5027	50.683	52.7549	123.24	294.724	271.363	54.8764	210.009	55.1084	112.308	100.758	7.9937	308.632	71.7382	23.3819	292.093	51.5733	115.128	4.3752	219.303	43.6266	64.1315	249.519	86.4308	55.8352	10.3965	20.0565	58.3259	308.557	532.9	44.4014	90.4368	4.2871	82.0035	49.4799	95.3652	54.5352	28.942	1418.53	627.97	216.958
LY6H	0	0	0	0	0	0	0	0	0	0	0	0	0	0	0	0	0	0	0	0	0	0	0	0	0	0	0	0	0	0	0	0	0	0	0	0	0	0	0	0	0	0	0	0	0	0	0	0	0
CD180	0	0	0	0	0	0	0	0	0	0	0	0	0	0	0	0	0	0	0	0	0	0	0	0	0	0	0	0	0	0	0	0	0	0	0	0	0	0	0	0	0	0	0	0	0	0	0	0	0.0311
LY75	0	0	0	0	0	0	0	0	0	0	0	0	0	0	0	0	0	0	0	0	0	0	0.0378	0	0	0	0	0	0	0	0	0	0	0	0	0	0	0	0	0	0	0	0	0.0102	0	0.0747	0	0	0
LYN	0.0455	0	0.0121	0.1237	0	0	0.2134	0	0.0168	0	0.0376	0	0	0	1.1008	0.0184	0.1615	0	0.0537	0.8297	0.0399	0.009	0.7284	0.1751	0.078	0.3949	0.2659	0.1589	0.3072	0.0918	0.6672	0.2585	0.1145	0.2798	0	0.0912	0.0378	0.0544	0.079	0.924	0.3132	0.1534	0.1938	0.2152	0.1119	0.2708	0	0.1808	0.1899
LYZ	94.9297	0	0	0	0	0	0	0	0	0	1.7191	1.1848	18.194	0	1.8722	23.3989	0	0	1.5754	0	6.9931	10.6569	6.2505	2.0536	18.7123	45.0299	3.3903	4.9209	7.2533	2.9413	4.1813	2.8657	3.3051	0	21.3949	2.3468	13.1771	0	1.854	33.7969	4.5151	2.1416	0.6243	1.9917	2.4668	0.9071	1.4266	2.667	9.6398
TACSTD2	0	1.3277	0	2.2043	0	15.6753	20.9423	1.3161	1.3156	6.5844	0.6545	0	0.4082	18.8372	17.2957	0.1044	1.0981	3.5815	0	5.0744	0	0	9.3987	5.6512	0.4242	0.9679	3.582	2.1069	0.4551	0.5744	0.6495	0	0.1349	8.6961	0	0.5681	1.4382	0	0.5656	3.4666	1.7848	0.1987	2.6228	1.7631	0.6259	8.2574	0	5.7658	0
EPCAM	1.128	1.2748	0	0	0	1.9221	11.4034	0.2331	0.2201	0.3489	0.4531	0	0	7.739	1.1757	0.1164	0.8247	3.4548	0	5.0053	0.4525	0	10.1106	2.7709	0.6595	0.9222	4.6845	2.7677	3.9391	0.4635	0.7324	0	0.2521	12.7751	0	0.1718	0.3304	0	0.5249	1.5195	2.4827	0.1557	2.9519	0.3574	0.2563	3.1892	0	3.2234	0.3907
M6PR	0.2743	0.7759	0.1316	1.995	0.8443	1.8951	11.5604	1.2652	0.9851	1.1537	0.3113	0.0883	0	1.5674	1.0821	0	0.3807	1.762	0.1557	2.3217	0.3963	0	2.7759	3.4912	0	0	1.2126	0.8645	0.6872	0.4713	0.2646	2.4627	0.6267	6.4433	0.1736	0	0.3134	0.0665	0.2081	1.1689	1.7513	0.3928	0.8823	1.0196	0.2706	1.2391	0.9428	3.8307	0.9333
CAPRIN1	0.7031	1.198	0.1253	1.1258	0.3579	2.6593	6.8207	0.5445	0.6543	1.2518	0.7464	0.0217	0.046	5.4358	3.089	0.0456	1.4952	4.9203	0.3197	4.0141	0.4226	0	4.9207	1.5694	0.4433	0.0049	3.3737	2.1233	2.3037	0.6463	0.9148	1.5102	0.2196	3.2552	0.5053	0.1874	0.7505	0.1624	1.1913	3.933	1.9332	0.3959	2.5716	2.1315	0.3423	1.331	0.8494	3.3798	0.5021
MAB21L1	0	0	0	0	0	0	0	0	0	0	0	0	0	0	0	0	0	0	0	0	0	0	0	0	0	0	0	0	0	0	0	0.1354	0	0	0	0	0	0	0	0	0	0	0	0	0	0	0	0	0
MARCKS	1.3715	7.2355	0.8304	7.7399	3.3462	8.7231	18.0479	1.1983	1.0439	3.009	2.6922	0.7462	0.6018	6.981	7.7021	0.0483	2.7338	16.8209	0.3905	10.4603	1.0099	0.1295	11.5236	10.0308	2.6274	0.2344	5.7809	3.2598	4.0512	3.7843	2.7137	15.0484	0.3373	8.6065	1.5744	1.1337	3.7229	0.3735	3.2025	10.8627	10.982	1.4887	7.6188	3.9052	3.3704	4.3572	7.1739	18.0932	2.9154
MAD2L1	0	0	0	0	0	0	0.3686	0	0	0	0	0	0	0.5276	0.1671	0	0	0	0	0.1613	0	0	0.8428	0	0	0	0.1275	0	0	0	0	0	0	0	0	0	0	0	0	0	0	0	0	0	0	0	0	0	0
SMAD1	0	0	0	0	0	0	0	0	0	0	0	0	0	0	0	0	0	0	0	0	0	0	0	0	0.297	0	0	0	0	0	0	0	0	0.0344	0	0	0	0	0	0	0	0	0	0.0154	0	0	0	0	0
SMAD2	0	0.1186	0.0152	0.102	0.0471	0.0525	0.384	0.0128	0	0.0636	0.0501	0	0	0.231	0.2794	0	0.1658	0.4669	0	0.6298	0	0	0.2812	0.1224	0	0.0307	0	0	0.1726	0	0	0.6601	0	0.3102	0	0	0	0	0	0	0.2685	0	0.232	0.1538	0	0.1684	0	0	0
SMAD3	0.2488	0	0	0	0	0	0	0	0	0	0	0	0	0	0	0	0	0	0	0	0	0	0	0	0	0	0	0	0	0	0	0.2392	0	0.1757	0	0	0	0	0	0	0	0	0	0	0	0	0	0	0
SMAD4	0	0	0	0	0	0	0	0	0	0	0	0	0	0	0	0	0	0	0	0	0	0	0	0	0	0	0	0	0.2118	0	0	0.145	0	0	0	0	0	0	0	0.5517	0	0	0	0	0	0	0	0	0
MAGEA4	0	0	0	0	0	0	0	0	0	0	0	0	0	2.7251	0.064	0	0	0	0	0	0	0	0	0	0	0	0	0	0	0	0	0	0	0	0	0.0028	0.1792	0	0	0	0	0	0	0	0	0.0026	0	0	0
MAGEA10	0	0	0	0	0	0	0	0	0	0	0	0	0	0	0	0	0	0	0	0	0	0	0	0	0	0	0	0	0	0	0	0	0	0	0	0.0156	0.0998	0	0	0	0	0	0	0	0	0	0	0	0
MAGOH	0.3064	3.5149	0	1.9552	0.3495	4.0564	7.3672	0.6396	0.1101	1.5187	0.2663	0	0	5.8706	4.2516	0	1.8776	7.4796	0.0348	4.9911	0	0	5.3842	2.5826	0	0.9468	5.1966	3.2433	4.3006	0.9323	1.6684	4.198	0	7.015	0	0	0.2761	0	0.5489	3.0516	4.6335	0.8754	4.1278	2.6179	0	1.9233	0.8485	4.5852	0.6948
MAN1A1	0	0	0.1318	0	0	0	0	0	0	0	0	0	0	0	0	0	0.0068	0	0.1519	0	0	0.0343	0	0	0	0.5021	0	0	0	0	0	2.2303	0.0583	0	0	0	0	0	0	0	0	0.2292	0	0	0	0	0	0	0
MAN2C1	0	0	0.0203	0	0	0	0	0	0	0	0	0	0	0	0	0.0074	0	0	0	0	0.0375	0	0	0.0392	0.0023	0	0.0365	0.0166	0	0	0	0	0.0332	0	0	0.0025	0	0.0237	0	0	0.021	0.0243	0	0	0	0.0384	0.1192	0	0
MAN2A1	0.1343	0.035	0	0.0813	0	0.1418	0.9285	0.0073	0.0201	0.1718	0.0264	0	0	0	0	0.0057	0.4493	0.1804	0.0648	0.0609	0	0	0.0758	0.044	0	0.0225	0	0	0	0	0	0	0.2806	0.8796	0.0049	0	0	0	0	0	0	0.0075	0	0.0588	0	0	0	0	0.0264
MAN2B1	0.644	0.0956	0.0649	0.2738	0	0	0.0536	0.0375	0.032	0	0	0.0152	0	0.1295	0	0.105	0.4865	0	0.0862	0.4291	0.1781	0.0276	0	0	0.188	0.0412	0	0	0	0.041	0	0.4071	0.1015	0.0216	0.2654	0.0416	0.5356	0.0715	0	0.11	0	0.1103	0	0	0	0.0094	0	0.7119	0.6112
MANBA	0	0	0	0	0	0	0	0	0	0	0	0	0	0	0	0	0	0	0	0	0	0	0	0	0	0	0	0	0	0	0	0	0	0	0	0	0	0	0	0	0	0	0	0	0	0	0	0.1394	0
MAOA	2.1899	0	2.5196	8.1386	0.6803	0	3.0999	0.0618	1.3244	0	0.194	2.8454	0	1.0017	4.402	0	0	0	0.0851	0	1.3146	0.0069	0	5.1084	0	0	0	0.048	0.4193	0.5822	0.0702	0	0.9872	0.2153	0.0102	0.1812	0.0049	2.6902	0.1443	0.0646	0	5.4449	0.1053	0.1594	10.3006	0.1071	1.5398	0	0.0401
MAOB	0.1061	0.4885	0.8737	0.5432	6.3475	0.1489	0	0.0823	0.1095	0.0193	2.2783	0.6629	0	12.2874	0.7097	0.1263	0.1129	0	0.1769	0	2.4048	0	0.4719	0.8548	0	0.2237	0.2928	0.5201	0.4946	0.4941	0.217	0.129	0.6757	0	0.2225	0.1682	0.057	4.796	0.2819	0.0755	0	0.7546	0	3.6196	1.7151	0.9513	10.5516	0.9785	0.3215
MAP1A	0	0.0481	0.0081	0.0298	0.0068	0	0.0222	0	0	0	0.0114	0	0.0029	0.1832	0	0	0	0.0478	0	0	0.0509	0	0	0.0259	0.001	0	0	0.0124	0	0	0	0.1412	0.0044	0.0391	0.0215	0	0.0071	0.0122	0	0	0.0314	0	0.0576	0	0	0	0.0207	0.0158	0
MAP1B	0	0.6985	0.1908	0.1345	0.1084	0.3111	1.343	0.06	0.0335	0.0196	0.0725	0.0857	0.0316	0.3584	0.0681	0.0063	0.2334	0.6952	0.068	0.0791	0.2493	0.0019	3.7401	0.744	0.0279	0	0.5259	0.371	0.2135	0.157	0.149	0.6642	0.1164	1.8586	0.3267	0.1781	0.1503	0.4791	0.1144	0.1631	0.6801	0.1104	0.3791	0.0351	0.1488	0.1207	0.5043	0.6022	0.121
MAP2	0	0	0	0	0.0916	0.0041	0.0755	0	0	0.0088	0	0	0	0	0	0	0	0.1466	0	0	0	0	0	0	0	0	0	0	0	0	0	0.2377	0	0.0714	0	0	0	0	0	0	0.1868	0	0.0729	0	0	0	0	1.3168	0
MAP4	1.7155	4.5283	1.2864	5.9813	3.8996	9.1824	6.6809	1.6087	1.7265	3.4083	3.0954	0.8784	0.3193	17.5242	3.8415	0.2335	2.6098	12.3677	0.6553	7.3647	3.746	0.0343	11.9252	8.0875	0.8395	0.0497	7.0027	2.4227	1.8316	3.0544	2.2373	4.5744	0.7626	3.1431	1.5525	1.8972	2.421	1.0984	1.7457	6.9085	6.1554	1.1685	6.8812	4.656	3.0138	2.4712	4.2083	5.1096	0.9479
MAPT	0	0	0	0	0	0	0	0	0	0	0	0	0	0	0	0	0	0	0	0	0	0	0	0	0	0	0	0	0	0	0	0	0	0	0	0	0	0	0	0	0	0	0	0	0	0	0	0	0
MARK1	0	0	0	0	0	0	0	0	0	0	0	0	0	0	0	0	0	0	0	0	0	0	0	0	0	0.0088	0	0	0	0	0	0	0	0	0	0	0	0	0	0	0	0	0	0	0	0.0116	0	0	0
MARK3	0	0	0	0	0	0	0	0	0	0	0	0	0	0	0	0	0	0	0	0.0176	0	0	0.042	0	0.0167	0.0101	0.0265	0	0.0566	0	0	0.0882	0	0.2742	0	0	0	0	0	0.0259	0.2256	0	0.0788	0	0	0.0386	0	0	0
MARS	1.9919	0.2245	0.1055	0.4519	0.0112	0.6469	2.2827	0.1335	0.0651	0.0879	0.1337	0.0841	0.0108	2.7122	1.6259	0.0661	1.6256	1.9567	0.1033	1.8238	0.1693	0	4.5667	1.8889	0.1369	0.1913	0.4249	0.4735	1.656	0.1234	0.4145	1.6859	0.2769	3.9537	0.6256	0.1451	0.2579	0.1673	0.3181	1.7408	1.6481	0.3069	1.0058	1.4235	0.5168	1.5139	0.3839	1.5748	0.2876
MAT1A	0.4866	0	0	0	0	0	0	0	0	0	0	0	0	0	0	0	0	0	0	0	0	0	0	0	0	0	0	0	0	0	0	0	0	0	0	0	0	0	0	0	0	0.0453	0	0	0	0.3198	0	0	0
MAT2A	1.3691	1.0988	0.4894	1.4721	2.4948	3.2387	10.3287	1.1168	0.9633	2.7436	1.6088	0.1419	0.0923	4.6591	4.6628	0.252	1.5625	4.49	0.403	7.8269	0.5696	0.0643	7.4921	3.6437	0.7386	0.2997	4.4029	3.2292	5.7759	2.3871	2.122	5.1943	0.45	10.3663	1.5407	0.5573	1.4609	0.7955	1.1815	5.1174	3.8967	0.8499	3.0747	3.1948	1.2662	2.6301	3.4102	4.4214	1.1541
MATN2	0.2101	0	0	0	0.0343	0	0.2241	0	0	0	0	0	0.0443	0	0	0	0	0	0.006	0	0.0409	0	0	0	0	0	0	0.1832	0	0	0.0157	2.7895	0	0.4661	0	0	0	0.3251	0.0162	0.0184	0.6469	0	0.207	0	0	0.2209	0.0928	0	0
MAX	0	0	0	0	0	0	0.9454	0	0	0	0	0	0	0	0	0	0	0	0	1.6599	0	0	0	0	0	0	0.3635	0.1391	0	0	0	0	0	0	0	0	0	0	0	0.4513	0.0814	0	0.537	0	0	0	0	0.1973	0
MAZ	0	0	0	0	0	0	0.4542	0	0	0	0	0	0	0	0	0	0	0	0	0	0	0	0	0	0	0	0	0	0	0	0	0	0	0.577	0	0	0	0	0	0	0	0	0	0	0	0	0	0.1022	0
MB	0	0	0	0	0	0	0	0	0	0	0	0	0	0	0	0	0	0	0	0	0	0	0	0	0	0	0	0	0	0	0	0	0	0	0	0	0.7063	0	0	0	0	0	0	0	0	0	0	0	0
MBD1	0	0	0	0	0	0	0	0	0	0	0	0	0	0	0	0	0	0	0	0	0	0	0	0	0	0	0	0	0	0	0	0	0	0	0	0	0	0	0	0	0	0	0	0	0	0	0	0	0
MBL2	0	0	0	0	0	0	0	0	0	0	0	0.1425	0	0	0	0	0	0	0	0	0	0	0	0	0	0.1207	0	0.0892	0	0	0	0	0	0	0.0956	0	0	0	0	0	0	0	0	0	0	0	0	0	0
MBNL1	0	0	0	0	0	0	2.0833	0	0	0	0	0	0	1.7629	0.2053	0	0	0	0	0.6901	0	0	1.5472	0	0	0	1.9339	0.4902	0.423	0.4317	0	0.7042	0	2.6794	0	0	0.0814	0.192	0.1542	1.4384	0.4143	0	1.3154	0.802	0	0.8458	0.3563	1.0676	0.1865
MBP	0	0	0	0	0	0	0	0	0	0	0	0	0	0	0	0	0	0	0	0	0	0	0	0	0	0	0	0	0	0	0	0	0	0	0	0	0	0	0	0	0	0	0	0	0	0	0	0	0
MCAM	0.7867	0.1488	0.648	0.4173	0.0664	0.0947	4.3001	0	0.1928	0.1403	0	1.4676	0.1497	0	0.4812	0.0483	0	0	0.0218	0.1537	0.963	0.0096	0.1798	2.5657	0	0.0632	0.1892	0	0	0.4324	0	0.3131	0.5777	2.5973	0.8652	0.1627	0.1044	3.7468	0.3452	0.0896	1.2139	1.3979	0.3763	0	7.24	0.1866	0.9466	0.5535	0.2417
MCC	0	0	0	0	0.0422	0	0	0	0	0	0	0	0	0	0	0	0	0	0	0	0	0	0	0	0	0	0	0	0	0	0	0	0	0	0	0	0	0	0	0	0	0	0	0	0	0	0.0215	0	0
MCL1	0	0	0	0	0	0	0	0	0	0	0	0	0	0	0	0	0	0	0	0	0	0	0	0	0	0	0	0	0	0	0	0	0	0	0	0	0	0	0	0	0	0	0	0	0	0.3032	0	0	0
MCM2	0	0.0464	0	0	0	0.4703	4.5915	1.128	1.1017	1.5644	0.1797	0	0	1.8624	2.5153	0	0.2775	2.5296	0	1.1297	0	0	6.9904	0.8592	1.2047	0	1.4635	0.6945	1.4107	0.5743	0.2515	5.9868	0	4.8564	0	0.0198	0.0645	0	1.4671	1.4895	0.9468	0.1338	0.907	0.0712	0	0.0515	0	0.2076	0.0075
MCM3	0.0137	0.1021	0	0	0	1.7701	4.0509	0.5145	0.558	2.2605	0.0332	0	0	3.3455	1.2316	0.0152	0.9239	3.4928	0.0083	3.7785	0	0	6.235	1.0035	0.2791	0.0526	3.3171	1.2827	1.427	0.7471	0.9369	5.6225	0.0606	3.8931	0	0.0504	0.4479	0	0.5846	1.9704	5.411	0.2593	2.1976	0.1548	0.3432	0.07	0	0.4604	0.1823
MCM4	0.1265	0.3435	0	0	0	0.373	3.4115	0.6355	0.4674	1.5167	0.1208	0	0	2.1976	0.5281	0.0049	0.235	0.772	0	1.7341	0	0	4.5124	0.3806	0.0753	0	2.3538	0.9879	1.2381	0.5153	0.4888	4.6355	0.1938	3.6013	0.0173	0.0221	0.2571	0	0.5466	1.5391	2.0319	0.1233	0.7804	0.1871	0.0504	0.0883	0	0.2649	0.0369
MCM5	0	0	0	0	0	0.906	2.7414	0.4272	0.1771	1.5138	0.03	0	0	3.4478	1.2423	0.0102	0.1134	1.5897	0	2.4939	0	0	4.1826	0.2508	0.0846	0	2.7808	0.5504	1.3779	0.7163	0.5996	6.0811	0	3.8223	0	0	0	0	0.3186	1.276	1.7759	0	0.946	0.0826	0	0	0	0.3354	0
MCM6	0.504	0.0702	0	0	0	1.2432	5.3374	1.5961	1.4046	2.1588	0.0346	0	0	3.8092	0.3985	0	0.66	0.9049	0.0014	3.0782	0	0	4.5056	0.7135	0.4484	0.0151	3.9903	1.6599	2.4076	1.0002	1.009	5.4455	0	3.7305	0	0.0594	0.0281	0	0.9526	2.1783	1.0379	0.5936	1.1993	0.3236	0	0.0163	0	0.6351	0.0182
MCM7	0	0.2326	0	0	0.0241	0.537	3.2812	0.6838	0.6693	1.308	0.047	0	0.0037	3.2423	0.9801	0.0146	0.3294	0.9425	0.05	2.2492	0.034	0	5.1393	0.3262	0.2092	0.0582	2.8299	1.092	1.5928	0.7939	0.7515	6.4773	0.0841	4.2091	0.0278	0.0512	0.0755	0.0266	0.8583	1.7962	2.2668	0.068	1.8117	0.771	0.0994	0.1375	0	0.3606	0.0557
CD46	0	0	0	0	0	0	0	0	0	0	0	0	0	0	0	0	0	0	0	0	0	0	0	0	0	0	0	0	0	0	0	0	0	0	0	0	0	0	0	0	0	0	0	0	0	0	0	0	0
DNAJB9	0	0	0	0	0	0	0.0964	0	0	0	0	0	0	0	0	0	0	0	0	0	0	0	0	0	0	0	0	0	0	0	0	0	0	0	0	0	0	0	0	0	0	0	0	0	0	0	0	0	0
MDH1	16.672	16.5827	9.1696	25.3235	14.3781	43.8266	53.0059	14.0447	10.8537	18.7681	14.2879	5.8205	1.9218	31.9154	26.4992	3.1763	11.8066	45.3314	4.258	36.7247	18.7934	0.9718	31.6688	30.531	6.1738	3.3546	25.5545	22.6803	21.311	24.0451	15.9923	20.6503	11.0628	65.8648	9.7143	5.9437	14.5314	33.0459	9.4456	28.8031	55.9576	14.807	30.6317	19.2758	27.3024	16.245	29.9495	47.4316	16.0529
MDH2	28.3681	81.8856	9.866	26.2243	13.3832	63.8301	88.2255	12.4555	12.0447	28.5474	15.5453	5.1915	1.6814	73.6405	69.4282	5.3546	30.9712	112.949	8.2218	218.102	16.4567	0.673	132.586	93.5399	28.8185	7.4897	85.6305	50.6117	86.5381	64.5843	73.7718	83.8014	9.7331	110.594	11.6776	9.0172	17.0324	12.0984	22.0447	82.6664	132.696	22.3724	103.317	150.966	37.5462	35.592	31.0222	60.868	11.2607
MDK	2.9164	0	0	0	0.219	1.1867	0.5549	0	0	0	0	0	0	12.0995	0	0	0	1.6656	0	0	0	0	3.8136	0.6453	0.1568	0.0951	1.0896	0.2388	0.5564	0	0	3.4587	0	4.7091	0.1143	0	0.0686	0	0	0	0	0	0	0.2122	0	0	3.0174	1.7571	0
ME1	0.7383	0	0.1929	0	0.1521	0	0.1171	0.0123	0.0509	0	0.2218	0.4404	0.0899	0	0.3521	0.3	0	0	0.1293	0	0.1056	0.0212	0	0.087	0.007	0	0	0	0	0	0	0.5159	0.1904	0	0.3937	0	0	1.3355	0	0	0	0.4948	0	0	0.7035	0.2446	1.1551	0	0.3386
ME2	0.828	0.2165	0.1105	0.9636	0.0668	1.033	0.8844	0.1177	0.0701	0.2265	0.2783	0.0373	0.0201	1.1233	1.5549	0.212	0.7716	2.2994	0.266	1.3788	0.3615	0.0272	1.553	0.7705	0.1154	0.2061	0.2724	0.4132	1.0891	0.2844	0.4666	1.3086	0.5539	0.5829	1.0206	0.1847	0.196	1.4109	0.3178	2.4666	0.5468	0.3577	1.0015	0.7512	0.3592	1.2068	0.2717	1.072	0.3032
MEA1	0	0	0	0	0	0	0	0	0	0	0	0	0	0	0	0	0	0	0	0	0	0	0	0	0	0	0	0	0	0	0	0	0	0	0	0	0	0	0	0	0	0	0	0	0	0	0	0	0
MECP2	0.3701	1.1721	0.3563	0.8953	1.5486	3.7357	0.2761	0.1377	0.1001	0.3653	1.2955	0.0321	0.1249	2.3382	0.8369	0.0872	0.2153	0.721	0.3226	4.4402	0.59	0	0.3881	0.3677	0.0326	0	0.7738	0.9879	0.7436	1.3982	0.484	0.7143	0.0796	1.3811	0.0817	0.1086	0.3958	0.8526	0.1622	0.4037	0.4987	0.095	0.4118	4.9696	0.5432	5.0968	5.3985	0.844	0.3023
MEIS1	0	0	0	0	0	0.199	0.8384	0	0	0	0	0	0	0.6412	0	0	0	0	0	0.4637	0	0	0.485	0	0.5103	0	0.676	0	0.5891	0.1115	0.0724	0	0	0.3409	0	0	0.0053	0	0	0.1785	2.1859	0	1.1763	0	0	0	0	0.086	0
MEIS2	0	0	0	0	0	0	0	0	0	0	0	0	0	0	0	0	0	0	0	0	0	0	0	0	0	0	0	0	0.1404	0	0	0	0	0	0	0	0	0	0	0	0.5684	0	0.2608	0	0	0	0.0479	0	0
MAP3K3	0	0	0	0	0	0	0	0	0	0	0	0	0	0	0	0	0	0	0	0.1981	0	0	0.1232	0.0559	0	0	0	0.0639	0	0	0	0	0	0	0	0	0	0	0	0	0	0	0	0	0	0	0	0	0
MAP3K5	0	0	0	0	0	0	0	0	0	0	0	0	0	0	0	0	0	0	0	0	0	0	0	0	0	0	0	0	0	0	0	0	0	0	0	0	0	0	0	0	0	0	0	0	0	0	0	0	0
RAB8A	0.717	0.7303	0.4248	1.238	0.5608	1.159	1.7611	0.3869	0.3166	0.6944	0.3924	0.1649	0.0465	0.9011	2.061	0.2589	0.979	3.2507	0.435	2.7166	0.6505	0.0836	1.3804	1.2644	0.2962	0.7054	1.0792	0.9475	1.8172	0.9443	0.9798	2.68	0.4738	1.5654	0.5935	0.496	1.1133	1.3976	0.7469	2.5571	1.4798	0.5903	0.9952	1.2864	0.8774	0.9709	3.072	1.7616	0.7041
MEN1	0	0	0	0	0	0	0	0	0	0	0	0	0	0	0	0	0	0	0	0	0	0	0	0	0	0	0	0	0	0	0	0	0	0	0	0	0	0	0	0	0	0	0	0	0	0	0	0	0
MEST	1.8131	0.1572	0.2671	0	0	0.2129	0	0	0.2204	0	0	0.0802	0	0.1031	0.3563	0	0.0389	0	0.3537	0	0	0	0	0.312	0.0415	0.0369	0.3192	0.2699	0	0	0.0083	0	0.4346	0	0	0.2295	0.2539	0	0	0	0.1595	0.4548	0	0	0.1751	0	0	0	0.2042
MET	0.0262	0	0	0	0	0	0	0	0	0	0	0	0	0	0	0	0	0	0	0	0	0	0	0	0	0	0	0	0	0	0	0	0	0	0	0	0	0	0	0	0	0	0	0	0	0	0	0	0
METTL1	0	0	0	0	0	0	0	0	0	0	0	0	0	0	0	0	0	0	0	0	0	0	0	0	0	0	0	0	0	0	0	0	0	0	0	0	0	0	0	0	0	0	0	0	0	0	0	0	0
MFAP1	0	0.1346	0	0.0572	0	0.2007	1.8835	0.0273	0.138	0.1484	0	0	0	0.8794	0.1542	0	0	0.2267	0	1.2566	0	0	0.5743	0	0	0	1.5911	0	0	0	0	2.8629	0	0.328	0	0	0	0	0	0.9473	0.2217	0	0.9303	0	0	0.2963	0.8759	0	0
MFAP2	0	2.7675	0.9052	5.2918	2.6857	0	0	0	0	0	0	0	0.1827	3.673	0	0	0.5712	0	0.5105	0	0	0	0	4.925	0.278	0.6642	0	2.3274	3.4332	1.4268	0.9633	24.7696	0.8653	1.1425	0.8977	0.7999	2.0565	3.1634	1.0011	0	37.3316	2.5977	12.6836	1.6326	0	2.8328	3.9856	23.2566	0.6115
MFAP4	0	0	0.6109	2.2383	7.8796	0	0	0	0.1793	0	0.2857	0.8014	0.8964	0	0	0.2669	0	0	0.1605	0	2.2561	0.1207	0	0	0	0	0	0	0	0	0.3777	0	1.2117	0	0	0	0.3222	15.6014	0	0	0	0	0	0	1.2716	0	14.3033	1.6728	0
MFGE8	3.1097	0	0.0483	0.0631	0.0653	0.1695	0	0	0.0526	0.0691	0	0	0	0.2264	0	0.0305	0	0	0	0.9285	0	0	0.324	0.8506	0.164	0.7566	0.4208	0.3217	0.1192	0	0	0.1804	0.1644	0	0	0.0743	0.1622	5.0604	0.1216	0	0.1549	0.0601	0	1.2331	0	0.0781	1.2382	0	0.0331
MFI2	0	0	0.3851	0	0	0	4.1793	0	0	0	0	0	0	0	0	0	0	0	0	0	1.61	0	0	0	0	0	0	0	0	0	0	0.8261	0.0515	6.931	0	0	0	0	0	0	0	0	0	0	0	0.1212	0	0	0
MGAT1	0	0	0	0.1638	0	0.1622	0.3445	0	0	0	0	0	0	0	0.1326	0	0.1581	0	0.038	0	0	0	0	0	0	0	0	0	0	0	0	1.2143	0.1201	1.0226	0	0	0	0	0	0	0	0	0	0.2149	0	0	0	0	0
SCGB2A1	0	0	0	0	0	0	0	0	0	0	0	0	0	4.3232	0	0	0	0	0	0	0	0	0	0	0	0	0	0	0	0	0	0	0	0	0	0	0	0	0	0	0	0	0	0	0	0	0	0	0
MGAT2	0	0	0	0	0	0	0	0	0	0	0	0	0	0	0	0	0	0	0	0	0	0	0	0	0	0.1208	0	0	0	0	0	0	0	0	0.0293	0	0	0	0	0	0	0	0	0	0	0	0	0	0.0338
MGAT5	0	0	0	0	0	0	0	0	0	0	0	0	0	0	0	0	0	0	0	0	0	0	0	0	0	0	0	0	0	0	0	0	0	0	0	0	0	0	0	0	0	0	0	0	0	0	0	0	0
CTAGE5	0	0.1615	0	0.0444	0	0.3767	1.0377	0	0	0.0005	0	0	0	0.093	0.0769	0.0013	0	0.0231	0.0057	0.3054	0.0054	0	0.2426	0.857	0.0069	0	0	0	0	0	0.0042	0	0	0.029	0.0036	0	0.0146	0	0.0045	0.0217	0	0	0	0	0	0.0248	0	0.0166	0.0136
MGMT	0	1.8941	0	0	0.9347	0.599	0	0.3746	0.2514	0.7336	0.0827	0	0.027	0.7703	0.6737	0.0461	0	0.5619	0	0.5966	0	0	0	0.1906	0.1158	0.156	1.9758	0.8865	1.1072	0.668	0.7952	0.522	0.075	0.9447	0	0.149	0.1922	0.1463	0	0	0.6035	0.1439	0	0	0	0.7151	0.826	0	0
MGP	0	0	0	0	0	0	0	0	0	0	0	0	0	0	0	0	0	0	0.6713	0	0	0	0	0	0	0	0	0	0	0	0	0	0	0	0	0	0	0	0	0	0	0	0	0	0	0	0	0	6.4047
MGST1	0	0	5.1124	5.388	0	0	0	0	3.0904	0	0	9.9856	0	0	9.2621	0.1843	0	0	1.0853	0	3.1315	0.141	6.4457	44.0674	0.0566	0.6312	10.5902	0	4.6521	0	0	0	3.9251	0	9.7903	2.4139	0.4068	0	1.2792	6.2966	0.4331	21.4952	0	3.6918	26.8792	5.0413	0	3.8071	5.8152
MGST2	0	0	0	0	0	28.2222	0	0	4.5685	2.8625	0	0	0	0	0	0	0	11.0663	0.7959	0	0	0	0	17.8057	2.6105	4.8473	0	6.241	5.2521	0	4.1846	0	0	0	0	0	0	0	0	0	0	0	0	0	0	3.9231	0	0	0
MGST3	29.6243	9.1254	7.5546	11.9512	1.7187	22.4235	5.1554	1.7509	2.9013	3.3761	1.664	0	0.3845	13.9427	13.4517	0.6783	10.4364	11.6597	1.882	8.8748	0	0.1857	3.9451	12.2	0.8728	3.7071	8.7632	3.106	11.7652	6.1255	6.6235	3.3519	2.5384	6.6857	0.8613	0.8633	1.1122	3.6124	1.0378	5.8976	7.4985	3.636	10.3079	11.8012	6.5976	13.4993	5.1206	8.0977	2.1705
CD99	0	0	0	0	3.4627	0	0	0	0	0	0	0	0	0	0	0	0	0	0	0	0	0	0	0	0	0	0	0	0	0	0	0	0	0	0	0	0.8897	0	0	0	0	0	0	0	0	0	0	0	0
MID1	0	0.0015	0	0	0	0	0	0	0	0	0	0	0	0	0	0	0	0	0	0	0	0	1.556	0.1599	0	0	0	0	0.2193	0	0	0	0	0	0	0	0	0	0	0	0	0	0	0	0	0	0	0	0
MIF	78.9937	103.134	36.0817	103.87	99.4228	113.056	137.298	59.9907	60.4353	140.412	74.5347	19.1057	24.37	225.57	175.018	15.5754	66.74	164.582	30.2819	492.378	61.469	5.3303	356.185	752.659	135.51	50.6666	182.638	124.797	315.469	96.3373	165.408	92.6909	56.6038	162.327	123.174	42.6702	73.0825	96.5404	34.057	157.419	178.163	65.9939	252.874	769.92	111.925	446.04	214.19	258.406	80.9577
MIPEP	0	0.2189	0	0	0	0.6915	0	0	0	0	0	0	0	1.4873	0	0	0.4566	0.559	0.0086	0	0	0	0.2967	0	0	0	0.4799	0.3026	0	0.0128	0.2423	0	0	0.6032	0	0.0656	0	0	0.1588	1.2645	0	0	0.3484	0.3737	0	0	0	0	0
ATXN3	0	0	0	0	0	0	1.1009	0	0	0	0.1233	0	0	0	0	0	0	0	0	1.2117	0	0	0	0	0	0	1.0164	1.0793	0.2607	0.2701	0.3614	0	0	0.1051	0	0.267	0	0.0208	0.2455	1.1793	0.4798	0.0277	0.2326	0	0	0.6276	0.4448	0.1807	0.0337
MKI67	0	0	0	0	0	0	1.0214	0.291	0.0332	0.0884	0	0	0	0.0201	0.2872	0	0.1074	0.2537	0.002	0.0569	0	0	0.0707	0	0.0015	0	0.0835	0	0.4533	0.0187	0.0067	0.555	0	1.2445	0	0	0	0	0.0249	0.2907	0.7667	0	0.1235	0	0	0.3002	0	0	0
MLF1	0	0	0	0	0	0	0	0	0	0	0	0	0	0.2479	0	0	0	0	0	0	0	0	0	0	0	0	0	0	0	0	0	0	0	0	0	0	0	0	0	0	0	0	0	0	0	0	0	0	0
MLH1	0	0	0	0	0	0	0	0	0	0	0	0	0	0.0862	0	0	0	0	0	0	0	0	0	0	0	0	0	0	0	0	0	0	0	0	0	0	0	0	0	0	0	0	0.2053	0	0	0	0	0	0
KMT2A	0	0	0	0	0	0	0	0	0	0	0	0	0	0	0	0	0	0	0	0	0	0	0	0	0	0	0	0	0	0	0	0	0	0	0	0	0	0	0	0	0	0	0	0	0	0	0	0	0
MLLT3	0	0	0	0	0	0	0	0	0	0	0	0	0	0	0	0	0	0	0	0	0	0	0	0	0	0	0	0	0	0	0	0.0391	0	0	0	0	0	0	0	0	0	0	0	0	0	0	0	0	0
MLLT4	0.1536	0.0826	0	0	0.0778	0.1331	0.6313	0	0.011	0.4825	0.1478	0	0	0.996	0.5977	0.0097	0.161	0.5681	0.0113	0.7847	0.0241	0	0.349	0.0496	0	0	0.0425	0.1106	0.1244	0.0652	0.1545	0	0	0.3608	0	0.0151	0.0403	0.0963	0.0583	0.2107	2.2218	0.1032	1.4384	2.0473	0.1957	0.5285	0.0959	0.1342	0.0698
MME	0	0.1565	0	0	0	0	6.2444	0	0	0	0	0.0454	0	0	0	0	0	0	0	0	0	0	0	0	0	0.2486	0	0	0	0	0	0.294	0	1.7652	0	0	0	0	0	0	1.2391	0.0149	0.3518	1.4966	0.0736	0	0	0	0
MMP1	0	0	0	0	0	0	0	0	0	0	0	0	0	0	0	0	0	0	0	0	0	0	0	0	0	0	0	0	0	0	0	0	0	0	0	0	0	0	0	0	0	0	0	0	0	0	0	0	0
MMP2	0.2235	0.1752	0	0.4781	0.0627	0.6059	0	0	0	0.0753	0	0.0044	0.0565	0	0.0055	0.3947	0.0589	0.5322	0	0.0268	0.0208	0	0	0.8633	0.0123	0.0205	0.0099	0.1081	0	0	0	0.7095	0.002	0	0	0.0385	0.1184	0.0749	0.0489	0.3501	0	0.0979	0.0676	0.0095	0	0	0.7885	0.6367	0
MMP7	3.5659	0	0	0	0	0	0	0.2689	0.1757	0	0	0	0	0	0	0	0	0	0	0	0	0	0	0	0	0	0	0	0	0	0	0	0	0	0	0	0	0	0	1.5153	0	0	0	0	0	0	0	0	0
MMP8	0	0	0	0	0	0	0	0	0	0	0	0.1308	0	0	0	0.0906	0	0	0.0031	0	0.3549	0.1256	0	0	0	3.8308	0	0.0434	0.0507	0	0	0	0.0833	0	0	0.0652	0	0	0	0.2444	0	0	0	0	0	0	0	0	0.3844
MMP9	0.1819	0	0	0	0	0	0	0	0	0	0	0.1054	0.0115	0	0	0.1157	0	0	0.107	0	0.5978	0.3587	0	0	0.0085	3.3861	0.1397	0.0925	0.3543	0	0.2836	0	0.1176	0	0	0.2116	0.0923	0.0691	0.091	0.793	0	0.0202	0	0	0	0	0.2032	0.0351	1.5035
MMP10	0	0	0	0	0	0	0	0	0	0	0	0	0	0	0	0	0	0.1672	0	0	0	0	0	0	0	0	0	0	0	0	0	0	0	0	0	0	0	0	0	0	0	0	0	0	0	0	0	0.5971	0
MMP11	0	0	0	0	0	0	0	0	0	0	0	0	0	0	0	0	0	0	0	0	0	0	0	0	0	0	0	0	0	0	0	0.3991	0	0	0	0	0	0	0	0	0	0	0	0	0	0	0	0	0
MMP12	0	0	0	0	0	0	0	0	0	0	0	0	0	0	0	0	0	0	0	0	0	0	0	0	0	0	0	0	0	0	0	0	0	0	0	0	0	0	0	0	0	0	0	0	0	0	0	0	0
MMP14	0	0.3349	0	0.2798	0	0.2484	0.2789	0	0	0.2254	0	0	0	0	0	0	0.031	0	0	0	0	0	0.5906	0.1876	0	0	0.3412	0.0835	0	0	0	2.4643	0.1319	0.9435	0	0.1581	0	0	0	0.227	0.7499	0	0.5403	0	0	0	0	1.5632	0.0842
MMP19	0	0	0	0	0	0	0	0	0	0	0	0	0	0	0	0	0	0	0	0	0	0	0	0	0	0	0	0	0	0	0	0	0	0	0	0	0	0	0	0	0	0	0	0	0	0	0	0	0
ALDH6A1	1.5105	1.6658	2.887	1.7432	2.9208	1.3003	3.4933	0.6881	0.8077	1.6339	1.4524	1.5677	0.0333	1.6955	7.4963	0.1947	0.3673	2.3334	0.1551	4.3743	1.532	0	4.8487	2.0032	0.4447	0.0461	1.358	1.4162	1.3591	2.2581	1.6788	0.966	0.4747	2.3149	0.1447	0.1634	0.3699	1.0659	0.3844	1.4662	0	2.2923	0	2.3027	2.1566	2.3044	6.3391	1.1927	0.3234
MNAT1	0	0	0	0	0	0	0	0	0	0	0	0	0	0	0	0	0	0	0	0	0	0	0	0	0	0	0	0	0	0	0	0	0	0	0	0	0	0	0	0	0	0	0	0	0	0	0	0	0
MNDA	0.0283	0.5533	0.0812	0.9194	0	0.6279	0.6811	0.2074	0.1357	0.5223	0.2897	0.0572	0	3.0442	3.4365	0.3388	0.2874	0.9275	0.6342	0	1.4976	0.3991	0.5074	1.7991	0.2141	14.9848	1.1168	0.7822	3.8908	0.5793	1.0569	0.1135	0.8644	0	0	0.452	0.3111	0	0.2146	4.8264	2.6576	0.129	0	0.1407	0.1824	1.6066	0.3443	0.5214	1.395
MOCS2	0	0	0	0.1354	1.1584	0	2.1998	0	0	0.0638	0	0	0	0	0	0	0	0	0	0	0.0869	0	0	0.6568	0	0	0	0	0	0	0	0	0	0	0.241	0	0	0	0	0	0	0	0	0	0	0	0	0	0
MOV10	0.0553	0	0.0075	0.0111	0.0773	0.1801	0.6359	0.0158	0.0068	0.0648	0.0215	0	0	0.3637	0.2437	0	0.0152	0	0.0489	0.213	0.0178	0	0.2996	0.0277	0.0146	0	0.0994	0.042	0.3203	0.0373	0.0864	0.2267	0.0061	1.2154	0.0521	0	0.0049	0	0.0031	0.087	0.4947	0.0051	0.5868	0.2137	0	0.0233	0.074	0.1992	0.0329
CD200	0	0	0	0	0	0	0	0	0	0	0	0	0	0	0	0	0	0	0	1.2159	0	0	0	0	0	0	0	0	0	0	0	0	0	0	0	0	0	0.0131	0	0	0	0	0	0	0	0	0	0	0
MPG	0	0	0	0	0	0	0	0	0	0	0	0	0	0	0	0	0	0	0.0105	0	0	0	0	0	0	0	0	0	0	0	0	0	0	0	0	0	0.0254	0	0	0	0	0	0	0	0	0	0	0	0
MPI	0.1453	0.2948	0.1945	0.597	1.1133	0.3338	1.5546	0.2433	0.3593	0.8215	0.8047	0.0575	0.0306	1.5648	0.6576	0.0877	0.2446	0.8422	0.1149	1.1873	0.2831	0.0176	0.6261	1.4402	0.2305	0.3702	1.7318	0.8245	1.0866	0.6826	0.2439	0.0962	0.1068	1.8633	0.3895	0.1917	0.2232	0.3604	0.1725	0.5281	0.5476	0.3127	0.6138	0.2337	0.2876	0.5122	1.6043	0.3938	0.1997
MPO	1.3304	1.4773	0.2753	0.0649	0.0746	0.3036	0	0.4236	0.1663	2.2554	0.5576	0.8352	0.1513	0	2.7567	2.4917	0.6136	0	1.6583	0	10.0433	3.6755	4.7607	6.3764	0.7513	50.0764	2.7576	2.6505	11.3196	1.3251	2.4615	1.2981	3.2341	0	0.3232	2.0292	0.6201	2.4315	0.9049	18.7361	1.153	0.7094	0.0712	0.1937	0.3244	0.6909	0.9321	0.0599	7.5717
MPP1	0.0812	0	0.0945	0.4058	0	0.1075	0.34	5.2741	7.341	0	4.4066	0.0849	0.7055	0	0.1905	0.2468	7.5887	0	0.3341	0.1038	0.1403	0.3711	0	0.076	6.8034	0.2747	0.1662	0.0774	0	0.0456	8.6384	0.2093	4.6966	0.0264	9.5014	11.109	0.1252	0.1664	0.2604	0.148	0	14.3807	0.0993	0	0.0765	0.2041	2.7368	0	0.4508
MPP2	0	0	0	0	0	0	0	0	0	0	0	0	0	0	0	0	0	0	0	0	0	0	0	0	0	0	0	0	0	0	0	0	0	0	0	0	0	0	0	0	0	0	0	0	0	0	0	0	0
MPST	3.4424	3.4914	1.132	3.7053	3.8544	4.51	2.186	0.5515	0.5108	1.8198	2.0491	0.4126	0.2999	3.2425	0.9656	0.3025	1.2224	2.1401	0.4928	1.7413	1.2044	0.092	1.7548	1.9383	0.2409	0	1.8658	1.5953	2.0379	1.168	1.5824	2.7845	0.7246	2.3843	1.4778	0.5399	0.712	1.2242	0.956	1.8194	3.1136	0.7462	2.3889	3.095	2.251	0.8659	7.7851	3.804	0.9376
MPV17	0	0	0.1802	0	0	0	0	0	0	0	0	0	0	0	0.4141	0	0	0.5887	0	0	0	0	0	0	0	0	0	0	0	0	0	0	0	0	0	0	0	0	0	0	0	0	0	0	0	0	0	0	0
MPZ	0	0	0	0	0	0	0	0	0	0	0	0	0	0	0	0	0	0	0	0	0	0	0	0	0	0	0	0	0	0	0	0	0	0	0	0	0	1.4898	0	0	0	0	0	0	0	0	0	0	0
MRC1	0	0	0.2349	0.0635	0	0	0	0.0705	0.0858	0	0	0.125	0.0081	0	0.0695	0.0567	0.0303	0	0.1192	0	0.0954	0.0438	0.0717	0	0	0.0126	0	0.0506	0	0.0581	0.1074	0	0.6934	0	0.015	0.0348	0.0766	0.3168	0.0374	0.1373	0	0.6313	0	0	0.272	0	0.2756	0	0.2088
MRE11A	0	0.3483	0.0553	0.458	0	0.9858	2.9785	0.1221	0.0916	0.2995	0.3878	0	0	2.0643	0.2711	0.0456	0.2927	0.7281	0.0703	1.6241	0	0	0.7191	1.0813	0.0305	0.3831	1.4534	0.4665	0.6068	0.426	0.6355	1.7913	0.0238	2.741	0.0241	0.079	0.4582	0.199	0.1215	0.603	0.7083	0.0712	0.4634	0.4161	0.1046	0.2169	0.1075	0.5491	0.1053
ABCC1	0	0	0	0	0	0.2774	0	0	0	0	0	0	0	0.7517	0.3007	0	0.0634	1.2382	0	0.9554	0	0	0	0	0	0	0.0996	0	0	0	0	0	0	0	0	0	0	0	0	0	0.0205	0	0.5553	0	0	0.2192	0	0.1451	0
MYO1B	0.1217	0.2876	0.1197	0.091	0	0.1252	0	0	0.0441	0.0422	0	0.003	0	0	0.1182	0.0221	0.1871	0.1269	0.0427	0.1078	0	0	0.166	0.6617	0	0.066	0.6928	0.2624	0.0883	0.0337	0.0684	1.3014	0.133	0.1882	0.1362	0.0737	0.1356	0.1192	0.1158	0.0819	0.6312	0.1279	0.3327	0	0.0407	0.1637	0	1.8163	0.0969
MSH2	0.2564	0.1153	0.0057	0.0773	0.1288	0.1966	6.7878	0.014	0.0502	0.1899	0.0995	0	0.008	1.1174	0.2485	0.0046	0.0525	0.4504	0.031	0.3594	0	0	1.0573	0.3393	0.0301	0.034	1.1591	0.3155	1.2741	0.3931	0.3731	2.4174	0.0523	7.1181	0.0208	0.0695	0.2757	0.0017	0.213	0.5316	1.8437	0.2893	1.6096	0.5159	0.0498	0.4226	0.0805	2.5577	0.2586
MSH3	0	0	0	0	0	0	0.044	0	0	0	0	0	0	0	0	0	0	0	0	0	0	0	0	0	0	0	0	0	0.0799	0	0	0	0	0.2875	0	0	0	0	0	0	0	0	0	0	0	0	0	0.0124	0
MSI1	0	0	0	0	0	0	0	0	0	0	0	0	0	0.7492	0	0	0	0	0	0	0	0	0	0	0	0	0.321	0.2997	0.1501	0	0	0.3468	0	0.231	0	0	0	0	0	0	1.4477	0	0.9676	0	0	0	0	1.0393	0
MSN	16.7538	22.7237	7.1306	26.8221	9.2378	28.7958	13.2869	7.0098	7.4769	14.1678	9.7826	2.3424	1.4399	30.1654	37.5652	2.4998	17.8094	58.9043	7.4466	55.6933	15.899	0.9556	30.908	24.9303	3.227	3.9517	27.6785	21.4995	26.7882	17.3139	14.3485	29.7341	9.0943	15.3312	6.6363	7.4041	11.1618	13.526	10.4063	33.4554	11.0717	9.4534	13.7273	40.2696	18.0114	20.0385	17.9923	30.204	18.6193
MSR1	0	0	0	0.1396	0	0	0	0	0.0111	0	0	0	0	0	0.0405	0.0123	0	0.1738	0.4791	0	0	0	0.1504	0.0757	0	0	0	0	0.0175	0	0	0	0.0238	0	0	0	0.0486	0	0.0528	0.1436	0	0.0869	0	0.3599	0.0377	0.0485	0	0.0291	0.1204
MSRA	0.2129	0	0.1072	0.1818	0	0	0	0	0	0	0	0	0	0	0.8142	0	0	0	0	0	0	0	0.7352	0	0	0	0	0	0.24	0.2316	0.1874	0.7503	0	0	0.073	0.0546	0	0.1283	0	0.0947	0	0	0	0	0.2406	0.2828	0	0	0
MST1	0.1612	0	0	0	0	0	0	0	0	0	0	0	0	0	0	0	0	0	0	0	0	0.0046	0	0	0	2.0105	0	0	0	0	0	0	0	0	0.0056	0	0	0.3487	0	0	0	0	0	0	0	0	0.0691	0.0568	0
MST1R	0	0	0	0	0	0	0	0	0	0	0	0	0	0	0	0	0	0	0	0	0	0	0	0	0	0	0	0	0	0	0	0	0	0	0	0	0	0	0	0	0	0	0	0	0	0	0	0	0
MT1A	0	0	0	0	0	0	0	0	0	0	0	0	0	0	0	0	0	0	0	0	0	0	0	0	0	0	0	0	0	0	0	0	0	0	0	0	0	0	0	1.4631	0	0	0	0	0	0	0	0	0
MT1B	0	0	0	0	0	0	0	0	0	0	0	0	0	0	0	0	0	0	0	0	0	0	0	0	0	0	0	0	0	0	0	0	0	0	0	0	0	0	0	0	0	0	0	0	0	0	0	0	0
MT1E	0	0.0087	0.3055	0.454	0	0.2407	1.3448	0	0	0.1428	0.1462	0	0.0309	0	0.9037	0.0535	0	0.5914	0.014	0.1408	0	0.0071	4.378	3.0145	0.2082	0	1.9211	0.438	0.9398	0.4913	0	0	0	1.2054	0.0809	0.0418	0.015	0	0.1899	1.5142	0.2368	0.0271	1.1306	5.3667	1.7297	0.8359	1.1398	0.5469	0.4618
MT1F	0	0	0	0	0	0	0	0	0	0	0	0	0	0	0	0	0	0	0	0	0	0	0	0.8022	0	0	0.228	0	0	0	0	0	0	0	0	0	0	0	0	0	0	0	0	1.8596	0	0	0	0.2484	0
MT1G	0	1.0859	0	0.0139	0	0.0918	0	0	0	0	0	0	0	0	0	0	0	0	0	0.6502	0	0	0	5.4	0.1947	0	0	0.2454	0	0	0	0	0	0	0	0	0.015	0	0	0.841	0.0366	0	0.2111	1.4148	0	0.7403	0	0.276	0.0487
MT1H	0	0	0	0	0	0	0	0	0	0	0	0	0	0	0	0	0	0	0	0	0	0	0	0	0	0	0	0	0	0	0	0	0	0	0	0	0	0	0	0.9342	0	0	0	0	0	0	0	0	0
MT1X	0	0.6753	0	0.8553	0.2391	0.6639	0	0	0	0	0.0793	0.1231	0	0	0	0.0119	0	0	0.046	0.1186	0.7243	0	4.2494	3.9332	0	0	1.6869	0.3905	0	0.7141	0.026	1.4685	0	1.0728	0.0932	0.0189	0.015	0.1526	0.3281	2.5066	0.5156	0.6502	2.4224	5.3918	2.6184	1.6465	1.3131	1.2145	0.3921
MT2A	0.0118	0.0175	0.4128	0.2859	0.786	0.492	0.5815	0	0	0.2513	0.5272	0.1231	0.1416	0	1.3222	0.5858	0	1.9998	0.1633	0.5081	1.251	0.7082	3.2499	4.2029	0.241	0	0.3491	0.7771	1.7403	1.1976	1.1326	0.2305	0.5633	0.9948	1.9305	0.2433	0.4391	0.1537	1.1908	2.3239	0.4802	0.6033	1.341	9.7322	3.752	1.4201	3.5414	3.7462	0.8914
MT3	0	0	0	0	0	0	0	0	0	0	0	0	0	0	0	0	0	0	0	0	0	0	0	0	0	0	0	0	0	0	0	0	0	0	0.0414	0	0	0	0	0	0	0	0	0	0	0	0	0	0
MTAP	1.1249	1.4582	0.3634	2.9384	3.4431	2.2352	7.2656	2.2258	1.9922	3.2458	3.441	0.2256	0.1493	6.777	3.5616	0.1076	1.516	1.7239	0.3099	4.2125	1.0729	0.1082	6.1549	2.193	0.2686	0.2327	12.0464	4.8768	2.5518	3.3254	1.9608	3.8438	0.4247	5.1472	0.3791	2.1385	1.5318	0.8841	0.4868	2.4799	6.08	2.9014	7.8924	3.2509	1.2022	2.9805	5.8425	4.8172	0.6768
COX1	0	0	0	0	0	0	0.3835	0	0	0	0	0	0	0	0	0	0	0	0	0	0	0	0	0	0	0	0	0	0	0	0	0	0	0	0	0	2.777	0	0	0	0	0	0	0	0	0	0	0	0
COX2	10.3163	4.9734	3.7116	6.499	1.1141	26.3152	17.7643	3.8254	4.005	6.1606	3.6678	1.9449	0.3143	8.9941	14.1356	1.7864	5.5011	26.5647	3.7731	30.2797	2.7478	0	31.9122	11.3372	3.2566	8.7581	8.3528	9.1894	9.9724	6.5107	5.1595	9.2562	3.4404	27.1422	2.7698	1.8056	3.9913	2.9575	2.4141	11.4689	8.9796	4.8773	7.4917	6.1328	5.5331	3.478	2.0796	7.6104	3.2086
COX3	0	0	0	0	0	0	0	0	0	0	0	0	0	0	0	0	0	0	0	0	0	0	0	0	0	0	0	0	0	0	0	0	0	0	0	0	0	0	0	0	0	0	0	0	0	0	0	0	0
CYTB	0	0	0	0	0	0	0	0	0	0	0	0	0	0	0	0	0	0	0	0	0	0	0	0	0	0	0	0	0	0	0	0	0	0	0	0	0	0	0	0	0	0	0	0	0	0	0	0	0
NUDT1	0	0	0	0	0	0	0	0	0	0	0	0	0	0	0	0	0	0	0	10.62	0	0	0	0	0	0	0	0.2038	11.9831	0	0	1.0756	0	0.7929	0	0	0	0	0	0	0.8928	0	13.3596	0	0	0	0	0	0
MTHFD1	1.5795	4.4319	1.8578	2.0039	1.3581	8.5173	7.9809	1.8767	1.7686	3.8442	5.836	1.7103	0.0961	15.3246	5.4878	0.2173	4.3376	5.5511	1.0194	9.2876	1.8763	0.0965	7.6133	7.1644	0.8169	1.2545	6.2875	3.3525	9.3861	3.4821	3.3452	5.1822	1.0806	8.199	0.9762	0.9374	1.157	1.5683	1.9024	6.39	4.3814	2.2572	4.2888	2.991	2.4745	2.417	2.5177	4.0326	2.2604
MTHFR	0	0	0	0	0	0	0	0	0	0	0.0287	0	0	0	0	0	0	0	0	0	0	0	0	0	0	0	0.089	0	0	0	0	0	0	0	0	0	0	0.016	0	0	0	0	0	0	0	0	0	0	0.0114
MTIF2	0	0	0	0	0	0	0.0478	0	0	0	0	0	0	0	0	0	0	0	0	0.0928	0	0	0.9207	0	0	0	1.6298	0	0	1.5097	0.0976	0	0	0.0615	0	0	0	0	0	0	0	0	0	0.0465	0	0.0361	0	0	0
MTM1	0	0	0	0	0	0	0	0	0	0	0	0	0	0.0635	0.2116	0	0	0	0	0.104	0	0	0	0	0	0	0.0283	0	0	0	0	0	0	0	0	0	0	0	0	0	0	0	0	0	0	0	0	0	0
ND1	0	0	0	0	0	0.6853	0	0	0	0	0	0	0	0	0	0	0	0	0	0	0	0	0	0	0	0	0	0	0	0	1.9727	0	0	0	0	0	0	0	0	0	0	0	0	0	0	0	0	0	0
ND4	0	0	0	0	0	0	0	0	0.0321	0	0	0	0	0	0	0	0	0	0	0	0	0	0	0.1792	0	0	0	0	0	0	0	0	0	0	0	0	0	0	0	0	0	0	0	0	0	0	0	0	0
ND5	0.1485	0.0264	1.1546	0.046	0	0.2239	0	0.0719	0.044	0.0922	0	0.0381	0	0.9784	0	0	0.0781	0	0.0608	0.9342	0	0	0	0	0	0	0	0	0.0858	0	0.0401	0	0.0414	0	0	0	0	0.0025	0	0	0	0	0	0	0	0.0416	0	0.0801	0
MYO1F	0.0081	0.0118	0.004	0.1189	0	0.0662	0	0.0145	0.0192	0.0071	0.0174	0	0	0.0193	0.1204	0.036	0.097	0.0816	0.0691	0	0.0104	0.0124	0	0.1804	0.0568	0.9849	0.0768	0.1064	0.5157	0.0402	0.0324	0.037	0.1245	0.1449	0	0.0223	0.07	0.0503	0.1284	0.3946	0	0.1275	0.0556	0.1931	0.0613	0.1134	0	0.043	0.1341
MTTP	0	0	0	0	0	0	0	0	0	0	0	0	0	0	0	0	0	0	0	0	0	0	0	0	0	0	0	0	0	0	0	0	0	0	0	0	0	0	0	0	0	0	0	0	0	0	0.0255	0	0
MTR	0	0	0.0235	0	0.1123	0	0	0	0	0	0	0	0	0	0	0.0024	0	0	0	0	0	0	0	0	0	0	0	0	0	0	0	0	0	0	0	0	0	0	0	0	0	0	0	0.0162	0	0.0212	0.0446	0.0688	0.0713
MTX1	0	0.6318	0.2189	0	0	1.4458	0	0	0.1191	0.614	0	0	0	1.7309	0	0.2603	0	0.9462	0	1.1311	0.086	0	0.283	0.5179	0.0852	0	0.7642	0.3545	0.5419	0.4768	0.1589	0	0.0997	0.2973	0.0996	0	0	0.1124	0	0.4033	0.3287	0	0	0.5913	0	0.3803	0	0.7306	0.1636
MUC1	5.0331	1.6019	0	0	0	12.5482	1.9035	0.6035	0.5577	3.0872	0	0	0.1122	16.9457	18.6042	1.0125	2.5407	21.7668	0.3865	14.0718	0.36	0	22.6517	7.1496	1.1372	0	0	0.4588	5.715	0.1146	0.9321	0	0	1.3469	0	0.1199	0.7569	0.0977	0.7348	7.7392	0.8199	0	0.2684	2.4301	0.8791	2.8362	0	0.6686	0
MUC2	0	0	0	0	0	0	0	0	0	0	0	0	0	0	0	0	0	0	0	0	0	0	0	0	0	0	0	0	0	0	0	0	0	0	0	0	0	0	0	0	0	0	0	0	0	0	0	0	0
MUC4	0	0	0	0	0	0	0.0449	0	0	0	0	0	0	0	0	0	0	0	0	0	0	0	0	0	0	0	0	0	0	0	0	0	0	0.2006	0	0.0894	0.5958	0	0.3697	0.6605	0	0	0	0	0	0	0	0.0114	0
MUC5AC	0	0	0	0	0	0	0	0	0	0	0	0	0	0	0	0	0	0	0	0	0	0	0	0	0	0	0	0	0	0	0	0	0	0	0	0	0	0	0	0	0	0	0	0	0	0	0	0	0
MUC6	0	0	0	0	0	0	0	0	0	0	0	0	0	0	0	0	0	0	0	0	0	0	0	0	0	0	0	0	0	0	0	0	0	0	0	0	0	0	0	0	0	0	0	0	0	0	0	0	0
MUT	0.2041	1.2257	0.5311	1.1004	0.0844	0.4017	0	0.3461	0.2208	0.7887	0.9714	0.0279	0	0.7389	0.9936	0.0057	0.056	0.1221	0.0229	0.296	0.2471	0	0.6278	0.5198	0.0843	0	0.1116	0.2122	0.0439	0.2843	0.3213	0.6122	0	0.3676	0.249	0.0489	0.2099	0.0084	0.0651	0.3475	0.1539	0.3373	0.1288	1.1022	0.4554	0.44	1.5045	0.5589	0.1003
MVD	0	0	0	2.2707	0	1.1749	0.5346	0	0	0	0	0	0	0	0.772	0	0	0	0	0	0	0	0	0.3511	0	0	0	0	0	0	0	1.8422	0	0	0.198	0	0	0	0	0	0	0	0	0	0	0	0	0.2602	0
MVK	0.1457	0	0.0089	0	0	0	0	0	0	0	0	0	0	0	0	0	0	0.1927	0	0	0	0	0.4805	5.7637	0.0207	0	0.0807	0	0	0	0	0	0	0	0.306	0	0	0	0	0	0.0631	0	0.0118	0	0	0	0	0	0
MX1	0.3145	0.6403	0	0.2758	0.1627	6.0185	16.2491	2.9151	3.2272	2.7064	5.4668	0.0283	0.0666	6.1881	50.3693	1.2426	9.3325	14.5184	0.583	10.8093	0.0157	0.0052	39.1423	23.0144	6.2838	2.7602	8.8371	5.2905	15.0055	12.8972	10.5153	2.8465	1.591	11.0489	0.2424	0.0853	0.301	0.3507	0.053	0.453	0	0.6189	0.2273	40.9364	5.5564	19.6152	1.3107	8.4235	0.9218
MX2	0	0.0704	0	0.0636	0	0.5566	0.5997	0.1689	0.1389	0.1248	0.3877	0	0	0.5895	32.0317	0.224	0.6117	0.6966	0.1104	0.8047	0	0	2.6179	2.0106	0.8108	0.1297	1.2898	0.6469	1.0771	0.8002	1.0304	0.2369	0.3013	0	0	0.0259	0	0	0	0	0	0	0	4.1914	0.4205	1.263	0	0.5386	0.0772
MYD88	0.0306	0.0833	0	0.0589	0	0.085	0	0	0	0	0	0	0	0	0.0824	0	0	0	0.0058	0.2895	0	0	0.5877	0.1336	0	0.0391	0.2258	0.0896	0	0	0.0614	0.0613	0.0363	0.0585	0	0	0	0	0	0	0	0	0	0.3357	0	0.1588	0	0.1188	0
MYH1	0	0	0	0	0	0	0	0	0	0	0	0	0	0	0	0	0	0	0	0	0	0	0	0	0	0	0	0	0	0	0	0	0	0	0	0	0	0	0	0	0	0	0	0	0	0	0	0	0
MYH2	0	0	0	0	0	0	0	0	0	0	0	0	0	0	0	0	0	0	0	0	0	0	0	0	0	0	0	0	0	0	0	0	0	0	0	0	0	0	0	0	0	0	0	0	0	0	0	0	0
MYH3	0	0	0	0	0	0	0	0	0	0	0	0	0	0	0	0	0	0	0	0	0	0	0	0	0	0	0	0	0	0	0	0	0	0	0	0	0	0	0	0	0	0	0	0	0	0	0	0	0
MYH4	0	0	0	0	0	0	0	0	0	0	0	0	0	0	0	0	0	0	0	0	0	0	0	0	0	0	0	0	0	0	0	0	0	0	0	0	0	0	0	0	0	0	0	0	0	0	0	0	0
MYH6	0	0	0	0	0	0	0	0	0	0	0	0	0	0	0	0	0	0	0	0	0	0	0	0	0	0	0	0	0	0	0	0	0	0	0	0	0	0	0	0	0	0	0	0	0	0	0	0	0
MYH7	0	0	0	0	0	0	0	0	0	0	0	0	0	0	0	0	0	0	0	0	0	0	0	0	0	0	0	0	0	0	0	0	0	0	0	0	0	0	0	0	0	0	0	0	0	0	0	0	0
MYH8	0	0	0	0	0	0	0	0	0	0	0	0	0	0	0	0	0	0	0	0	0	0	0	0	0	0	0	0	0	0	0	0	0	0	0	0	0	0	0	0	0	0	0	0	0	0	0	0	0
MYH9	15.596	68.5193	12.2433	75.221	12.2844	85.4889	63.1149	10.6395	15.3538	40.7622	15.4573	2.3573	7.215	43.2481	39.322	3.3086	26.6393	113.657	8.0399	81.4075	26.7958	1.2001	66.8384	99.8896	7.4779	19.4271	39.2851	32.0675	41.8889	20.2603	18.3483	25.4465	12.9173	39.1247	20.9068	11.5737	22.8555	32.8488	25.3824	55.7513	46.5074	18.2423	83.5371	48.0345	20.4057	23.8651	12.3639	86.2366	20.2879
MYH10	1.1349	4.6212	1.7245	11.585	3.3108	10.0071	9.9572	1.9697	1.3122	6.5758	2.1034	0.2025	0.8348	5.4175	3.8276	0.6153	3.169	15.9516	0.8983	9.7063	5.3386	0.0781	11.6347	11.766	1.4421	3.4778	8.8088	7.789	8.2484	4.2433	2.8672	10.2102	2.0993	11.1602	4.2625	2.1706	5.4965	18.5075	3.0755	5.2174	26.3483	4.091	30.5247	6.973	2.7143	4.4607	2.8565	11.4879	2.5961
MYH11	0.7038	3.3869	3.0886	4.8557	4.0826	4.1235	2.9162	0.8009	0.9029	3.3671	1.5398	0.2312	8.3187	4.7303	1.3843	0.4684	1.421	6.0329	0.4357	3.3844	31.2117	0.1085	4.5249	5.076	0.5412	1.2006	2.6642	1.5523	3.6291	7.7711	1.2601	1.7929	7.0431	2.1278	3.1763	2.3022	1.3143	149.629	5.319	5.117	3.9305	4.1741	7.4982	2.1079	1.9881	3.433	3.352	4.1844	0.6527
MYL1	0	0	0	0	0	0	0	0	0	0	0	0	0	0	0	0	0	0	0	0	0	0	0	0	0	0	0	0	0	0	0	0	0	0	0	0	0.331	0	0	0	0	0	0	0	0	0	0	0	0
MYL2	0	0	0	0	0	0	0	0	0	0	0	0	0	0	0	0	0	0	0	0	0	0	0	0	0	0	0	0	0	0	0	0	0	0	0	0	0	0	0	0	0	0	0	0	0	0	0	0	0
MYL3	0	0	0	0	0	0	0	0	0	0	0	0	0	0	0	0	0	0	0	0	0	0	0	0	0	0	0	0	0	0	0	0	0	0	0	0	0.1484	0	0	0	0	0	0	0	0	0	0	0	0
MYL4	0	0	0	0	0	0	0	0	0	0	0	0.0413	0	0	0	0	0	0	0	0	0	0.0305	0	0	0	0	0	0	0	0	0	0	0	0	0	0	0	0	0	0	0	0	0	0	0	0	0	0	0
[truncated: 6,334 more rows]
[truncated: 134 more columns]

## Sheet: S2B VariableProteomeData
Symbol	Exp031375	Exp031378	Exp031379	Exp031380	Exp031381	Exp031382	Exp031383	Exp031384	Exp031385	Exp031386	Exp031387	Exp031388	Exp031389	Exp031390	Exp031391	Exp031392	Exp031393	Exp031394	Exp031395	Exp031396	Exp031397	Exp031398	Exp031447	Exp031448	Exp031449	Exp031450	Exp031451	Exp031452	Exp031453	Exp031454	Exp031455	Exp031456	Exp031457	Exp031458	Exp031459	Exp031460	Exp031461	Exp031465	Exp031466	Exp031467	Exp031468	Exp031469	Exp031470	Exp031808	Exp031809	Exp031810	Exp031811	Exp031812	Exp031813
[truncated: 3,726 more rows]
[truncated: 134 more columns]

[truncated: 4 more sheets: S2C 1024 genes, S2D Xiangya GOenrichment, S2E CPTAC2016 GOenrichment, S2F 2023cell GOenrichment]
