# Supplementary material for: Integrated proteomics and scRNA-seq analyses of ovarian cancer reveal molecular subtype-associated cell landscapes and immunotherapy targets
Source: Br J Cancer. 2024 Nov 15;132(1):111–25. doi: 10.1038/s41416-024-02894-2 (PMC11723995; doi:10.1038/s41416-024-02894-2)
Supplement: Supplementary file 10 — Table S3 [file 41416_2024_2894_MOESM10_ESM.xlsx]

## Sheet: S3A scRNA_metadata
	orig.ident	nCount_RNA	nFeature_RNA	percent.mt	seurat_clusters	cell_typeCD45	cell_type	group	orig.ident.sub2	seurat_detail	subtype	Angiogenesis_Score	Phagocytosis_Score	M1_Score	M2_Score	TAM_Score	MDSC_Score
C4_1717516_AAACCTGTCCTTTCTC-1	C4_1717516	4305	1660	3.71661	11	CD45-	Fibroblasts	NonImmune	F1_RGS5	11Fibroblasts	C4	NA	NA	NA	NA	NA	NA
C4_1717516_AAACCTGTCGCAAGCC-1	C4_1717516	2597	1363	4.27416	1	CD45-	Fibroblasts	NonImmune	F0_DCN	1Fibroblasts	C4	NA	NA	NA	NA	NA	NA
C4_1717516_AAACCTGTCGGTTAAC-1	C4_1717516	14567	4422	2.82145	18	CD45-	Endothelial cells	NonImmune	F2_VWF	18Endothelial cells	C4	NA	NA	NA	NA	NA	NA
C4_1717516_AAACCTGTCTAACGGT-1	C4_1717516	5409	2284	3.03198	18	CD45-	Endothelial cells	NonImmune	F2_VWF	18Endothelial cells	C4	NA	NA	NA	NA	NA	NA
C4_1717516_AAACCTGTCTGCCAGG-1	C4_1717516	1708	900	3.22014	10	CD45+	T cells	NonImmune	T1_CD4+ IL7R	10Naive T	C4	NA	NA	NA	NA	NA	NA
C4_1717516_AAACCTGTCTTAGCCC-1	C4_1717516	3110	1545	1.89711	18	CD45-	Endothelial cells	NonImmune	F2_VWF	18Endothelial cells	C4	NA	NA	NA	NA	NA	NA
C4_1717516_AAACCTGTCTTTAGGG-1	C4_1717516	3073	1512	4.03514	21	CD45+	T cells	NonImmune	T2_CD4+ FOXP3	21Regulatory T	C4	NA	NA	NA	NA	NA	NA
C4_1717516_AAACGGGAGCATGGCA-1	C4_1717516	13538	3757	4.67573	6	CD45+	Myeloids	NonImmune	M01_Macro MRC4	6Myeloids M2	C4	-0.109248	0.692297	-0.384709	0.064513	1.28267	-0.303058
C4_1717516_AAACGGGAGTAGTGCG-1	C4_1717516	7290	2423	4.45816	1	CD45-	Fibroblasts	NonImmune	F0_DCN	1Fibroblasts	C4	NA	NA	NA	NA	NA	NA
C4_1717516_AAACGGGAGTCATGCT-1	C4_1717516	2616	1289	3.7844	20	CD45-	Fibroblasts	NonImmune	F1_RGS5	20Fibroblasts	C4	NA	NA	NA	NA	NA	NA
C4_1717516_AAACGGGCAATTGCTG-1	C4_1717516	3537	1602	3.81679	6	CD45+	Myeloids	NonImmune	NA	6Myeloids M2	C4	-0.177634	0.6662	-0.460641	0.15566	1.50053	-0.165306
C4_1717516_AAACGGGGTATTCGTG-1	C4_1717516	7048	2642	1.83031	1	CD45-	Fibroblasts	NonImmune	F0_DCN	1Fibroblasts	C4	NA	NA	NA	NA	NA	NA
C4_1717516_AAACGGGGTCATATCG-1	C4_1717516	2576	1218	4.85248	2	CD45-	Epithelial cells	NonImmune	E2_S100A1	2Epithelial cells	C4	NA	NA	NA	NA	NA	NA
C4_1717516_AAAGATGAGGGATACC-1	C4_1717516	1746	957	0.572738	2	CD45-	Epithelial cells	NonImmune	E2_S100A1	2Epithelial cells	C4	NA	NA	NA	NA	NA	NA
C4_1717516_AAAGATGGTAAATGAC-1	C4_1717516	3820	1669	4.94764	12	NA	unknown	NonImmune	NA	12unknown	C4	NA	NA	NA	NA	NA	NA
C4_1717516_AAAGATGTCGGTTCGG-1	C4_1717516	8959	3016	2.5226	1	CD45-	Fibroblasts	NonImmune	F0_DCN	1Fibroblasts	C4	NA	NA	NA	NA	NA	NA
C4_1717516_AAAGATGTCTCGCTTG-1	C4_1717516	19648	4623	4.4432	1	CD45-	Fibroblasts	NonImmune	F0_DCN	1Fibroblasts	C4	NA	NA	NA	NA	NA	NA
C4_1717516_AAAGCAAAGCACCGTC-1	C4_1717516	13688	3677	3.42636	11	CD45-	Fibroblasts	NonImmune	F0_DCN	11Fibroblasts	C4	NA	NA	NA	NA	NA	NA
C4_1717516_AAAGCAAAGTACCGGA-1	C4_1717516	2467	1059	4.41832	19	CD45+	T cells	NonImmune	T3_NKT	19Cytotoxic T NK T	C4	NA	NA	NA	NA	NA	NA
C4_1717516_AAAGCAACAACACCCG-1	C4_1717516	9777	3200	2.46497	26	CD45+	Myeloids	NonImmune	M06_pDC JCHAIN	26Myeloids	C4	0.216188	-0.617613	-0.543696	-0.00951543	-0.786703	-0.511799
C4_1717516_AAAGCAACACATTTCT-1	C4_1717516	10143	3168	3.23376	1	CD45-	Fibroblasts	NonImmune	F0_DCN	1Fibroblasts	C4	NA	NA	NA	NA	NA	NA
C4_1717516_AAAGCAACATCGGAAG-1	C4_1717516	9812	3067	0.968202	18	CD45-	Endothelial cells	NonImmune	F2_VWF	18Endothelial cells	C4	NA	NA	NA	NA	NA	NA
C4_1717516_AAAGCAAGTGAAATCA-1	C4_1717516	5325	2004	2.61033	20	CD45-	Fibroblasts	NonImmune	F1_RGS5	20Fibroblasts	C4	NA	NA	NA	NA	NA	NA
C4_1717516_AAAGCAAGTTATCCGA-1	C4_1717516	11018	3448	3.35814	12	NA	unknown	NonImmune	NA	12unknown	C4	NA	NA	NA	NA	NA	NA
C4_1717516_AAAGCAATCAACGAAA-1	C4_1717516	8882	2797	3.15244	11	CD45-	Fibroblasts	NonImmune	F1_RGS5	11Fibroblasts	C4	NA	NA	NA	NA	NA	NA
C4_1717516_AAAGCAATCCATTCTA-1	C4_1717516	7160	2265	3.89665	4	CD45+	Myeloids	NonImmune	NA	4Myeloids M2	C4	0.134673	-0.292395	-0.477938	0.135006	0.536675	0.0129461
C4_1717516_AAAGCAATCGACCAGC-1	C4_1717516	5336	2167	4.98501	20	CD45-	Fibroblasts	NonImmune	F1_RGS5	20Fibroblasts	C4	NA	NA	NA	NA	NA	NA
C4_1717516_AAAGCAATCTGACCTC-1	C4_1717516	4613	1740	1.27899	11	CD45-	Fibroblasts	NonImmune	F1_RGS5	11Fibroblasts	C4	NA	NA	NA	NA	NA	NA
C4_1717516_AAAGTAGAGATAGTCA-1	C4_1717516	7220	2158	4.84765	12	NA	unknown	NonImmune	NA	12unknown	C4	NA	NA	NA	NA	NA	NA
C4_1717516_AAAGTAGCACGTCTCT-1	C4_1717516	3142	1410	3.72374	20	CD45-	Fibroblasts	NonImmune	F1_RGS5	20Fibroblasts	C4	NA	NA	NA	NA	NA	NA
C4_1717516_AAAGTAGCACTTAACG-1	C4_1717516	3120	1383	0.448718	2	CD45-	Epithelial cells	NonImmune	E2_S100A1	2Epithelial cells	C4	NA	NA	NA	NA	NA	NA
C4_1717516_AAAGTAGCATCATCCC-1	C4_1717516	5414	2036	3.38013	11	CD45-	Fibroblasts	NonImmune	F1_RGS5	11Fibroblasts	C4	NA	NA	NA	NA	NA	NA
C4_1717516_AAAGTAGGTCACCTAA-1	C4_1717516	2863	1430	4.43591	12	NA	unknown	NonImmune	NA	12unknown	C4	NA	NA	NA	NA	NA	NA
C4_1717516_AAATGCCAGAAGCCCA-1	C4_1717516	6313	2449	2.88294	1	CD45-	Fibroblasts	NonImmune	F0_DCN	1Fibroblasts	C4	NA	NA	NA	NA	NA	NA
C4_1717516_AAATGCCCAAGCCATT-1	C4_1717516	10369	3041	4.81242	1	CD45-	Fibroblasts	NonImmune	F0_DCN	1Fibroblasts	C4	NA	NA	NA	NA	NA	NA
C4_1717516_AAATGCCCACCGAAAG-1	C4_1717516	11475	3117	4.7756	15	CD45+	Myeloids	NonImmune	M04_cDC2 CD1C	15Myeloids M1	C4	-0.118927	-0.60102	-0.207739	-0.262503	-0.849274	-0.637444
C4_1717516_AAATGCCGTGCACGAA-1	C4_1717516	18248	4365	2.07146	26	CD45+	Myeloids	NonImmune	M06_pDC JCHAIN	26Myeloids	C4	-0.0337057	-0.646646	-0.497045	-0.156165	-0.665099	-0.426528
C4_1717516_AAATGCCTCTACTCAT-1	C4_1717516	9164	2828	3.50284	6	CD45+	Myeloids	NonImmune	NA	6Myeloids M2	C4	0.076216	0.362152	-0.381359	0.13532	1.48234	-0.652319
C4_1717516_AACACGTAGAACAACT-1	C4_1717516	2504	1561	0.798722	12	NA	unknown	NonImmune	NA	12unknown	C4	NA	NA	NA	NA	NA	NA
C4_1717516_AACACGTAGCAGCCTC-1	C4_1717516	5897	2118	0.949635	11	CD45-	Fibroblasts	NonImmune	F1_RGS5	11Fibroblasts	C4	NA	NA	NA	NA	NA	NA
C4_1717516_AACACGTAGCGTGAGT-1	C4_1717516	8349	2833	3.8807	11	CD45-	Fibroblasts	NonImmune	F1_RGS5	11Fibroblasts	C4	NA	NA	NA	NA	NA	NA
C4_1717516_AACACGTAGCTAAGAT-1	C4_1717516	7141	2586	3.29086	11	CD45-	Fibroblasts	NonImmune	F1_RGS5	11Fibroblasts	C4	NA	NA	NA	NA	NA	NA
C4_1717516_AACACGTCACAGGCCT-1	C4_1717516	5349	2303	3.23425	11	CD45-	Fibroblasts	NonImmune	F1_RGS5	11Fibroblasts	C4	NA	NA	NA	NA	NA	NA
C4_1717516_AACACGTCACATTAGC-1	C4_1717516	678	498	2.80236	20	CD45-	Fibroblasts	NonImmune	F1_RGS5	20Fibroblasts	C4	NA	NA	NA	NA	NA	NA
C4_1717516_AACACGTCAGCCAATT-1	C4_1717516	4711	1904	4.56379	20	CD45-	Fibroblasts	NonImmune	F1_RGS5	20Fibroblasts	C4	NA	NA	NA	NA	NA	NA
C4_1717516_AACACGTCAGCTCGAC-1	C4_1717516	11137	3528	3.34022	1	CD45-	Fibroblasts	NonImmune	F0_DCN	1Fibroblasts	C4	NA	NA	NA	NA	NA	NA
C4_1717516_AACACGTCAGTGGGAT-1	C4_1717516	2187	1093	2.78921	18	CD45-	Endothelial cells	NonImmune	F2_VWF	18Endothelial cells	C4	NA	NA	NA	NA	NA	NA
C4_1717516_AACACGTCATGTCGAT-1	C4_1717516	5340	1764	3.01498	20	CD45-	Fibroblasts	NonImmune	F1_RGS5	20Fibroblasts	C4	NA	NA	NA	NA	NA	NA
C4_1717516_AACACGTGTCTTGCGG-1	C4_1717516	9127	2973	4.18538	11	CD45-	Fibroblasts	NonImmune	F1_RGS5	11Fibroblasts	C4	NA	NA	NA	NA	NA	NA
C4_1717516_AACACGTTCGTACGGC-1	C4_1717516	911	592	3.51262	5	CD45-	Epithelial cells	NonImmune	E6_VIM	5Epithelial cells	C4	NA	NA	NA	NA	NA	NA
C4_1717516_AACACGTTCGTCCGTT-1	C4_1717516	12150	3500	3.41564	1	CD45-	Fibroblasts	NonImmune	F0_DCN	1Fibroblasts	C4	NA	NA	NA	NA	NA	NA
C4_1717516_AACACGTTCGTCTGAA-1	C4_1717516	2290	1014	3.53712	8	CD45+	T cells	NonImmune	T0_CD8+ GZMK	8Cytotoxic T	C4	NA	NA	NA	NA	NA	NA
C4_1717516_AACACGTTCTGCAGTA-1	C4_1717516	8182	2719	2.35884	11	CD45-	Fibroblasts	NonImmune	F1_RGS5	11Fibroblasts	C4	NA	NA	NA	NA	NA	NA
C4_1717516_AACCATGAGGCTACGA-1	C4_1717516	18611	1931	0.929558	16	CD45+	B cells	NonImmune	B cells	16Plasma B cells	C4	NA	NA	NA	NA	NA	NA
C4_1717516_AACCATGAGTGTACCT-1	C4_1717516	7538	2581	3.14407	1	CD45-	Fibroblasts	NonImmune	F0_DCN	1Fibroblasts	C4	NA	NA	NA	NA	NA	NA
C4_1717516_AACCATGCATCTCGCT-1	C4_1717516	1010	618	1.08911	5	CD45-	Epithelial cells	NonImmune	E6_VIM	5Epithelial cells	C4	NA	NA	NA	NA	NA	NA
C4_1717516_AACCATGGTGCTCTTC-1	C4_1717516	3772	1702	2.25345	20	CD45-	Fibroblasts	NonImmune	F1_RGS5	20Fibroblasts	C4	NA	NA	NA	NA	NA	NA
C4_1717516_AACCATGGTTAGTGGG-1	C4_1717516	4846	1984	1.5683	20	CD45-	Fibroblasts	NonImmune	F1_RGS5	20Fibroblasts	C4	NA	NA	NA	NA	NA	NA
C4_1717516_AACCATGGTTGGACCC-1	C4_1717516	5592	1994	3.7196	15	CD45+	Myeloids	NonImmune	M04_cDC2 CD1C	15Myeloids M1	C4	-0.142923	-0.00165248	-0.169498	-0.16225	0.0715235	-0.50077
C4_1717516_AACCATGTCAGTTCGA-1	C4_1717516	17926	4485	3.09606	11	CD45-	Fibroblasts	NonImmune	F0_DCN	11Fibroblasts	C4	NA	NA	NA	NA	NA	NA
C4_1717516_AACCATGTCCACGAAT-1	C4_1717516	15342	4734	3.36983	18	CD45-	Endothelial cells	NonImmune	F2_VWF	18Endothelial cells	C4	NA	NA	NA	NA	NA	NA
C4_1717516_AACCATGTCCTCCTAG-1	C4_1717516	7715	2949	0.920285	1	CD45-	Fibroblasts	NonImmune	F0_DCN	1Fibroblasts	C4	NA	NA	NA	NA	NA	NA
C4_1717516_AACCGCGAGCAATATG-1	C4_1717516	6839	2751	2.85129	18	CD45-	Endothelial cells	NonImmune	F1_RGS5	18Endothelial cells	C4	NA	NA	NA	NA	NA	NA
C4_1717516_AACCGCGAGCTGAAAT-1	C4_1717516	3089	1439	1.94238	12	NA	unknown	NonImmune	NA	12unknown	C4	NA	NA	NA	NA	NA	NA
C4_1717516_AACCGCGCAACTGCGC-1	C4_1717516	10121	2997	3.70517	11	CD45-	Fibroblasts	NonImmune	F1_RGS5	11Fibroblasts	C4	NA	NA	NA	NA	NA	NA
C4_1717516_AACCGCGGTACCCAAT-1	C4_1717516	6843	2572	4.20868	11	CD45-	Fibroblasts	NonImmune	F1_RGS5	11Fibroblasts	C4	NA	NA	NA	NA	NA	NA
C4_1717516_AACCGCGGTCTCTCGT-1	C4_1717516	19574	4386	0.786758	26	CD45+	Myeloids	NonImmune	M06_pDC JCHAIN	26Myeloids	C4	-0.0201731	-0.66541	-0.544466	-0.207823	-0.447614	-0.335683
C4_1717516_AACCGCGGTGTTTGGT-1	C4_1717516	1637	856	4.58155	8	CD45+	T cells	NonImmune	T0_CD8+ GZMK	8Cytotoxic T	C4	NA	NA	NA	NA	NA	NA
C4_1717516_AACCGCGGTTAAAGTG-1	C4_1717516	706	424	2.83286	6	CD45+	Myeloids	NonImmune	M01_Macro MRC4	6Myeloids M2	C4	-0.129629	0.373002	-0.256266	-0.0817769	0.890166	-0.284193
C4_1717516_AACCGCGTCACAACGT-1	C4_1717516	5765	2065	2.53252	20	CD45-	Fibroblasts	NonImmune	F1_RGS5	20Fibroblasts	C4	NA	NA	NA	NA	NA	NA
C4_1717516_AACCGCGTCGATAGAA-1	C4_1717516	9508	3241	3.40766	11	CD45-	Fibroblasts	NonImmune	F3_A2M	11Fibroblasts	C4	NA	NA	NA	NA	NA	NA
C4_1717516_AACCGCGTCGTCCGTT-1	C4_1717516	2760	1116	4.78261	6	CD45+	Myeloids	NonImmune	M01_Macro MRC4	6Myeloids M2	C4	-0.20739	0.85678	-0.333976	-0.0252373	0.995125	-0.250364
C4_1717516_AACGTTGAGACTCGGA-1	C4_1717516	2287	1170	3.89156	19	CD45+	T cells	NonImmune	T3_NKT	19Cytotoxic T NK T	C4	NA	NA	NA	NA	NA	NA
C4_1717516_AACGTTGAGGCGTACA-1	C4_1717516	9015	2514	2.18525	20	CD45-	Fibroblasts	NonImmune	F1_RGS5	20Fibroblasts	C4	NA	NA	NA	NA	NA	NA
C4_1717516_AACGTTGGTAAATGTG-1	C4_1717516	6881	2657	1.52594	18	CD45-	Endothelial cells	NonImmune	F1_RGS5	18Endothelial cells	C4	NA	NA	NA	NA	NA	NA
C4_1717516_AACGTTGGTTTGACAC-1	C4_1717516	14163	3984	2.73247	1	CD45-	Fibroblasts	NonImmune	F0_DCN	1Fibroblasts	C4	NA	NA	NA	NA	NA	NA
C4_1717516_AACGTTGTCCTGTAGA-1	C4_1717516	4084	2063	4.01567	18	CD45-	Endothelial cells	NonImmune	F2_VWF	18Endothelial cells	C4	NA	NA	NA	NA	NA	NA
C4_1717516_AACTCAGAGTTAGGTA-1	C4_1717516	1530	781	3.52941	10	CD45+	T cells	NonImmune	T1_CD4+ IL7R	10Naive T	C4	NA	NA	NA	NA	NA	NA
C4_1717516_AACTCAGGTCGAACAG-1	C4_1717516	13999	3744	2.57876	11	CD45-	Fibroblasts	NonImmune	F3_A2M	11Fibroblasts	C4	NA	NA	NA	NA	NA	NA
C4_1717516_AACTCAGTCAACACTG-1	C4_1717516	13192	3510	3.05488	1	CD45-	Fibroblasts	NonImmune	F0_DCN	1Fibroblasts	C4	NA	NA	NA	NA	NA	NA
C4_1717516_AACTCAGTCAGCGACC-1	C4_1717516	17315	4367	0.473578	26	CD45+	Myeloids	NonImmune	M06_pDC JCHAIN	26Myeloids	C4	-0.134955	-0.665625	-0.435171	-0.129822	-0.783644	-0.440179
C4_1717516_AACTCAGTCCTAGAAC-1	C4_1717516	15649	4187	3.75104	11	CD45-	Fibroblasts	NonImmune	F1_RGS5	11Fibroblasts	C4	NA	NA	NA	NA	NA	NA
C4_1717516_AACTCCCAGACGCACA-1	C4_1717516	3971	1642	2.46789	12	NA	unknown	NonImmune	NA	12unknown	C4	NA	NA	NA	NA	NA	NA
C4_1717516_AACTCCCAGACTTTCG-1	C4_1717516	12780	3706	4.35837	1	CD45-	Fibroblasts	NonImmune	F0_DCN	1Fibroblasts	C4	NA	NA	NA	NA	NA	NA
C4_1717516_AACTCCCAGATACACA-1	C4_1717516	2953	1321	2.09956	12	NA	unknown	NonImmune	NA	12unknown	C4	NA	NA	NA	NA	NA	NA
C4_1717516_AACTCCCAGATGGGTC-1	C4_1717516	7543	2513	2.78404	1	CD45-	Fibroblasts	NonImmune	F0_DCN	1Fibroblasts	C4	NA	NA	NA	NA	NA	NA
C4_1717516_AACTCCCAGTGGTAAT-1	C4_1717516	6226	2309	4.30453	18	CD45-	Endothelial cells	NonImmune	F2_VWF	18Endothelial cells	C4	NA	NA	NA	NA	NA	NA
C4_1717516_AACTCCCCAAGCTGAG-1	C4_1717516	5721	2233	2.69184	18	CD45-	Endothelial cells	NonImmune	F2_VWF	18Endothelial cells	C4	NA	NA	NA	NA	NA	NA
C4_1717516_AACTCCCGTCAAGCGA-1	C4_1717516	2628	1340	3.34855	18	CD45-	Endothelial cells	NonImmune	F2_VWF	18Endothelial cells	C4	NA	NA	NA	NA	NA	NA
C4_1717516_AACTCCCGTTTGACTG-1	C4_1717516	9011	2732	2.51914	15	CD45+	Myeloids	NonImmune	M04_cDC2 CD1C	15Myeloids M1	C4	-0.0344412	-0.621928	-0.247209	-0.0641511	-0.348928	-0.506862
C4_1717516_AACTCTTAGTGCCAGA-1	C4_1717516	7041	2433	4.4738	1	CD45-	Fibroblasts	NonImmune	F0_DCN	1Fibroblasts	C4	NA	NA	NA	NA	NA	NA
C4_1717516_AACTCTTCACTTACGA-1	C4_1717516	11252	3418	4.49698	12	NA	unknown	NonImmune	NA	12unknown	C4	NA	NA	NA	NA	NA	NA
C4_1717516_AACTCTTCAGGTGGAT-1	C4_1717516	3652	1729	1.17744	11	CD45-	Fibroblasts	NonImmune	F1_RGS5	11Fibroblasts	C4	NA	NA	NA	NA	NA	NA
C4_1717516_AACTCTTCATGACGGA-1	C4_1717516	4566	1478	3.98598	6	CD45+	Myeloids	NonImmune	M01_Macro MRC4	6Myeloids M2	C4	-0.091809	0.756698	-0.393961	0.0494936	0.836221	-0.541194
C4_1717516_AACTCTTGTCCGAATT-1	C4_1717516	11347	1526	3.39297	16	CD45+	B cells	NonImmune	B cells	16Plasma B cells	C4	NA	NA	NA	NA	NA	NA
C4_1717516_AACTCTTGTCCGACGT-1	C4_1717516	4606	1989	3.86452	20	CD45-	Fibroblasts	NonImmune	F1_RGS5	20Fibroblasts	C4	NA	NA	NA	NA	NA	NA
C4_1717516_AACTCTTTCTGCGGCA-1	C4_1717516	4498	1904	4.66874	11	CD45-	Fibroblasts	NonImmune	F0_DCN	11Fibroblasts	C4	NA	NA	NA	NA	NA	NA
C4_1717516_AACTCTTTCTGTGCAA-1	C4_1717516	4253	1945	3.52692	20	CD45-	Fibroblasts	NonImmune	F4_RAC2	20Fibroblasts	C4	NA	NA	NA	NA	NA	NA
C4_1717516_AACTGGTAGGAGCGAG-1	C4_1717516	2381	1149	3.14994	19	CD45+	T cells	NonImmune	T3_NKT	19Cytotoxic T NK T	C4	NA	NA	NA	NA	NA	NA
C4_1717516_AACTGGTCATGTTGAC-1	C4_1717516	4694	1969	4.79335	9	CD45-	Epithelial cells	NonImmune	E6_VIM	9Epithelial cells	C4	NA	NA	NA	NA	NA	NA
C4_1717516_AACTGGTGTTGTGGAG-1	C4_1717516	4973	2261	3.57933	20	CD45-	Fibroblasts	NonImmune	F1_RGS5	20Fibroblasts	C4	NA	NA	NA	NA	NA	NA
C4_1717516_AACTGGTTCAAACCGT-1	C4_1717516	17870	4706	1.77392	11	CD45-	Fibroblasts	NonImmune	F1_RGS5	11Fibroblasts	C4	NA	NA	NA	NA	NA	NA
C4_1717516_AACTGGTTCGCTTAGA-1	C4_1717516	19711	4650	0.441378	1	CD45-	Fibroblasts	NonImmune	F0_DCN	1Fibroblasts	C4	NA	NA	NA	NA	NA	NA
C4_1717516_AACTTTCAGCGTAATA-1	C4_1717516	5152	2054	3.78494	20	CD45-	Fibroblasts	NonImmune	F1_RGS5	20Fibroblasts	C4	NA	NA	NA	NA	NA	NA
C4_1717516_AACTTTCAGGATGCGT-1	C4_1717516	11942	867	1.65801	16	CD45+	B cells	NonImmune	B cells	16Plasma B cells	C4	NA	NA	NA	NA	NA	NA
C4_1717516_AACTTTCAGGCTAGAC-1	C4_1717516	5362	2180	4.47594	11	CD45-	Fibroblasts	NonImmune	F1_RGS5	11Fibroblasts	C4	NA	NA	NA	NA	NA	NA
C4_1717516_AACTTTCAGGGTGTTG-1	C4_1717516	4854	1971	3.74948	11	CD45-	Fibroblasts	NonImmune	F1_RGS5	11Fibroblasts	C4	NA	NA	NA	NA	NA	NA
C4_1717516_AACTTTCAGTGTCCAT-1	C4_1717516	5251	2258	0.837936	13	CD45-	Epithelial cells	NonImmune	E5_HMGB2	13Epithelial cells	C4	NA	NA	NA	NA	NA	NA
C4_1717516_AACTTTCAGTGTGAAT-1	C4_1717516	3105	1397	2.51208	1	CD45-	Fibroblasts	NonImmune	F0_DCN	1Fibroblasts	C4	NA	NA	NA	NA	NA	NA
C4_1717516_AACTTTCCAAGTTCTG-1	C4_1717516	7748	2500	4.10428	11	CD45-	Fibroblasts	NonImmune	F1_RGS5	11Fibroblasts	C4	NA	NA	NA	NA	NA	NA
C4_1717516_AACTTTCCACGAGAGT-1	C4_1717516	9516	3162	3.27869	11	CD45-	Fibroblasts	NonImmune	F1_RGS5	11Fibroblasts	C4	NA	NA	NA	NA	NA	NA
C4_1717516_AACTTTCGTGGTCCGT-1	C4_1717516	2791	1358	2.90219	20	CD45-	Fibroblasts	NonImmune	F1_RGS5	20Fibroblasts	C4	NA	NA	NA	NA	NA	NA
C4_1717516_AACTTTCTCACTCTTA-1	C4_1717516	6171	2136	1.28018	11	CD45-	Fibroblasts	NonImmune	F1_RGS5	11Fibroblasts	C4	NA	NA	NA	NA	NA	NA
C4_1717516_AAGACCTAGAAGGTGA-1	C4_1717516	7553	2459	3.65418	6	CD45+	Myeloids	NonImmune	M01_Macro MRC4	6Myeloids M2	C4	-0.027425	0.553831	0.096653	0.145443	1.13138	-0.551405
C4_1717516_AAGACCTAGTGGAGTC-1	C4_1717516	5425	2244	4.57143	11	CD45-	Fibroblasts	NonImmune	F1_RGS5	11Fibroblasts	C4	NA	NA	NA	NA	NA	NA
C4_1717516_AAGACCTCATGCCTAA-1	C4_1717516	2626	1022	4.07464	20	CD45-	Fibroblasts	NonImmune	F1_RGS5	20Fibroblasts	C4	NA	NA	NA	NA	NA	NA
C4_1717516_AAGACCTGTACTCTCC-1	C4_1717516	1255	677	1.83267	8	CD45+	T cells	NonImmune	T0_CD8+ GZMK	8Cytotoxic T	C4	NA	NA	NA	NA	NA	NA
C4_1717516_AAGACCTGTCCAAGTT-1	C4_1717516	12428	3942	2.32539	18	CD45-	Endothelial cells	NonImmune	F2_VWF	18Endothelial cells	C4	NA	NA	NA	NA	NA	NA
C4_1717516_AAGCCGCGTAACGCGA-1	C4_1717516	10615	3355	3.73057	26	CD45+	Myeloids	NonImmune	M06_pDC JCHAIN	26Myeloids	C4	0.127326	-0.58358	-0.434599	-0.0274689	-0.640663	-0.22681
C4_1717516_AAGCCGCGTCCTAGCG-1	C4_1717516	7825	2537	4.6262	12	NA	unknown	NonImmune	NA	12unknown	C4	NA	NA	NA	NA	NA	NA
C4_1717516_AAGCCGCGTTCCATGA-1	C4_1717516	604	425	3.31126	2	CD45-	Epithelial cells	NonImmune	E2_S100A1	2Epithelial cells	C4	NA	NA	NA	NA	NA	NA
C4_1717516_AAGCCGCTCCAGAGGA-1	C4_1717516	2436	1209	1.51888	10	CD45+	T cells	NonImmune	T1_CD4+ IL7R	10Naive T	C4	NA	NA	NA	NA	NA	NA
C4_1717516_AAGCCGCTCTCGAGTA-1	C4_1717516	8579	2997	2.03986	1	CD45-	Fibroblasts	NonImmune	F0_DCN	1Fibroblasts	C4	NA	NA	NA	NA	NA	NA
C4_1717516_AAGCCGCTCTCTAAGG-1	C4_1717516	2141	996	1.07426	8	CD45+	T cells	NonImmune	T1_CD4+ IL7R	8Cytotoxic T	C4	NA	NA	NA	NA	NA	NA
C4_1717516_AAGGAGCCAGGATTGG-1	C4_1717516	4645	2104	4.39182	20	CD45-	Fibroblasts	NonImmune	F1_RGS5	20Fibroblasts	C4	NA	NA	NA	NA	NA	NA
C4_1717516_AAGGAGCGTCCCTTGT-1	C4_1717516	1541	687	2.7255	10	CD45+	T cells	NonImmune	T1_CD4+ IL7R	10Naive T	C4	NA	NA	NA	NA	NA	NA
C4_1717516_AAGGAGCGTTTGACTG-1	C4_1717516	1588	926	2.64484	20	CD45-	Fibroblasts	NonImmune	F1_RGS5	20Fibroblasts	C4	NA	NA	NA	NA	NA	NA
C4_1717516_AAGGAGCTCTTGACGA-1	C4_1717516	10230	2680	3.29423	1	CD45-	Fibroblasts	NonImmune	F0_DCN	1Fibroblasts	C4	NA	NA	NA	NA	NA	NA
C4_1717516_AAGGCAGCAAACGTGG-1	C4_1717516	6314	2527	3.0567	20	CD45-	Fibroblasts	NonImmune	F1_RGS5	20Fibroblasts	C4	NA	NA	NA	NA	NA	NA
C4_1717516_AAGGCAGCAAGAGGCT-1	C4_1717516	7974	2866	4.57738	18	CD45-	Endothelial cells	NonImmune	F2_VWF	18Endothelial cells	C4	NA	NA	NA	NA	NA	NA
C4_1717516_AAGGCAGCACGGATAG-1	C4_1717516	6903	2492	4.96885	12	NA	unknown	NonImmune	NA	12unknown	C4	NA	NA	NA	NA	NA	NA
C4_1717516_AAGGCAGCAGCGAACA-1	C4_1717516	24472	4940	4.79323	1	CD45-	Fibroblasts	NonImmune	F0_DCN	1Fibroblasts	C4	NA	NA	NA	NA	NA	NA
C4_1717516_AAGGCAGCATGTCGAT-1	C4_1717516	1576	877	4.82234	2	CD45-	Epithelial cells	NonImmune	E2_S100A1	2Epithelial cells	C4	NA	NA	NA	NA	NA	NA
C4_1717516_AAGGCAGGTAAACACA-1	C4_1717516	1867	1059	2.46385	20	CD45-	Fibroblasts	NonImmune	F1_RGS5	20Fibroblasts	C4	NA	NA	NA	NA	NA	NA
C4_1717516_AAGGCAGGTCAATACC-1	C4_1717516	9758	2731	2.87969	15	CD45+	Myeloids	NonImmune	M04_cDC2 CD1C	15Myeloids M1	C4	-0.167157	0.324104	0.213143	-0.101153	0.201676	-0.477583
C4_1717516_AAGGCAGGTCAGCTAT-1	C4_1717516	2234	1238	2.32766	11	CD45-	Fibroblasts	NonImmune	F1_RGS5	11Fibroblasts	C4	NA	NA	NA	NA	NA	NA
C4_1717516_AAGGCAGGTCGCGAAA-1	C4_1717516	18204	1070	0.818501	16	CD45+	B cells	NonImmune	B cells	16Plasma B cells	C4	NA	NA	NA	NA	NA	NA
C4_1717516_AAGGCAGGTGTGCCTG-1	C4_1717516	4318	1789	4.70125	20	CD45-	Fibroblasts	NonImmune	F1_RGS5	20Fibroblasts	C4	NA	NA	NA	NA	NA	NA
C4_1717516_AAGGCAGGTGTTTGTG-1	C4_1717516	1857	1091	3.93107	20	CD45-	Fibroblasts	NonImmune	F1_RGS5	20Fibroblasts	C4	NA	NA	NA	NA	NA	NA
C4_1717516_AAGGCAGTCAAGAAGT-1	C4_1717516	9409	2542	3.08216	6	CD45+	Myeloids	NonImmune	M01_Macro MRC4	6Myeloids M2	C4	-0.0883294	1.29651	0.0327482	0.0750437	1.7948	-0.316473
C4_1717516_AAGGCAGTCACTTACT-1	C4_1717516	6813	1123	1.23294	16	CD45+	B cells	NonImmune	B cells	16Plasma B cells	C4	NA	NA	NA	NA	NA	NA
C4_1717516_AAGGCAGTCCTACAGA-1	C4_1717516	8720	2916	1.23853	1	CD45-	Fibroblasts	NonImmune	F0_DCN	1Fibroblasts	C4	NA	NA	NA	NA	NA	NA
C4_1717516_AAGGTTCAGAGTGAGA-1	C4_1717516	6443	2257	1.56759	1	CD45-	Fibroblasts	NonImmune	F0_DCN	1Fibroblasts	C4	NA	NA	NA	NA	NA	NA
C4_1717516_AAGGTTCAGGACATTA-1	C4_1717516	1917	890	4.43401	8	CD45+	T cells	NonImmune	T0_CD8+ GZMK	8Cytotoxic T	C4	NA	NA	NA	NA	NA	NA
C4_1717516_AAGGTTCAGTTGCAGG-1	C4_1717516	2710	1324	4.24354	18	CD45-	Endothelial cells	NonImmune	F2_VWF	18Endothelial cells	C4	NA	NA	NA	NA	NA	NA
C4_1717516_AAGGTTCCACGAAAGC-1	C4_1717516	7024	2390	3.35991	1	CD45-	Fibroblasts	NonImmune	F0_DCN	1Fibroblasts	C4	NA	NA	NA	NA	NA	NA
C4_1717516_AAGGTTCCAGTAAGCG-1	C4_1717516	1849	913	4.00216	8	CD45+	T cells	NonImmune	T0_CD8+ GZMK	8Cytotoxic T	C4	NA	NA	NA	NA	NA	NA
C4_1717516_AAGGTTCCATCCCACT-1	C4_1717516	3336	1485	4.76619	11	CD45-	Fibroblasts	NonImmune	F1_RGS5	11Fibroblasts	C4	NA	NA	NA	NA	NA	NA
C4_1717516_AAGGTTCCATGCTAGT-1	C4_1717516	10754	2977	2.90125	11	CD45-	Fibroblasts	NonImmune	F1_RGS5	11Fibroblasts	C4	NA	NA	NA	NA	NA	NA
C4_1717516_AAGGTTCGTACGAAAT-1	C4_1717516	10915	3660	4.65415	11	CD45-	Fibroblasts	NonImmune	F0_DCN	11Fibroblasts	C4	NA	NA	NA	NA	NA	NA
C4_1717516_AAGGTTCGTCCTCTTG-1	C4_1717516	2624	1156	0.647866	0	CD45-	Epithelial cells	NonImmune	E0_MSLN	0Epithelial cells	C4	NA	NA	NA	NA	NA	NA
C4_1717516_AAGGTTCTCACCTCGT-1	C4_1717516	3114	1592	3.82145	11	CD45-	Fibroblasts	NonImmune	F1_RGS5	11Fibroblasts	C4	NA	NA	NA	NA	NA	NA
C4_1717516_AAGGTTCTCCTCATTA-1	C4_1717516	5002	739	1.89924	16	CD45+	B cells	NonImmune	B cells	16Plasma B cells	C4	NA	NA	NA	NA	NA	NA
C4_1717516_AAGGTTCTCGAGAGCA-1	C4_1717516	7877	2689	3.9609	11	CD45-	Fibroblasts	NonImmune	F1_RGS5	11Fibroblasts	C4	NA	NA	NA	NA	NA	NA
C4_1717516_AAGTCTGAGATCCCAT-1	C4_1717516	7424	2334	2.97683	1	CD45-	Fibroblasts	NonImmune	F0_DCN	1Fibroblasts	C4	NA	NA	NA	NA	NA	NA
C4_1717516_AAGTCTGAGATCCGAG-1	C4_1717516	7740	2784	3.75969	11	CD45-	Fibroblasts	NonImmune	F1_RGS5	11Fibroblasts	C4	NA	NA	NA	NA	NA	NA
C4_1717516_AAGTCTGCAAACAACA-1	C4_1717516	2913	1423	2.40302	22	CD45+	T cells	NonImmune	T5_proliferative cells	22Exhausted T	C4	NA	NA	NA	NA	NA	NA
C4_1717516_AAGTCTGCAATGTTGC-1	C4_1717516	836	585	0.837321	18	CD45-	Endothelial cells	NonImmune	F2_VWF	18Endothelial cells	C4	NA	NA	NA	NA	NA	NA
C4_1717516_AAGTCTGCAGCTGGCT-1	C4_1717516	3221	953	3.84974	1	CD45-	Fibroblasts	NonImmune	F0_DCN	1Fibroblasts	C4	NA	NA	NA	NA	NA	NA
C4_1717516_AAGTCTGGTACGCTGC-1	C4_1717516	6751	2314	2.66627	1	CD45-	Fibroblasts	NonImmune	F0_DCN	1Fibroblasts	C4	NA	NA	NA	NA	NA	NA
C4_1717516_AAGTCTGGTAGATTAG-1	C4_1717516	8611	2786	3.48392	11	CD45-	Fibroblasts	NonImmune	F1_RGS5	11Fibroblasts	C4	NA	NA	NA	NA	NA	NA
C4_1717516_AAGTCTGGTGTGACCC-1	C4_1717516	5749	2412	0.800139	18	CD45-	Endothelial cells	NonImmune	F2_VWF	18Endothelial cells	C4	NA	NA	NA	NA	NA	NA
C4_1717516_AAGTCTGGTTCAGGCC-1	C4_1717516	6861	2604	1.20974	11	CD45-	Fibroblasts	NonImmune	F1_RGS5	11Fibroblasts	C4	NA	NA	NA	NA	NA	NA
C4_1717516_AAGTCTGGTTTACTCT-1	C4_1717516	2961	1346	4.99831	2	CD45-	Epithelial cells	NonImmune	E2_S100A1	2Epithelial cells	C4	NA	NA	NA	NA	NA	NA
C4_1717516_AAGTCTGTCTTTACGT-1	C4_1717516	7381	2348	3.82062	20	CD45-	Fibroblasts	NonImmune	F1_RGS5	20Fibroblasts	C4	NA	NA	NA	NA	NA	NA
C4_1717516_AATCCAGAGCGTGAGT-1	C4_1717516	6960	2451	2.71552	18	CD45-	Endothelial cells	NonImmune	F2_VWF	18Endothelial cells	C4	NA	NA	NA	NA	NA	NA
C4_1717516_AATCCAGAGTCTCCTC-1	C4_1717516	10830	3446	3.54571	11	CD45-	Fibroblasts	NonImmune	F1_RGS5	11Fibroblasts	C4	NA	NA	NA	NA	NA	NA
C4_1717516_AATCCAGCAAGAGTCG-1	C4_1717516	3159	1365	0.348211	0	CD45-	Epithelial cells	NonImmune	E0_MSLN	0Epithelial cells	C4	NA	NA	NA	NA	NA	NA
C4_1717516_AATCCAGCACATGGGA-1	C4_1717516	9800	2742	4.06122	6	CD45+	Myeloids	NonImmune	M01_Macro MRC4	6Myeloids M2	C4	-0.0411493	0.97893	-0.118591	0.112787	2.04646	-0.608511
C4_1717516_AATCCAGCACATTTCT-1	C4_1717516	2814	1373	4.58422	5	CD45-	Epithelial cells	NonImmune	E6_VIM	5Epithelial cells	C4	NA	NA	NA	NA	NA	NA
C4_1717516_AATCCAGCATGGTAGG-1	C4_1717516	2888	1277	2.56233	20	CD45-	Fibroblasts	NonImmune	F1_RGS5	20Fibroblasts	C4	NA	NA	NA	NA	NA	NA
C4_1717516_AATCCAGCATTACCTT-1	C4_1717516	3654	1536	3.2567	18	CD45-	Endothelial cells	NonImmune	F2_VWF	18Endothelial cells	C4	NA	NA	NA	NA	NA	NA
C4_1717516_AATCCAGGTCCATGAT-1	C4_1717516	7783	2739	4.65116	1	CD45-	Fibroblasts	NonImmune	F0_DCN	1Fibroblasts	C4	NA	NA	NA	NA	NA	NA
C4_1717516_AATCCAGGTCCGTTAA-1	C4_1717516	4724	1960	4.10669	11	CD45-	Fibroblasts	NonImmune	F1_RGS5	11Fibroblasts	C4	NA	NA	NA	NA	NA	NA
C4_1717516_AATCCAGGTGATGCCC-1	C4_1717516	1672	861	2.33254	8	CD45+	T cells	NonImmune	T4_CD8+ LAG3	8Cytotoxic T	C4	NA	NA	NA	NA	NA	NA
C4_1717516_AATCCAGGTGTGTGCC-1	C4_1717516	2890	1341	3.77163	20	CD45-	Fibroblasts	NonImmune	F1_RGS5	20Fibroblasts	C4	NA	NA	NA	NA	NA	NA
C4_1717516_AATCCAGGTTGATTGC-1	C4_1717516	11026	2814	1.31507	1	CD45-	Fibroblasts	NonImmune	F0_DCN	1Fibroblasts	C4	NA	NA	NA	NA	NA	NA
C4_1717516_AATCCAGTCAGGCGAA-1	C4_1717516	4190	1826	4.79714	20	CD45-	Fibroblasts	NonImmune	F1_RGS5	20Fibroblasts	C4	NA	NA	NA	NA	NA	NA
C4_1717516_AATCCAGTCTCGTTTA-1	C4_1717516	24377	1895	0.779423	16	CD45+	B cells	NonImmune	B cells	16Plasma B cells	C4	NA	NA	NA	NA	NA	NA
C4_1717516_AATCGGTAGAGGTTAT-1	C4_1717516	4814	1989	2.13959	20	CD45-	Fibroblasts	NonImmune	F1_RGS5	20Fibroblasts	C4	NA	NA	NA	NA	NA	NA
C4_1717516_AATCGGTAGCGATAGC-1	C4_1717516	10692	3338	2.40367	11	CD45-	Fibroblasts	NonImmune	F0_DCN	11Fibroblasts	C4	NA	NA	NA	NA	NA	NA
C4_1717516_AATCGGTAGTTAGCGG-1	C4_1717516	11712	3517	3.98736	1	CD45-	Fibroblasts	NonImmune	F0_DCN	1Fibroblasts	C4	NA	NA	NA	NA	NA	NA
C4_1717516_AATCGGTCAAGGTTTC-1	C4_1717516	3812	1658	4.01364	11	CD45-	Fibroblasts	NonImmune	F1_RGS5	11Fibroblasts	C4	NA	NA	NA	NA	NA	NA
C4_1717516_AATCGGTCAGCTTCGG-1	C4_1717516	3867	1657	3.33592	20	CD45-	Fibroblasts	NonImmune	F1_RGS5	20Fibroblasts	C4	NA	NA	NA	NA	NA	NA
C4_1717516_AATCGGTCAGGACGTA-1	C4_1717516	4220	1809	4.00474	20	CD45-	Fibroblasts	NonImmune	F1_RGS5	20Fibroblasts	C4	NA	NA	NA	NA	NA	NA
C4_1717516_AATCGGTCAGGTCTCG-1	C4_1717516	7160	2148	2.17877	12	NA	unknown	NonImmune	NA	12unknown	C4	NA	NA	NA	NA	NA	NA
C4_1717516_AATCGGTCATACTACG-1	C4_1717516	13476	3896	1.17988	11	CD45-	Fibroblasts	NonImmune	F3_A2M	11Fibroblasts	C4	NA	NA	NA	NA	NA	NA
C4_1717516_AATCGGTGTCCATGAT-1	C4_1717516	6939	3325	3.02637	17	CD45-	Epithelial cells	NonImmune	E7_MUC46	17Epithelial cells	C4	NA	NA	NA	NA	NA	NA
C4_1717516_AATCGGTGTCTTCTCG-1	C4_1717516	3272	1544	3.54523	18	CD45-	Endothelial cells	NonImmune	F2_VWF	18Endothelial cells	C4	NA	NA	NA	NA	NA	NA
C4_1717516_AATCGGTTCGCACTCT-1	C4_1717516	1901	1016	3.26144	19	CD45+	T cells	NonImmune	T3_NKT	19Cytotoxic T NK T	C4	NA	NA	NA	NA	NA	NA
C4_1717516_ACACCAAAGCGCCTTG-1	C4_1717516	3584	1617	4.77121	1	CD45-	Fibroblasts	NonImmune	F0_DCN	1Fibroblasts	C4	NA	NA	NA	NA	NA	NA
C4_1717516_ACACCAACAACAACCT-1	C4_1717516	9546	3280	1.12089	1	CD45-	Fibroblasts	NonImmune	F0_DCN	1Fibroblasts	C4	NA	NA	NA	NA	NA	NA
C4_1717516_ACACCAACAAGGGTCA-1	C4_1717516	4168	1934	1.67946	11	CD45-	Fibroblasts	NonImmune	F1_RGS5	11Fibroblasts	C4	NA	NA	NA	NA	NA	NA
C4_1717516_ACACCAAGTCCTCTTG-1	C4_1717516	3015	1484	4.27861	11	CD45-	Fibroblasts	NonImmune	F1_RGS5	11Fibroblasts	C4	NA	NA	NA	NA	NA	NA
C4_1717516_ACACCAAGTGAGGGAG-1	C4_1717516	21215	4804	1.19255	18	CD45-	Endothelial cells	NonImmune	F0_DCN	18Endothelial cells	C4	NA	NA	NA	NA	NA	NA
C4_1717516_ACACCAAGTGCTTCTC-1	C4_1717516	6053	2080	4.44408	1	CD45-	Fibroblasts	NonImmune	F0_DCN	1Fibroblasts	C4	NA	NA	NA	NA	NA	NA
C4_1717516_ACACCAATCAGTTTGG-1	C4_1717516	8104	2969	4.68904	11	CD45-	Fibroblasts	NonImmune	F1_RGS5	11Fibroblasts	C4	NA	NA	NA	NA	NA	NA
C4_1717516_ACACCAATCATCTGTT-1	C4_1717516	9401	2943	2.9465	11	CD45-	Fibroblasts	NonImmune	F1_RGS5	11Fibroblasts	C4	NA	NA	NA	NA	NA	NA
C4_1717516_ACACCCTAGAGACTAT-1	C4_1717516	3446	1641	0.406268	7	CD45-	Epithelial cells	NonImmune	E3_TUBB	7Epithelial cells	C4	NA	NA	NA	NA	NA	NA
C4_1717516_ACACCCTAGCAACGGT-1	C4_1717516	11066	3369	4.52738	1	CD45-	Fibroblasts	NonImmune	F0_DCN	1Fibroblasts	C4	NA	NA	NA	NA	NA	NA
C4_1717516_ACACCCTAGTGTCCAT-1	C4_1717516	4456	2099	3.54578	18	CD45-	Endothelial cells	NonImmune	F2_VWF	18Endothelial cells	C4	NA	NA	NA	NA	NA	NA
C4_1717516_ACACCCTCAAGCCGTC-1	C4_1717516	1385	833	0.577617	7	CD45-	Epithelial cells	NonImmune	E3_TUBB	7Epithelial cells	C4	NA	NA	NA	NA	NA	NA
C4_1717516_ACACCCTCACAGAGGT-1	C4_1717516	12307	3663	2.42139	20	CD45-	Fibroblasts	NonImmune	F5_TYROBP	20Fibroblasts	C4	NA	NA	NA	NA	NA	NA
C4_1717516_ACACCCTCATCACAAC-1	C4_1717516	7763	2499	2.57632	11	CD45-	Fibroblasts	NonImmune	F1_RGS5	11Fibroblasts	C4	NA	NA	NA	NA	NA	NA
C4_1717516_ACACCCTGTCTTCGTC-1	C4_1717516	2349	1245	4.93827	20	CD45-	Fibroblasts	NonImmune	F1_RGS5	20Fibroblasts	C4	NA	NA	NA	NA	NA	NA
C4_1717516_ACACCGGAGCTAGGCA-1	C4_1717516	15831	4429	4.25115	3	CD45-	Epithelial cells	NonImmune	E4_JUN	3Epithelial cells	C4	NA	NA	NA	NA	NA	NA
C4_1717516_ACACCGGCAGGGATTG-1	C4_1717516	4103	1838	3.46088	18	CD45-	Endothelial cells	NonImmune	F2_VWF	18Endothelial cells	C4	NA	NA	NA	NA	NA	NA
C4_1717516_ACACCGGCAGTAAGAT-1	C4_1717516	798	624	1.12782	2	CD45-	Epithelial cells	NonImmune	E2_S100A1	2Epithelial cells	C4	NA	NA	NA	NA	NA	NA
C4_1717516_ACACCGGGTCAAACTC-1	C4_1717516	5994	2577	3.31999	18	CD45-	Endothelial cells	NonImmune	F2_VWF	18Endothelial cells	C4	NA	NA	NA	NA	NA	NA
C4_1717516_ACACCGGGTCGCGGTT-1	C4_1717516	682	562	2.05279	5	CD45-	Epithelial cells	NonImmune	E6_VIM	5Epithelial cells	C4	NA	NA	NA	NA	NA	NA
C4_1717516_ACACCGGGTGCCTGTG-1	C4_1717516	7308	2683	0.930487	20	CD45-	Fibroblasts	NonImmune	F1_RGS5	20Fibroblasts	C4	NA	NA	NA	NA	NA	NA
C4_1717516_ACACCGGGTTAAAGTG-1	C4_1717516	2915	1448	2.50429	21	CD45+	T cells	NonImmune	T2_CD4+ FOXP3	21Regulatory T	C4	NA	NA	NA	NA	NA	NA
C4_1717516_ACACCGGTCGATAGAA-1	C4_1717516	10108	2880	1.10803	1	CD45-	Fibroblasts	NonImmune	F0_DCN	1Fibroblasts	C4	NA	NA	NA	NA	NA	NA
C4_1717516_ACACTGAAGTTTCCTT-1	C4_1717516	9991	2824	0.20018	7	CD45-	Epithelial cells	NonImmune	E3_TUBB	7Epithelial cells	C4	NA	NA	NA	NA	NA	NA
C4_1717516_ACACTGACAATTCCTT-1	C4_1717516	2079	1023	4.4252	28	CD45+	B cells	NonImmune	B cells	28Plasma B cells	C4	NA	NA	NA	NA	NA	NA
C4_1717516_ACACTGACAGTAAGAT-1	C4_1717516	10532	3353	3.44664	1	CD45-	Fibroblasts	NonImmune	F0_DCN	1Fibroblasts	C4	NA	NA	NA	NA	NA	NA
C4_1717516_ACACTGACAGTCTTCC-1	C4_1717516	9133	2996	2.98916	1	CD45-	Fibroblasts	NonImmune	F0_DCN	1Fibroblasts	C4	NA	NA	NA	NA	NA	NA
C4_1717516_ACACTGAGTCGCATCG-1	C4_1717516	10542	2913	0.749383	1	CD45-	Fibroblasts	NonImmune	F0_DCN	1Fibroblasts	C4	NA	NA	NA	NA	NA	NA
C4_1717516_ACACTGAGTGTTGGGA-1	C4_1717516	9598	2501	1.02105	1	CD45-	Fibroblasts	NonImmune	F0_DCN	1Fibroblasts	C4	NA	NA	NA	NA	NA	NA
C4_1717516_ACACTGAGTTTAGGAA-1	C4_1717516	5693	1841	3.54822	15	CD45+	Myeloids	NonImmune	M02_Mono FCN1	15Myeloids M1	C4	-0.0837217	-0.59407	-0.192155	-0.207498	-0.855698	0.144634
C4_1717516_ACACTGATCACTCTTA-1	C4_1717516	3850	1847	2.1039	18	CD45-	Endothelial cells	NonImmune	F2_VWF	18Endothelial cells	C4	NA	NA	NA	NA	NA	NA
C4_1717516_ACAGCCGAGGACCACA-1	C4_1717516	6212	2496	3.38055	11	CD45-	Fibroblasts	NonImmune	F1_RGS5	11Fibroblasts	C4	NA	NA	NA	NA	NA	NA
C4_1717516_ACAGCCGAGGTGGGTT-1	C4_1717516	2949	1558	2.10241	18	CD45-	Endothelial cells	NonImmune	F2_VWF	18Endothelial cells	C4	NA	NA	NA	NA	NA	NA
C4_1717516_ACAGCCGCACGAAACG-1	C4_1717516	5412	2165	2.47598	1	CD45-	Fibroblasts	NonImmune	F0_DCN	1Fibroblasts	C4	NA	NA	NA	NA	NA	NA
C4_1717516_ACAGCCGCAGTCGTGC-1	C4_1717516	3055	1478	4.77905	1	CD45-	Fibroblasts	NonImmune	F0_DCN	1Fibroblasts	C4	NA	NA	NA	NA	NA	NA
C4_1717516_ACAGCCGCATCAGTAC-1	C4_1717516	10089	3398	1.07047	18	CD45-	Endothelial cells	NonImmune	F2_VWF	18Endothelial cells	C4	NA	NA	NA	NA	NA	NA
C4_1717516_ACAGCCGGTCTAGAGG-1	C4_1717516	3755	1446	0.213049	2	CD45-	Epithelial cells	NonImmune	E0_MSLN	2Epithelial cells	C4	NA	NA	NA	NA	NA	NA
C4_1717516_ACAGCTAAGAGACTAT-1	C4_1717516	6387	2080	2.50509	20	CD45-	Fibroblasts	NonImmune	F1_RGS5	20Fibroblasts	C4	NA	NA	NA	NA	NA	NA
C4_1717516_ACAGCTAAGCACAGGT-1	C4_1717516	5120	2016	2.77344	1	CD45-	Fibroblasts	NonImmune	F0_DCN	1Fibroblasts	C4	NA	NA	NA	NA	NA	NA
C4_1717516_ACAGCTAAGGTGTTAA-1	C4_1717516	11196	1074	0.955698	16	CD45+	B cells	NonImmune	B cells	16Plasma B cells	C4	NA	NA	NA	NA	NA	NA
C4_1717516_ACAGCTACAGAGCCAA-1	C4_1717516	4365	762	4.19244	16	CD45+	B cells	NonImmune	B cells	16Plasma B cells	C4	NA	NA	NA	NA	NA	NA
C4_1717516_ACAGCTACAGCTGCTG-1	C4_1717516	3105	1508	3.44605	18	CD45-	Endothelial cells	NonImmune	F2_VWF	18Endothelial cells	C4	NA	NA	NA	NA	NA	NA
C4_1717516_ACAGCTACAGGGATTG-1	C4_1717516	2800	1438	3.78571	18	CD45-	Endothelial cells	NonImmune	F2_VWF	18Endothelial cells	C4	NA	NA	NA	NA	NA	NA
C4_1717516_ACAGCTACATGTCCTC-1	C4_1717516	6833	2608	2.8538	11	CD45-	Fibroblasts	NonImmune	F1_RGS5	11Fibroblasts	C4	NA	NA	NA	NA	NA	NA
C4_1717516_ACAGCTATCAACGGGA-1	C4_1717516	7487	2609	2.19046	20	CD45-	Fibroblasts	NonImmune	F1_RGS5	20Fibroblasts	C4	NA	NA	NA	NA	NA	NA
C4_1717516_ACAGCTATCTGCGTAA-1	C4_1717516	11378	3581	4.64053	1	CD45-	Fibroblasts	NonImmune	F0_DCN	1Fibroblasts	C4	NA	NA	NA	NA	NA	NA
C4_1717516_ACATACGAGCAATATG-1	C4_1717516	14106	4427	3.4099	18	CD45-	Endothelial cells	NonImmune	F1_RGS5	18Endothelial cells	C4	NA	NA	NA	NA	NA	NA
C4_1717516_ACATACGAGCGTGAAC-1	C4_1717516	4419	1846	3.48495	20	CD45-	Fibroblasts	NonImmune	F1_RGS5	20Fibroblasts	C4	NA	NA	NA	NA	NA	NA
C4_1717516_ACATACGAGGAGCGAG-1	C4_1717516	10654	2870	4.53351	20	CD45-	Fibroblasts	NonImmune	F1_RGS5	20Fibroblasts	C4	NA	NA	NA	NA	NA	NA
C4_1717516_ACATACGAGGTCGGAT-1	C4_1717516	9739	3085	4.68221	11	CD45-	Fibroblasts	NonImmune	F1_RGS5	11Fibroblasts	C4	NA	NA	NA	NA	NA	NA
C4_1717516_ACATACGCAATGTTGC-1	C4_1717516	11083	3260	1.38952	1	CD45-	Fibroblasts	NonImmune	F0_DCN	1Fibroblasts	C4	NA	NA	NA	NA	NA	NA
C4_1717516_ACATACGCACCGCTAG-1	C4_1717516	7864	2587	3.02645	1	CD45-	Fibroblasts	NonImmune	F0_DCN	1Fibroblasts	C4	NA	NA	NA	NA	NA	NA
C4_1717516_ACATACGCAGCGTTCG-1	C4_1717516	16790	1233	0.571769	16	CD45+	B cells	NonImmune	B cells	16Plasma B cells	C4	NA	NA	NA	NA	NA	NA
C4_1717516_ACATACGGTACCAGTT-1	C4_1717516	6225	2262	3.1004	11	CD45-	Fibroblasts	NonImmune	F1_RGS5	11Fibroblasts	C4	NA	NA	NA	NA	NA	NA
C4_1717516_ACATACGGTCTCTCGT-1	C4_1717516	5200	2136	3.42308	11	CD45-	Fibroblasts	NonImmune	F1_RGS5	11Fibroblasts	C4	NA	NA	NA	NA	NA	NA
C4_1717516_ACATACGTCTGGCGTG-1	C4_1717516	3689	1710	2.87341	20	CD45-	Fibroblasts	NonImmune	F1_RGS5	20Fibroblasts	C4	NA	NA	NA	NA	NA	NA
C4_1717516_ACATACGTCTTAGCCC-1	C4_1717516	8361	2508	0.382729	20	CD45-	Fibroblasts	NonImmune	F1_RGS5	20Fibroblasts	C4	NA	NA	NA	NA	NA	NA
C4_1717516_ACATCAGAGACCGGAT-1	C4_1717516	2885	1322	4.85269	18	CD45-	Endothelial cells	NonImmune	F2_VWF	18Endothelial cells	C4	NA	NA	NA	NA	NA	NA
C4_1717516_ACATCAGCAGATCGGA-1	C4_1717516	1631	943	4.65972	18	CD45-	Endothelial cells	NonImmune	F2_VWF	18Endothelial cells	C4	NA	NA	NA	NA	NA	NA
C4_1717516_ACATCAGTCAGTCAGT-1	C4_1717516	6788	2276	3.27048	12	NA	unknown	NonImmune	NA	12unknown	C4	NA	NA	NA	NA	NA	NA
C4_1717516_ACATCAGTCGTCGTTC-1	C4_1717516	1995	863	4.86216	10	CD45+	T cells	NonImmune	T1_CD4+ IL7R	10Naive T	C4	NA	NA	NA	NA	NA	NA
C4_1717516_ACATGGTAGAGGTTAT-1	C4_1717516	7155	2464	4.61216	1	CD45-	Fibroblasts	NonImmune	F0_DCN	1Fibroblasts	C4	NA	NA	NA	NA	NA	NA
C4_1717516_ACATGGTCAACTGCGC-1	C4_1717516	1519	898	3.4233	2	CD45-	Epithelial cells	NonImmune	E6_VIM	2Epithelial cells	C4	NA	NA	NA	NA	NA	NA
C4_1717516_ACATGGTCAGTGAGTG-1	C4_1717516	7480	2525	4.7861	1	CD45-	Fibroblasts	NonImmune	F0_DCN	1Fibroblasts	C4	NA	NA	NA	NA	NA	NA
C4_1717516_ACATGGTGTAGAGCTG-1	C4_1717516	11938	3185	1.5413	1	CD45-	Fibroblasts	NonImmune	F0_DCN	1Fibroblasts	C4	NA	NA	NA	NA	NA	NA
C4_1717516_ACATGGTGTTACGCGC-1	C4_1717516	8958	3020	1.77495	18	CD45-	Endothelial cells	NonImmune	F2_VWF	18Endothelial cells	C4	NA	NA	NA	NA	NA	NA
C4_1717516_ACATGGTTCAAACCGT-1	C4_1717516	3349	1593	4.26993	8	CD45+	T cells	NonImmune	T0_CD8+ GZMK	8Cytotoxic T	C4	NA	NA	NA	NA	NA	NA
C4_1717516_ACATGGTTCTTTAGTC-1	C4_1717516	11528	3144	2.7238	1	CD45-	Fibroblasts	NonImmune	F0_DCN	1Fibroblasts	C4	NA	NA	NA	NA	NA	NA
C4_1717516_ACCAGTAAGCCAGGAT-1	C4_1717516	7145	2437	4.53464	12	NA	unknown	NonImmune	NA	12unknown	C4	NA	NA	NA	NA	NA	NA
C4_1717516_ACCAGTACACGTGAGA-1	C4_1717516	4875	1877	4.18462	20	CD45-	Fibroblasts	NonImmune	F1_RGS5	20Fibroblasts	C4	NA	NA	NA	NA	NA	NA
C4_1717516_ACCAGTACAGCTCGAC-1	C4_1717516	4658	2189	3.71404	18	CD45-	Endothelial cells	NonImmune	F2_VWF	18Endothelial cells	C4	NA	NA	NA	NA	NA	NA
C4_1717516_ACCAGTAGTACTTAGC-1	C4_1717516	19332	4713	4.81068	26	CD45+	Myeloids	NonImmune	M06_pDC JCHAIN	26Myeloids	C4	0.00528623	-0.638859	-0.517949	-0.218724	-0.462316	-0.174816
C4_1717516_ACCAGTAGTGTTTGGT-1	C4_1717516	14425	4236	1.50433	26	CD45+	Myeloids	NonImmune	M06_pDC JCHAIN	26Myeloids	C4	-0.00908525	-0.646165	-0.495655	-0.106126	-0.616799	-0.315864
C4_1717516_ACCAGTATCCTCGCAT-1	C4_1717516	18204	4629	3.47726	1	CD45-	Fibroblasts	NonImmune	F0_DCN	1Fibroblasts	C4	NA	NA	NA	NA	NA	NA
C4_1717516_ACCAGTATCTTACCGC-1	C4_1717516	8339	2605	3.65751	1	CD45-	Fibroblasts	NonImmune	F0_DCN	1Fibroblasts	C4	NA	NA	NA	NA	NA	NA
C4_1717516_ACCCACTAGCGCTCCA-1	C4_1717516	10285	2574	1.49733	1	CD45-	Fibroblasts	NonImmune	F0_DCN	1Fibroblasts	C4	NA	NA	NA	NA	NA	NA
C4_1717516_ACCCACTAGCTAGCCC-1	C4_1717516	7010	2263	2.56776	1	CD45-	Fibroblasts	NonImmune	F0_DCN	1Fibroblasts	C4	NA	NA	NA	NA	NA	NA
C4_1717516_ACCCACTAGGTGATTA-1	C4_1717516	563	404	4.4405	5	CD45-	Epithelial cells	NonImmune	E6_VIM	5Epithelial cells	C4	NA	NA	NA	NA	NA	NA
C4_1717516_ACCCACTCATTAGCCA-1	C4_1717516	2736	1240	3.98392	15	CD45+	Myeloids	NonImmune	M02_Mono FCN1	15Myeloids M1	C4	-0.0741643	-0.0759473	-0.360227	-0.164451	-0.67211	-0.263908
C4_1717516_ACCCACTGTACAGTGG-1	C4_1717516	4287	1847	3.68556	11	CD45-	Fibroblasts	NonImmune	F1_RGS5	11Fibroblasts	C4	NA	NA	NA	NA	NA	NA
C4_1717516_ACCCACTGTCTCTTTA-1	C4_1717516	3353	1618	1.72979	18	CD45-	Endothelial cells	NonImmune	F2_VWF	18Endothelial cells	C4	NA	NA	NA	NA	NA	NA
C4_1717516_ACCCACTGTGCTGTAT-1	C4_1717516	5388	2188	3.17372	1	CD45-	Fibroblasts	NonImmune	F0_DCN	1Fibroblasts	C4	NA	NA	NA	NA	NA	NA
C4_1717516_ACCCACTTCCGCAAGC-1	C4_1717516	3130	1518	4.02556	18	CD45-	Endothelial cells	NonImmune	F2_VWF	18Endothelial cells	C4	NA	NA	NA	NA	NA	NA
C4_1717516_ACCCACTTCCTGCAGG-1	C4_1717516	10399	2850	1.48091	1	CD45-	Fibroblasts	NonImmune	F0_DCN	1Fibroblasts	C4	NA	NA	NA	NA	NA	NA
C4_1717516_ACCGTAAAGTGGTCCC-1	C4_1717516	2455	1270	3.82892	12	NA	unknown	NonImmune	NA	12unknown	C4	NA	NA	NA	NA	NA	NA
C4_1717516_ACCGTAACACGGACAA-1	C4_1717516	13599	3962	1.66189	18	CD45-	Endothelial cells	NonImmune	F2_VWF	18Endothelial cells	C4	NA	NA	NA	NA	NA	NA
C4_1717516_ACCGTAAGTGCTGTAT-1	C4_1717516	9042	2950	2.12342	1	CD45-	Fibroblasts	NonImmune	F0_DCN	1Fibroblasts	C4	NA	NA	NA	NA	NA	NA
C4_1717516_ACCGTAATCCGCGTTT-1	C4_1717516	8975	2774	3.52089	1	CD45-	Fibroblasts	NonImmune	F0_DCN	1Fibroblasts	C4	NA	NA	NA	NA	NA	NA
C4_1717516_ACCTTTAAGACGCAAC-1	C4_1717516	1315	780	0.532319	2	CD45-	Epithelial cells	NonImmune	E0_MSLN	2Epithelial cells	C4	NA	NA	NA	NA	NA	NA
C4_1717516_ACCTTTACAATAACGA-1	C4_1717516	4148	1643	4.8216	11	CD45-	Fibroblasts	NonImmune	F1_RGS5	11Fibroblasts	C4	NA	NA	NA	NA	NA	NA
C4_1717516_ACCTTTACACTGTCGG-1	C4_1717516	8298	2583	4.08532	11	CD45-	Fibroblasts	NonImmune	F1_RGS5	11Fibroblasts	C4	NA	NA	NA	NA	NA	NA
C4_1717516_ACCTTTACAGGGCATA-1	C4_1717516	3559	1762	4.74852	18	CD45-	Endothelial cells	NonImmune	F2_VWF	18Endothelial cells	C4	NA	NA	NA	NA	NA	NA
C4_1717516_ACCTTTAGTACTCGCG-1	C4_1717516	1561	808	3.84369	8	CD45+	T cells	NonImmune	T1_CD4+ IL7R	8Cytotoxic T	C4	NA	NA	NA	NA	NA	NA
C4_1717516_ACCTTTATCAAGCCTA-1	C4_1717516	7370	2472	4.3962	1	CD45-	Fibroblasts	NonImmune	F0_DCN	1Fibroblasts	C4	NA	NA	NA	NA	NA	NA
C4_1717516_ACGAGCCAGAGGGATA-1	C4_1717516	7651	2741	3.56816	11	CD45-	Fibroblasts	NonImmune	F1_RGS5	11Fibroblasts	C4	NA	NA	NA	NA	NA	NA
C4_1717516_ACGAGCCAGATGGCGT-1	C4_1717516	7054	2195	2.96286	1	CD45-	Fibroblasts	NonImmune	F0_DCN	1Fibroblasts	C4	NA	NA	NA	NA	NA	NA
C4_1717516_ACGAGCCAGGTCATCT-1	C4_1717516	8461	1069	2.51743	16	CD45+	B cells	NonImmune	B cells	16Plasma B cells	C4	NA	NA	NA	NA	NA	NA
C4_1717516_ACGAGCCCACAACTGT-1	C4_1717516	12307	3371	1.51134	1	CD45-	Fibroblasts	NonImmune	F0_DCN	1Fibroblasts	C4	NA	NA	NA	NA	NA	NA
C4_1717516_ACGAGCCGTAGAGTGC-1	C4_1717516	6213	2283	2.80058	1	CD45-	Fibroblasts	NonImmune	F0_DCN	1Fibroblasts	C4	NA	NA	NA	NA	NA	NA
C4_1717516_ACGAGCCGTCGCTTCT-1	C4_1717516	4181	1945	1.72208	11	CD45-	Fibroblasts	NonImmune	F1_RGS5	11Fibroblasts	C4	NA	NA	NA	NA	NA	NA
C4_1717516_ACGAGCCGTGAGGGAG-1	C4_1717516	4208	1714	2.01996	20	CD45-	Fibroblasts	NonImmune	F1_RGS5	20Fibroblasts	C4	NA	NA	NA	NA	NA	NA
C4_1717516_ACGAGCCGTTTGTTTC-1	C4_1717516	3700	1424	3.91892	1	CD45-	Fibroblasts	NonImmune	F0_DCN	1Fibroblasts	C4	NA	NA	NA	NA	NA	NA
C4_1717516_ACGAGCCTCACCCTCA-1	C4_1717516	1143	677	3.41207	2	CD45-	Epithelial cells	NonImmune	E2_S100A1	2Epithelial cells	C4	NA	NA	NA	NA	NA	NA
C4_1717516_ACGAGCCTCCAGTATG-1	C4_1717516	964	619	2.17842	10	CD45+	T cells	NonImmune	T1_CD4+ IL7R	10Naive T	C4	NA	NA	NA	NA	NA	NA
C4_1717516_ACGAGCCTCCCTCAGT-1	C4_1717516	1824	926	3.28947	19	CD45+	T cells	NonImmune	T3_NKT	19Cytotoxic T NK T	C4	NA	NA	NA	NA	NA	NA
C4_1717516_ACGAGCCTCCGCATAA-1	C4_1717516	1447	1118	1.03663	5	CD45-	Epithelial cells	NonImmune	E6_VIM	5Epithelial cells	C4	NA	NA	NA	NA	NA	NA
C4_1717516_ACGAGGAAGGTTACCT-1	C4_1717516	2440	1091	1.55738	15	CD45+	Myeloids	NonImmune	M02_Mono FCN1	15Myeloids M1	C4	0.0408847	-0.414271	-0.322359	-0.155248	-0.712341	0.464084
C4_1717516_ACGAGGACAATAAGCA-1	C4_1717516	2555	1448	0.469667	0	CD45-	Epithelial cells	NonImmune	E0_MSLN	0Epithelial cells	C4	NA	NA	NA	NA	NA	NA
C4_1717516_ACGAGGAGTTAGTGGG-1	C4_1717516	10177	3123	0.186695	13	CD45-	Epithelial cells	NonImmune	E12_SPP1	13Epithelial cells	C4	NA	NA	NA	NA	NA	NA
C4_1717516_ACGAGGAGTTCGGGCT-1	C4_1717516	6316	2117	3.18239	1	CD45-	Fibroblasts	NonImmune	F0_DCN	1Fibroblasts	C4	NA	NA	NA	NA	NA	NA
C4_1717516_ACGAGGATCCACTCCA-1	C4_1717516	5571	2467	0.628253	20	CD45-	Fibroblasts	NonImmune	F1_RGS5	20Fibroblasts	C4	NA	NA	NA	NA	NA	NA
C4_1717516_ACGAGGATCGACCAGC-1	C4_1717516	1543	957	1.74984	6	CD45+	Myeloids	NonImmune	M07_Macro CD163	6Myeloids M2	C4	-0.0846665	0.851182	0.160112	0.00125595	0.51443	-0.019811
C4_1717516_ACGAGGATCTAACCGA-1	C4_1717516	1951	999	4.97181	19	CD45+	T cells	NonImmune	T3_NKT	19Cytotoxic T NK T	C4	NA	NA	NA	NA	NA	NA
C4_1717516_ACGATACAGTCACGCC-1	C4_1717516	8197	3069	1.31756	4	CD45+	Myeloids	NonImmune	M06_pDC JCHAIN	4Myeloids M2	C4	0.0956734	0.0115468	-0.529031	-0.0200213	0.533126	-0.537115
C4_1717516_ACGATACCACATGGGA-1	C4_1717516	9611	3019	1.82083	11	CD45-	Fibroblasts	NonImmune	F1_RGS5	11Fibroblasts	C4	NA	NA	NA	NA	NA	NA
C4_1717516_ACGATACCAGCCTTTC-1	C4_1717516	11651	3614	4.71204	1	CD45-	Fibroblasts	NonImmune	F0_DCN	1Fibroblasts	C4	NA	NA	NA	NA	NA	NA
C4_1717516_ACGATACCATGCCTAA-1	C4_1717516	5343	2058	3.29403	11	CD45-	Fibroblasts	NonImmune	F1_RGS5	11Fibroblasts	C4	NA	NA	NA	NA	NA	NA
C4_1717516_ACGATACGTGGCAAAC-1	C4_1717516	19229	1379	0.358833	16	CD45+	B cells	NonImmune	B cells	16Plasma B cells	C4	NA	NA	NA	NA	NA	NA
C4_1717516_ACGATACGTTCCACTC-1	C4_1717516	10602	2910	3.41445	1	CD45-	Fibroblasts	NonImmune	F0_DCN	1Fibroblasts	C4	NA	NA	NA	NA	NA	NA
C4_1717516_ACGATACTCACCTCGT-1	C4_1717516	17318	4181	3.77642	1	CD45-	Fibroblasts	NonImmune	F0_DCN	1Fibroblasts	C4	NA	NA	NA	NA	NA	NA
C4_1717516_ACGATACTCGCACTCT-1	C4_1717516	1236	648	3.9644	19	CD45+	T cells	NonImmune	T3_NKT	19Cytotoxic T NK T	C4	NA	NA	NA	NA	NA	NA
C4_1717516_ACGATACTCTGGGCCA-1	C4_1717516	7751	2876	1.80622	18	CD45-	Endothelial cells	NonImmune	F2_VWF	18Endothelial cells	C4	NA	NA	NA	NA	NA	NA
C4_1717516_ACGATGTAGAAGCCCA-1	C4_1717516	3652	1402	3.23111	20	CD45-	Fibroblasts	NonImmune	F1_RGS5	20Fibroblasts	C4	NA	NA	NA	NA	NA	NA
C4_1717516_ACGATGTAGGGTCGAT-1	C4_1717516	24193	1946	0.44641	16	CD45+	B cells	NonImmune	B cells	16Plasma B cells	C4	NA	NA	NA	NA	NA	NA
C4_1717516_ACGATGTCACAGGTTT-1	C4_1717516	6577	2113	3.95317	11	CD45-	Fibroblasts	NonImmune	F0_DCN	11Fibroblasts	C4	NA	NA	NA	NA	NA	NA
C4_1717516_ACGATGTCACGCGAAA-1	C4_1717516	10384	3052	4.80547	31	CD45-	Fibroblasts	NonImmune	F5_TYROBP	31Fibroblasts	C4	NA	NA	NA	NA	NA	NA
C4_1717516_ACGATGTCAGTCACTA-1	C4_1717516	20638	4678	2.26766	1	CD45-	Fibroblasts	NonImmune	F0_DCN	1Fibroblasts	C4	NA	NA	NA	NA	NA	NA
C4_1717516_ACGATGTGTACACCGC-1	C4_1717516	1454	804	0.550206	2	CD45-	Epithelial cells	NonImmune	E2_S100A1	2Epithelial cells	C4	NA	NA	NA	NA	NA	NA
C4_1717516_ACGATGTTCAGTCCCT-1	C4_1717516	7127	2437	2.62382	1	CD45-	Fibroblasts	NonImmune	F0_DCN	1Fibroblasts	C4	NA	NA	NA	NA	NA	NA
C4_1717516_ACGATGTTCATGTCCC-1	C4_1717516	2779	1436	2.80677	20	CD45-	Fibroblasts	NonImmune	F1_RGS5	20Fibroblasts	C4	NA	NA	NA	NA	NA	NA
C4_1717516_ACGATGTTCGATAGAA-1	C4_1717516	9978	2812	3.67809	1	CD45-	Fibroblasts	NonImmune	F0_DCN	1Fibroblasts	C4	NA	NA	NA	NA	NA	NA
C4_1717516_ACGATGTTCTTGAGAC-1	C4_1717516	5433	2150	1.93263	1	CD45-	Fibroblasts	NonImmune	F0_DCN	1Fibroblasts	C4	NA	NA	NA	NA	NA	NA
C4_1717516_ACGCAGCAGCAGACTG-1	C4_1717516	3309	1508	0.604412	0	CD45-	Epithelial cells	NonImmune	E0_MSLN	0Epithelial cells	C4	NA	NA	NA	NA	NA	NA
C4_1717516_ACGCAGCAGTAGGTGC-1	C4_1717516	12829	3275	0.935381	1	CD45-	Fibroblasts	NonImmune	F0_DCN	1Fibroblasts	C4	NA	NA	NA	NA	NA	NA
C4_1717516_ACGCAGCCAATCACAC-1	C4_1717516	3895	1771	3.87677	11	CD45-	Fibroblasts	NonImmune	F1_RGS5	11Fibroblasts	C4	NA	NA	NA	NA	NA	NA
C4_1717516_ACGCAGCCACGAAATA-1	C4_1717516	4612	1779	4.27147	18	CD45-	Endothelial cells	NonImmune	F2_VWF	18Endothelial cells	C4	NA	NA	NA	NA	NA	NA
C4_1717516_ACGCAGCGTCCGTTAA-1	C4_1717516	2477	1205	1.6956	20	CD45-	Fibroblasts	NonImmune	F1_RGS5	20Fibroblasts	C4	NA	NA	NA	NA	NA	NA
C4_1717516_ACGCAGCGTCTGCAAT-1	C4_1717516	17322	4841	4.01224	9	CD45-	Epithelial cells	NonImmune	E4_JUN	9Epithelial cells	C4	NA	NA	NA	NA	NA	NA
C4_1717516_ACGCAGCGTGAACCTT-1	C4_1717516	5324	2065	3.23065	1	CD45-	Fibroblasts	NonImmune	F0_DCN	1Fibroblasts	C4	NA	NA	NA	NA	NA	NA
C4_1717516_ACGCAGCTCACTATTC-1	C4_1717516	734	596	2.0436	17	CD45-	Epithelial cells	NonImmune	E7_MUC46	17Epithelial cells	C4	NA	NA	NA	NA	NA	NA
C4_1717516_ACGCAGCTCTTCCTTC-1	C4_1717516	3735	1621	3.48059	20	CD45-	Fibroblasts	NonImmune	F1_RGS5	20Fibroblasts	C4	NA	NA	NA	NA	NA	NA
C4_1717516_ACGCCAGAGCTCCCAG-1	C4_1717516	3703	1684	0.864164	2	CD45-	Epithelial cells	NonImmune	E0_MSLN	2Epithelial cells	C4	NA	NA	NA	NA	NA	NA
C4_1717516_ACGCCAGCAGCTCGAC-1	C4_1717516	4514	1917	3.63314	11	CD45-	Fibroblasts	NonImmune	F1_RGS5	11Fibroblasts	C4	NA	NA	NA	NA	NA	NA
C4_1717516_ACGCCAGGTCCGTCAG-1	C4_1717516	7156	2756	4.05254	11	CD45-	Fibroblasts	NonImmune	F1_RGS5	11Fibroblasts	C4	NA	NA	NA	NA	NA	NA
C4_1717516_ACGCCAGGTCCTCTTG-1	C4_1717516	969	689	4.33437	20	CD45-	Fibroblasts	NonImmune	F1_RGS5	20Fibroblasts	C4	NA	NA	NA	NA	NA	NA
C4_1717516_ACGCCAGTCAGGCAAG-1	C4_1717516	3775	1374	4.29139	20	CD45-	Fibroblasts	NonImmune	F1_RGS5	20Fibroblasts	C4	NA	NA	NA	NA	NA	NA
C4_1717516_ACGCCAGTCGTTGACA-1	C4_1717516	5154	1882	2.85215	20	CD45-	Fibroblasts	NonImmune	F1_RGS5	20Fibroblasts	C4	NA	NA	NA	NA	NA	NA
C4_1717516_ACGCCAGTCTGGTATG-1	C4_1717516	10442	2708	1.73338	6	CD45+	Myeloids	NonImmune	NA	6Myeloids M2	C4	0.00958118	0.502646	-0.220819	0.0366406	1.64571	-0.556593
C4_1717516_ACGCCAGTCTTGTTTG-1	C4_1717516	20153	1452	0.46147	16	CD45+	B cells	NonImmune	B cells	16Plasma B cells	C4	NA	NA	NA	NA	NA	NA
C4_1717516_ACGCCGAAGTCTCAAC-1	C4_1717516	5259	2074	1.7684	11	CD45-	Fibroblasts	NonImmune	F1_RGS5	11Fibroblasts	C4	NA	NA	NA	NA	NA	NA
C4_1717516_ACGCCGACACATAACC-1	C4_1717516	4570	1811	4.74836	1	CD45-	Fibroblasts	NonImmune	F0_DCN	1Fibroblasts	C4	NA	NA	NA	NA	NA	NA
C4_1717516_ACGCCGACACCTCGGA-1	C4_1717516	7487	2455	2.71137	1	CD45-	Fibroblasts	NonImmune	F0_DCN	1Fibroblasts	C4	NA	NA	NA	NA	NA	NA
C4_1717516_ACGCCGACATAGAAAC-1	C4_1717516	11426	3248	4.34973	1	CD45-	Fibroblasts	NonImmune	F0_DCN	1Fibroblasts	C4	NA	NA	NA	NA	NA	NA
C4_1717516_ACGCCGACATTCTCAT-1	C4_1717516	5221	2246	2.5091	11	CD45-	Fibroblasts	NonImmune	F1_RGS5	11Fibroblasts	C4	NA	NA	NA	NA	NA	NA
C4_1717516_ACGCCGAGTACCGAGA-1	C4_1717516	1973	1187	3.80132	1	CD45-	Fibroblasts	NonImmune	F0_DCN	1Fibroblasts	C4	NA	NA	NA	NA	NA	NA
C4_1717516_ACGCCGAGTCAAAGCG-1	C4_1717516	14297	3790	1.86053	1	CD45-	Fibroblasts	NonImmune	F0_DCN	1Fibroblasts	C4	NA	NA	NA	NA	NA	NA
C4_1717516_ACGCCGATCACTTCAT-1	C4_1717516	909	711	1.32013	0	CD45-	Epithelial cells	NonImmune	E1_IL32	0Epithelial cells	C4	NA	NA	NA	NA	NA	NA
C4_1717516_ACGCCGATCTCACATT-1	C4_1717516	2808	1247	3.88177	10	CD45+	T cells	NonImmune	T1_CD4+ IL7R	10Naive T	C4	NA	NA	NA	NA	NA	NA
C4_1717516_ACGGAGAAGCCATCGC-1	C4_1717516	10777	3042	0.733043	1	CD45-	Fibroblasts	NonImmune	F0_DCN	1Fibroblasts	C4	NA	NA	NA	NA	NA	NA
C4_1717516_ACGGAGAAGGCCCGTT-1	C4_1717516	4093	1780	3.34718	1	CD45-	Fibroblasts	NonImmune	F0_DCN	1Fibroblasts	C4	NA	NA	NA	NA	NA	NA
C4_1717516_ACGGAGAAGTGTCTCA-1	C4_1717516	4895	2099	4.39224	11	CD45-	Fibroblasts	NonImmune	F1_RGS5	11Fibroblasts	C4	NA	NA	NA	NA	NA	NA
C4_1717516_ACGGAGAGTTTGGCGC-1	C4_1717516	3535	1530	0.678925	14	CD45-	Epithelial cells	NonImmune	E3_TUBB	14Epithelial cells	C4	NA	NA	NA	NA	NA	NA
C4_1717516_ACGGAGATCCTTTCTC-1	C4_1717516	8784	3218	2.18579	18	CD45-	Endothelial cells	NonImmune	F0_DCN	18Endothelial cells	C4	NA	NA	NA	NA	NA	NA
C4_1717516_ACGGAGATCTCGCTTG-1	C4_1717516	5458	2234	4.14071	1	CD45-	Fibroblasts	NonImmune	F0_DCN	1Fibroblasts	C4	NA	NA	NA	NA	NA	NA
C4_1717516_ACGGAGATCTGCAAGT-1	C4_1717516	6307	2038	3.58332	6	CD45+	Myeloids	NonImmune	M01_Macro MRC4	6Myeloids M2	C4	-0.186673	0.135089	-0.245395	-0.0868216	1.14521	-0.475289
C4_1717516_ACGGCCAAGCTCCTCT-1	C4_1717516	9716	3403	4.89914	18	CD45-	Endothelial cells	NonImmune	F2_VWF	18Endothelial cells	C4	NA	NA	NA	NA	NA	NA
C4_1717516_ACGGCCAAGCTGTTCA-1	C4_1717516	16484	4369	3.30017	18	CD45-	Endothelial cells	NonImmune	F2_VWF	18Endothelial cells	C4	NA	NA	NA	NA	NA	NA
C4_1717516_ACGGCCACAAAGGAAG-1	C4_1717516	3234	1482	3.80334	2	CD45-	Epithelial cells	NonImmune	E2_S100A1	2Epithelial cells	C4	NA	NA	NA	NA	NA	NA
C4_1717516_ACGGCCACAAGCTGAG-1	C4_1717516	8380	2686	2.5179	1	CD45-	Fibroblasts	NonImmune	F0_DCN	1Fibroblasts	C4	NA	NA	NA	NA	NA	NA
C4_1717516_ACGGCCACACAGATTC-1	C4_1717516	15826	4222	4.53052	11	CD45-	Fibroblasts	NonImmune	F1_RGS5	11Fibroblasts	C4	NA	NA	NA	NA	NA	NA
C4_1717516_ACGGCCACACCACCAG-1	C4_1717516	3748	1657	3.76201	20	CD45-	Fibroblasts	NonImmune	F1_RGS5	20Fibroblasts	C4	NA	NA	NA	NA	NA	NA
C4_1717516_ACGGCCACAGGGAGAG-1	C4_1717516	2388	1174	0.628141	7	CD45-	Epithelial cells	NonImmune	E3_TUBB	7Epithelial cells	C4	NA	NA	NA	NA	NA	NA
C4_1717516_ACGGCCAGTATAATGG-1	C4_1717516	5980	2492	2.55853	11	CD45-	Fibroblasts	NonImmune	F1_RGS5	11Fibroblasts	C4	NA	NA	NA	NA	NA	NA
C4_1717516_ACGGCCAGTGTCAATC-1	C4_1717516	6512	2562	3.57801	18	CD45-	Endothelial cells	NonImmune	F2_VWF	18Endothelial cells	C4	NA	NA	NA	NA	NA	NA
C4_1717516_ACGGCCAGTGTGGCTC-1	C4_1717516	11148	3208	2.108	15	CD45+	Myeloids	NonImmune	M04_cDC2 CD1C	15Myeloids M1	C4	-0.182376	-0.204479	-0.328685	-0.150175	-0.396483	0.00619625
C4_1717516_ACGGCCATCAGCTTAG-1	C4_1717516	1953	1068	2.71377	8	CD45+	T cells	NonImmune	T0_CD8+ GZMK	8Cytotoxic T	C4	NA	NA	NA	NA	NA	NA
C4_1717516_ACGGCCATCATATCGG-1	C4_1717516	3011	1333	3.454	12	NA	unknown	NonImmune	NA	12unknown	C4	NA	NA	NA	NA	NA	NA
C4_1717516_ACGGCCATCCAAGCCG-1	C4_1717516	10278	3114	3.64857	12	NA	unknown	NonImmune	NA	12unknown	C4	NA	NA	NA	NA	NA	NA
C4_1717516_ACGGGCTAGAGACTTA-1	C4_1717516	1323	822	1.0582	13	CD45-	Epithelial cells	NonImmune	E5_HMGB2	13Epithelial cells	C4	NA	NA	NA	NA	NA	NA
C4_1717516_ACGGGCTTCAGTGTTG-1	C4_1717516	12020	3119	2.88686	1	CD45-	Fibroblasts	NonImmune	F0_DCN	1Fibroblasts	C4	NA	NA	NA	NA	NA	NA
C4_1717516_ACGGGTCAGACTCGGA-1	C4_1717516	19692	4659	4.20475	12	NA	unknown	NonImmune	NA	12unknown	C4	NA	NA	NA	NA	NA	NA
C4_1717516_ACGGGTCAGATGTCGG-1	C4_1717516	11788	3371	2.67221	1	CD45-	Fibroblasts	NonImmune	F0_DCN	1Fibroblasts	C4	NA	NA	NA	NA	NA	NA
C4_1717516_ACGGGTCAGGCATGTG-1	C4_1717516	6499	2442	2.33882	1	CD45-	Fibroblasts	NonImmune	F0_DCN	1Fibroblasts	C4	NA	NA	NA	NA	NA	NA
C4_1717516_ACGGGTCAGGTAGCTG-1	C4_1717516	3084	1512	3.76135	2	CD45-	Epithelial cells	NonImmune	E2_S100A1	2Epithelial cells	C4	NA	NA	NA	NA	NA	NA
C4_1717516_ACGGGTCCAGATCGGA-1	C4_1717516	2370	1153	3.96624	1	CD45-	Fibroblasts	NonImmune	F0_DCN	1Fibroblasts	C4	NA	NA	NA	NA	NA	NA
C4_1717516_ACGGGTCCAGCTCCGA-1	C4_1717516	1703	860	3.99295	19	CD45+	T cells	NonImmune	T3_NKT	19Cytotoxic T NK T	C4	NA	NA	NA	NA	NA	NA
C4_1717516_ACGGGTCTCAGCGACC-1	C4_1717516	8601	2934	3.62749	11	CD45-	Fibroblasts	NonImmune	F1_RGS5	11Fibroblasts	C4	NA	NA	NA	NA	NA	NA
C4_1717516_ACGGGTCTCCACGTGG-1	C4_1717516	7924	2478	2.42302	1	CD45-	Fibroblasts	NonImmune	F0_DCN	1Fibroblasts	C4	NA	NA	NA	NA	NA	NA
C4_1717516_ACGGGTCTCTAGCACA-1	C4_1717516	506	394	1.18577	5	CD45-	Epithelial cells	NonImmune	E8_C4QC	5Epithelial cells	C4	NA	NA	NA	NA	NA	NA
C4_1717516_ACGTCAAAGATCGATA-1	C4_1717516	22024	5909	2.77879	6	CD45+	Myeloids	NonImmune	M01_Macro MRC4	6Myeloids M2	C4	0.0514724	0.179669	-0.312364	-0.0454919	0.62421	0.0710286
C4_1717516_ACGTCAACAATGGAGC-1	C4_1717516	2033	1068	0.934579	20	CD45-	Fibroblasts	NonImmune	F1_RGS5	20Fibroblasts	C4	NA	NA	NA	NA	NA	NA
C4_1717516_ACGTCAAGTATAAACG-1	C4_1717516	12570	1732	1.20127	16	CD45+	B cells	NonImmune	B cells	16Plasma B cells	C4	NA	NA	NA	NA	NA	NA
C4_1717516_ACGTCAAGTTAGTGGG-1	C4_1717516	4481	1875	4.79804	18	CD45-	Endothelial cells	NonImmune	F2_VWF	18Endothelial cells	C4	NA	NA	NA	NA	NA	NA
C4_1717516_ACGTCAAGTTGCTCCT-1	C4_1717516	2777	1089	3.2049	8	CD45+	T cells	NonImmune	T0_CD8+ GZMK	8Cytotoxic T	C4	NA	NA	NA	NA	NA	NA
C4_1717516_ACGTCAATCCTGCCAT-1	C4_1717516	9923	2924	2.90235	1	CD45-	Fibroblasts	NonImmune	F0_DCN	1Fibroblasts	C4	NA	NA	NA	NA	NA	NA
C4_1717516_ACTATCTAGAGGTAGA-1	C4_1717516	8431	3005	4.61392	12	NA	unknown	NonImmune	NA	12unknown	C4	NA	NA	NA	NA	NA	NA
C4_1717516_ACTATCTAGGGCTCTC-1	C4_1717516	3822	1638	3.40136	11	CD45-	Fibroblasts	NonImmune	F1_RGS5	11Fibroblasts	C4	NA	NA	NA	NA	NA	NA
C4_1717516_ACTATCTAGTGTGAAT-1	C4_1717516	9991	3319	4.62416	18	CD45-	Endothelial cells	NonImmune	F2_VWF	18Endothelial cells	C4	NA	NA	NA	NA	NA	NA
C4_1717516_ACTATCTCAGAGTGTG-1	C4_1717516	1428	854	4.55182	18	CD45-	Endothelial cells	NonImmune	F2_VWF	18Endothelial cells	C4	NA	NA	NA	NA	NA	NA
C4_1717516_ACTATCTCATTGGCGC-1	C4_1717516	12495	1129	0.592237	16	CD45+	B cells	NonImmune	B cells	16Plasma B cells	C4	NA	NA	NA	NA	NA	NA
C4_1717516_ACTATCTGTAATAGCA-1	C4_1717516	5382	2323	1.82088	1	CD45-	Fibroblasts	NonImmune	F0_DCN	1Fibroblasts	C4	NA	NA	NA	NA	NA	NA
C4_1717516_ACTATCTGTACTTGAC-1	C4_1717516	2675	1343	2.61682	20	CD45-	Fibroblasts	NonImmune	F1_RGS5	20Fibroblasts	C4	NA	NA	NA	NA	NA	NA
C4_1717516_ACTATCTGTAGTAGTA-1	C4_1717516	943	637	0.848356	14	CD45-	Epithelial cells	NonImmune	E3_TUBB	14Epithelial cells	C4	NA	NA	NA	NA	NA	NA
C4_1717516_ACTATCTTCTGAGGGA-1	C4_1717516	7434	2744	3.68577	1	CD45-	Fibroblasts	NonImmune	F0_DCN	1Fibroblasts	C4	NA	NA	NA	NA	NA	NA
C4_1717516_ACTGAACAGTCGTACT-1	C4_1717516	3942	1779	3.04414	11	CD45-	Fibroblasts	NonImmune	F1_RGS5	11Fibroblasts	C4	NA	NA	NA	NA	NA	NA
C4_1717516_ACTGAACCAGCCTTGG-1	C4_1717516	3982	1771	3.94274	20	CD45-	Fibroblasts	NonImmune	F1_RGS5	20Fibroblasts	C4	NA	NA	NA	NA	NA	NA
C4_1717516_ACTGAACCATCAGTAC-1	C4_1717516	7178	2801	1.89468	18	CD45-	Endothelial cells	NonImmune	F2_VWF	18Endothelial cells	C4	NA	NA	NA	NA	NA	NA
C4_1717516_ACTGAACGTGCCTTGG-1	C4_1717516	2956	1428	2.74019	8	CD45+	T cells	NonImmune	T0_CD8+ GZMK	8Cytotoxic T	C4	NA	NA	NA	NA	NA	NA
C4_1717516_ACTGAACGTTTGACAC-1	C4_1717516	2805	1413	4.02852	20	CD45-	Fibroblasts	NonImmune	F1_RGS5	20Fibroblasts	C4	NA	NA	NA	NA	NA	NA
C4_1717516_ACTGAACTCAGAGGTG-1	C4_1717516	5600	2201	3.53571	1	CD45-	Fibroblasts	NonImmune	F0_DCN	1Fibroblasts	C4	NA	NA	NA	NA	NA	NA
C4_1717516_ACTGAACTCCCAAGTA-1	C4_1717516	5124	2163	4.9961	11	CD45-	Fibroblasts	NonImmune	F1_RGS5	11Fibroblasts	C4	NA	NA	NA	NA	NA	NA
C4_1717516_ACTGAACTCTTTCCTC-1	C4_1717516	4980	2205	3.13253	18	CD45-	Endothelial cells	NonImmune	F2_VWF	18Endothelial cells	C4	NA	NA	NA	NA	NA	NA
C4_1717516_ACTGAGTCAGGAATGC-1	C4_1717516	6627	2431	4.14969	11	CD45-	Fibroblasts	NonImmune	F0_DCN	11Fibroblasts	C4	NA	NA	NA	NA	NA	NA
C4_1717516_ACTGAGTGTCAGAAGC-1	C4_1717516	597	426	4.1876	8	CD45+	T cells	NonImmune	T0_CD8+ GZMK	8Cytotoxic T	C4	NA	NA	NA	NA	NA	NA
C4_1717516_ACTGAGTGTCTCTTTA-1	C4_1717516	5851	2019	2.58076	1	CD45-	Fibroblasts	NonImmune	F0_DCN	1Fibroblasts	C4	NA	NA	NA	NA	NA	NA
C4_1717516_ACTGAGTGTGTTGGGA-1	C4_1717516	590	449	4.74576	3	CD45-	Epithelial cells	NonImmune	E2_S100A1	3Epithelial cells	C4	NA	NA	NA	NA	NA	NA
C4_1717516_ACTGAGTTCAACACCA-1	C4_1717516	6197	2274	3.9858	4	CD45+	Myeloids	NonImmune	NA	4Myeloids M2	C4	0.201955	0.86883	-0.530963	0.386735	1.44936	-0.368548
C4_1717516_ACTGAGTTCAGATAAG-1	C4_1717516	11658	3814	4.57197	11	CD45-	Fibroblasts	NonImmune	F1_RGS5	11Fibroblasts	C4	NA	NA	NA	NA	NA	NA
C4_1717516_ACTGATGAGCCAACAG-1	C4_1717516	2295	1107	3.44227	11	CD45-	Fibroblasts	NonImmune	F1_RGS5	11Fibroblasts	C4	NA	NA	NA	NA	NA	NA
C4_1717516_ACTGATGAGCGTGAGT-1	C4_1717516	6305	2425	3.44171	11	CD45-	Fibroblasts	NonImmune	F1_RGS5	11Fibroblasts	C4	NA	NA	NA	NA	NA	NA
C4_1717516_ACTGATGAGCTAAACA-1	C4_1717516	1273	736	4.47761	8	CD45+	T cells	NonImmune	T0_CD8+ GZMK	8Cytotoxic T	C4	NA	NA	NA	NA	NA	NA
C4_1717516_ACTGATGAGTGTACCT-1	C4_1717516	4334	1685	4.45316	11	CD45-	Fibroblasts	NonImmune	F1_RGS5	11Fibroblasts	C4	NA	NA	NA	NA	NA	NA
C4_1717516_ACTGATGCAATCCGAT-1	C4_1717516	5933	2288	0.876454	20	CD45-	Fibroblasts	NonImmune	F1_RGS5	20Fibroblasts	C4	NA	NA	NA	NA	NA	NA
C4_1717516_ACTGATGCACAGGAGT-1	C4_1717516	8371	2901	4.00191	18	CD45-	Endothelial cells	NonImmune	F2_VWF	18Endothelial cells	C4	NA	NA	NA	NA	NA	NA
C4_1717516_ACTGATGCAGCTGTAT-1	C4_1717516	14088	3872	2.17916	1	CD45-	Fibroblasts	NonImmune	F0_DCN	1Fibroblasts	C4	NA	NA	NA	NA	NA	NA
C4_1717516_ACTGATGGTCATATCG-1	C4_1717516	13612	4231	2.12313	18	CD45-	Endothelial cells	NonImmune	F2_VWF	18Endothelial cells	C4	NA	NA	NA	NA	NA	NA
C4_1717516_ACTGATGGTCCGTGAC-1	C4_1717516	2512	1238	4.73726	20	CD45-	Fibroblasts	NonImmune	F1_RGS5	20Fibroblasts	C4	NA	NA	NA	NA	NA	NA
C4_1717516_ACTGATGTCAGTTGAC-1	C4_1717516	4991	2804	2.12382	17	CD45-	Epithelial cells	NonImmune	E7_MUC46	17Epithelial cells	C4	NA	NA	NA	NA	NA	NA
C4_1717516_ACTGCTCAGTACGATA-1	C4_1717516	10123	2934	3.92176	1	CD45-	Fibroblasts	NonImmune	F0_DCN	1Fibroblasts	C4	NA	NA	NA	NA	NA	NA
C4_1717516_ACTGCTCCATGAAGTA-1	C4_1717516	11333	2834	1.02356	1	CD45-	Fibroblasts	NonImmune	F0_DCN	1Fibroblasts	C4	NA	NA	NA	NA	NA	NA
C4_1717516_ACTGCTCGTGTCAATC-1	C4_1717516	3517	1193	4.71993	6	CD45+	Myeloids	NonImmune	M01_Macro MRC4	6Myeloids M2	C4	-0.112769	0.443192	0.0122333	0.105428	1.15341	-0.36298
C4_1717516_ACTGCTCGTGTGGTTT-1	C4_1717516	6937	2877	2.73894	27	NA	unknown	NonImmune	NA	27unknown Myeloids M2	C4	NA	NA	NA	NA	NA	NA
C4_1717516_ACTGCTCGTGTGTGCC-1	C4_1717516	4061	1565	1.77296	1	CD45-	Fibroblasts	NonImmune	F0_DCN	1Fibroblasts	C4	NA	NA	NA	NA	NA	NA
C4_1717516_ACTGCTCGTTCTCATT-1	C4_1717516	4582	2060	4.38673	1	CD45-	Fibroblasts	NonImmune	F0_DCN	1Fibroblasts	C4	NA	NA	NA	NA	NA	NA
C4_1717516_ACTGCTCTCATAACCG-1	C4_1717516	4168	1939	3.71881	18	CD45-	Endothelial cells	NonImmune	F2_VWF	18Endothelial cells	C4	NA	NA	NA	NA	NA	NA
C4_1717516_ACTGCTCTCCGTAGGC-1	C4_1717516	10116	3290	2.8964	18	CD45-	Endothelial cells	NonImmune	F2_VWF	18Endothelial cells	C4	NA	NA	NA	NA	NA	NA
C4_1717516_ACTGTCCAGGAGTTGC-1	C4_1717516	5019	2073	3.20781	12	NA	unknown	NonImmune	NA	12unknown	C4	NA	NA	NA	NA	NA	NA
C4_1717516_ACTGTCCAGGGCACTA-1	C4_1717516	5108	1909	4.73767	11	CD45-	Fibroblasts	NonImmune	F1_RGS5	11Fibroblasts	C4	NA	NA	NA	NA	NA	NA
C4_1717516_ACTGTCCAGGTGCAAC-1	C4_1717516	7764	2519	1.42968	1	CD45-	Fibroblasts	NonImmune	F0_DCN	1Fibroblasts	C4	NA	NA	NA	NA	NA	NA
C4_1717516_ACTGTCCAGTGATCGG-1	C4_1717516	4049	1832	4.8654	20	CD45-	Fibroblasts	NonImmune	F1_RGS5	20Fibroblasts	C4	NA	NA	NA	NA	NA	NA
C4_1717516_ACTGTCCCAAGAAAGG-1	C4_1717516	6167	2332	3.9079	20	CD45-	Fibroblasts	NonImmune	F1_RGS5	20Fibroblasts	C4	NA	NA	NA	NA	NA	NA
C4_1717516_ACTGTCCTCAGAGACG-1	C4_1717516	13801	4054	4.62285	26	CD45+	Myeloids	NonImmune	M06_pDC JCHAIN	26Myeloids	C4	-0.0525059	-0.643453	-0.514921	-0.0283277	-0.646103	-0.302183
C4_1717516_ACTTACTAGAAACCTA-1	C4_1717516	7578	3017	3.23304	11	CD45-	Fibroblasts	NonImmune	F1_RGS5	11Fibroblasts	C4	NA	NA	NA	NA	NA	NA
C4_1717516_ACTTACTAGGTGACCA-1	C4_1717516	12090	3908	0.471464	18	CD45-	Endothelial cells	NonImmune	F2_VWF	18Endothelial cells	C4	NA	NA	NA	NA	NA	NA
C4_1717516_ACTTACTCAATCGGTT-1	C4_1717516	2950	1547	3.32203	18	CD45-	Endothelial cells	NonImmune	F2_VWF	18Endothelial cells	C4	NA	NA	NA	NA	NA	NA
C4_1717516_ACTTACTCACCAACCG-1	C4_1717516	10121	3105	3.26055	12	NA	unknown	NonImmune	NA	12unknown	C4	NA	NA	NA	NA	NA	NA
C4_1717516_ACTTACTCATCTGGTA-1	C4_1717516	10227	3346	4.64457	11	CD45-	Fibroblasts	NonImmune	F1_RGS5	11Fibroblasts	C4	NA	NA	NA	NA	NA	NA
C4_1717516_ACTTACTGTAATCGTC-1	C4_1717516	10554	3063	4.49119	1	CD45-	Fibroblasts	NonImmune	F0_DCN	1Fibroblasts	C4	NA	NA	NA	NA	NA	NA
C4_1717516_ACTTACTGTAGCGCTC-1	C4_1717516	6616	2630	4.71584	3	CD45-	Epithelial cells	NonImmune	E1_IL32	3Epithelial cells	C4	NA	NA	NA	NA	NA	NA
C4_1717516_ACTTACTGTTCCATGA-1	C4_1717516	3285	1771	4.47489	20	CD45-	Fibroblasts	NonImmune	F1_RGS5	20Fibroblasts	C4	NA	NA	NA	NA	NA	NA
C4_1717516_ACTTACTTCATATCGG-1	C4_1717516	12089	3382	0.95955	1	CD45-	Fibroblasts	NonImmune	F0_DCN	1Fibroblasts	C4	NA	NA	NA	NA	NA	NA
C4_1717516_ACTTACTTCGCGATCG-1	C4_1717516	7291	2249	2.77054	1	CD45-	Fibroblasts	NonImmune	F0_DCN	1Fibroblasts	C4	NA	NA	NA	NA	NA	NA
C4_1717516_ACTTACTTCTACTATC-1	C4_1717516	13653	4236	3.42782	18	CD45-	Endothelial cells	NonImmune	F1_RGS5	18Endothelial cells	C4	NA	NA	NA	NA	NA	NA
C4_1717516_ACTTGTTGTCAAAGAT-1	C4_1717516	5718	2021	4.91431	20	CD45-	Fibroblasts	NonImmune	F1_RGS5	20Fibroblasts	C4	NA	NA	NA	NA	NA	NA
C4_1717516_ACTTGTTGTCGGCATC-1	C4_1717516	1778	995	4.33071	8	CD45+	T cells	NonImmune	T0_CD8+ GZMK	8Cytotoxic T	C4	NA	NA	NA	NA	NA	NA
C4_1717516_ACTTGTTGTTAAAGTG-1	C4_1717516	1346	953	4.97771	17	CD45-	Epithelial cells	NonImmune	E7_MUC46	17Epithelial cells	C4	NA	NA	NA	NA	NA	NA
C4_1717516_ACTTTCACACGCCAGT-1	C4_1717516	5202	2256	1.53787	11	CD45-	Fibroblasts	NonImmune	F1_RGS5	11Fibroblasts	C4	NA	NA	NA	NA	NA	NA
C4_1717516_AGAATAGCAACTGCTA-1	C4_1717516	8538	2801	3.78309	1	CD45-	Fibroblasts	NonImmune	F0_DCN	1Fibroblasts	C4	NA	NA	NA	NA	NA	NA
C4_1717516_AGAATAGCAGGACCCT-1	C4_1717516	1767	1066	4.35767	18	CD45-	Endothelial cells	NonImmune	F2_VWF	18Endothelial cells	C4	NA	NA	NA	NA	NA	NA
C4_1717516_AGAATAGGTCAGCTAT-1	C4_1717516	3197	1504	4.25399	20	CD45-	Fibroblasts	NonImmune	F1_RGS5	20Fibroblasts	C4	NA	NA	NA	NA	NA	NA
C4_1717516_AGACGTTCAAAGAATC-1	C4_1717516	5908	1883	4.43466	1	CD45-	Fibroblasts	NonImmune	F0_DCN	1Fibroblasts	C4	NA	NA	NA	NA	NA	NA
C4_1717516_AGACGTTCACCAGGTC-1	C4_1717516	8921	2818	3.28439	11	CD45-	Fibroblasts	NonImmune	F1_RGS5	11Fibroblasts	C4	NA	NA	NA	NA	NA	NA
C4_1717516_AGACGTTGTATGAATG-1	C4_1717516	7158	2624	3.10142	5	CD45-	Epithelial cells	NonImmune	E6_VIM	5Epithelial cells	C4	NA	NA	NA	NA	NA	NA
C4_1717516_AGACGTTGTCCAGTAT-1	C4_1717516	2222	1076	4.32043	21	CD45+	T cells	NonImmune	T2_CD4+ FOXP3	21Regulatory T	C4	NA	NA	NA	NA	NA	NA
C4_1717516_AGACGTTGTCGTTGTA-1	C4_1717516	1332	837	4.42943	18	CD45-	Endothelial cells	NonImmune	F2_VWF	18Endothelial cells	C4	NA	NA	NA	NA	NA	NA
C4_1717516_AGACGTTGTGAGGCTA-1	C4_1717516	8139	2315	1.10579	1	CD45-	Fibroblasts	NonImmune	F0_DCN	1Fibroblasts	C4	NA	NA	NA	NA	NA	NA
C4_1717516_AGACGTTGTGCAGTAG-1	C4_1717516	8241	2704	1.84444	1	CD45-	Fibroblasts	NonImmune	F0_DCN	1Fibroblasts	C4	NA	NA	NA	NA	NA	NA
C4_1717516_AGACGTTGTTCGCTAA-1	C4_1717516	5428	2048	3.4451	11	CD45-	Fibroblasts	NonImmune	F1_RGS5	11Fibroblasts	C4	NA	NA	NA	NA	NA	NA
C4_1717516_AGACGTTGTTTGTTGG-1	C4_1717516	3899	1704	1.79533	20	CD45-	Fibroblasts	NonImmune	F1_RGS5	20Fibroblasts	C4	NA	NA	NA	NA	NA	NA
C4_1717516_AGAGCGACAATCAGAA-1	C4_1717516	9824	2850	4.26507	1	CD45-	Fibroblasts	NonImmune	F0_DCN	1Fibroblasts	C4	NA	NA	NA	NA	NA	NA
C4_1717516_AGAGCGACAGCTCGCA-1	C4_1717516	2465	1246	3.286	1	CD45-	Fibroblasts	NonImmune	F0_DCN	1Fibroblasts	C4	NA	NA	NA	NA	NA	NA
C4_1717516_AGAGCGACATCGGAAG-1	C4_1717516	3742	1866	3.98183	11	CD45-	Fibroblasts	NonImmune	F1_RGS5	11Fibroblasts	C4	NA	NA	NA	NA	NA	NA
C4_1717516_AGAGCGACATCTACGA-1	C4_1717516	5393	1998	3.68997	11	CD45-	Fibroblasts	NonImmune	F1_RGS5	11Fibroblasts	C4	NA	NA	NA	NA	NA	NA
C4_1717516_AGAGCGAGTACCATCA-1	C4_1717516	3158	1433	1.39329	20	CD45-	Fibroblasts	NonImmune	F1_RGS5	20Fibroblasts	C4	NA	NA	NA	NA	NA	NA
C4_1717516_AGAGCGAGTAGTACCT-1	C4_1717516	1771	921	2.65387	2	CD45-	Epithelial cells	NonImmune	E2_S100A1	2Epithelial cells	C4	NA	NA	NA	NA	NA	NA
C4_1717516_AGAGCGAGTCTAGCGC-1	C4_1717516	3723	1664	2.55171	18	CD45-	Endothelial cells	NonImmune	F2_VWF	18Endothelial cells	C4	NA	NA	NA	NA	NA	NA
C4_1717516_AGAGCGAGTTGCGTTA-1	C4_1717516	3599	1383	3.38983	4	CD45+	Myeloids	NonImmune	NA	4Myeloids M2	C4	0.00967327	0.362398	-0.296547	0.0637355	1.75466	-0.396328
C4_1717516_AGAGCGATCCTCAACC-1	C4_1717516	5222	2185	3.75335	18	CD45-	Endothelial cells	NonImmune	F2_VWF	18Endothelial cells	C4	NA	NA	NA	NA	NA	NA
C4_1717516_AGAGCTTAGTTACCCA-1	C4_1717516	2271	1182	4.35931	5	CD45-	Epithelial cells	NonImmune	E6_VIM	5Epithelial cells	C4	NA	NA	NA	NA	NA	NA
C4_1717516_AGAGCTTCACGGTAAG-1	C4_1717516	1590	898	3.77358	8	CD45+	T cells	NonImmune	T0_CD8+ GZMK	8Cytotoxic T	C4	NA	NA	NA	NA	NA	NA
C4_1717516_AGAGCTTCAGCTCGAC-1	C4_1717516	5698	2367	3.87855	11	CD45-	Fibroblasts	NonImmune	F1_RGS5	11Fibroblasts	C4	NA	NA	NA	NA	NA	NA
C4_1717516_AGAGCTTGTAGCGCAA-1	C4_1717516	1569	824	3.12301	19	CD45+	T cells	NonImmune	T3_NKT	19Cytotoxic T NK T	C4	NA	NA	NA	NA	NA	NA
C4_1717516_AGAGCTTGTAGGCATG-1	C4_1717516	3294	1476	4.49302	20	CD45-	Fibroblasts	NonImmune	F1_RGS5	20Fibroblasts	C4	NA	NA	NA	NA	NA	NA
C4_1717516_AGAGCTTGTGCGAAAC-1	C4_1717516	1012	654	3.06324	5	CD45-	Epithelial cells	NonImmune	E6_VIM	5Epithelial cells	C4	NA	NA	NA	NA	NA	NA
C4_1717516_AGAGCTTGTTTCGCTC-1	C4_1717516	7852	2326	3.1839	1	CD45-	Fibroblasts	NonImmune	F0_DCN	1Fibroblasts	C4	NA	NA	NA	NA	NA	NA
C4_1717516_AGAGCTTGTTTGGCGC-1	C4_1717516	2747	1393	4.47761	11	CD45-	Fibroblasts	NonImmune	F1_RGS5	11Fibroblasts	C4	NA	NA	NA	NA	NA	NA
C4_1717516_AGAGTGGAGGTGCACA-1	C4_1717516	21068	5154	1.46193	18	CD45-	Endothelial cells	NonImmune	F2_VWF	18Endothelial cells	C4	NA	NA	NA	NA	NA	NA
C4_1717516_AGAGTGGGTGTTAAGA-1	C4_1717516	11522	3512	3.74935	1	CD45-	Fibroblasts	NonImmune	F0_DCN	1Fibroblasts	C4	NA	NA	NA	NA	NA	NA
C4_1717516_AGAGTGGTCACAAACC-1	C4_1717516	6041	2284	4.68465	11	CD45-	Fibroblasts	NonImmune	F0_DCN	11Fibroblasts	C4	NA	NA	NA	NA	NA	NA
C4_1717516_AGATCTGAGATGCGAC-1	C4_1717516	5414	1692	4.78389	20	CD45-	Fibroblasts	NonImmune	F1_RGS5	20Fibroblasts	C4	NA	NA	NA	NA	NA	NA
C4_1717516_AGATCTGAGCGATGAC-1	C4_1717516	2967	1452	2.99966	11	CD45-	Fibroblasts	NonImmune	F1_RGS5	11Fibroblasts	C4	NA	NA	NA	NA	NA	NA
C4_1717516_AGATCTGCAAGCCATT-1	C4_1717516	6987	2170	4.46544	1	CD45-	Fibroblasts	NonImmune	F0_DCN	1Fibroblasts	C4	NA	NA	NA	NA	NA	NA
C4_1717516_AGATCTGCAAGTTAAG-1	C4_1717516	8106	2806	3.03479	11	CD45-	Fibroblasts	NonImmune	F1_RGS5	11Fibroblasts	C4	NA	NA	NA	NA	NA	NA
C4_1717516_AGATCTGCACCATCCT-1	C4_1717516	14452	3841	1.14171	1	CD45-	Fibroblasts	NonImmune	F0_DCN	1Fibroblasts	C4	NA	NA	NA	NA	NA	NA
C4_1717516_AGATCTGCATGCTGGC-1	C4_1717516	6410	2478	4.63339	11	CD45-	Fibroblasts	NonImmune	F3_A2M	11Fibroblasts	C4	NA	NA	NA	NA	NA	NA
C4_1717516_AGATCTGTCGCCAAAT-1	C4_1717516	4107	1773	4.43146	11	CD45-	Fibroblasts	NonImmune	F1_RGS5	11Fibroblasts	C4	NA	NA	NA	NA	NA	NA
C4_1717516_AGATCTGTCGGCATCG-1	C4_1717516	4038	1915	4.77959	11	CD45-	Fibroblasts	NonImmune	F1_RGS5	11Fibroblasts	C4	NA	NA	NA	NA	NA	NA
C4_1717516_AGATCTGTCTTGGGTA-1	C4_1717516	14117	3917	3.44974	1	CD45-	Fibroblasts	NonImmune	F0_DCN	1Fibroblasts	C4	NA	NA	NA	NA	NA	NA
C4_1717516_AGATTGCAGCGATAGC-1	C4_1717516	7899	2277	2.39271	1	CD45-	Fibroblasts	NonImmune	F0_DCN	1Fibroblasts	C4	NA	NA	NA	NA	NA	NA
C4_1717516_AGATTGCGTGTTGGGA-1	C4_1717516	4987	2018	4.35131	11	CD45-	Fibroblasts	NonImmune	F1_RGS5	11Fibroblasts	C4	NA	NA	NA	NA	NA	NA
C4_1717516_AGATTGCTCCAAGTAC-1	C4_1717516	4563	1805	2.80517	20	CD45-	Fibroblasts	NonImmune	F1_RGS5	20Fibroblasts	C4	NA	NA	NA	NA	NA	NA
C4_1717516_AGATTGCTCCTAGTGA-1	C4_1717516	3653	1578	1.88886	20	CD45-	Fibroblasts	NonImmune	F1_RGS5	20Fibroblasts	C4	NA	NA	NA	NA	NA	NA
C4_1717516_AGCAGCCAGAACTCGG-1	C4_1717516	13274	3753	4.76872	11	CD45-	Fibroblasts	NonImmune	F3_A2M	11Fibroblasts	C4	NA	NA	NA	NA	NA	NA
C4_1717516_AGCAGCCAGCTATGCT-1	C4_1717516	5225	2128	4.61244	11	CD45-	Fibroblasts	NonImmune	F1_RGS5	11Fibroblasts	C4	NA	NA	NA	NA	NA	NA
C4_1717516_AGCAGCCAGGCAGTCA-1	C4_1717516	23888	5337	4.86437	1	CD45-	Fibroblasts	NonImmune	F0_DCN	1Fibroblasts	C4	NA	NA	NA	NA	NA	NA
C4_1717516_AGCAGCCCACTGAAGG-1	C4_1717516	8108	2700	3.57671	11	CD45-	Fibroblasts	NonImmune	F1_RGS5	11Fibroblasts	C4	NA	NA	NA	NA	NA	NA
C4_1717516_AGCAGCCCATATGCTG-1	C4_1717516	2800	1305	3.25	20	CD45-	Fibroblasts	NonImmune	F1_RGS5	20Fibroblasts	C4	NA	NA	NA	NA	NA	NA
C4_1717516_AGCAGCCGTCAGGACA-1	C4_1717516	14544	4176	2.37211	18	CD45-	Endothelial cells	NonImmune	F2_VWF	18Endothelial cells	C4	NA	NA	NA	NA	NA	NA
C4_1717516_AGCAGCCGTGTCAATC-1	C4_1717516	1437	844	3.54906	5	CD45-	Epithelial cells	NonImmune	E6_VIM	5Epithelial cells	C4	NA	NA	NA	NA	NA	NA
C4_1717516_AGCAGCCTCCAAAGTC-1	C4_1717516	12116	3557	0.14031	7	CD45-	Epithelial cells	NonImmune	E3_TUBB	7Epithelial cells	C4	NA	NA	NA	NA	NA	NA
C4_1717516_AGCAGCCTCCAAATGC-1	C4_1717516	1508	846	0.530504	2	CD45-	Epithelial cells	NonImmune	E2_S100A1	2Epithelial cells	C4	NA	NA	NA	NA	NA	NA
C4_1717516_AGCATACCACCAGGCT-1	C4_1717516	5409	2284	3.19837	1	CD45-	Fibroblasts	NonImmune	F0_DCN	1Fibroblasts	C4	NA	NA	NA	NA	NA	NA
C4_1717516_AGCATACCAGACTCGC-1	C4_1717516	5508	2256	4.44808	1	CD45-	Fibroblasts	NonImmune	F0_DCN	1Fibroblasts	C4	NA	NA	NA	NA	NA	NA
C4_1717516_AGCATACCATTTGCCC-1	C4_1717516	618	473	0.970874	2	CD45-	Epithelial cells	NonImmune	E2_S100A1	2Epithelial cells	C4	NA	NA	NA	NA	NA	NA
C4_1717516_AGCATACTCTGCTGCT-1	C4_1717516	10797	3154	2.07465	11	CD45-	Fibroblasts	NonImmune	F1_RGS5	11Fibroblasts	C4	NA	NA	NA	NA	NA	NA
C4_1717516_AGCCTAAAGAGCTTCT-1	C4_1717516	13927	3279	1.99612	1	CD45-	Fibroblasts	NonImmune	F0_DCN	1Fibroblasts	C4	NA	NA	NA	NA	NA	NA
C4_1717516_AGCCTAAAGCCACGTC-1	C4_1717516	6743	2446	0.415245	1	CD45-	Fibroblasts	NonImmune	F0_DCN	1Fibroblasts	C4	NA	NA	NA	NA	NA	NA
C4_1717516_AGCCTAAAGCCAGTAG-1	C4_1717516	2133	1096	4.45382	21	CD45+	T cells	NonImmune	T2_CD4+ FOXP3	21Regulatory T	C4	NA	NA	NA	NA	NA	NA
C4_1717516_AGCCTAACACACCGCA-1	C4_1717516	3403	1610	3.67323	1	CD45-	Fibroblasts	NonImmune	F0_DCN	1Fibroblasts	C4	NA	NA	NA	NA	NA	NA
C4_1717516_AGCCTAACACCGGAAA-1	C4_1717516	7417	2659	1.53701	1	CD45-	Fibroblasts	NonImmune	F0_DCN	1Fibroblasts	C4	NA	NA	NA	NA	NA	NA
C4_1717516_AGCCTAACAGACGCAA-1	C4_1717516	7674	2496	2.30649	1	CD45-	Fibroblasts	NonImmune	F0_DCN	1Fibroblasts	C4	NA	NA	NA	NA	NA	NA
C4_1717516_AGCCTAACAGACGTAG-1	C4_1717516	6850	2560	2.35036	12	NA	unknown	NonImmune	NA	12unknown	C4	NA	NA	NA	NA	NA	NA
C4_1717516_AGCCTAACATACTACG-1	C4_1717516	3225	1453	3.44186	20	CD45-	Fibroblasts	NonImmune	F1_RGS5	20Fibroblasts	C4	NA	NA	NA	NA	NA	NA
C4_1717516_AGCCTAAGTACATCCA-1	C4_1717516	1594	871	4.51694	6	CD45+	Myeloids	NonImmune	M01_Macro MRC4	6Myeloids M2	C4	-0.0773016	0.485336	-0.381194	-0.0411993	0.686336	-0.199403
C4_1717516_AGCCTAAGTCGTGGCT-1	C4_1717516	4553	1797	2.48188	20	CD45-	Fibroblasts	NonImmune	F1_RGS5	20Fibroblasts	C4	NA	NA	NA	NA	NA	NA
C4_1717516_AGCCTAATCGCGCCAA-1	C4_1717516	4700	2002	2.97872	20	CD45-	Fibroblasts	NonImmune	F1_RGS5	20Fibroblasts	C4	NA	NA	NA	NA	NA	NA
C4_1717516_AGCCTAATCTCATTCA-1	C4_1717516	11513	3521	4.4732	11	CD45-	Fibroblasts	NonImmune	F1_RGS5	11Fibroblasts	C4	NA	NA	NA	NA	NA	NA
C4_1717516_AGCGGTCAGTACATGA-1	C4_1717516	5899	2146	4.88218	1	CD45-	Fibroblasts	NonImmune	F0_DCN	1Fibroblasts	C4	NA	NA	NA	NA	NA	NA
C4_1717516_AGCGGTCCATAGACTC-1	C4_1717516	6649	2293	4.99323	1	CD45-	Fibroblasts	NonImmune	F0_DCN	1Fibroblasts	C4	NA	NA	NA	NA	NA	NA
C4_1717516_AGCGGTCGTACATCCA-1	C4_1717516	4389	1583	3.41763	15	CD45+	Myeloids	NonImmune	M02_Mono FCN1	15Myeloids M1	C4	0.0523531	0.214963	-0.209817	-0.0816598	0.831204	-0.247574
C4_1717516_AGCGGTCGTAGAAGGA-1	C4_1717516	693	446	4.1847	2	CD45-	Epithelial cells	NonImmune	E6_VIM	2Epithelial cells	C4	NA	NA	NA	NA	NA	NA
C4_1717516_AGCGTATAGCGATTCT-1	C4_1717516	2501	1180	3.31867	10	CD45+	T cells	NonImmune	T0_CD8+ GZMK	10Naive T	C4	NA	NA	NA	NA	NA	NA
C4_1717516_AGCGTATAGCGCTCCA-1	C4_1717516	7056	2578	4.43594	18	CD45-	Endothelial cells	NonImmune	F1_RGS5	18Endothelial cells	C4	NA	NA	NA	NA	NA	NA
C4_1717516_AGCGTATAGTCAAGCG-1	C4_1717516	4088	1712	3.96282	20	CD45-	Fibroblasts	NonImmune	F1_RGS5	20Fibroblasts	C4	NA	NA	NA	NA	NA	NA
C4_1717516_AGCGTATCAAGCGATG-1	C4_1717516	2248	324	0.400356	16	CD45+	B cells	NonImmune	B cells	16Plasma B cells	C4	NA	NA	NA	NA	NA	NA
C4_1717516_AGCGTATGTAGAAGGA-1	C4_1717516	6742	2426	3.47078	1	CD45-	Fibroblasts	NonImmune	F0_DCN	1Fibroblasts	C4	NA	NA	NA	NA	NA	NA
C4_1717516_AGCGTATGTCAACTGT-1	C4_1717516	5148	1847	4.85625	1	CD45-	Fibroblasts	NonImmune	F0_DCN	1Fibroblasts	C4	NA	NA	NA	NA	NA	NA
C4_1717516_AGCGTATGTTGGGACA-1	C4_1717516	6003	2230	0.866234	11	CD45-	Fibroblasts	NonImmune	F1_RGS5	11Fibroblasts	C4	NA	NA	NA	NA	NA	NA
C4_1717516_AGCGTCGAGGGCTTGA-1	C4_1717516	1142	588	4.46585	6	CD45+	Myeloids	NonImmune	M02_Mono FCN1	6Myeloids M2	C4	-0.0545378	0.269665	-0.200876	-0.0195179	0.135576	-0.0740907
C4_1717516_AGCGTCGCAAACAACA-1	C4_1717516	7948	2304	2.20181	11	CD45-	Fibroblasts	NonImmune	F1_RGS5	11Fibroblasts	C4	NA	NA	NA	NA	NA	NA
C4_1717516_AGCGTCGGTACAGCAG-1	C4_1717516	5072	1646	2.68139	26	CD45+	Myeloids	NonImmune	M03_Mast_proliferative	26Myeloids	C4	-0.155595	-0.503855	-0.232685	-0.281974	-0.73912	-0.00106978
C4_1717516_AGCGTCGGTCGCATCG-1	C4_1717516	1121	657	2.49777	12	NA	unknown	NonImmune	NA	12unknown	C4	NA	NA	NA	NA	NA	NA
C4_1717516_AGCTCCTCAACTGGCC-1	C4_1717516	11252	3452	0.524351	14	CD45-	Epithelial cells	NonImmune	E3_TUBB	14Epithelial cells	C4	NA	NA	NA	NA	NA	NA
C4_1717516_AGCTCCTCAAGAAAGG-1	C4_1717516	4151	1780	3.56541	8	CD45+	T cells	NonImmune	T0_CD8+ GZMK	8Cytotoxic T	C4	NA	NA	NA	NA	NA	NA
C4_1717516_AGCTCCTCAATCTGCA-1	C4_1717516	9676	2728	3.87557	1	CD45-	Fibroblasts	NonImmune	F0_DCN	1Fibroblasts	C4	NA	NA	NA	NA	NA	NA
C4_1717516_AGCTCCTGTACATGTC-1	C4_1717516	1886	1034	4.82503	10	CD45+	T cells	NonImmune	T6_CD8+ SLP1	10Naive T	C4	NA	NA	NA	NA	NA	NA
C4_1717516_AGCTCCTTCTCGAGTA-1	C4_1717516	2860	1425	2.13287	5	CD45-	Epithelial cells	NonImmune	E6_VIM	5Epithelial cells	C4	NA	NA	NA	NA	NA	NA
C4_1717516_AGCTCTCAGCCGATTT-1	C4_1717516	3939	1890	4.03656	18	CD45-	Endothelial cells	NonImmune	F2_VWF	18Endothelial cells	C4	NA	NA	NA	NA	NA	NA
C4_1717516_AGCTCTCAGCGTTGCC-1	C4_1717516	8857	2647	3.52264	1	CD45-	Fibroblasts	NonImmune	F0_DCN	1Fibroblasts	C4	NA	NA	NA	NA	NA	NA
C4_1717516_AGCTCTCAGGCAATTA-1	C4_1717516	4530	1873	3.48786	20	CD45-	Fibroblasts	NonImmune	F1_RGS5	20Fibroblasts	C4	NA	NA	NA	NA	NA	NA
C4_1717516_AGCTCTCAGTGAAGTT-1	C4_1717516	839	548	3.09893	3	CD45-	Epithelial cells	NonImmune	E1_IL32	3Epithelial cells	C4	NA	NA	NA	NA	NA	NA
C4_1717516_AGCTCTCAGTTGCAGG-1	C4_1717516	8494	2972	3.10808	11	CD45-	Fibroblasts	NonImmune	F1_RGS5	11Fibroblasts	C4	NA	NA	NA	NA	NA	NA
C4_1717516_AGCTCTCCACACTGCG-1	C4_1717516	5149	2058	3.16566	12	NA	unknown	NonImmune	NA	12unknown	C4	NA	NA	NA	NA	NA	NA
C4_1717516_AGCTCTCGTAGTGAAT-1	C4_1717516	9830	3075	2.08545	11	CD45-	Fibroblasts	NonImmune	F1_RGS5	11Fibroblasts	C4	NA	NA	NA	NA	NA	NA
C4_1717516_AGCTCTCGTTCTGTTT-1	C4_1717516	7234	2615	1.67266	1	CD45-	Fibroblasts	NonImmune	F0_DCN	1Fibroblasts	C4	NA	NA	NA	NA	NA	NA
C4_1717516_AGCTTGAAGAAACGAG-1	C4_1717516	9290	2968	1.11948	1	CD45-	Fibroblasts	NonImmune	F0_DCN	1Fibroblasts	C4	NA	NA	NA	NA	NA	NA
C4_1717516_AGCTTGACATAGTAAG-1	C4_1717516	8425	2601	2.59941	1	CD45-	Fibroblasts	NonImmune	F0_DCN	1Fibroblasts	C4	NA	NA	NA	NA	NA	NA
C4_1717516_AGCTTGAGTCTCCCTA-1	C4_1717516	6190	2020	4.52342	6	CD45+	Myeloids	NonImmune	M01_Macro MRC4	6Myeloids M2	C4	-0.159689	1.03003	-0.334437	-0.0169531	1.03062	0.436299
C4_1717516_AGCTTGAGTTTAGGAA-1	C4_1717516	10891	3533	3.47994	18	CD45-	Endothelial cells	NonImmune	F2_VWF	18Endothelial cells	C4	NA	NA	NA	NA	NA	NA
C4_1717516_AGCTTGATCCAGAAGG-1	C4_1717516	5665	1848	4.21889	12	NA	unknown	NonImmune	NA	12unknown	C4	NA	NA	NA	NA	NA	NA
C4_1717516_AGCTTGATCCGTTGTC-1	C4_1717516	2119	1294	2.02926	19	CD45+	T cells	NonImmune	T3_NKT	19Cytotoxic T NK T	C4	NA	NA	NA	NA	NA	NA
C4_1717516_AGCTTGATCTCCAACC-1	C4_1717516	8354	2909	3.8305	11	CD45-	Fibroblasts	NonImmune	F1_RGS5	11Fibroblasts	C4	NA	NA	NA	NA	NA	NA
C4_1717516_AGCTTGATCTCTAGGA-1	C4_1717516	677	503	2.21566	2	CD45-	Epithelial cells	NonImmune	E2_S100A1	2Epithelial cells	C4	NA	NA	NA	NA	NA	NA
C4_1717516_AGCTTGATCTTGTATC-1	C4_1717516	7033	1255	2.47405	16	CD45+	B cells	NonImmune	B cells	16Plasma B cells	C4	NA	NA	NA	NA	NA	NA
C4_1717516_AGGCCACAGAACAACT-1	C4_1717516	8665	2978	4.03924	12	NA	unknown	NonImmune	NA	12unknown	C4	NA	NA	NA	NA	NA	NA
C4_1717516_AGGCCACAGATCCGAG-1	C4_1717516	4025	1643	4.69565	9	CD45-	Epithelial cells	NonImmune	E2_S100A1	9Epithelial cells	C4	NA	NA	NA	NA	NA	NA
C4_1717516_AGGCCACAGGCAATTA-1	C4_1717516	17646	4656	4.75462	18	CD45-	Endothelial cells	NonImmune	F2_VWF	18Endothelial cells	C4	NA	NA	NA	NA	NA	NA
C4_1717516_AGGCCACCAACTTGAC-1	C4_1717516	4100	1715	1.82927	1	CD45-	Fibroblasts	NonImmune	F0_DCN	1Fibroblasts	C4	NA	NA	NA	NA	NA	NA
C4_1717516_AGGCCACCACGCGAAA-1	C4_1717516	3493	1598	4.46608	9	CD45-	Epithelial cells	NonImmune	E4_JUN	9Epithelial cells	C4	NA	NA	NA	NA	NA	NA
C4_1717516_AGGCCACCAGCGTAAG-1	C4_1717516	14072	3551	2.60091	1	CD45-	Fibroblasts	NonImmune	F0_DCN	1Fibroblasts	C4	NA	NA	NA	NA	NA	NA
C4_1717516_AGGCCACCAGTATAAG-1	C4_1717516	6574	2506	2.99665	1	CD45-	Fibroblasts	NonImmune	F0_DCN	1Fibroblasts	C4	NA	NA	NA	NA	NA	NA
C4_1717516_AGGCCACCATTCGACA-1	C4_1717516	4435	1930	1.0372	20	CD45-	Fibroblasts	NonImmune	F1_RGS5	20Fibroblasts	C4	NA	NA	NA	NA	NA	NA
C4_1717516_AGGCCACGTAAACCTC-1	C4_1717516	2721	1483	4.5939	18	CD45-	Endothelial cells	NonImmune	F2_VWF	18Endothelial cells	C4	NA	NA	NA	NA	NA	NA
C4_1717516_AGGCCACGTCTTGCGG-1	C4_1717516	2203	1211	3.6768	18	CD45-	Endothelial cells	NonImmune	F2_VWF	18Endothelial cells	C4	NA	NA	NA	NA	NA	NA
C4_1717516_AGGCCACGTGAGGGTT-1	C4_1717516	2064	983	2.95543	8	CD45+	T cells	NonImmune	T0_CD8+ GZMK	8Cytotoxic T	C4	NA	NA	NA	NA	NA	NA
C4_1717516_AGGCCACTCAGGTTCA-1	C4_1717516	1301	752	4.30438	10	CD45+	T cells	NonImmune	T1_CD4+ IL7R	10Naive T	C4	NA	NA	NA	NA	NA	NA
C4_1717516_AGGCCACTCGAGAACG-1	C4_1717516	11617	3792	3.64122	11	CD45-	Fibroblasts	NonImmune	F4_RAC2	11Fibroblasts	C4	NA	NA	NA	NA	NA	NA
C4_1717516_AGGCCACTCTACTCAT-1	C4_1717516	6429	2517	3.14201	18	CD45-	Endothelial cells	NonImmune	F2_VWF	18Endothelial cells	C4	NA	NA	NA	NA	NA	NA
C4_1717516_AGGCCACTCTCTTGAT-1	C4_1717516	9373	3234	4.92905	1	CD45-	Fibroblasts	NonImmune	F0_DCN	1Fibroblasts	C4	NA	NA	NA	NA	NA	NA
C4_1717516_AGGCCACTCTGCGGCA-1	C4_1717516	2997	1474	4.67134	20	CD45-	Fibroblasts	NonImmune	F1_RGS5	20Fibroblasts	C4	NA	NA	NA	NA	NA	NA
C4_1717516_AGGCCACTCTTATCTG-1	C4_1717516	4769	2058	4.92766	20	CD45-	Fibroblasts	NonImmune	F1_RGS5	20Fibroblasts	C4	NA	NA	NA	NA	NA	NA
C4_1717516_AGGCCGTAGTTACGGG-1	C4_1717516	11412	3188	2.97056	1	CD45-	Fibroblasts	NonImmune	F0_DCN	1Fibroblasts	C4	NA	NA	NA	NA	NA	NA
C4_1717516_AGGCCGTCACCAGGTC-1	C4_1717516	5917	1919	3.6505	1	CD45-	Fibroblasts	NonImmune	F0_DCN	1Fibroblasts	C4	NA	NA	NA	NA	NA	NA
C4_1717516_AGGCCGTCACGGATAG-1	C4_1717516	1353	690	2.21729	2	CD45-	Epithelial cells	NonImmune	E2_S100A1	2Epithelial cells	C4	NA	NA	NA	NA	NA	NA
C4_1717516_AGGCCGTCAGGACCCT-1	C4_1717516	3724	1887	3.51772	18	CD45-	Endothelial cells	NonImmune	F2_VWF	18Endothelial cells	C4	NA	NA	NA	NA	NA	NA
C4_1717516_AGGCCGTCATCCCATC-1	C4_1717516	5410	2180	1.42329	18	CD45-	Endothelial cells	NonImmune	F2_VWF	18Endothelial cells	C4	NA	NA	NA	NA	NA	NA
C4_1717516_AGGCCGTGTCAACATC-1	C4_1717516	11849	3724	1.37564	11	CD45-	Fibroblasts	NonImmune	F1_RGS5	11Fibroblasts	C4	NA	NA	NA	NA	NA	NA
C4_1717516_AGGCCGTTCCTTTCGG-1	C4_1717516	5702	1940	3.70046	20	CD45-	Fibroblasts	NonImmune	F1_RGS5	20Fibroblasts	C4	NA	NA	NA	NA	NA	NA
C4_1717516_AGGCCGTTCTGCCCTA-1	C4_1717516	9891	3040	4.91356	1	CD45-	Fibroblasts	NonImmune	F0_DCN	1Fibroblasts	C4	NA	NA	NA	NA	NA	NA
C4_1717516_AGGCCGTTCTGGAGCC-1	C4_1717516	7175	2567	4.73868	1	CD45-	Fibroblasts	NonImmune	F0_DCN	1Fibroblasts	C4	NA	NA	NA	NA	NA	NA
C4_1717516_AGGGAGTAGCAATCTC-1	C4_1717516	4496	1835	0.911922	20	CD45-	Fibroblasts	NonImmune	F1_RGS5	20Fibroblasts	C4	NA	NA	NA	NA	NA	NA
C4_1717516_AGGGAGTAGCCTTGAT-1	C4_1717516	3434	1555	3.40711	11	CD45-	Fibroblasts	NonImmune	F1_RGS5	11Fibroblasts	C4	NA	NA	NA	NA	NA	NA
C4_1717516_AGGGAGTAGTGCGATG-1	C4_1717516	4243	2017	3.32312	7	CD45-	Epithelial cells	NonImmune	E3_TUBB	7Epithelial cells	C4	NA	NA	NA	NA	NA	NA
C4_1717516_AGGGAGTAGTTCGCGC-1	C4_1717516	7846	2847	3.77262	11	CD45-	Fibroblasts	NonImmune	F1_RGS5	11Fibroblasts	C4	NA	NA	NA	NA	NA	NA
C4_1717516_AGGGAGTGTGCGATAG-1	C4_1717516	4985	2223	4.47342	18	CD45-	Endothelial cells	NonImmune	F2_VWF	18Endothelial cells	C4	NA	NA	NA	NA	NA	NA
C4_1717516_AGGGAGTGTTCACGGC-1	C4_1717516	10392	830	1.15473	16	CD45+	B cells	NonImmune	B cells	16Plasma B cells	C4	NA	NA	NA	NA	NA	NA
C4_1717516_AGGGAGTTCGCCGTGA-1	C4_1717516	3247	1311	3.9113	20	CD45-	Fibroblasts	NonImmune	F1_RGS5	20Fibroblasts	C4	NA	NA	NA	NA	NA	NA
C4_1717516_AGGGAGTTCGGAATCT-1	C4_1717516	3941	1478	3.14641	12	NA	unknown	NonImmune	NA	12unknown	C4	NA	NA	NA	NA	NA	NA
C4_1717516_AGGGATGAGAGGTTGC-1	C4_1717516	11360	3092	1.36444	1	CD45-	Fibroblasts	NonImmune	F0_DCN	1Fibroblasts	C4	NA	NA	NA	NA	NA	NA
C4_1717516_AGGGATGCAAGGTGTG-1	C4_1717516	5103	2002	4.82069	20	CD45-	Fibroblasts	NonImmune	F1_RGS5	20Fibroblasts	C4	NA	NA	NA	NA	NA	NA
C4_1717516_AGGGATGGTGACGCCT-1	C4_1717516	2123	1055	2.26095	8	CD45+	T cells	NonImmune	T0_CD8+ GZMK	8Cytotoxic T	C4	NA	NA	NA	NA	NA	NA
C4_1717516_AGGGATGGTGATGATA-1	C4_1717516	8593	2739	4.66659	1	CD45-	Fibroblasts	NonImmune	F0_DCN	1Fibroblasts	C4	NA	NA	NA	NA	NA	NA
C4_1717516_AGGGATGTCACATGCA-1	C4_1717516	22234	5207	3.60259	1	CD45-	Fibroblasts	NonImmune	F0_DCN	1Fibroblasts	C4	NA	NA	NA	NA	NA	NA
C4_1717516_AGGGATGTCCACGAAT-1	C4_1717516	6697	2125	3.19546	1	CD45-	Fibroblasts	NonImmune	F0_DCN	1Fibroblasts	C4	NA	NA	NA	NA	NA	NA
C4_1717516_AGGGATGTCGCGTTTC-1	C4_1717516	11494	3664	2.33165	11	CD45-	Fibroblasts	NonImmune	F1_RGS5	11Fibroblasts	C4	NA	NA	NA	NA	NA	NA
C4_1717516_AGGGTGAAGTGGGCTA-1	C4_1717516	13304	1142	1.48827	16	CD45+	B cells	NonImmune	B cells	16Plasma B cells	C4	NA	NA	NA	NA	NA	NA
C4_1717516_AGGGTGACACCGTTGG-1	C4_1717516	8690	2623	0.425777	1	CD45-	Fibroblasts	NonImmune	F0_DCN	1Fibroblasts	C4	NA	NA	NA	NA	NA	NA
C4_1717516_AGGGTGAGTCATGCAT-1	C4_1717516	9666	2925	4.58307	11	CD45-	Fibroblasts	NonImmune	F1_RGS5	11Fibroblasts	C4	NA	NA	NA	NA	NA	NA
C4_1717516_AGGTCATAGTAGGCCA-1	C4_1717516	3548	1685	2.95941	1	CD45-	Fibroblasts	NonImmune	F0_DCN	1Fibroblasts	C4	NA	NA	NA	NA	NA	NA
C4_1717516_AGGTCATCAAGCCCAC-1	C4_1717516	3960	1805	4.82323	18	CD45-	Endothelial cells	NonImmune	F2_VWF	18Endothelial cells	C4	NA	NA	NA	NA	NA	NA
C4_1717516_AGGTCATGTATATCCG-1	C4_1717516	2497	1234	4.92591	12	NA	unknown	NonImmune	NA	12unknown	C4	NA	NA	NA	NA	NA	NA
C4_1717516_AGGTCATGTCGTGGCT-1	C4_1717516	16017	4211	2.53481	1	CD45-	Fibroblasts	NonImmune	F0_DCN	1Fibroblasts	C4	NA	NA	NA	NA	NA	NA
C4_1717516_AGGTCATGTGTCCTCT-1	C4_1717516	6750	2742	4.96296	11	CD45-	Fibroblasts	NonImmune	F3_A2M	11Fibroblasts	C4	NA	NA	NA	NA	NA	NA
C4_1717516_AGGTCATGTGTTGGGA-1	C4_1717516	4000	1777	2.425	20	CD45-	Fibroblasts	NonImmune	F1_RGS5	20Fibroblasts	C4	NA	NA	NA	NA	NA	NA
C4_1717516_AGGTCATTCATACGGT-1	C4_1717516	11536	3794	3.94417	18	CD45-	Endothelial cells	NonImmune	F2_VWF	18Endothelial cells	C4	NA	NA	NA	NA	NA	NA
C4_1717516_AGGTCATTCGCGGATC-1	C4_1717516	12327	3385	4.23461	1	CD45-	Fibroblasts	NonImmune	F0_DCN	1Fibroblasts	C4	NA	NA	NA	NA	NA	NA
C4_1717516_AGGTCCGAGAGGTAGA-1	C4_1717516	1480	878	1.48649	2	CD45-	Epithelial cells	NonImmune	E2_S100A1	2Epithelial cells	C4	NA	NA	NA	NA	NA	NA
C4_1717516_AGGTCCGAGCAGCGTA-1	C4_1717516	4757	1961	2.43851	11	CD45-	Fibroblasts	NonImmune	F1_RGS5	11Fibroblasts	C4	NA	NA	NA	NA	NA	NA
C4_1717516_AGGTCCGCAATTGCTG-1	C4_1717516	4789	1924	2.61015	1	CD45-	Fibroblasts	NonImmune	F0_DCN	1Fibroblasts	C4	NA	NA	NA	NA	NA	NA
C4_1717516_AGGTCCGCATGTCGAT-1	C4_1717516	14645	1806	0.935473	16	CD45+	B cells	NonImmune	B cells	16Plasma B cells	C4	NA	NA	NA	NA	NA	NA
C4_1717516_AGGTCCGGTCAATACC-1	C4_1717516	5502	2207	4.08942	1	CD45-	Fibroblasts	NonImmune	F0_DCN	1Fibroblasts	C4	NA	NA	NA	NA	NA	NA
C4_1717516_AGGTCCGGTTATCACG-1	C4_1717516	6354	2297	4.62701	1	CD45-	Fibroblasts	NonImmune	F0_DCN	1Fibroblasts	C4	NA	NA	NA	NA	NA	NA
C4_1717516_AGGTCCGTCCCACTTG-1	C4_1717516	6499	2436	1.95415	12	NA	unknown	NonImmune	NA	12unknown	C4	NA	NA	NA	NA	NA	NA
C4_1717516_AGGTCCGTCGGAGCAA-1	C4_1717516	3348	1668	4.1816	9	CD45-	Epithelial cells	NonImmune	E6_VIM	9Epithelial cells	C4	NA	NA	NA	NA	NA	NA
C4_1717516_AGGTCCGTCGTCTGCT-1	C4_1717516	2661	1288	1.05224	11	CD45-	Fibroblasts	NonImmune	F1_RGS5	11Fibroblasts	C4	NA	NA	NA	NA	NA	NA
C4_1717516_AGTAGTCAGGCAATTA-1	C4_1717516	10755	3081	1.50628	1	CD45-	Fibroblasts	NonImmune	F0_DCN	1Fibroblasts	C4	NA	NA	NA	NA	NA	NA
C4_1717516_AGTAGTCCACTGAAGG-1	C4_1717516	2073	1163	4.19682	18	CD45-	Endothelial cells	NonImmune	F2_VWF	18Endothelial cells	C4	NA	NA	NA	NA	NA	NA
C4_1717516_AGTAGTCCATTCACTT-1	C4_1717516	9675	2938	3.42119	1	CD45-	Fibroblasts	NonImmune	F0_DCN	1Fibroblasts	C4	NA	NA	NA	NA	NA	NA
C4_1717516_AGTAGTCGTACCGTTA-1	C4_1717516	5307	1897	4.27737	20	CD45-	Fibroblasts	NonImmune	F1_RGS5	20Fibroblasts	C4	NA	NA	NA	NA	NA	NA
C4_1717516_AGTAGTCGTGCTAGCC-1	C4_1717516	10255	2797	4.62214	20	CD45-	Fibroblasts	NonImmune	F1_RGS5	20Fibroblasts	C4	NA	NA	NA	NA	NA	NA
C4_1717516_AGTAGTCGTTTCCACC-1	C4_1717516	6075	2301	2.4856	1	CD45-	Fibroblasts	NonImmune	F0_DCN	1Fibroblasts	C4	NA	NA	NA	NA	NA	NA
C4_1717516_AGTAGTCTCCAAGCCG-1	C4_1717516	5876	2337	4.06739	18	CD45-	Endothelial cells	NonImmune	F2_VWF	18Endothelial cells	C4	NA	NA	NA	NA	NA	NA
C4_1717516_AGTCTTTAGAGACTAT-1	C4_1717516	4133	1774	3.16961	1	CD45-	Fibroblasts	NonImmune	F0_DCN	1Fibroblasts	C4	NA	NA	NA	NA	NA	NA
C4_1717516_AGTCTTTCACGAAACG-1	C4_1717516	3714	1724	4.01185	20	CD45-	Fibroblasts	NonImmune	F1_RGS5	20Fibroblasts	C4	NA	NA	NA	NA	NA	NA
C4_1717516_AGTCTTTCAGCTTCGG-1	C4_1717516	2180	1042	1.19266	20	CD45-	Fibroblasts	NonImmune	F1_RGS5	20Fibroblasts	C4	NA	NA	NA	NA	NA	NA
C4_1717516_AGTCTTTGTATAATGG-1	C4_1717516	11336	1775	2.92872	16	CD45+	B cells	NonImmune	B cells	16Plasma B cells	C4	NA	NA	NA	NA	NA	NA
C4_1717516_AGTCTTTGTCTTTCAT-1	C4_1717516	9832	2886	0.966233	1	CD45-	Fibroblasts	NonImmune	F0_DCN	1Fibroblasts	C4	NA	NA	NA	NA	NA	NA
C4_1717516_AGTCTTTGTTTAAGCC-1	C4_1717516	4441	1809	3.19748	18	CD45-	Endothelial cells	NonImmune	F2_VWF	18Endothelial cells	C4	NA	NA	NA	NA	NA	NA
C4_1717516_AGTCTTTTCCAAGCCG-1	C4_1717516	5506	1974	1.76171	1	CD45-	Fibroblasts	NonImmune	F0_DCN	1Fibroblasts	C4	NA	NA	NA	NA	NA	NA
C4_1717516_AGTCTTTTCCACGACG-1	C4_1717516	3575	1528	4.67133	20	CD45-	Fibroblasts	NonImmune	F1_RGS5	20Fibroblasts	C4	NA	NA	NA	NA	NA	NA
C4_1717516_AGTCTTTTCGGATGGA-1	C4_1717516	6918	2347	4.55334	20	CD45-	Fibroblasts	NonImmune	F1_RGS5	20Fibroblasts	C4	NA	NA	NA	NA	NA	NA
C4_1717516_AGTCTTTTCTTGGGTA-1	C4_1717516	16302	4758	2.66838	0	CD45-	Epithelial cells	NonImmune	E0_MSLN	0Epithelial cells	C4	NA	NA	NA	NA	NA	NA
C4_1717516_AGTGAGGGTGATGCCC-1	C4_1717516	9561	3081	4.90534	11	CD45-	Fibroblasts	NonImmune	F1_RGS5	11Fibroblasts	C4	NA	NA	NA	NA	NA	NA
C4_1717516_AGTGGGAAGAGCTGGT-1	C4_1717516	4807	1812	3.91096	1	CD45-	Fibroblasts	NonImmune	F0_DCN	1Fibroblasts	C4	NA	NA	NA	NA	NA	NA
C4_1717516_AGTGGGAAGCGGCTTC-1	C4_1717516	2588	1308	4.44359	22	CD45+	T cells	NonImmune	T5_proliferative cells	22Exhausted T	C4	NA	NA	NA	NA	NA	NA
C4_1717516_AGTGGGAGTAGCTGCC-1	C4_1717516	5551	2216	2.30589	1	CD45-	Fibroblasts	NonImmune	F0_DCN	1Fibroblasts	C4	NA	NA	NA	NA	NA	NA
C4_1717516_AGTGGGATCCTAGAAC-1	C4_1717516	8408	837	2.14082	16	CD45+	B cells	NonImmune	B cells	16Plasma B cells	C4	NA	NA	NA	NA	NA	NA
C4_1717516_AGTGGGATCCTGCTTG-1	C4_1717516	6556	2290	1.67785	1	CD45-	Fibroblasts	NonImmune	F0_DCN	1Fibroblasts	C4	NA	NA	NA	NA	NA	NA
C4_1717516_AGTGGGATCGTACCGG-1	C4_1717516	4214	1804	1.75605	12	NA	unknown	NonImmune	NA	12unknown	C4	NA	NA	NA	NA	NA	NA
C4_1717516_AGTGGGATCTCGATGA-1	C4_1717516	8176	2456	3.53474	12	NA	unknown	NonImmune	NA	12unknown	C4	NA	NA	NA	NA	NA	NA
C4_1717516_AGTGTCAAGGTCGGAT-1	C4_1717516	4560	1885	3.85965	18	CD45-	Endothelial cells	NonImmune	F1_RGS5	18Endothelial cells	C4	NA	NA	NA	NA	NA	NA
C4_1717516_AGTGTCACAATCCAAC-1	C4_1717516	1619	886	4.63249	8	CD45+	T cells	NonImmune	T0_CD8+ GZMK	8Cytotoxic T	C4	NA	NA	NA	NA	NA	NA
C4_1717516_AGTGTCATCCGAATGT-1	C4_1717516	8627	3017	3.53541	1	CD45-	Fibroblasts	NonImmune	F0_DCN	1Fibroblasts	C4	NA	NA	NA	NA	NA	NA
C4_1717516_AGTGTCATCCTGCCAT-1	C4_1717516	5937	2397	3.08236	8	CD45+	T cells	NonImmune	T6_CD8+ SLP1	8Cytotoxic T	C4	NA	NA	NA	NA	NA	NA
C4_1717516_AGTTGGTAGGGCTTCC-1	C4_1717516	3489	1605	0.94583	20	CD45-	Fibroblasts	NonImmune	F1_RGS5	20Fibroblasts	C4	NA	NA	NA	NA	NA	NA
C4_1717516_AGTTGGTAGTACGATA-1	C4_1717516	6724	2278	3.53956	1	CD45-	Fibroblasts	NonImmune	F0_DCN	1Fibroblasts	C4	NA	NA	NA	NA	NA	NA
C4_1717516_AGTTGGTCAAGCTGAG-1	C4_1717516	17049	4170	2.17022	18	CD45-	Endothelial cells	NonImmune	F0_DCN	18Endothelial cells	C4	NA	NA	NA	NA	NA	NA
C4_1717516_AGTTGGTGTCGCATCG-1	C4_1717516	7356	2441	2.05275	1	CD45-	Fibroblasts	NonImmune	F0_DCN	1Fibroblasts	C4	NA	NA	NA	NA	NA	NA
C4_1717516_AGTTGGTTCCTGCTTG-1	C4_1717516	7955	3016	4.13576	12	NA	unknown	NonImmune	NA	12unknown	C4	NA	NA	NA	NA	NA	NA
C4_1717516_ATAACGCCAGCTGCAC-1	C4_1717516	4054	1795	4.61273	20	CD45-	Fibroblasts	NonImmune	F1_RGS5	20Fibroblasts	C4	NA	NA	NA	NA	NA	NA
C4_1717516_ATAACGCGTGTAATGA-1	C4_1717516	2351	1176	2.72225	18	CD45-	Endothelial cells	NonImmune	F2_VWF	18Endothelial cells	C4	NA	NA	NA	NA	NA	NA
C4_1717516_ATAACGCTCTCGATGA-1	C4_1717516	3407	1692	4.10919	1	CD45-	Fibroblasts	NonImmune	F0_DCN	1Fibroblasts	C4	NA	NA	NA	NA	NA	NA
C4_1717516_ATAACGCTCTCGGACG-1	C4_1717516	7322	2528	4.35673	1	CD45-	Fibroblasts	NonImmune	F0_DCN	1Fibroblasts	C4	NA	NA	NA	NA	NA	NA
C4_1717516_ATAAGAGAGCCAACAG-1	C4_1717516	3603	1510	3.63586	11	CD45-	Fibroblasts	NonImmune	F1_RGS5	11Fibroblasts	C4	NA	NA	NA	NA	NA	NA
C4_1717516_ATAAGAGAGGGAACGG-1	C4_1717516	3858	1705	1.42561	20	CD45-	Fibroblasts	NonImmune	F1_RGS5	20Fibroblasts	C4	NA	NA	NA	NA	NA	NA
C4_1717516_ATAAGAGAGTTAAGTG-1	C4_1717516	3219	1513	3.91426	12	NA	unknown	NonImmune	NA	12unknown	C4	NA	NA	NA	NA	NA	NA
C4_1717516_ATAAGAGAGTTATCGC-1	C4_1717516	8117	2109	1.71246	1	CD45-	Fibroblasts	NonImmune	F0_DCN	1Fibroblasts	C4	NA	NA	NA	NA	NA	NA
C4_1717516_ATAAGAGGTCATATGC-1	C4_1717516	4469	1985	3.89349	1	CD45-	Fibroblasts	NonImmune	F0_DCN	1Fibroblasts	C4	NA	NA	NA	NA	NA	NA
C4_1717516_ATAAGAGGTGAGGGAG-1	C4_1717516	2421	1269	4.91532	18	CD45-	Endothelial cells	NonImmune	F2_VWF	18Endothelial cells	C4	NA	NA	NA	NA	NA	NA
C4_1717516_ATAAGAGGTTTACTCT-1	C4_1717516	9136	2608	0.667688	1	CD45-	Fibroblasts	NonImmune	F0_DCN	1Fibroblasts	C4	NA	NA	NA	NA	NA	NA
C4_1717516_ATAAGAGTCCACGACG-1	C4_1717516	1862	833	3.97422	28	CD45+	B cells	NonImmune	B cells	28Plasma B cells	C4	NA	NA	NA	NA	NA	NA
C4_1717516_ATAAGAGTCGCCAAAT-1	C4_1717516	2838	1298	4.43975	18	CD45-	Endothelial cells	NonImmune	F2_VWF	18Endothelial cells	C4	NA	NA	NA	NA	NA	NA
C4_1717516_ATAGACCAGCAAATCA-1	C4_1717516	4035	1768	4.38662	20	CD45-	Fibroblasts	NonImmune	F1_RGS5	20Fibroblasts	C4	NA	NA	NA	NA	NA	NA
C4_1717516_ATAGACCAGCCACGTC-1	C4_1717516	6015	1844	4.83791	15	CD45+	Myeloids	NonImmune	M04_cDC2 CD1C	15Myeloids M1	C4	-0.0627416	-0.572573	-0.346262	-0.242523	-0.790572	-0.590825
C4_1717516_ATAGACCAGCCGCCTA-1	C4_1717516	13179	3513	2.85302	11	CD45-	Fibroblasts	NonImmune	F1_RGS5	11Fibroblasts	C4	NA	NA	NA	NA	NA	NA
C4_1717516_ATAGACCAGCTAACTC-1	C4_1717516	4101	1716	4.43794	20	CD45-	Fibroblasts	NonImmune	F1_RGS5	20Fibroblasts	C4	NA	NA	NA	NA	NA	NA
C4_1717516_ATAGACCAGGGCACTA-1	C4_1717516	2843	1357	2.28632	18	CD45-	Endothelial cells	NonImmune	F2_VWF	18Endothelial cells	C4	NA	NA	NA	NA	NA	NA
C4_1717516_ATAGACCAGTCCAGGA-1	C4_1717516	8006	2694	3.95953	11	CD45-	Fibroblasts	NonImmune	F1_RGS5	11Fibroblasts	C4	NA	NA	NA	NA	NA	NA
C4_1717516_ATAGACCCAGGTCTCG-1	C4_1717516	9165	2913	3.04419	11	CD45-	Fibroblasts	NonImmune	F1_RGS5	11Fibroblasts	C4	NA	NA	NA	NA	NA	NA
C4_1717516_ATAGACCCATGAGCGA-1	C4_1717516	9010	2522	2.14206	1	CD45-	Fibroblasts	NonImmune	F0_DCN	1Fibroblasts	C4	NA	NA	NA	NA	NA	NA
C4_1717516_ATAGACCGTACGCTGC-1	C4_1717516	4438	1619	3.19964	1	CD45-	Fibroblasts	NonImmune	F0_DCN	1Fibroblasts	C4	NA	NA	NA	NA	NA	NA
C4_1717516_ATAGACCGTAGGAGTC-1	C4_1717516	1360	831	4.77941	20	CD45-	Fibroblasts	NonImmune	F1_RGS5	20Fibroblasts	C4	NA	NA	NA	NA	NA	NA
C4_1717516_ATAGACCGTGACGCCT-1	C4_1717516	2043	953	3.47528	19	CD45+	T cells	NonImmune	T3_NKT	19Cytotoxic T NK T	C4	NA	NA	NA	NA	NA	NA
C4_1717516_ATAGACCGTGCAACGA-1	C4_1717516	11411	3211	3.49663	12	NA	unknown	NonImmune	NA	12unknown	C4	NA	NA	NA	NA	NA	NA
C4_1717516_ATAGACCGTGTAACGG-1	C4_1717516	4342	1719	3.27038	11	CD45-	Fibroblasts	NonImmune	F0_DCN	11Fibroblasts	C4	NA	NA	NA	NA	NA	NA
C4_1717516_ATAGACCGTTCTGGTA-1	C4_1717516	3818	1510	2.2001	20	CD45-	Fibroblasts	NonImmune	F1_RGS5	20Fibroblasts	C4	NA	NA	NA	NA	NA	NA
C4_1717516_ATAGACCTCTGGTGTA-1	C4_1717516	10938	3373	3.86725	11	CD45-	Fibroblasts	NonImmune	F3_A2M	11Fibroblasts	C4	NA	NA	NA	NA	NA	NA
C4_1717516_ATCACGAAGGATCGCA-1	C4_1717516	1319	809	0.90978	0	CD45-	Epithelial cells	NonImmune	E0_MSLN	0Epithelial cells	C4	NA	NA	NA	NA	NA	NA
C4_1717516_ATCACGAAGGGAAACA-1	C4_1717516	4104	1623	2.24172	15	CD45+	Myeloids	NonImmune	M02_Mono FCN1	15Myeloids M1	C4	-0.0375631	0.499091	-0.17048	-0.0186878	0.531686	-0.459565
C4_1717516_ATCACGACACGAGGTA-1	C4_1717516	12129	3544	4.94682	12	NA	unknown	NonImmune	NA	12unknown	C4	NA	NA	NA	NA	NA	NA
C4_1717516_ATCACGACATGTTCCC-1	C4_1717516	6138	2289	1.88987	11	CD45-	Fibroblasts	NonImmune	F1_RGS5	11Fibroblasts	C4	NA	NA	NA	NA	NA	NA
C4_1717516_ATCACGAGTTATGCGT-1	C4_1717516	6905	2391	0.115858	7	CD45-	Epithelial cells	NonImmune	E3_TUBB	7Epithelial cells	C4	NA	NA	NA	NA	NA	NA
C4_1717516_ATCACGATCAGCTCGG-1	C4_1717516	6802	2474	1.58777	11	CD45-	Fibroblasts	NonImmune	F1_RGS5	11Fibroblasts	C4	NA	NA	NA	NA	NA	NA
C4_1717516_ATCACGATCAGTACGT-1	C4_1717516	10164	3477	0.964187	1	CD45-	Fibroblasts	NonImmune	F0_DCN	1Fibroblasts	C4	NA	NA	NA	NA	NA	NA
C4_1717516_ATCATCTAGAGTGACC-1	C4_1717516	2769	1458	4.36981	18	CD45-	Endothelial cells	NonImmune	F2_VWF	18Endothelial cells	C4	NA	NA	NA	NA	NA	NA
C4_1717516_ATCATCTCACCGAATT-1	C4_1717516	10491	3035	3.79373	1	CD45-	Fibroblasts	NonImmune	F0_DCN	1Fibroblasts	C4	NA	NA	NA	NA	NA	NA
C4_1717516_ATCATCTCAGCTGTTA-1	C4_1717516	9158	2964	3.13387	11	CD45-	Fibroblasts	NonImmune	F1_RGS5	11Fibroblasts	C4	NA	NA	NA	NA	NA	NA
C4_1717516_ATCATCTCAGTCGATT-1	C4_1717516	8931	2698	0.414287	1	CD45-	Fibroblasts	NonImmune	F0_DCN	1Fibroblasts	C4	NA	NA	NA	NA	NA	NA
C4_1717516_ATCATCTCATGGTTGT-1	C4_1717516	2886	1292	3.7422	20	CD45-	Fibroblasts	NonImmune	F1_RGS5	20Fibroblasts	C4	NA	NA	NA	NA	NA	NA
C4_1717516_ATCATCTGTCCATGAT-1	C4_1717516	2703	1276	3.18165	20	CD45-	Fibroblasts	NonImmune	F1_RGS5	20Fibroblasts	C4	NA	NA	NA	NA	NA	NA
C4_1717516_ATCATCTGTGAGTGAC-1	C4_1717516	8371	3016	2.59228	1	CD45-	Fibroblasts	NonImmune	F0_DCN	1Fibroblasts	C4	NA	NA	NA	NA	NA	NA
C4_1717516_ATCATCTTCCGCGGTA-1	C4_1717516	1256	760	3.74204	8	CD45+	T cells	NonImmune	T0_CD8+ GZMK	8Cytotoxic T	C4	NA	NA	NA	NA	NA	NA
C4_1717516_ATCATCTTCTGGTTCC-1	C4_1717516	6532	2384	2.66381	1	CD45-	Fibroblasts	NonImmune	F0_DCN	1Fibroblasts	C4	NA	NA	NA	NA	NA	NA
C4_1717516_ATCATGGAGCGTAATA-1	C4_1717516	6238	2712	4.90542	11	CD45-	Fibroblasts	NonImmune	F1_RGS5	11Fibroblasts	C4	NA	NA	NA	NA	NA	NA
C4_1717516_ATCATGGCAACAACCT-1	C4_1717516	2734	1390	3.40161	20	CD45-	Fibroblasts	NonImmune	F1_RGS5	20Fibroblasts	C4	NA	NA	NA	NA	NA	NA
C4_1717516_ATCATGGGTGTGACCC-1	C4_1717516	12376	1211	1.12314	16	CD45+	B cells	NonImmune	B cells	16Plasma B cells	C4	NA	NA	NA	NA	NA	NA
C4_1717516_ATCATGGGTTACGCGC-1	C4_1717516	6735	2483	4.098	1	CD45-	Fibroblasts	NonImmune	F0_DCN	1Fibroblasts	C4	NA	NA	NA	NA	NA	NA
C4_1717516_ATCATGGGTTCACGGC-1	C4_1717516	1441	804	4.30257	10	CD45+	T cells	NonImmune	T1_CD4+ IL7R	10Naive T	C4	NA	NA	NA	NA	NA	NA
C4_1717516_ATCATGGTCGGAATCT-1	C4_1717516	4899	2018	1.8167	11	CD45-	Fibroblasts	NonImmune	F1_RGS5	11Fibroblasts	C4	NA	NA	NA	NA	NA	NA
C4_1717516_ATCATGGTCGGTTCGG-1	C4_1717516	10132	3275	1.4015	11	CD45-	Fibroblasts	NonImmune	F1_RGS5	11Fibroblasts	C4	NA	NA	NA	NA	NA	NA
C4_1717516_ATCCACCAGACAGAGA-1	C4_1717516	7175	2581	2.39721	11	CD45-	Fibroblasts	NonImmune	F0_DCN	11Fibroblasts	C4	NA	NA	NA	NA	NA	NA
C4_1717516_ATCCACCAGGAGCGAG-1	C4_1717516	4296	1694	4.42272	20	CD45-	Fibroblasts	NonImmune	F1_RGS5	20Fibroblasts	C4	NA	NA	NA	NA	NA	NA
C4_1717516_ATCCACCGTCAGAAGC-1	C4_1717516	7559	2795	2.10345	18	CD45-	Endothelial cells	NonImmune	F2_VWF	18Endothelial cells	C4	NA	NA	NA	NA	NA	NA
C4_1717516_ATCCACCGTCGCGTGT-1	C4_1717516	2816	1464	2.16619	20	CD45-	Fibroblasts	NonImmune	F1_RGS5	20Fibroblasts	C4	NA	NA	NA	NA	NA	NA
C4_1717516_ATCCACCGTGCTAGCC-1	C4_1717516	9244	3009	2.93163	11	CD45-	Fibroblasts	NonImmune	F1_RGS5	11Fibroblasts	C4	NA	NA	NA	NA	NA	NA
C4_1717516_ATCCACCTCACAGGCC-1	C4_1717516	7366	2778	0.665219	11	CD45-	Fibroblasts	NonImmune	F1_RGS5	11Fibroblasts	C4	NA	NA	NA	NA	NA	NA
C4_1717516_ATCCGAAAGCGATTCT-1	C4_1717516	4037	1325	2.70002	28	CD45+	B cells	NonImmune	B cells	28Plasma B cells	C4	NA	NA	NA	NA	NA	NA
C4_1717516_ATCCGAAAGCTAGGCA-1	C4_1717516	2489	1265	4.33909	18	CD45-	Endothelial cells	NonImmune	F2_VWF	18Endothelial cells	C4	NA	NA	NA	NA	NA	NA
C4_1717516_ATCCGAAAGTACGTTC-1	C4_1717516	3463	1574	3.08981	11	CD45-	Fibroblasts	NonImmune	F1_RGS5	11Fibroblasts	C4	NA	NA	NA	NA	NA	NA
C4_1717516_ATCCGAACAATCAGAA-1	C4_1717516	7856	2633	3.9333	20	CD45-	Fibroblasts	NonImmune	F1_RGS5	20Fibroblasts	C4	NA	NA	NA	NA	NA	NA
C4_1717516_ATCCGAAGTATATGGA-1	C4_1717516	6570	2012	3.54642	6	CD45+	Myeloids	NonImmune	M01_Macro MRC4	6Myeloids M2	C4	-0.145336	0.713476	-0.0563298	-0.0730053	1.22466	-0.601783
C4_1717516_ATCCGAAGTCAGGACA-1	C4_1717516	8273	2467	0.543938	1	CD45-	Fibroblasts	NonImmune	F0_DCN	1Fibroblasts	C4	NA	NA	NA	NA	NA	NA
C4_1717516_ATCCGAAGTTACCGAT-1	C4_1717516	9968	2990	4.46429	1	CD45-	Fibroblasts	NonImmune	F0_DCN	1Fibroblasts	C4	NA	NA	NA	NA	NA	NA
C4_1717516_ATCGAGTAGCGTTTAC-1	C4_1717516	7399	2101	3.63563	15	CD45+	Myeloids	NonImmune	M04_cDC2 CD1C	15Myeloids M1	C4	-0.1301	-0.246143	0.217428	-0.196776	-0.712772	-0.510207
C4_1717516_ATCGAGTCATATGAGA-1	C4_1717516	1127	761	3.10559	20	CD45-	Fibroblasts	NonImmune	F2_VWF	20Fibroblasts	C4	NA	NA	NA	NA	NA	NA
C4_1717516_ATCGAGTCATCTCCCA-1	C4_1717516	14155	2071	0.770046	16	CD45+	B cells	NonImmune	B cells	16Plasma B cells	C4	NA	NA	NA	NA	NA	NA
C4_1717516_ATCGAGTCATGTAGTC-1	C4_1717516	2540	1192	2.95276	18	CD45-	Endothelial cells	NonImmune	F2_VWF	18Endothelial cells	C4	NA	NA	NA	NA	NA	NA
C4_1717516_ATCGAGTGTACATGTC-1	C4_1717516	3451	1507	4.4335	20	CD45-	Fibroblasts	NonImmune	F1_RGS5	20Fibroblasts	C4	NA	NA	NA	NA	NA	NA
C4_1717516_ATCGAGTGTGCAACGA-1	C4_1717516	7224	2844	4.70653	11	CD45-	Fibroblasts	NonImmune	F1_RGS5	11Fibroblasts	C4	NA	NA	NA	NA	NA	NA
C4_1717516_ATCGAGTGTTGCTCCT-1	C4_1717516	2086	1191	4.65005	18	CD45-	Endothelial cells	NonImmune	F2_VWF	18Endothelial cells	C4	NA	NA	NA	NA	NA	NA
C4_1717516_ATCGAGTTCCTCTAGC-1	C4_1717516	8350	2629	0.730539	1	CD45-	Fibroblasts	NonImmune	F0_DCN	1Fibroblasts	C4	NA	NA	NA	NA	NA	NA
C4_1717516_ATCGAGTTCTACCAGA-1	C4_1717516	5549	1894	3.6403	15	CD45+	Myeloids	NonImmune	M02_Mono FCN1	15Myeloids M1	C4	-0.0697734	-0.53025	-0.24655	-0.129424	-0.170488	-0.0943929
C4_1717516_ATCTACTAGAGCTGGT-1	C4_1717516	10122	3009	2.90456	12	NA	unknown	NonImmune	NA	12unknown	C4	NA	NA	NA	NA	NA	NA
C4_1717516_ATCTACTAGCCTTGAT-1	C4_1717516	665	503	1.65414	0	CD45-	Epithelial cells	NonImmune	E0_MSLN	0Epithelial cells	C4	NA	NA	NA	NA	NA	NA
C4_1717516_ATCTACTAGGAGTAGA-1	C4_1717516	9270	2972	2.35167	1	CD45-	Fibroblasts	NonImmune	F0_DCN	1Fibroblasts	C4	NA	NA	NA	NA	NA	NA
C4_1717516_ATCTACTCACAACGTT-1	C4_1717516	13263	4230	2.52582	18	CD45-	Endothelial cells	NonImmune	F2_VWF	18Endothelial cells	C4	NA	NA	NA	NA	NA	NA
C4_1717516_ATCTACTGTCTCCCTA-1	C4_1717516	9869	3096	1.58071	11	CD45-	Fibroblasts	NonImmune	F3_A2M	11Fibroblasts	C4	NA	NA	NA	NA	NA	NA
C4_1717516_ATCTACTGTGCAACGA-1	C4_1717516	4808	2080	4.99168	18	CD45-	Endothelial cells	NonImmune	F2_VWF	18Endothelial cells	C4	NA	NA	NA	NA	NA	NA
C4_1717516_ATCTACTGTTGCTCCT-1	C4_1717516	1197	703	4.67836	10	CD45+	T cells	NonImmune	T1_CD4+ IL7R	10Naive T	C4	NA	NA	NA	NA	NA	NA
C4_1717516_ATCTACTTCCCTCAGT-1	C4_1717516	6358	2532	3.80623	11	CD45-	Fibroblasts	NonImmune	F1_RGS5	11Fibroblasts	C4	NA	NA	NA	NA	NA	NA
C4_1717516_ATCTACTTCTACTTAC-1	C4_1717516	4800	1927	4.64583	20	CD45-	Fibroblasts	NonImmune	F1_RGS5	20Fibroblasts	C4	NA	NA	NA	NA	NA	NA
C4_1717516_ATCTACTTCTCCGGTT-1	C4_1717516	10606	3199	1.8763	1	CD45-	Fibroblasts	NonImmune	F0_DCN	1Fibroblasts	C4	NA	NA	NA	NA	NA	NA
C4_1717516_ATCTGCCAGAGCTATA-1	C4_1717516	9087	3053	4.08276	1	CD45-	Fibroblasts	NonImmune	F0_DCN	1Fibroblasts	C4	NA	NA	NA	NA	NA	NA
C4_1717516_ATCTGCCAGCTATGCT-1	C4_1717516	7456	2582	4.65397	20	CD45-	Fibroblasts	NonImmune	F1_RGS5	20Fibroblasts	C4	NA	NA	NA	NA	NA	NA
C4_1717516_ATCTGCCAGTGGGCTA-1	C4_1717516	4526	2086	2.40831	18	CD45-	Endothelial cells	NonImmune	F2_VWF	18Endothelial cells	C4	NA	NA	NA	NA	NA	NA
C4_1717516_ATCTGCCCATCATCCC-1	C4_1717516	4568	1804	4.96935	12	NA	unknown	NonImmune	NA	12unknown	C4	NA	NA	NA	NA	NA	NA
C4_1717516_ATCTGCCCATGCCTAA-1	C4_1717516	2746	1235	3.86016	1	CD45-	Fibroblasts	NonImmune	F0_DCN	1Fibroblasts	C4	NA	NA	NA	NA	NA	NA
C4_1717516_ATCTGCCGTCACAAGG-1	C4_1717516	1148	693	2.70035	8	CD45+	T cells	NonImmune	T0_CD8+ GZMK	8Cytotoxic T	C4	NA	NA	NA	NA	NA	NA
C4_1717516_ATCTGCCGTTCAGACT-1	C4_1717516	4558	1890	3.29092	20	CD45-	Fibroblasts	NonImmune	F1_RGS5	20Fibroblasts	C4	NA	NA	NA	NA	NA	NA
C4_1717516_ATCTGCCTCAAACCAC-1	C4_1717516	4963	2057	2.1358	20	CD45-	Fibroblasts	NonImmune	F1_RGS5	20Fibroblasts	C4	NA	NA	NA	NA	NA	NA
C4_1717516_ATCTGCCTCAGAAATG-1	C4_1717516	6992	2747	3.70423	18	CD45-	Endothelial cells	NonImmune	F2_VWF	18Endothelial cells	C4	NA	NA	NA	NA	NA	NA
C4_1717516_ATCTGCCTCGCCATAA-1	C4_1717516	10799	2812	1.36124	1	CD45-	Fibroblasts	NonImmune	F0_DCN	1Fibroblasts	C4	NA	NA	NA	NA	NA	NA
C4_1717516_ATCTGCCTCTTAGCCC-1	C4_1717516	3309	1488	3.65669	20	CD45-	Fibroblasts	NonImmune	F1_RGS5	20Fibroblasts	C4	NA	NA	NA	NA	NA	NA
C4_1717516_ATGAGGGAGAGCTTCT-1	C4_1717516	4253	1767	0.188103	0	CD45-	Epithelial cells	NonImmune	E0_MSLN	0Epithelial cells	C4	NA	NA	NA	NA	NA	NA
C4_1717516_ATGAGGGAGAGTTGGC-1	C4_1717516	5723	2419	1.45029	1	CD45-	Fibroblasts	NonImmune	F0_DCN	1Fibroblasts	C4	NA	NA	NA	NA	NA	NA
C4_1717516_ATGAGGGAGGGTCTCC-1	C4_1717516	6952	2950	2.71864	24	CD45-	Epithelial cells	NonImmune	E7_MUC46	24Epithelial cells	C4	NA	NA	NA	NA	NA	NA
C4_1717516_ATGAGGGCAACTGCTA-1	C4_1717516	1061	692	1.13101	0	CD45-	Epithelial cells	NonImmune	E2_S100A1	0Epithelial cells	C4	NA	NA	NA	NA	NA	NA
C4_1717516_ATGAGGGGTGTGCGTC-1	C4_1717516	7004	2696	2.55568	18	CD45-	Endothelial cells	NonImmune	F2_VWF	18Endothelial cells	C4	NA	NA	NA	NA	NA	NA
C4_1717516_ATGAGGGTCATCGCTC-1	C4_1717516	11493	3803	2.85391	20	CD45-	Fibroblasts	NonImmune	F1_RGS5	20Fibroblasts	C4	NA	NA	NA	NA	NA	NA
C4_1717516_ATGAGGGTCGGAATCT-1	C4_1717516	8459	2779	4.58683	11	CD45-	Fibroblasts	NonImmune	F1_RGS5	11Fibroblasts	C4	NA	NA	NA	NA	NA	NA
C4_1717516_ATGCGATCAAGTACCT-1	C4_1717516	16030	3735	0.642545	1	CD45-	Fibroblasts	NonImmune	F0_DCN	1Fibroblasts	C4	NA	NA	NA	NA	NA	NA
C4_1717516_ATGCGATCAGTGGGAT-1	C4_1717516	8551	2695	3.32125	11	CD45-	Fibroblasts	NonImmune	F3_A2M	11Fibroblasts	C4	NA	NA	NA	NA	NA	NA
C4_1717516_ATGCGATGTCGACTGC-1	C4_1717516	2079	1171	4.8581	12	NA	unknown	NonImmune	NA	12unknown	C4	NA	NA	NA	NA	NA	NA
C4_1717516_ATGCGATGTTAAGATG-1	C4_1717516	2804	1228	2.46077	20	CD45-	Fibroblasts	NonImmune	F1_RGS5	20Fibroblasts	C4	NA	NA	NA	NA	NA	NA
C4_1717516_ATGCGATGTTGGGACA-1	C4_1717516	3550	1516	4.92958	20	CD45-	Fibroblasts	NonImmune	F1_RGS5	20Fibroblasts	C4	NA	NA	NA	NA	NA	NA
C4_1717516_ATGGGAGAGAAACCGC-1	C4_1717516	7775	2803	3.2283	18	CD45-	Endothelial cells	NonImmune	F1_RGS5	18Endothelial cells	C4	NA	NA	NA	NA	NA	NA
C4_1717516_ATGGGAGAGCACCGCT-1	C4_1717516	3686	1455	2.90288	2	CD45-	Epithelial cells	NonImmune	E2_S100A1	2Epithelial cells	C4	NA	NA	NA	NA	NA	NA
C4_1717516_ATGGGAGAGGATCGCA-1	C4_1717516	4257	1950	1.33897	11	CD45-	Fibroblasts	NonImmune	F1_RGS5	11Fibroblasts	C4	NA	NA	NA	NA	NA	NA
C4_1717516_ATGGGAGAGGGTTTCT-1	C4_1717516	5376	2144	3.64583	11	CD45-	Fibroblasts	NonImmune	F1_RGS5	11Fibroblasts	C4	NA	NA	NA	NA	NA	NA
C4_1717516_ATGGGAGAGTAGTGCG-1	C4_1717516	8065	2670	0.743955	1	CD45-	Fibroblasts	NonImmune	F0_DCN	1Fibroblasts	C4	NA	NA	NA	NA	NA	NA
C4_1717516_ATGGGAGCATTGGGCC-1	C4_1717516	4950	1959	4.64646	1	CD45-	Fibroblasts	NonImmune	F0_DCN	1Fibroblasts	C4	NA	NA	NA	NA	NA	NA
C4_1717516_ATGGGAGGTAAAGTCA-1	C4_1717516	15773	3953	2.08584	1	CD45-	Fibroblasts	NonImmune	F0_DCN	1Fibroblasts	C4	NA	NA	NA	NA	NA	NA
C4_1717516_ATGGGAGGTTGCTCCT-1	C4_1717516	11159	3446	4.66888	1	CD45-	Fibroblasts	NonImmune	F0_DCN	1Fibroblasts	C4	NA	NA	NA	NA	NA	NA
C4_1717516_ATGGGAGTCAAACCAC-1	C4_1717516	6877	2813	0.974262	1	CD45-	Fibroblasts	NonImmune	F0_DCN	1Fibroblasts	C4	NA	NA	NA	NA	NA	NA
C4_1717516_ATGTGTGAGGGATGGG-1	C4_1717516	2965	1362	2.59696	1	CD45-	Fibroblasts	NonImmune	F0_DCN	1Fibroblasts	C4	NA	NA	NA	NA	NA	NA
C4_1717516_ATGTGTGCAAGCTGGA-1	C4_1717516	13604	4253	4.96913	18	CD45-	Endothelial cells	NonImmune	F2_VWF	18Endothelial cells	C4	NA	NA	NA	NA	NA	NA
C4_1717516_ATGTGTGCACACTGCG-1	C4_1717516	14221	1202	0.288306	16	CD45+	B cells	NonImmune	B cells	16Plasma B cells	C4	NA	NA	NA	NA	NA	NA
C4_1717516_ATGTGTGGTTGCCTCT-1	C4_1717516	5265	1994	3.77968	1	CD45-	Fibroblasts	NonImmune	F0_DCN	1Fibroblasts	C4	NA	NA	NA	NA	NA	NA
C4_1717516_ATGTGTGTCAGCTGGC-1	C4_1717516	881	595	2.61067	14	CD45-	Epithelial cells	NonImmune	E12_SPP1	14Epithelial cells	C4	NA	NA	NA	NA	NA	NA
C4_1717516_ATTACTCCAATGGTCT-1	C4_1717516	12763	3797	4.3015	18	CD45-	Endothelial cells	NonImmune	F2_VWF	18Endothelial cells	C4	NA	NA	NA	NA	NA	NA
C4_1717516_ATTACTCCACCACCAG-1	C4_1717516	8728	3020	3.51742	11	CD45-	Fibroblasts	NonImmune	F1_RGS5	11Fibroblasts	C4	NA	NA	NA	NA	NA	NA
C4_1717516_ATTACTCCACGGTAGA-1	C4_1717516	6908	2430	3.51766	1	CD45-	Fibroblasts	NonImmune	F0_DCN	1Fibroblasts	C4	NA	NA	NA	NA	NA	NA
C4_1717516_ATTACTCCAGCAGTTT-1	C4_1717516	9658	4483	4.75254	17	CD45-	Epithelial cells	NonImmune	E7_MUC46	17Epithelial cells	C4	NA	NA	NA	NA	NA	NA
C4_1717516_ATTACTCGTCGTCTTC-1	C4_1717516	8653	876	1.4677	16	CD45+	B cells	NonImmune	B cells	16Plasma B cells	C4	NA	NA	NA	NA	NA	NA
C4_1717516_ATTACTCGTGCAACGA-1	C4_1717516	5687	2173	4.02673	11	CD45-	Fibroblasts	NonImmune	F1_RGS5	11Fibroblasts	C4	NA	NA	NA	NA	NA	NA
C4_1717516_ATTACTCTCATCACCC-1	C4_1717516	9850	3504	3.9797	12	NA	unknown	NonImmune	NA	12unknown	C4	NA	NA	NA	NA	NA	NA
C4_1717516_ATTACTCTCTGTCTCG-1	C4_1717516	7477	2645	3.06273	11	CD45-	Fibroblasts	NonImmune	F1_RGS5	11Fibroblasts	C4	NA	NA	NA	NA	NA	NA
C4_1717516_ATTATCCAGAGGTTGC-1	C4_1717516	8542	2786	4.57738	1	CD45-	Fibroblasts	NonImmune	F0_DCN	1Fibroblasts	C4	NA	NA	NA	NA	NA	NA
C4_1717516_ATTATCCAGCGCCTCA-1	C4_1717516	5703	2279	3.48939	1	CD45-	Fibroblasts	NonImmune	F0_DCN	1Fibroblasts	C4	NA	NA	NA	NA	NA	NA
C4_1717516_ATTATCCAGGCGACAT-1	C4_1717516	6878	2554	4.6089	11	CD45-	Fibroblasts	NonImmune	F1_RGS5	11Fibroblasts	C4	NA	NA	NA	NA	NA	NA
C4_1717516_ATTATCCAGTGGACGT-1	C4_1717516	3259	1384	4.08101	12	NA	unknown	NonImmune	NA	12unknown	C4	NA	NA	NA	NA	NA	NA
C4_1717516_ATTATCCCAAGAAGAG-1	C4_1717516	5680	2104	3.66197	1	CD45-	Fibroblasts	NonImmune	F0_DCN	1Fibroblasts	C4	NA	NA	NA	NA	NA	NA
C4_1717516_ATTATCCCACATCTTT-1	C4_1717516	4362	1798	4.79138	1	CD45-	Fibroblasts	NonImmune	F0_DCN	1Fibroblasts	C4	NA	NA	NA	NA	NA	NA
C4_1717516_ATTATCCCAGCATACT-1	C4_1717516	3143	1362	4.39071	8	CD45+	T cells	NonImmune	T0_CD8+ GZMK	8Cytotoxic T	C4	NA	NA	NA	NA	NA	NA
C4_1717516_ATTATCCCATCCGTGG-1	C4_1717516	12344	3502	1.03694	6	CD45+	Myeloids	NonImmune	M01_Macro MRC4	6Myeloids M2	C4	-0.0384354	0.637733	-0.493141	0.0660265	1.4635	-0.469043
C4_1717516_ATTATCCCATGACGGA-1	C4_1717516	5675	2120	3.94714	11	CD45-	Fibroblasts	NonImmune	F1_RGS5	11Fibroblasts	C4	NA	NA	NA	NA	NA	NA
C4_1717516_ATTATCCCATGGTCAT-1	C4_1717516	3665	1426	4.33834	20	CD45-	Fibroblasts	NonImmune	F1_RGS5	20Fibroblasts	C4	NA	NA	NA	NA	NA	NA
C4_1717516_ATTATCCGTACCAGTT-1	C4_1717516	10869	3315	2.29092	11	CD45-	Fibroblasts	NonImmune	F0_DCN	11Fibroblasts	C4	NA	NA	NA	NA	NA	NA
C4_1717516_ATTATCCTCACATGCA-1	C4_1717516	5933	2230	4.29799	1	CD45-	Fibroblasts	NonImmune	F0_DCN	1Fibroblasts	C4	NA	NA	NA	NA	NA	NA
C4_1717516_ATTATCCTCCCTGACT-1	C4_1717516	12808	3103	1.88944	1	CD45-	Fibroblasts	NonImmune	F0_DCN	1Fibroblasts	C4	NA	NA	NA	NA	NA	NA
C4_1717516_ATTCTACAGTGATCGG-1	C4_1717516	10571	3350	4.27585	11	CD45-	Fibroblasts	NonImmune	F0_DCN	11Fibroblasts	C4	NA	NA	NA	NA	NA	NA
C4_1717516_ATTCTACCAACGATCT-1	C4_1717516	10844	3325	2.59129	18	CD45-	Endothelial cells	NonImmune	F0_DCN	18Endothelial cells	C4	NA	NA	NA	NA	NA	NA
C4_1717516_ATTCTACCAACTGCGC-1	C4_1717516	7391	3066	1.43418	18	CD45-	Endothelial cells	NonImmune	F2_VWF	18Endothelial cells	C4	NA	NA	NA	NA	NA	NA
C4_1717516_ATTCTACCAAGAGTCG-1	C4_1717516	5311	1989	4.42478	20	CD45-	Fibroblasts	NonImmune	F1_RGS5	20Fibroblasts	C4	NA	NA	NA	NA	NA	NA
C4_1717516_ATTCTACCACCTCGGA-1	C4_1717516	5459	2137	4.19491	11	CD45-	Fibroblasts	NonImmune	F1_RGS5	11Fibroblasts	C4	NA	NA	NA	NA	NA	NA
C4_1717516_ATTCTACGTTTGTTGG-1	C4_1717516	4672	1955	2.44007	11	CD45-	Fibroblasts	NonImmune	F1_RGS5	11Fibroblasts	C4	NA	NA	NA	NA	NA	NA
C4_1717516_ATTCTACTCAACACGT-1	C4_1717516	2278	1080	4.7849	8	CD45+	T cells	NonImmune	T0_CD8+ GZMK	8Cytotoxic T	C4	NA	NA	NA	NA	NA	NA
C4_1717516_ATTCTACTCAAGATCC-1	C4_1717516	7151	2477	2.50315	12	NA	unknown	NonImmune	NA	12unknown	C4	NA	NA	NA	NA	NA	NA
C4_1717516_ATTCTACTCTACCTGC-1	C4_1717516	4101	1866	2.4872	18	CD45-	Endothelial cells	NonImmune	F2_VWF	18Endothelial cells	C4	NA	NA	NA	NA	NA	NA
C4_1717516_ATTGGACAGCGTCAAG-1	C4_1717516	18564	4755	1.6699	11	CD45-	Fibroblasts	NonImmune	F0_DCN	11Fibroblasts	C4	NA	NA	NA	NA	NA	NA
C4_1717516_ATTGGACAGGCGACAT-1	C4_1717516	9036	2656	2.2023	1	CD45-	Fibroblasts	NonImmune	F0_DCN	1Fibroblasts	C4	NA	NA	NA	NA	NA	NA
C4_1717516_ATTGGACTCCTCTAGC-1	C4_1717516	8491	2859	3.41538	1	CD45-	Fibroblasts	NonImmune	F0_DCN	1Fibroblasts	C4	NA	NA	NA	NA	NA	NA
C4_1717516_ATTGGACTCGGCTTGG-1	C4_1717516	3481	1626	1.09164	20	CD45-	Fibroblasts	NonImmune	F1_RGS5	20Fibroblasts	C4	NA	NA	NA	NA	NA	NA
C4_1717516_ATTGGACTCTTGTATC-1	C4_1717516	10053	3291	4.61554	11	CD45-	Fibroblasts	NonImmune	F1_RGS5	11Fibroblasts	C4	NA	NA	NA	NA	NA	NA
C4_1717516_ATTGGTGCAATGAATG-1	C4_1717516	8021	2701	2.50592	1	CD45-	Fibroblasts	NonImmune	F0_DCN	1Fibroblasts	C4	NA	NA	NA	NA	NA	NA
C4_1717516_ATTGGTGCAATTGCTG-1	C4_1717516	7711	2798	0.129685	1	CD45-	Fibroblasts	NonImmune	F0_DCN	1Fibroblasts	C4	NA	NA	NA	NA	NA	NA
C4_1717516_ATTGGTGCACCACCAG-1	C4_1717516	6194	2165	2.59929	18	CD45-	Endothelial cells	NonImmune	F2_VWF	18Endothelial cells	C4	NA	NA	NA	NA	NA	NA
C4_1717516_ATTGGTGGTACCGCTG-1	C4_1717516	9246	2743	0.486697	1	CD45-	Fibroblasts	NonImmune	F0_DCN	1Fibroblasts	C4	NA	NA	NA	NA	NA	NA
C4_1717516_ATTTCTGAGAAGCCCA-1	C4_1717516	14107	4097	2.1904	11	CD45-	Fibroblasts	NonImmune	F1_RGS5	11Fibroblasts	C4	NA	NA	NA	NA	NA	NA
C4_1717516_ATTTCTGAGGCATGGT-1	C4_1717516	15805	4112	3.83423	11	CD45-	Fibroblasts	NonImmune	F1_RGS5	11Fibroblasts	C4	NA	NA	NA	NA	NA	NA
C4_1717516_ATTTCTGGTAATCGTC-1	C4_1717516	2441	1095	0.491602	0	CD45-	Epithelial cells	NonImmune	E0_MSLN	0Epithelial cells	C4	NA	NA	NA	NA	NA	NA
C4_1717516_ATTTCTGGTCTTGATG-1	C4_1717516	6348	2831	4.1903	0	CD45-	Epithelial cells	NonImmune	E0_MSLN	0Epithelial cells	C4	NA	NA	NA	NA	NA	NA
C4_1717516_ATTTCTGGTTCGGCAC-1	C4_1717516	4819	1907	1.84686	11	CD45-	Fibroblasts	NonImmune	F1_RGS5	11Fibroblasts	C4	NA	NA	NA	NA	NA	NA
C4_1717516_ATTTCTGGTTGTACAC-1	C4_1717516	4108	1654	2.62902	15	CD45+	Myeloids	NonImmune	M02_Mono FCN1	15Myeloids M1	C4	-0.0169378	-0.593699	0.0407728	-0.116172	-0.80972	1.21525
C4_1717516_CAACCAAAGACTAGGC-1	C4_1717516	18307	4581	1.9173	18	CD45-	Endothelial cells	NonImmune	F2_VWF	18Endothelial cells	C4	NA	NA	NA	NA	NA	NA
C4_1717516_CAACCAAAGGAGTCTG-1	C4_1717516	5069	2040	4.57684	11	CD45-	Fibroblasts	NonImmune	F1_RGS5	11Fibroblasts	C4	NA	NA	NA	NA	NA	NA
C4_1717516_CAACCAAAGGTCATCT-1	C4_1717516	1646	859	4.5565	8	CD45+	T cells	NonImmune	T0_CD8+ GZMK	8Cytotoxic T	C4	NA	NA	NA	NA	NA	NA
C4_1717516_CAACCAAGTCCTCTTG-1	C4_1717516	4580	1802	2.03057	28	CD45+	B cells	NonImmune	B cells	28Plasma B cells	C4	NA	NA	NA	NA	NA	NA
C4_1717516_CAACCAAGTTGGTAAA-1	C4_1717516	9706	900	1.33938	16	CD45+	B cells	NonImmune	B cells	16Plasma B cells	C4	NA	NA	NA	NA	NA	NA
C4_1717516_CAACCAATCCTTGCCA-1	C4_1717516	3538	1596	2.74166	1	CD45-	Fibroblasts	NonImmune	F0_DCN	1Fibroblasts	C4	NA	NA	NA	NA	NA	NA
C4_1717516_CAACCAATCGCACTCT-1	C4_1717516	11598	3511	2.31074	1	CD45-	Fibroblasts	NonImmune	F0_DCN	1Fibroblasts	C4	NA	NA	NA	NA	NA	NA
C4_1717516_CAACCAATCGTATCAG-1	C4_1717516	17057	3997	1.57707	1	CD45-	Fibroblasts	NonImmune	F0_DCN	1Fibroblasts	C4	NA	NA	NA	NA	NA	NA
C4_1717516_CAACCAATCTCCAACC-1	C4_1717516	12939	3700	1.52253	1	CD45-	Fibroblasts	NonImmune	F0_DCN	1Fibroblasts	C4	NA	NA	NA	NA	NA	NA
C4_1717516_CAACCTCAGCTATGCT-1	C4_1717516	7920	2745	2.65152	11	CD45-	Fibroblasts	NonImmune	F1_RGS5	11Fibroblasts	C4	NA	NA	NA	NA	NA	NA
C4_1717516_CAACCTCCACCACGTG-1	C4_1717516	4340	1850	2.41935	1	CD45-	Fibroblasts	NonImmune	F0_DCN	1Fibroblasts	C4	NA	NA	NA	NA	NA	NA
C4_1717516_CAACCTCCATGAGCGA-1	C4_1717516	16556	4424	1.1597	18	CD45-	Endothelial cells	NonImmune	F2_VWF	18Endothelial cells	C4	NA	NA	NA	NA	NA	NA
C4_1717516_CAACCTCGTCCAGTGC-1	C4_1717516	2145	1145	4.4289	18	CD45-	Endothelial cells	NonImmune	F2_VWF	18Endothelial cells	C4	NA	NA	NA	NA	NA	NA
C4_1717516_CAACCTCGTGCTCTTC-1	C4_1717516	1470	872	1.97279	1	CD45-	Fibroblasts	NonImmune	F0_DCN	1Fibroblasts	C4	NA	NA	NA	NA	NA	NA
C4_1717516_CAACCTCGTTAGATGA-1	C4_1717516	3716	1975	3.41765	1	CD45-	Fibroblasts	NonImmune	F0_DCN	1Fibroblasts	C4	NA	NA	NA	NA	NA	NA
C4_1717516_CAACCTCTCACGCATA-1	C4_1717516	1815	887	0.881543	22	CD45+	T cells	NonImmune	T5_proliferative cells	22Exhausted T	C4	NA	NA	NA	NA	NA	NA
C4_1717516_CAACCTCTCTTCTGGC-1	C4_1717516	13147	1476	0.365102	16	CD45+	B cells	NonImmune	B cells	16Plasma B cells	C4	NA	NA	NA	NA	NA	NA
C4_1717516_CAACTAGAGAATAGGG-1	C4_1717516	8571	2976	4.20021	11	CD45-	Fibroblasts	NonImmune	F1_RGS5	11Fibroblasts	C4	NA	NA	NA	NA	NA	NA
C4_1717516_CAACTAGGTCTAGCCG-1	C4_1717516	7779	2712	4.1522	1	CD45-	Fibroblasts	NonImmune	F0_DCN	1Fibroblasts	C4	NA	NA	NA	NA	NA	NA
C4_1717516_CAACTAGGTTAAGGGC-1	C4_1717516	7169	2279	1.60413	1	CD45-	Fibroblasts	NonImmune	F0_DCN	1Fibroblasts	C4	NA	NA	NA	NA	NA	NA
C4_1717516_CAACTAGTCGCTAGCG-1	C4_1717516	2075	1074	2.93976	8	CD45+	T cells	NonImmune	T4_CD8+ LAG3	8Cytotoxic T	C4	NA	NA	NA	NA	NA	NA
C4_1717516_CAACTAGTCGTTTATC-1	C4_1717516	5832	2358	3.94376	18	CD45-	Endothelial cells	NonImmune	F2_VWF	18Endothelial cells	C4	NA	NA	NA	NA	NA	NA
C4_1717516_CAAGAAAAGATGTGTA-1	C4_1717516	2903	1458	4.96039	1	CD45-	Fibroblasts	NonImmune	F0_DCN	1Fibroblasts	C4	NA	NA	NA	NA	NA	NA
C4_1717516_CAAGAAAAGGTGCAAC-1	C4_1717516	5620	2059	2.56228	6	CD45+	Myeloids	NonImmune	NA	6Myeloids M2	C4	-0.125757	0.889444	-0.414836	-0.106767	1.5807	-0.364801
C4_1717516_CAAGAAACAAAGGAAG-1	C4_1717516	9548	3040	3.43527	11	CD45-	Fibroblasts	NonImmune	F1_RGS5	11Fibroblasts	C4	NA	NA	NA	NA	NA	NA
C4_1717516_CAAGAAACAAGCCTAT-1	C4_1717516	5948	2441	4.94284	14	CD45-	Epithelial cells	NonImmune	E3_TUBB	14Epithelial cells	C4	NA	NA	NA	NA	NA	NA
C4_1717516_CAAGAAACATTGGCGC-1	C4_1717516	5156	1831	4.30566	20	CD45-	Fibroblasts	NonImmune	F1_RGS5	20Fibroblasts	C4	NA	NA	NA	NA	NA	NA
C4_1717516_CAAGAAAGTCGAACAG-1	C4_1717516	7060	2478	2.08215	11	CD45-	Fibroblasts	NonImmune	F1_RGS5	11Fibroblasts	C4	NA	NA	NA	NA	NA	NA
C4_1717516_CAAGATCAGGGTCTCC-1	C4_1717516	6337	2364	4.59208	1	CD45-	Fibroblasts	NonImmune	F0_DCN	1Fibroblasts	C4	NA	NA	NA	NA	NA	NA
C4_1717516_CAAGATCAGTCCATAC-1	C4_1717516	8229	2897	4.35047	1	CD45-	Fibroblasts	NonImmune	F0_DCN	1Fibroblasts	C4	NA	NA	NA	NA	NA	NA
C4_1717516_CAAGATCCAAGGACTG-1	C4_1717516	7541	2441	1.94934	1	CD45-	Fibroblasts	NonImmune	F0_DCN	1Fibroblasts	C4	NA	NA	NA	NA	NA	NA
C4_1717516_CAAGATCGTCAACATC-1	C4_1717516	1123	672	2.58237	9	CD45-	Epithelial cells	NonImmune	E6_VIM	9Epithelial cells	C4	NA	NA	NA	NA	NA	NA
C4_1717516_CAAGATCGTCGGCACT-1	C4_1717516	749	508	3.60481	6	CD45+	Myeloids	NonImmune	M01_Macro MRC4	6Myeloids M2	C4	-0.0286453	0.563835	-0.289963	-0.192813	0.973367	-0.00407039
C4_1717516_CAAGATCGTCTCATCC-1	C4_1717516	1574	857	2.60483	8	CD45+	T cells	NonImmune	T0_CD8+ GZMK	8Cytotoxic T	C4	NA	NA	NA	NA	NA	NA
C4_1717516_CAAGATCGTGTGTGCC-1	C4_1717516	3694	1313	3.08609	2	CD45-	Epithelial cells	NonImmune	E2_S100A1	2Epithelial cells	C4	NA	NA	NA	NA	NA	NA
C4_1717516_CAAGATCTCATATCGG-1	C4_1717516	926	644	2.91577	0	CD45-	Epithelial cells	NonImmune	E0_MSLN	0Epithelial cells	C4	NA	NA	NA	NA	NA	NA
C4_1717516_CAAGGCCCAAAGTCAA-1	C4_1717516	12116	3318	4.08551	1	CD45-	Fibroblasts	NonImmune	F0_DCN	1Fibroblasts	C4	NA	NA	NA	NA	NA	NA
C4_1717516_CAAGGCCCACAGGAGT-1	C4_1717516	2693	1330	2.37653	20	CD45-	Fibroblasts	NonImmune	F1_RGS5	20Fibroblasts	C4	NA	NA	NA	NA	NA	NA
C4_1717516_CAAGGCCTCAATAAGG-1	C4_1717516	3624	1685	4.77373	18	CD45-	Endothelial cells	NonImmune	F2_VWF	18Endothelial cells	C4	NA	NA	NA	NA	NA	NA
C4_1717516_CAAGGCCTCCCAAGTA-1	C4_1717516	2110	1218	4.64455	18	CD45-	Endothelial cells	NonImmune	F2_VWF	18Endothelial cells	C4	NA	NA	NA	NA	NA	NA
C4_1717516_CAAGGCCTCCTGCTTG-1	C4_1717516	702	509	1.9943	8	CD45+	T cells	NonImmune	T0_CD8+ GZMK	8Cytotoxic T	C4	NA	NA	NA	NA	NA	NA
C4_1717516_CAAGGCCTCGTAGATC-1	C4_1717516	6477	2246	0.941794	1	CD45-	Fibroblasts	NonImmune	F0_DCN	1Fibroblasts	C4	NA	NA	NA	NA	NA	NA
C4_1717516_CAAGTTGAGCTAGGCA-1	C4_1717516	7787	2388	3.10774	12	NA	unknown	NonImmune	NA	12unknown	C4	NA	NA	NA	NA	NA	NA
C4_1717516_CAAGTTGAGGCAGTCA-1	C4_1717516	3862	1682	4.45365	20	CD45-	Fibroblasts	NonImmune	F1_RGS5	20Fibroblasts	C4	NA	NA	NA	NA	NA	NA
C4_1717516_CAAGTTGAGTGAACAT-1	C4_1717516	12566	3566	4.97374	1	CD45-	Fibroblasts	NonImmune	F0_DCN	1Fibroblasts	C4	NA	NA	NA	NA	NA	NA
C4_1717516_CAAGTTGCACACAGAG-1	C4_1717516	8678	2988	4.44803	18	CD45-	Endothelial cells	NonImmune	F2_VWF	18Endothelial cells	C4	NA	NA	NA	NA	NA	NA
C4_1717516_CAAGTTGCACGAAACG-1	C4_1717516	11608	3429	2.07615	11	CD45-	Fibroblasts	NonImmune	F1_RGS5	11Fibroblasts	C4	NA	NA	NA	NA	NA	NA
C4_1717516_CAAGTTGCATCGGTTA-1	C4_1717516	3180	1355	3.58491	1	CD45-	Fibroblasts	NonImmune	F0_DCN	1Fibroblasts	C4	NA	NA	NA	NA	NA	NA
C4_1717516_CAAGTTGGTGACTACT-1	C4_1717516	2727	1311	4.18042	20	CD45-	Fibroblasts	NonImmune	F1_RGS5	20Fibroblasts	C4	NA	NA	NA	NA	NA	NA
C4_1717516_CAAGTTGGTGAGCGAT-1	C4_1717516	6415	2313	1.77708	11	CD45-	Fibroblasts	NonImmune	F1_RGS5	11Fibroblasts	C4	NA	NA	NA	NA	NA	NA
C4_1717516_CAAGTTGGTGCACGAA-1	C4_1717516	8794	2707	3.41142	20	CD45-	Fibroblasts	NonImmune	F1_RGS5	20Fibroblasts	C4	NA	NA	NA	NA	NA	NA
C4_1717516_CAAGTTGTCAAGATCC-1	C4_1717516	5957	2249	0.839349	18	CD45-	Endothelial cells	NonImmune	F2_VWF	18Endothelial cells	C4	NA	NA	NA	NA	NA	NA
C4_1717516_CAAGTTGTCACGAAGG-1	C4_1717516	8791	2782	3.00307	1	CD45-	Fibroblasts	NonImmune	F0_DCN	1Fibroblasts	C4	NA	NA	NA	NA	NA	NA
C4_1717516_CAAGTTGTCTAGCACA-1	C4_1717516	534	413	3.37079	7	CD45-	Epithelial cells	NonImmune	E3_TUBB	7Epithelial cells	C4	NA	NA	NA	NA	NA	NA
C4_1717516_CAAGTTGTCTGGTGTA-1	C4_1717516	7482	2536	2.64635	6	CD45+	Myeloids	NonImmune	NA	6Myeloids M2	C4	-0.0731119	0.899881	-0.394484	0.107466	1.62016	-0.229463
C4_1717516_CACAAACAGGGCTTGA-1	C4_1717516	5224	2023	4.82389	20	CD45-	Fibroblasts	NonImmune	F1_RGS5	20Fibroblasts	C4	NA	NA	NA	NA	NA	NA
C4_1717516_CACAAACCACGACGAA-1	C4_1717516	3413	1604	2.78347	11	CD45-	Fibroblasts	NonImmune	F1_RGS5	11Fibroblasts	C4	NA	NA	NA	NA	NA	NA
C4_1717516_CACAAACCAGACAGGT-1	C4_1717516	9743	3322	4.77266	11	CD45-	Fibroblasts	NonImmune	F0_DCN	11Fibroblasts	C4	NA	NA	NA	NA	NA	NA
C4_1717516_CACAAACCAGATGGCA-1	C4_1717516	6830	2412	3.1918	1	CD45-	Fibroblasts	NonImmune	F0_DCN	1Fibroblasts	C4	NA	NA	NA	NA	NA	NA
C4_1717516_CACAAACCATCTCCCA-1	C4_1717516	1951	1009	3.07535	12	NA	unknown	NonImmune	NA	12unknown	C4	NA	NA	NA	NA	NA	NA
C4_1717516_CACAAACGTAGATTAG-1	C4_1717516	8102	2916	3.51765	18	CD45-	Endothelial cells	NonImmune	F2_VWF	18Endothelial cells	C4	NA	NA	NA	NA	NA	NA
C4_1717516_CACAAACGTATGGTTC-1	C4_1717516	18820	5618	3.42189	18	CD45-	Endothelial cells	NonImmune	F0_DCN	18Endothelial cells	C4	NA	NA	NA	NA	NA	NA
C4_1717516_CACAAACTCATCACCC-1	C4_1717516	1759	912	3.80898	10	CD45+	T cells	NonImmune	T1_CD4+ IL7R	10Naive T	C4	NA	NA	NA	NA	NA	NA
C4_1717516_CACAAACTCCAAACAC-1	C4_1717516	1989	1067	3.92157	10	CD45+	T cells	NonImmune	T0_CD8+ GZMK	10Naive T	C4	NA	NA	NA	NA	NA	NA
C4_1717516_CACACAAAGAGGGCTT-1	C4_1717516	3660	1398	4.15301	10	CD45+	T cells	NonImmune	T1_CD4+ IL7R	10Naive T	C4	NA	NA	NA	NA	NA	NA
C4_1717516_CACACAAAGGTAAACT-1	C4_1717516	3482	1620	1.23492	1	CD45-	Fibroblasts	NonImmune	F0_DCN	1Fibroblasts	C4	NA	NA	NA	NA	NA	NA
C4_1717516_CACACAAGTCTGGTCG-1	C4_1717516	3778	1850	3.97035	18	CD45-	Endothelial cells	NonImmune	F2_VWF	18Endothelial cells	C4	NA	NA	NA	NA	NA	NA
C4_1717516_CACACAATCACTTATC-1	C4_1717516	5665	2220	4.46602	20	CD45-	Fibroblasts	NonImmune	F1_RGS5	20Fibroblasts	C4	NA	NA	NA	NA	NA	NA
C4_1717516_CACACAATCATTGCCC-1	C4_1717516	3134	1584	3.66943	18	CD45-	Endothelial cells	NonImmune	F2_VWF	18Endothelial cells	C4	NA	NA	NA	NA	NA	NA
C4_1717516_CACACCTAGTGGAGTC-1	C4_1717516	8360	2567	3.55263	20	CD45-	Fibroblasts	NonImmune	F1_RGS5	20Fibroblasts	C4	NA	NA	NA	NA	NA	NA
C4_1717516_CACACCTCAGGGTACA-1	C4_1717516	1945	1220	4.21594	18	CD45-	Endothelial cells	NonImmune	F2_VWF	18Endothelial cells	C4	NA	NA	NA	NA	NA	NA
C4_1717516_CACACTCAGAAAGTGG-1	C4_1717516	3775	1794	3.09934	20	CD45-	Fibroblasts	NonImmune	F1_RGS5	20Fibroblasts	C4	NA	NA	NA	NA	NA	NA
C4_1717516_CACACTCCACATTAGC-1	C4_1717516	13918	4202	3.80802	6	CD45+	Myeloids	NonImmune	M01_Macro MRC4	6Myeloids M2	C4	0.0448443	-0.139406	-0.478023	-0.0288649	0.39665	-0.519414
C4_1717516_CACACTCCACTGTCGG-1	C4_1717516	5422	2189	4.00221	1	CD45-	Fibroblasts	NonImmune	F0_DCN	1Fibroblasts	C4	NA	NA	NA	NA	NA	NA
C4_1717516_CACACTCCAGCTTAAC-1	C4_1717516	3523	1657	0.425773	7	CD45-	Epithelial cells	NonImmune	E3_TUBB	7Epithelial cells	C4	NA	NA	NA	NA	NA	NA
C4_1717516_CACACTCCATTGGCGC-1	C4_1717516	9290	3015	4.38105	18	CD45-	Endothelial cells	NonImmune	F2_VWF	18Endothelial cells	C4	NA	NA	NA	NA	NA	NA
C4_1717516_CACACTCGTAGTAGTA-1	C4_1717516	4866	1750	0.226058	1	CD45-	Fibroblasts	NonImmune	F0_DCN	1Fibroblasts	C4	NA	NA	NA	NA	NA	NA
C4_1717516_CACACTCGTATATGAG-1	C4_1717516	13297	3770	2.81266	1	CD45-	Fibroblasts	NonImmune	F0_DCN	1Fibroblasts	C4	NA	NA	NA	NA	NA	NA
C4_1717516_CACACTCTCCAGAGGA-1	C4_1717516	8822	3042	2.42575	12	NA	unknown	NonImmune	NA	12unknown	C4	NA	NA	NA	NA	NA	NA
C4_1717516_CACACTCTCTGATACG-1	C4_1717516	4437	2023	4.91323	12	NA	unknown	NonImmune	NA	12unknown	C4	NA	NA	NA	NA	NA	NA
C4_1717516_CACAGGCAGAGACGAA-1	C4_1717516	2598	1266	4.46497	20	CD45-	Fibroblasts	NonImmune	F1_RGS5	20Fibroblasts	C4	NA	NA	NA	NA	NA	NA
C4_1717516_CACAGGCAGTGCTGCC-1	C4_1717516	5497	949	2.67419	16	CD45+	B cells	NonImmune	B cells	16Plasma B cells	C4	NA	NA	NA	NA	NA	NA
C4_1717516_CACAGGCCACGCATCG-1	C4_1717516	2566	1049	4.40374	8	CD45+	T cells	NonImmune	T0_CD8+ GZMK	8Cytotoxic T	C4	NA	NA	NA	NA	NA	NA
C4_1717516_CACAGGCCAGCTGGCT-1	C4_1717516	5749	2315	3.0788	1	CD45-	Fibroblasts	NonImmune	F0_DCN	1Fibroblasts	C4	NA	NA	NA	NA	NA	NA
C4_1717516_CACAGGCGTGCAACTT-1	C4_1717516	12543	3484	1.20386	11	CD45-	Fibroblasts	NonImmune	F1_RGS5	11Fibroblasts	C4	NA	NA	NA	NA	NA	NA
C4_1717516_CACAGGCGTGGCGAAT-1	C4_1717516	3917	1859	4.87618	18	CD45-	Endothelial cells	NonImmune	F2_VWF	18Endothelial cells	C4	NA	NA	NA	NA	NA	NA
C4_1717516_CACAGGCTCAATACCG-1	C4_1717516	5750	2337	4.33043	10	CD45+	T cells	NonImmune	T6_CD8+ SLP1	10Naive T	C4	NA	NA	NA	NA	NA	NA
C4_1717516_CACAGGCTCCTAGAAC-1	C4_1717516	6525	2075	2.98851	15	CD45+	Myeloids	NonImmune	M02_Mono FCN1	15Myeloids M1	C4	0.0112745	-0.107742	-0.0481996	-0.120328	-0.268044	0.871446
C4_1717516_CACAGGCTCGCCCTTA-1	C4_1717516	28400	1954	0.489437	16	CD45+	B cells	NonImmune	B cells	16Plasma B cells	C4	NA	NA	NA	NA	NA	NA
C4_1717516_CACAGGCTCGCTTAGA-1	C4_1717516	10368	3056	1.63002	1	CD45-	Fibroblasts	NonImmune	F0_DCN	1Fibroblasts	C4	NA	NA	NA	NA	NA	NA
C4_1717516_CACAGTAAGACAATAC-1	C4_1717516	3873	1719	1.52337	20	CD45-	Fibroblasts	NonImmune	F1_RGS5	20Fibroblasts	C4	NA	NA	NA	NA	NA	NA
C4_1717516_CACAGTACACACTGCG-1	C4_1717516	9033	3379	4.15144	18	CD45-	Endothelial cells	NonImmune	F2_VWF	18Endothelial cells	C4	NA	NA	NA	NA	NA	NA
C4_1717516_CACAGTACACTTAAGC-1	C4_1717516	9978	3526	3.74825	18	CD45-	Endothelial cells	NonImmune	F2_VWF	18Endothelial cells	C4	NA	NA	NA	NA	NA	NA
C4_1717516_CACAGTAGTACCGTTA-1	C4_1717516	14071	3765	4.95345	1	CD45-	Fibroblasts	NonImmune	F0_DCN	1Fibroblasts	C4	NA	NA	NA	NA	NA	NA
C4_1717516_CACAGTAGTTCCATGA-1	C4_1717516	4344	1907	4.23573	11	CD45-	Fibroblasts	NonImmune	F1_RGS5	11Fibroblasts	C4	NA	NA	NA	NA	NA	NA
C4_1717516_CACAGTATCGAGAGCA-1	C4_1717516	10906	3285	4.90556	20	CD45-	Fibroblasts	NonImmune	F1_RGS5	20Fibroblasts	C4	NA	NA	NA	NA	NA	NA
C4_1717516_CACAGTATCGATAGAA-1	C4_1717516	7784	2679	4.9075	1	CD45-	Fibroblasts	NonImmune	F0_DCN	1Fibroblasts	C4	NA	NA	NA	NA	NA	NA
C4_1717516_CACAGTATCTTGAGGT-1	C4_1717516	9783	3395	2.64745	1	CD45-	Fibroblasts	NonImmune	F0_DCN	1Fibroblasts	C4	NA	NA	NA	NA	NA	NA
C4_1717516_CACATAGAGATAGGAG-1	C4_1717516	7645	2522	2.04055	1	CD45-	Fibroblasts	NonImmune	F0_DCN	1Fibroblasts	C4	NA	NA	NA	NA	NA	NA
C4_1717516_CACATAGAGCGTTGCC-1	C4_1717516	1682	896	1.60523	2	CD45-	Epithelial cells	NonImmune	E2_S100A1	2Epithelial cells	C4	NA	NA	NA	NA	NA	NA
C4_1717516_CACATAGAGCGTTTAC-1	C4_1717516	10157	3238	4.62735	12	NA	unknown	NonImmune	NA	12unknown	C4	NA	NA	NA	NA	NA	NA
C4_1717516_CACATAGGTACGAAAT-1	C4_1717516	3164	1564	4.23515	20	CD45-	Fibroblasts	NonImmune	F1_RGS5	20Fibroblasts	C4	NA	NA	NA	NA	NA	NA
C4_1717516_CACATAGGTGATAAAC-1	C4_1717516	6034	2329	3.74544	6	CD45+	Myeloids	NonImmune	M01_Macro MRC4	6Myeloids M2	C4	-0.0586877	0.586212	-0.46024	-0.135882	0.262336	0.181269
C4_1717516_CACATAGGTGCACCAC-1	C4_1717516	2027	963	1.48002	2	CD45-	Epithelial cells	NonImmune	E2_S100A1	2Epithelial cells	C4	NA	NA	NA	NA	NA	NA
C4_1717516_CACATAGGTTACGTCA-1	C4_1717516	5678	2213	1.40895	20	CD45-	Fibroblasts	NonImmune	F1_RGS5	20Fibroblasts	C4	NA	NA	NA	NA	NA	NA
C4_1717516_CACATAGGTTCTGTTT-1	C4_1717516	7353	2654	2.99198	1	CD45-	Fibroblasts	NonImmune	F0_DCN	1Fibroblasts	C4	NA	NA	NA	NA	NA	NA
C4_1717516_CACATAGTCCAAACTG-1	C4_1717516	11909	4007	1.83055	11	CD45-	Fibroblasts	NonImmune	F1_RGS5	11Fibroblasts	C4	NA	NA	NA	NA	NA	NA
C4_1717516_CACATAGTCCGCAAGC-1	C4_1717516	6574	945	2.72285	16	CD45+	B cells	NonImmune	B cells	16Plasma B cells	C4	NA	NA	NA	NA	NA	NA
C4_1717516_CACATAGTCTGGAGCC-1	C4_1717516	5371	2039	3.89127	1	CD45-	Fibroblasts	NonImmune	F0_DCN	1Fibroblasts	C4	NA	NA	NA	NA	NA	NA
C4_1717516_CACATAGTCTTGCAAG-1	C4_1717516	2856	1356	3.43137	5	CD45-	Epithelial cells	NonImmune	E6_VIM	5Epithelial cells	C4	NA	NA	NA	NA	NA	NA
C4_1717516_CACATTTAGACTAAGT-1	C4_1717516	7925	2739	4.73186	1	CD45-	Fibroblasts	NonImmune	F0_DCN	1Fibroblasts	C4	NA	NA	NA	NA	NA	NA
C4_1717516_CACATTTAGCACAGGT-1	C4_1717516	7617	2994	4.04359	0	CD45-	Epithelial cells	NonImmune	E0_MSLN	0Epithelial cells	C4	NA	NA	NA	NA	NA	NA
C4_1717516_CACATTTAGCACGCCT-1	C4_1717516	10780	3073	1.94805	1	CD45-	Fibroblasts	NonImmune	F0_DCN	1Fibroblasts	C4	NA	NA	NA	NA	NA	NA
C4_1717516_CACATTTAGCCCTAAT-1	C4_1717516	15731	1134	1.39851	16	CD45+	B cells	NonImmune	B cells	16Plasma B cells	C4	NA	NA	NA	NA	NA	NA
C4_1717516_CACATTTAGCGAAGGG-1	C4_1717516	9764	2870	2.91889	1	CD45-	Fibroblasts	NonImmune	F0_DCN	1Fibroblasts	C4	NA	NA	NA	NA	NA	NA
C4_1717516_CACATTTCAAACTGCT-1	C4_1717516	6812	2583	4.80035	20	CD45-	Fibroblasts	NonImmune	F1_RGS5	20Fibroblasts	C4	NA	NA	NA	NA	NA	NA
C4_1717516_CACATTTCAGCCTTGG-1	C4_1717516	20408	6017	3.13603	9	CD45-	Epithelial cells	NonImmune	E6_VIM	9Epithelial cells	C4	NA	NA	NA	NA	NA	NA
C4_1717516_CACATTTGTACTCGCG-1	C4_1717516	9803	2776	0.367235	1	CD45-	Fibroblasts	NonImmune	F0_DCN	1Fibroblasts	C4	NA	NA	NA	NA	NA	NA
C4_1717516_CACATTTGTGCGAAAC-1	C4_1717516	12379	3071	1.64795	1	CD45-	Fibroblasts	NonImmune	F0_DCN	1Fibroblasts	C4	NA	NA	NA	NA	NA	NA
C4_1717516_CACATTTGTGTGTGCC-1	C4_1717516	7325	2393	3.89078	1	CD45-	Fibroblasts	NonImmune	F0_DCN	1Fibroblasts	C4	NA	NA	NA	NA	NA	NA
C4_1717516_CACATTTTCCCTAACC-1	C4_1717516	3954	1691	3.41426	20	CD45-	Fibroblasts	NonImmune	F1_RGS5	20Fibroblasts	C4	NA	NA	NA	NA	NA	NA
C4_1717516_CACATTTTCCTAGAAC-1	C4_1717516	17464	5157	4.92442	0	CD45-	Epithelial cells	NonImmune	E0_MSLN	0Epithelial cells	C4	NA	NA	NA	NA	NA	NA
C4_1717516_CACATTTTCGTGGGAA-1	C4_1717516	11558	4102	3.59924	1	CD45-	Fibroblasts	NonImmune	F0_DCN	1Fibroblasts	C4	NA	NA	NA	NA	NA	NA
C4_1717516_CACCACTAGCAGGTCA-1	C4_1717516	7154	2618	3.55046	11	CD45-	Fibroblasts	NonImmune	F1_RGS5	11Fibroblasts	C4	NA	NA	NA	NA	NA	NA
C4_1717516_CACCACTAGGCAAAGA-1	C4_1717516	7013	2745	2.89462	11	CD45-	Fibroblasts	NonImmune	F1_RGS5	11Fibroblasts	C4	NA	NA	NA	NA	NA	NA
C4_1717516_CACCACTCATTTCAGG-1	C4_1717516	8376	2836	4.0234	20	CD45-	Fibroblasts	NonImmune	F1_RGS5	20Fibroblasts	C4	NA	NA	NA	NA	NA	NA
C4_1717516_CACCACTGTACCGTAT-1	C4_1717516	3761	1517	4.33395	15	CD45+	Myeloids	NonImmune	M02_Mono FCN1	15Myeloids M1	C4	-0.0859033	-0.218037	-0.22988	-0.101077	-0.229803	0.903316
C4_1717516_CACCACTGTCTCTTTA-1	C4_1717516	2322	1179	4.04823	8	CD45+	T cells	NonImmune	T0_CD8+ GZMK	8Cytotoxic T	C4	NA	NA	NA	NA	NA	NA
C4_1717516_CACCACTTCACATAGC-1	C4_1717516	4507	1937	3.21722	6	CD45+	Myeloids	NonImmune	M01_Macro MRC4	6Myeloids M2	C4	0.00917997	0.717314	-0.368559	-0.0180186	0.580241	-0.2313
C4_1717516_CACCACTTCCGCGCAA-1	C4_1717516	4656	2150	3.97337	18	CD45-	Endothelial cells	NonImmune	F2_VWF	18Endothelial cells	C4	NA	NA	NA	NA	NA	NA
C4_1717516_CACCACTTCCTTGGTC-1	C4_1717516	603	447	3.64842	2	CD45-	Epithelial cells	NonImmune	E2_S100A1	2Epithelial cells	C4	NA	NA	NA	NA	NA	NA
C4_1717516_CACCACTTCTGACCTC-1	C4_1717516	1804	948	3.21508	8	CD45+	T cells	NonImmune	T0_CD8+ GZMK	8Cytotoxic T	C4	NA	NA	NA	NA	NA	NA
C4_1717516_CACCAGGCAACACCCG-1	C4_1717516	5438	2165	2.07797	11	CD45-	Fibroblasts	NonImmune	F1_RGS5	11Fibroblasts	C4	NA	NA	NA	NA	NA	NA
C4_1717516_CACCAGGCACCTATCC-1	C4_1717516	1488	934	4.16667	14	CD45-	Epithelial cells	NonImmune	E3_TUBB	14Epithelial cells	C4	NA	NA	NA	NA	NA	NA
C4_1717516_CACCAGGCAGGGTTAG-1	C4_1717516	6269	2527	2.40868	11	CD45-	Fibroblasts	NonImmune	F1_RGS5	11Fibroblasts	C4	NA	NA	NA	NA	NA	NA
C4_1717516_CACCAGGGTACCGAGA-1	C4_1717516	1299	796	0.692841	2	CD45-	Epithelial cells	NonImmune	E2_S100A1	2Epithelial cells	C4	NA	NA	NA	NA	NA	NA
C4_1717516_CACCAGGGTCAAACTC-1	C4_1717516	7469	2419	2.98567	1	CD45-	Fibroblasts	NonImmune	F0_DCN	1Fibroblasts	C4	NA	NA	NA	NA	NA	NA
C4_1717516_CACCAGGGTCCATGAT-1	C4_1717516	8211	2297	1.70503	1	CD45-	Fibroblasts	NonImmune	F0_DCN	1Fibroblasts	C4	NA	NA	NA	NA	NA	NA
C4_1717516_CACCAGGGTTCGTCTC-1	C4_1717516	2023	973	4.30054	8	CD45+	T cells	NonImmune	T0_CD8+ GZMK	8Cytotoxic T	C4	NA	NA	NA	NA	NA	NA
C4_1717516_CACCAGGGTTTGCATG-1	C4_1717516	6256	2498	3.77238	11	CD45-	Fibroblasts	NonImmune	F1_RGS5	11Fibroblasts	C4	NA	NA	NA	NA	NA	NA
C4_1717516_CACCAGGTCGGTCCGA-1	C4_1717516	10010	3267	3.81618	11	CD45-	Fibroblasts	NonImmune	F1_RGS5	11Fibroblasts	C4	NA	NA	NA	NA	NA	NA
C4_1717516_CACCAGGTCTAGAGTC-1	C4_1717516	1906	1053	0.577125	18	CD45-	Endothelial cells	NonImmune	F2_VWF	18Endothelial cells	C4	NA	NA	NA	NA	NA	NA
C4_1717516_CACCTTGAGGGTTCCC-1	C4_1717516	6071	2145	1.72953	1	CD45-	Fibroblasts	NonImmune	F0_DCN	1Fibroblasts	C4	NA	NA	NA	NA	NA	NA
C4_1717516_CACCTTGCAAAGGCGT-1	C4_1717516	6334	2126	2.19451	1	CD45-	Fibroblasts	NonImmune	F0_DCN	1Fibroblasts	C4	NA	NA	NA	NA	NA	NA
C4_1717516_CACCTTGTCAACACAC-1	C4_1717516	3158	1612	2.53325	11	CD45-	Fibroblasts	NonImmune	F1_RGS5	11Fibroblasts	C4	NA	NA	NA	NA	NA	NA
C4_1717516_CACCTTGTCAGTCCCT-1	C4_1717516	2338	1206	1.96749	20	CD45-	Fibroblasts	NonImmune	F1_RGS5	20Fibroblasts	C4	NA	NA	NA	NA	NA	NA
C4_1717516_CACCTTGTCCTTTCGG-1	C4_1717516	7289	2747	4.37646	1	CD45-	Fibroblasts	NonImmune	F0_DCN	1Fibroblasts	C4	NA	NA	NA	NA	NA	NA
C4_1717516_CACCTTGTCTCGATGA-1	C4_1717516	889	581	1.91226	2	CD45-	Epithelial cells	NonImmune	E2_S100A1	2Epithelial cells	C4	NA	NA	NA	NA	NA	NA
C4_1717516_CACTCCAAGCCTATGT-1	C4_1717516	10300	3157	2.21359	11	CD45-	Fibroblasts	NonImmune	F1_RGS5	11Fibroblasts	C4	NA	NA	NA	NA	NA	NA
C4_1717516_CACTCCAAGTCGTACT-1	C4_1717516	6577	2600	3.64908	1	CD45-	Fibroblasts	NonImmune	F0_DCN	1Fibroblasts	C4	NA	NA	NA	NA	NA	NA
C4_1717516_CACTCCACAATGTAAG-1	C4_1717516	1938	1027	2.32198	2	CD45-	Epithelial cells	NonImmune	E2_S100A1	2Epithelial cells	C4	NA	NA	NA	NA	NA	NA
C4_1717516_CACTCCACACCGGAAA-1	C4_1717516	4814	1726	3.07437	15	CD45+	Myeloids	NonImmune	M04_cDC2 CD1C	15Myeloids M1	C4	0.103265	0.12489	-0.433023	-0.0851007	-0.565316	-0.25445
C4_1717516_CACTCCACACGGATAG-1	C4_1717516	5880	2380	2.39796	11	CD45-	Fibroblasts	NonImmune	F1_RGS5	11Fibroblasts	C4	NA	NA	NA	NA	NA	NA
C4_1717516_CACTCCACATTGGCGC-1	C4_1717516	6019	2206	3.87107	11	CD45-	Fibroblasts	NonImmune	F1_RGS5	11Fibroblasts	C4	NA	NA	NA	NA	NA	NA
C4_1717516_CACTCCAGTGCAGACA-1	C4_1717516	2282	1061	3.15513	10	CD45+	T cells	NonImmune	T1_CD4+ IL7R	10Naive T	C4	NA	NA	NA	NA	NA	NA
C4_1717516_CACTCCAGTGTGCGTC-1	C4_1717516	1578	1011	2.218	8	CD45+	T cells	NonImmune	T0_CD8+ GZMK	8Cytotoxic T	C4	NA	NA	NA	NA	NA	NA
C4_1717516_CAGAATCAGCTAACAA-1	C4_1717516	4218	2011	4.26743	18	CD45-	Endothelial cells	NonImmune	F2_VWF	18Endothelial cells	C4	NA	NA	NA	NA	NA	NA
C4_1717516_CAGAATCAGGCCCTCA-1	C4_1717516	6047	2518	4.15082	18	CD45-	Endothelial cells	NonImmune	F2_VWF	18Endothelial cells	C4	NA	NA	NA	NA	NA	NA
C4_1717516_CAGAATCAGGGTTTCT-1	C4_1717516	15735	3640	0.902447	11	CD45-	Fibroblasts	NonImmune	F1_RGS5	11Fibroblasts	C4	NA	NA	NA	NA	NA	NA
C4_1717516_CAGAATCCAGTTTACG-1	C4_1717516	4138	1805	0.990817	0	CD45-	Epithelial cells	NonImmune	E9_CFAP126	0Epithelial cells	C4	NA	NA	NA	NA	NA	NA
C4_1717516_CAGAATCCATTACCTT-1	C4_1717516	2798	1337	4.68192	5	CD45-	Epithelial cells	NonImmune	E6_VIM	5Epithelial cells	C4	NA	NA	NA	NA	NA	NA
C4_1717516_CAGAATCGTCAAACTC-1	C4_1717516	6361	2595	4.66908	18	CD45-	Endothelial cells	NonImmune	F2_VWF	18Endothelial cells	C4	NA	NA	NA	NA	NA	NA
C4_1717516_CAGAATCGTCCTCCAT-1	C4_1717516	6286	2311	1.09768	1	CD45-	Fibroblasts	NonImmune	F0_DCN	1Fibroblasts	C4	NA	NA	NA	NA	NA	NA
C4_1717516_CAGAGAGCACGGACAA-1	C4_1717516	3271	1470	4.61633	20	CD45-	Fibroblasts	NonImmune	F1_RGS5	20Fibroblasts	C4	NA	NA	NA	NA	NA	NA
C4_1717516_CAGAGAGCACTTCTGC-1	C4_1717516	13673	3750	4.21268	1	CD45-	Fibroblasts	NonImmune	F0_DCN	1Fibroblasts	C4	NA	NA	NA	NA	NA	NA
C4_1717516_CAGAGAGCAGAAGCAC-1	C4_1717516	12472	3276	4.8669	6	CD45+	Myeloids	NonImmune	M01_Macro MRC4	6Myeloids M2	C4	0.142042	0.253406	-0.354946	0.0456452	0.812641	-0.49235
C4_1717516_CAGAGAGGTAGCGCAA-1	C4_1717516	8288	2852	4.72973	1	CD45-	Fibroblasts	NonImmune	F0_DCN	1Fibroblasts	C4	NA	NA	NA	NA	NA	NA
C4_1717516_CAGAGAGGTTATCACG-1	C4_1717516	2900	1396	4.13793	20	CD45-	Fibroblasts	NonImmune	F1_RGS5	20Fibroblasts	C4	NA	NA	NA	NA	NA	NA
C4_1717516_CAGAGAGGTTGTTTGG-1	C4_1717516	5597	2221	3.44828	20	CD45-	Fibroblasts	NonImmune	F1_RGS5	20Fibroblasts	C4	NA	NA	NA	NA	NA	NA
C4_1717516_CAGAGAGTCCAGGGCT-1	C4_1717516	10056	3139	0.94471	1	CD45-	Fibroblasts	NonImmune	F0_DCN	1Fibroblasts	C4	NA	NA	NA	NA	NA	NA
C4_1717516_CAGAGAGTCCTATGTT-1	C4_1717516	7797	2635	4.71976	1	CD45-	Fibroblasts	NonImmune	F0_DCN	1Fibroblasts	C4	NA	NA	NA	NA	NA	NA
C4_1717516_CAGATCAAGAAGATTC-1	C4_1717516	6424	2624	4.81009	11	CD45-	Fibroblasts	NonImmune	F1_RGS5	11Fibroblasts	C4	NA	NA	NA	NA	NA	NA
C4_1717516_CAGATCAAGTAGATGT-1	C4_1717516	7392	2600	4.04491	1	CD45-	Fibroblasts	NonImmune	F0_DCN	1Fibroblasts	C4	NA	NA	NA	NA	NA	NA
C4_1717516_CAGATCAAGTGCTGCC-1	C4_1717516	11317	3423	3.98516	12	NA	unknown	NonImmune	NA	12unknown	C4	NA	NA	NA	NA	NA	NA
C4_1717516_CAGATCACAGCTGCAC-1	C4_1717516	14732	4040	4.69047	6	CD45+	Myeloids	NonImmune	M01_Macro MRC4	6Myeloids M2	C4	0.0841688	0.165302	-0.245837	0.198126	0.967792	-0.316368
C4_1717516_CAGATCACAGTCGATT-1	C4_1717516	7101	2404	3.61921	11	CD45-	Fibroblasts	NonImmune	F1_RGS5	11Fibroblasts	C4	NA	NA	NA	NA	NA	NA
C4_1717516_CAGATCAGTAGCGATG-1	C4_1717516	25600	2134	1.12109	16	CD45+	B cells	NonImmune	B cells	16Plasma B cells	C4	NA	NA	NA	NA	NA	NA
C4_1717516_CAGATCATCACAAACC-1	C4_1717516	712	567	2.10674	17	CD45-	Epithelial cells	NonImmune	E7_MUC46	17Epithelial cells	C4	NA	NA	NA	NA	NA	NA
C4_1717516_CAGATCATCGCGGATC-1	C4_1717516	6539	2205	4.51139	11	CD45-	Fibroblasts	NonImmune	F1_RGS5	11Fibroblasts	C4	NA	NA	NA	NA	NA	NA
C4_1717516_CAGCAGCAGTATCGAA-1	C4_1717516	10101	3159	0.2574	0	CD45-	Epithelial cells	NonImmune	E0_MSLN	0Epithelial cells	C4	NA	NA	NA	NA	NA	NA
C4_1717516_CAGCAGCCAGGCAGTA-1	C4_1717516	11384	3384	2.18728	11	CD45-	Fibroblasts	NonImmune	F1_RGS5	11Fibroblasts	C4	NA	NA	NA	NA	NA	NA
C4_1717516_CAGCAGCCATAAAGGT-1	C4_1717516	8943	3075	1.10701	1	CD45-	Fibroblasts	NonImmune	F0_DCN	1Fibroblasts	C4	NA	NA	NA	NA	NA	NA
C4_1717516_CAGCAGCCATGTAGTC-1	C4_1717516	2210	1260	4.02715	1	CD45-	Fibroblasts	NonImmune	F0_DCN	1Fibroblasts	C4	NA	NA	NA	NA	NA	NA
C4_1717516_CAGCAGCGTAAGTGGC-1	C4_1717516	12400	3461	1.79032	18	CD45-	Endothelial cells	NonImmune	F0_DCN	18Endothelial cells	C4	NA	NA	NA	NA	NA	NA
C4_1717516_CAGCAGCGTGAGCGAT-1	C4_1717516	691	520	2.17077	17	CD45-	Epithelial cells	NonImmune	E7_MUC46	17Epithelial cells	C4	NA	NA	NA	NA	NA	NA
C4_1717516_CAGCAGCGTGCTTCTC-1	C4_1717516	4031	1471	3.37385	12	NA	unknown	NonImmune	NA	12unknown	C4	NA	NA	NA	NA	NA	NA
C4_1717516_CAGCAGCTCAAGATCC-1	C4_1717516	11572	3214	4.27757	1	CD45-	Fibroblasts	NonImmune	F0_DCN	1Fibroblasts	C4	NA	NA	NA	NA	NA	NA
C4_1717516_CAGCATAAGCTAGTGG-1	C4_1717516	9055	2966	0.949752	1	CD45-	Fibroblasts	NonImmune	F0_DCN	1Fibroblasts	C4	NA	NA	NA	NA	NA	NA
C4_1717516_CAGCATAAGGGTCGAT-1	C4_1717516	688	477	3.19767	2	CD45-	Epithelial cells	NonImmune	E2_S100A1	2Epithelial cells	C4	NA	NA	NA	NA	NA	NA
C4_1717516_CAGCATACAAGACACG-1	C4_1717516	4002	1640	4.12294	12	NA	unknown	NonImmune	NA	12unknown	C4	NA	NA	NA	NA	NA	NA
C4_1717516_CAGCATACACAGCGTC-1	C4_1717516	8353	2853	2.56195	18	CD45-	Endothelial cells	NonImmune	F2_VWF	18Endothelial cells	C4	NA	NA	NA	NA	NA	NA
C4_1717516_CAGCATACACGTCAGC-1	C4_1717516	9577	3125	2.8297	1	CD45-	Fibroblasts	NonImmune	F0_DCN	1Fibroblasts	C4	NA	NA	NA	NA	NA	NA
C4_1717516_CAGCATACAGCAGTTT-1	C4_1717516	7765	2757	3.56729	1	CD45-	Fibroblasts	NonImmune	F0_DCN	1Fibroblasts	C4	NA	NA	NA	NA	NA	NA
C4_1717516_CAGCATACATCTCCCA-1	C4_1717516	7266	2736	2.64244	6	CD45+	Myeloids	NonImmune	M03_Mast_proliferative	6Myeloids M2	C4	-0.0172222	0.550324	-0.532505	0.0900416	1.03135	-0.438073
C4_1717516_CAGCATACATTCTCAT-1	C4_1717516	15976	4065	1.20806	1	CD45-	Fibroblasts	NonImmune	F4_RAC2	1Fibroblasts	C4	NA	NA	NA	NA	NA	NA
C4_1717516_CAGCATATCGAATCCA-1	C4_1717516	9499	3084	4.3373	1	CD45-	Fibroblasts	NonImmune	F0_DCN	1Fibroblasts	C4	NA	NA	NA	NA	NA	NA
C4_1717516_CAGCATATCGCCCTTA-1	C4_1717516	6698	2605	3.15019	18	CD45-	Endothelial cells	NonImmune	F2_VWF	18Endothelial cells	C4	NA	NA	NA	NA	NA	NA
C4_1717516_CAGCATATCGGCGCAT-1	C4_1717516	6244	2144	3.13901	1	CD45-	Fibroblasts	NonImmune	F0_DCN	1Fibroblasts	C4	NA	NA	NA	NA	NA	NA
C4_1717516_CAGCATATCTAACTGG-1	C4_1717516	20044	5258	4.55997	11	CD45-	Fibroblasts	NonImmune	F1_RGS5	11Fibroblasts	C4	NA	NA	NA	NA	NA	NA
C4_1717516_CAGCCGAAGATCCTGT-1	C4_1717516	12295	3883	4.7743	18	CD45-	Endothelial cells	NonImmune	F2_VWF	18Endothelial cells	C4	NA	NA	NA	NA	NA	NA
C4_1717516_CAGCCGAAGCTAACTC-1	C4_1717516	4641	2087	4.48179	18	CD45-	Endothelial cells	NonImmune	F2_VWF	18Endothelial cells	C4	NA	NA	NA	NA	NA	NA
C4_1717516_CAGCCGACAAACTGTC-1	C4_1717516	7585	2606	3.62558	20	CD45-	Fibroblasts	NonImmune	F1_RGS5	20Fibroblasts	C4	NA	NA	NA	NA	NA	NA
C4_1717516_CAGCCGACACAAGCCC-1	C4_1717516	6530	2247	3.00153	1	CD45-	Fibroblasts	NonImmune	F0_DCN	1Fibroblasts	C4	NA	NA	NA	NA	NA	NA
C4_1717516_CAGCCGAGTAGCTTGT-1	C4_1717516	5043	1867	4.65992	12	NA	unknown	NonImmune	NA	12unknown	C4	NA	NA	NA	NA	NA	NA
C4_1717516_CAGCCGAGTCGACTAT-1	C4_1717516	7745	2570	1.898	20	CD45-	Fibroblasts	NonImmune	F1_RGS5	20Fibroblasts	C4	NA	NA	NA	NA	NA	NA
C4_1717516_CAGCCGAGTTTGACTG-1	C4_1717516	15469	3853	1.63553	1	CD45-	Fibroblasts	NonImmune	F0_DCN	1Fibroblasts	C4	NA	NA	NA	NA	NA	NA
C4_1717516_CAGCCGATCCGATATG-1	C4_1717516	4209	1774	4.51414	15	CD45+	Myeloids	NonImmune	NA	15Myeloids M1	C4	0.0855383	0.0372382	-0.14871	-0.0466116	-0.614565	1.16593
C4_1717516_CAGCGACAGATCGATA-1	C4_1717516	7861	2610	1.17033	11	CD45-	Fibroblasts	NonImmune	F1_RGS5	11Fibroblasts	C4	NA	NA	NA	NA	NA	NA
C4_1717516_CAGCGACAGTCAAGGC-1	C4_1717516	7865	2523	3.71265	6	CD45+	Myeloids	NonImmune	M01_Macro MRC4	6Myeloids M2	C4	-0.0740291	0.876956	-0.261619	-0.0771941	1.51788	-0.497465
C4_1717516_CAGCGACCATACGCTA-1	C4_1717516	6418	1974	3.13182	6	CD45+	Myeloids	NonImmune	NA	6Myeloids M2	C4	-0.0391079	1.7087	-0.40088	-0.0926213	1.97428	-0.460353
C4_1717516_CAGCGACCATATGAGA-1	C4_1717516	3704	1704	4.26566	1	CD45-	Fibroblasts	NonImmune	F0_DCN	1Fibroblasts	C4	NA	NA	NA	NA	NA	NA
C4_1717516_CAGCGACGTTCCAACA-1	C4_1717516	3879	1691	2.88734	18	CD45-	Endothelial cells	NonImmune	F2_VWF	18Endothelial cells	C4	NA	NA	NA	NA	NA	NA
C4_1717516_CAGCGACTCAACCATG-1	C4_1717516	6633	927	3.67858	16	CD45+	B cells	NonImmune	B cells	16Plasma B cells	C4	NA	NA	NA	NA	NA	NA
C4_1717516_CAGCGACTCAGAGACG-1	C4_1717516	13873	4370	3.62575	11	CD45-	Fibroblasts	NonImmune	F1_RGS5	11Fibroblasts	C4	NA	NA	NA	NA	NA	NA
C4_1717516_CAGCGACTCAGAGCTT-1	C4_1717516	1398	831	1.07296	2	CD45-	Epithelial cells	NonImmune	E2_S100A1	2Epithelial cells	C4	NA	NA	NA	NA	NA	NA
C4_1717516_CAGCGACTCAGCGACC-1	C4_1717516	3648	1654	2.08333	11	CD45-	Fibroblasts	NonImmune	F1_RGS5	11Fibroblasts	C4	NA	NA	NA	NA	NA	NA
C4_1717516_CAGCGACTCCTAGTGA-1	C4_1717516	7755	2817	1.36686	1	CD45-	Fibroblasts	NonImmune	F0_DCN	1Fibroblasts	C4	NA	NA	NA	NA	NA	NA
C4_1717516_CAGCTAAAGACGCACA-1	C4_1717516	12800	3412	2.32812	1	CD45-	Fibroblasts	NonImmune	F0_DCN	1Fibroblasts	C4	NA	NA	NA	NA	NA	NA
C4_1717516_CAGCTAAAGGCTACGA-1	C4_1717516	4988	1987	2.7065	1	CD45-	Fibroblasts	NonImmune	F0_DCN	1Fibroblasts	C4	NA	NA	NA	NA	NA	NA
C4_1717516_CAGCTAACACGAGAGT-1	C4_1717516	2009	1066	4.03186	20	CD45-	Fibroblasts	NonImmune	F1_RGS5	20Fibroblasts	C4	NA	NA	NA	NA	NA	NA
C4_1717516_CAGCTAAGTCAGATAA-1	C4_1717516	3947	1473	3.47099	20	CD45-	Fibroblasts	NonImmune	F1_RGS5	20Fibroblasts	C4	NA	NA	NA	NA	NA	NA
C4_1717516_CAGCTAAGTCGCGAAA-1	C4_1717516	6444	2459	3.75543	18	CD45-	Endothelial cells	NonImmune	F2_VWF	18Endothelial cells	C4	NA	NA	NA	NA	NA	NA
C4_1717516_CAGCTAAGTGCAGACA-1	C4_1717516	9369	3216	2.79646	1	CD45-	Fibroblasts	NonImmune	F0_DCN	1Fibroblasts	C4	NA	NA	NA	NA	NA	NA
C4_1717516_CAGCTAAGTGTCGCTG-1	C4_1717516	4036	1745	2.22993	11	CD45-	Fibroblasts	NonImmune	F1_RGS5	11Fibroblasts	C4	NA	NA	NA	NA	NA	NA
C4_1717516_CAGCTAATCCGTAGTA-1	C4_1717516	3989	1841	4.31186	1	CD45-	Fibroblasts	NonImmune	F0_DCN	1Fibroblasts	C4	NA	NA	NA	NA	NA	NA
C4_1717516_CAGCTGGAGGCCATAG-1	C4_1717516	4387	1901	3.28243	20	CD45-	Fibroblasts	NonImmune	F1_RGS5	20Fibroblasts	C4	NA	NA	NA	NA	NA	NA
C4_1717516_CAGCTGGAGTGGTCCC-1	C4_1717516	3504	1354	1.59817	20	CD45-	Fibroblasts	NonImmune	F1_RGS5	20Fibroblasts	C4	NA	NA	NA	NA	NA	NA
C4_1717516_CAGCTGGAGTTATCGC-1	C4_1717516	5791	2224	1.1397	1	CD45-	Fibroblasts	NonImmune	F0_DCN	1Fibroblasts	C4	NA	NA	NA	NA	NA	NA
C4_1717516_CAGCTGGCAAGACACG-1	C4_1717516	5452	2164	4.47542	12	NA	unknown	NonImmune	NA	12unknown	C4	NA	NA	NA	NA	NA	NA
C4_1717516_CAGCTGGCAGCTATTG-1	C4_1717516	4086	1630	1.1258	20	CD45-	Fibroblasts	NonImmune	F1_RGS5	20Fibroblasts	C4	NA	NA	NA	NA	NA	NA
C4_1717516_CAGCTGGGTTTGACTG-1	C4_1717516	5474	2181	0.529777	1	CD45-	Fibroblasts	NonImmune	F0_DCN	1Fibroblasts	C4	NA	NA	NA	NA	NA	NA
C4_1717516_CAGCTGGTCACATGCA-1	C4_1717516	5973	2242	0.184162	20	CD45-	Fibroblasts	NonImmune	F1_RGS5	20Fibroblasts	C4	NA	NA	NA	NA	NA	NA
C4_1717516_CAGCTGGTCATCATTC-1	C4_1717516	7911	2986	1.31463	11	CD45-	Fibroblasts	NonImmune	F1_RGS5	11Fibroblasts	C4	NA	NA	NA	NA	NA	NA
C4_1717516_CAGCTGGTCGCCTGAG-1	C4_1717516	13955	3545	2.94518	11	CD45-	Fibroblasts	NonImmune	F1_RGS5	11Fibroblasts	C4	NA	NA	NA	NA	NA	NA
C4_1717516_CAGCTGGTCGGCGCAT-1	C4_1717516	4242	1729	4.78548	15	CD45+	Myeloids	NonImmune	M02_Mono FCN1	15Myeloids M1	C4	-0.158133	-0.557445	-0.421251	-0.108362	-0.61793	-0.156558
C4_1717516_CAGCTGGTCTGAAAGA-1	C4_1717516	1275	769	3.05882	8	CD45+	T cells	NonImmune	T0_CD8+ GZMK	8Cytotoxic T	C4	NA	NA	NA	NA	NA	NA
C4_1717516_CAGGTGCAGCCGTCGT-1	C4_1717516	10564	2923	1.04127	1	CD45-	Fibroblasts	NonImmune	F0_DCN	1Fibroblasts	C4	NA	NA	NA	NA	NA	NA
C4_1717516_CAGGTGCAGCGTAGTG-1	C4_1717516	4200	1708	4.97619	20	CD45-	Fibroblasts	NonImmune	F1_RGS5	20Fibroblasts	C4	NA	NA	NA	NA	NA	NA
C4_1717516_CAGGTGCGTAACGACG-1	C4_1717516	933	582	4.50161	19	CD45+	T cells	NonImmune	T3_NKT	19Cytotoxic T NK T	C4	NA	NA	NA	NA	NA	NA
C4_1717516_CAGGTGCGTACTTCTT-1	C4_1717516	4624	2075	0.367647	2	CD45-	Epithelial cells	NonImmune	E2_S100A1	2Epithelial cells	C4	NA	NA	NA	NA	NA	NA
C4_1717516_CAGGTGCGTTTCCACC-1	C4_1717516	3047	1432	4.1024	20	CD45-	Fibroblasts	NonImmune	F1_RGS5	20Fibroblasts	C4	NA	NA	NA	NA	NA	NA
C4_1717516_CAGGTGCGTTTGTTGG-1	C4_1717516	2277	1186	4.21607	19	CD45+	T cells	NonImmune	T3_NKT	19Cytotoxic T NK T	C4	NA	NA	NA	NA	NA	NA
C4_1717516_CAGGTGCTCCACGAAT-1	C4_1717516	7148	2417	0.363738	1	CD45-	Fibroblasts	NonImmune	F0_DCN	1Fibroblasts	C4	NA	NA	NA	NA	NA	NA
C4_1717516_CAGTAACAGAACAACT-1	C4_1717516	14335	4054	2.49041	11	CD45-	Fibroblasts	NonImmune	F1_RGS5	11Fibroblasts	C4	NA	NA	NA	NA	NA	NA
C4_1717516_CAGTAACAGATAGCAT-1	C4_1717516	3773	1488	2.86244	15	CD45+	Myeloids	NonImmune	M02_Mono FCN1	15Myeloids M1	C4	-0.164126	-0.160832	-0.184665	-0.0329376	-0.555951	-0.175922
C4_1717516_CAGTAACAGATGCGAC-1	C4_1717516	9105	3260	4.26139	18	CD45-	Endothelial cells	NonImmune	F2_VWF	18Endothelial cells	C4	NA	NA	NA	NA	NA	NA
C4_1717516_CAGTAACAGCGTGAAC-1	C4_1717516	13551	4155	4.51627	1	CD45-	Fibroblasts	NonImmune	F0_DCN	1Fibroblasts	C4	NA	NA	NA	NA	NA	NA
C4_1717516_CAGTAACCAATGCCAT-1	C4_1717516	8338	2822	4.6414	18	CD45-	Endothelial cells	NonImmune	F2_VWF	18Endothelial cells	C4	NA	NA	NA	NA	NA	NA
C4_1717516_CAGTAACCAGACGCCT-1	C4_1717516	12178	3198	2.06931	1	CD45-	Fibroblasts	NonImmune	F0_DCN	1Fibroblasts	C4	NA	NA	NA	NA	NA	NA
C4_1717516_CAGTAACCAGTCGATT-1	C4_1717516	4537	1868	0.859599	20	CD45-	Fibroblasts	NonImmune	F1_RGS5	20Fibroblasts	C4	NA	NA	NA	NA	NA	NA
C4_1717516_CAGTAACCATAGGATA-1	C4_1717516	10857	2900	3.06715	1	CD45-	Fibroblasts	NonImmune	F0_DCN	1Fibroblasts	C4	NA	NA	NA	NA	NA	NA
C4_1717516_CAGTAACCATCCGCGA-1	C4_1717516	9030	2702	1.68328	1	CD45-	Fibroblasts	NonImmune	F0_DCN	1Fibroblasts	C4	NA	NA	NA	NA	NA	NA
C4_1717516_CAGTAACGTCGGCTCA-1	C4_1717516	9473	2581	3.82139	15	CD45+	Myeloids	NonImmune	M04_cDC2 CD1C	15Myeloids M1	C4	-0.12564	-0.586891	-0.18989	-0.248385	-0.652942	-0.517768
C4_1717516_CAGTAACTCACCTCGT-1	C4_1717516	2754	1376	3.99419	6	CD45+	Myeloids	NonImmune	M01_Macro MRC4	6Myeloids M2	C4	0.13392	1.52164	-0.0448341	0.129858	1.25218	-0.285401
C4_1717516_CAGTAACTCAGCATGT-1	C4_1717516	9310	3134	3.2116	11	CD45-	Fibroblasts	NonImmune	F0_DCN	11Fibroblasts	C4	NA	NA	NA	NA	NA	NA
C4_1717516_CAGTAACTCGGCTACG-1	C4_1717516	10758	1064	0.808701	16	CD45+	B cells	NonImmune	B cells	16Plasma B cells	C4	NA	NA	NA	NA	NA	NA
C4_1717516_CAGTAACTCTCAAACG-1	C4_1717516	2449	1261	3.26664	21	CD45+	T cells	NonImmune	T2_CD4+ FOXP3	21Regulatory T	C4	NA	NA	NA	NA	NA	NA
C4_1717516_CAGTCCTCACATCTTT-1	C4_1717516	9923	3077	3.05351	1	CD45-	Fibroblasts	NonImmune	F0_DCN	1Fibroblasts	C4	NA	NA	NA	NA	NA	NA
C4_1717516_CAGTCCTGTCAGAGGT-1	C4_1717516	8257	2909	4.92915	1	CD45-	Fibroblasts	NonImmune	F0_DCN	1Fibroblasts	C4	NA	NA	NA	NA	NA	NA
C4_1717516_CAGTCCTTCGATCCCT-1	C4_1717516	4576	1859	4.1521	1	CD45-	Fibroblasts	NonImmune	F0_DCN	1Fibroblasts	C4	NA	NA	NA	NA	NA	NA
C4_1717516_CATATGGAGCACCGTC-1	C4_1717516	4030	1757	2.38213	1	CD45-	Fibroblasts	NonImmune	F0_DCN	1Fibroblasts	C4	NA	NA	NA	NA	NA	NA
C4_1717516_CATATGGAGCCAGTAG-1	C4_1717516	3371	1483	3.38179	20	CD45-	Fibroblasts	NonImmune	F1_RGS5	20Fibroblasts	C4	NA	NA	NA	NA	NA	NA
C4_1717516_CATATGGAGCGATTCT-1	C4_1717516	11533	3199	4.69089	1	CD45-	Fibroblasts	NonImmune	F0_DCN	1Fibroblasts	C4	NA	NA	NA	NA	NA	NA
C4_1717516_CATATGGAGTGGTAGC-1	C4_1717516	6778	2744	4.86869	1	CD45-	Fibroblasts	NonImmune	F4_RAC2	1Fibroblasts	C4	NA	NA	NA	NA	NA	NA
C4_1717516_CATATGGCAAGCCATT-1	C4_1717516	4612	1903	2.21162	11	CD45-	Fibroblasts	NonImmune	F0_DCN	11Fibroblasts	C4	NA	NA	NA	NA	NA	NA
C4_1717516_CATATGGGTCGTTGTA-1	C4_1717516	523	345	1.33843	6	CD45+	Myeloids	NonImmune	NA	6Myeloids M2	C4	0.0139361	0.698687	-0.23746	0.0298596	1.25086	0.114305
C4_1717516_CATATGGGTTCCATGA-1	C4_1717516	2536	1304	4.49527	18	CD45-	Endothelial cells	NonImmune	F2_VWF	18Endothelial cells	C4	NA	NA	NA	NA	NA	NA
C4_1717516_CATATGGGTTCCCTTG-1	C4_1717516	3912	1678	1.50818	1	CD45-	Fibroblasts	NonImmune	F0_DCN	1Fibroblasts	C4	NA	NA	NA	NA	NA	NA
C4_1717516_CATATGGTCAAGGCTT-1	C4_1717516	3411	1474	4.66139	20	CD45-	Fibroblasts	NonImmune	F1_RGS5	20Fibroblasts	C4	NA	NA	NA	NA	NA	NA
C4_1717516_CATATGGTCATGCTCC-1	C4_1717516	3988	1757	3.68606	11	CD45-	Fibroblasts	NonImmune	F1_RGS5	11Fibroblasts	C4	NA	NA	NA	NA	NA	NA
C4_1717516_CATATGGTCGCCCTTA-1	C4_1717516	5615	2030	4.66607	1	CD45-	Fibroblasts	NonImmune	F0_DCN	1Fibroblasts	C4	NA	NA	NA	NA	NA	NA
C4_1717516_CATATGGTCGTATCAG-1	C4_1717516	2640	1353	3.63636	12	NA	unknown	NonImmune	NA	12unknown	C4	NA	NA	NA	NA	NA	NA
C4_1717516_CATATGGTCTCGAGTA-1	C4_1717516	8009	2987	3.27132	31	CD45-	Fibroblasts	NonImmune	F5_TYROBP	31Fibroblasts	C4	NA	NA	NA	NA	NA	NA
C4_1717516_CATATTCAGCTAGCCC-1	C4_1717516	1605	880	3.92523	8	CD45+	T cells	NonImmune	T0_CD8+ GZMK	8Cytotoxic T	C4	NA	NA	NA	NA	NA	NA
C4_1717516_CATATTCAGTAATCCC-1	C4_1717516	1166	705	1.97256	8	CD45+	T cells	NonImmune	T6_CD8+ SLP1	8Cytotoxic T	C4	NA	NA	NA	NA	NA	NA
C4_1717516_CATATTCAGTGAACGC-1	C4_1717516	823	502	4.37424	10	CD45+	T cells	NonImmune	T1_CD4+ IL7R	10Naive T	C4	NA	NA	NA	NA	NA	NA
C4_1717516_CATATTCCAACTTGAC-1	C4_1717516	1509	784	3.71107	10	CD45+	T cells	NonImmune	T1_CD4+ IL7R	10Naive T	C4	NA	NA	NA	NA	NA	NA
C4_1717516_CATATTCTCCAAATGC-1	C4_1717516	10772	3618	2.68288	18	CD45-	Endothelial cells	NonImmune	F2_VWF	18Endothelial cells	C4	NA	NA	NA	NA	NA	NA
C4_1717516_CATATTCTCCAGATCA-1	C4_1717516	12601	3904	3.49179	18	CD45-	Endothelial cells	NonImmune	F2_VWF	18Endothelial cells	C4	NA	NA	NA	NA	NA	NA
C4_1717516_CATATTCTCGTCGTTC-1	C4_1717516	3632	1191	4.92841	4	CD45+	Myeloids	NonImmune	M01_Macro MRC4	4Myeloids M2	C4	0.181204	-0.467022	0.0971493	0.149448	0.298659	-0.0176866
C4_1717516_CATCAAGAGAGTCGGT-1	C4_1717516	4546	1651	3.16762	20	CD45-	Fibroblasts	NonImmune	F1_RGS5	20Fibroblasts	C4	NA	NA	NA	NA	NA	NA
C4_1717516_CATCAAGAGCCTCGTG-1	C4_1717516	10184	3353	2.04242	18	CD45-	Endothelial cells	NonImmune	F2_VWF	18Endothelial cells	C4	NA	NA	NA	NA	NA	NA
C4_1717516_CATCAAGAGCTCAACT-1	C4_1717516	7508	2698	3.83591	20	CD45-	Fibroblasts	NonImmune	F1_RGS5	20Fibroblasts	C4	NA	NA	NA	NA	NA	NA
C4_1717516_CATCAAGAGGACAGAA-1	C4_1717516	5929	2355	1.80469	20	CD45-	Fibroblasts	NonImmune	F1_RGS5	20Fibroblasts	C4	NA	NA	NA	NA	NA	NA
C4_1717516_CATCAAGCAATGTTGC-1	C4_1717516	20793	1785	0.471312	16	CD45+	B cells	NonImmune	B cells	16Plasma B cells	C4	NA	NA	NA	NA	NA	NA
C4_1717516_CATCAAGCATGGTCAT-1	C4_1717516	8888	3302	4.62421	18	CD45-	Endothelial cells	NonImmune	F2_VWF	18Endothelial cells	C4	NA	NA	NA	NA	NA	NA
C4_1717516_CATCAAGGTCGTTGTA-1	C4_1717516	1343	776	2.75503	8	CD45+	T cells	NonImmune	T0_CD8+ GZMK	8Cytotoxic T	C4	NA	NA	NA	NA	NA	NA
C4_1717516_CATCAAGGTGTGCGTC-1	C4_1717516	8244	3103	2.87482	18	CD45-	Endothelial cells	NonImmune	F2_VWF	18Endothelial cells	C4	NA	NA	NA	NA	NA	NA
C4_1717516_CATCAAGGTTCTCATT-1	C4_1717516	1203	715	3.99002	10	CD45+	T cells	NonImmune	T1_CD4+ IL7R	10Naive T	C4	NA	NA	NA	NA	NA	NA
C4_1717516_CATCAAGTCACCACCT-1	C4_1717516	1796	1081	0.835189	7	CD45-	Epithelial cells	NonImmune	E0_MSLN	7Epithelial cells	C4	NA	NA	NA	NA	NA	NA
C4_1717516_CATCAAGTCCCGGATG-1	C4_1717516	4788	1900	4.11445	11	CD45-	Fibroblasts	NonImmune	F1_RGS5	11Fibroblasts	C4	NA	NA	NA	NA	NA	NA
C4_1717516_CATCAAGTCCCTGACT-1	C4_1717516	4514	1875	4.63004	20	CD45-	Fibroblasts	NonImmune	F1_RGS5	20Fibroblasts	C4	NA	NA	NA	NA	NA	NA
C4_1717516_CATCAAGTCGCGCCAA-1	C4_1717516	1772	980	4.62754	18	CD45-	Endothelial cells	NonImmune	F1_RGS5	18Endothelial cells	C4	NA	NA	NA	NA	NA	NA
C4_1717516_CATCAGAAGAGTAATC-1	C4_1717516	4801	1959	4.89481	1	CD45-	Fibroblasts	NonImmune	F0_DCN	1Fibroblasts	C4	NA	NA	NA	NA	NA	NA
C4_1717516_CATCAGACACAGCCCA-1	C4_1717516	1765	1108	4.30595	18	CD45-	Endothelial cells	NonImmune	F2_VWF	18Endothelial cells	C4	NA	NA	NA	NA	NA	NA
C4_1717516_CATCAGAGTAACGTTC-1	C4_1717516	4369	1623	0.869764	1	CD45-	Fibroblasts	NonImmune	F0_DCN	1Fibroblasts	C4	NA	NA	NA	NA	NA	NA
C4_1717516_CATCAGAGTCACAAGG-1	C4_1717516	17223	4125	0.238054	1	CD45-	Fibroblasts	NonImmune	F0_DCN	1Fibroblasts	C4	NA	NA	NA	NA	NA	NA
C4_1717516_CATCCACAGGCCCTCA-1	C4_1717516	3522	1519	4.14537	11	CD45-	Fibroblasts	NonImmune	F1_RGS5	11Fibroblasts	C4	NA	NA	NA	NA	NA	NA
C4_1717516_CATCCACTCCAAGTAC-1	C4_1717516	2855	1193	0.56042	18	CD45-	Endothelial cells	NonImmune	F2_VWF	18Endothelial cells	C4	NA	NA	NA	NA	NA	NA
C4_1717516_CATCCACTCTGATTCT-1	C4_1717516	2067	1236	4.35414	20	CD45-	Fibroblasts	NonImmune	F1_RGS5	20Fibroblasts	C4	NA	NA	NA	NA	NA	NA
C4_1717516_CATCGAAAGATGAGAG-1	C4_1717516	7805	2932	2.75464	11	CD45-	Fibroblasts	NonImmune	F1_RGS5	11Fibroblasts	C4	NA	NA	NA	NA	NA	NA
C4_1717516_CATCGAAAGGCTAGAC-1	C4_1717516	14797	4039	3.07495	1	CD45-	Fibroblasts	NonImmune	F0_DCN	1Fibroblasts	C4	NA	NA	NA	NA	NA	NA
C4_1717516_CATCGAAAGTGGCACA-1	C4_1717516	16963	4155	2.22248	1	CD45-	Fibroblasts	NonImmune	F0_DCN	1Fibroblasts	C4	NA	NA	NA	NA	NA	NA
C4_1717516_CATCGAACAGATCGGA-1	C4_1717516	14187	3370	1.41679	1	CD45-	Fibroblasts	NonImmune	F0_DCN	1Fibroblasts	C4	NA	NA	NA	NA	NA	NA
C4_1717516_CATCGAACATTTGCTT-1	C4_1717516	2726	1372	4.51211	18	CD45-	Endothelial cells	NonImmune	F2_VWF	18Endothelial cells	C4	NA	NA	NA	NA	NA	NA
C4_1717516_CATCGAAGTCAACATC-1	C4_1717516	4009	1583	4.93889	2	CD45-	Epithelial cells	NonImmune	E2_S100A1	2Epithelial cells	C4	NA	NA	NA	NA	NA	NA
C4_1717516_CATCGAAGTCTTGATG-1	C4_1717516	5715	2191	2.71216	12	NA	unknown	NonImmune	NA	12unknown	C4	NA	NA	NA	NA	NA	NA
C4_1717516_CATCGAAGTGATAAGT-1	C4_1717516	9536	2706	4.16317	12	NA	unknown	NonImmune	NA	12unknown	C4	NA	NA	NA	NA	NA	NA
C4_1717516_CATCGAAGTGCCTTGG-1	C4_1717516	1596	881	3.63409	2	CD45-	Epithelial cells	NonImmune	E9_CFAP126	2Epithelial cells	C4	NA	NA	NA	NA	NA	NA
C4_1717516_CATCGAAGTGGAAAGA-1	C4_1717516	2717	1521	2.72359	1	CD45-	Fibroblasts	NonImmune	F0_DCN	1Fibroblasts	C4	NA	NA	NA	NA	NA	NA
C4_1717516_CATCGAAGTTCGAATC-1	C4_1717516	8524	2800	1.3374	1	CD45-	Fibroblasts	NonImmune	F0_DCN	1Fibroblasts	C4	NA	NA	NA	NA	NA	NA
C4_1717516_CATCGAATCAATCACG-1	C4_1717516	2559	1270	4.5721	11	CD45-	Fibroblasts	NonImmune	F1_RGS5	11Fibroblasts	C4	NA	NA	NA	NA	NA	NA
C4_1717516_CATCGAATCATATCGG-1	C4_1717516	7402	3216	4.56633	11	CD45-	Fibroblasts	NonImmune	F1_RGS5	11Fibroblasts	C4	NA	NA	NA	NA	NA	NA
C4_1717516_CATCGAATCCAAACTG-1	C4_1717516	7685	2955	4.51529	11	CD45-	Fibroblasts	NonImmune	F1_RGS5	11Fibroblasts	C4	NA	NA	NA	NA	NA	NA
C4_1717516_CATCGAATCGTAGGAG-1	C4_1717516	15047	4264	1.5219	18	CD45-	Endothelial cells	NonImmune	F2_VWF	18Endothelial cells	C4	NA	NA	NA	NA	NA	NA
C4_1717516_CATCGGGAGGGTCTCC-1	C4_1717516	2380	1191	2.60504	20	CD45-	Fibroblasts	NonImmune	F1_RGS5	20Fibroblasts	C4	NA	NA	NA	NA	NA	NA
C4_1717516_CATCGGGAGTGTGGCA-1	C4_1717516	5755	2263	1.96351	9	CD45-	Epithelial cells	NonImmune	E6_VIM	9Epithelial cells	C4	NA	NA	NA	NA	NA	NA
C4_1717516_CATCGGGCACCGGAAA-1	C4_1717516	8446	2919	4.08477	11	CD45-	Fibroblasts	NonImmune	F1_RGS5	11Fibroblasts	C4	NA	NA	NA	NA	NA	NA
C4_1717516_CATCGGGGTCCTGCTT-1	C4_1717516	11658	3282	3.56837	11	CD45-	Fibroblasts	NonImmune	F1_RGS5	11Fibroblasts	C4	NA	NA	NA	NA	NA	NA
C4_1717516_CATCGGGTCTTCGAGA-1	C4_1717516	25640	6159	2.72621	7	CD45-	Epithelial cells	NonImmune	E0_MSLN	7Epithelial cells	C4	NA	NA	NA	NA	NA	NA
C4_1717516_CATGACAAGACACTAA-1	C4_1717516	8025	3104	2.95327	11	CD45-	Fibroblasts	NonImmune	F1_RGS5	11Fibroblasts	C4	NA	NA	NA	NA	NA	NA
C4_1717516_CATGACAAGGCTATCT-1	C4_1717516	1367	826	4.68178	21	CD45+	T cells	NonImmune	T2_CD4+ FOXP3	21Regulatory T	C4	NA	NA	NA	NA	NA	NA
C4_1717516_CATGACACAAATTGCC-1	C4_1717516	10343	2845	2.74582	1	CD45-	Fibroblasts	NonImmune	F0_DCN	1Fibroblasts	C4	NA	NA	NA	NA	NA	NA
C4_1717516_CATGACACACACTGCG-1	C4_1717516	7756	2478	0.502837	1	CD45-	Fibroblasts	NonImmune	F0_DCN	1Fibroblasts	C4	NA	NA	NA	NA	NA	NA
C4_1717516_CATGACACATGCTGGC-1	C4_1717516	11637	3579	2.35456	12	NA	unknown	NonImmune	NA	12unknown	C4	NA	NA	NA	NA	NA	NA
C4_1717516_CATGACAGTGAGCGAT-1	C4_1717516	6430	2173	1.99067	20	CD45-	Fibroblasts	NonImmune	F1_RGS5	20Fibroblasts	C4	NA	NA	NA	NA	NA	NA
C4_1717516_CATGACAGTTAGTGGG-1	C4_1717516	3166	1460	4.1693	19	CD45+	T cells	NonImmune	T3_NKT	19Cytotoxic T NK T	C4	NA	NA	NA	NA	NA	NA
C4_1717516_CATGACAGTTGCTCCT-1	C4_1717516	6501	2217	3.21489	11	CD45-	Fibroblasts	NonImmune	F1_RGS5	11Fibroblasts	C4	NA	NA	NA	NA	NA	NA
C4_1717516_CATGACATCGCCAAAT-1	C4_1717516	4832	1979	1.51076	20	CD45-	Fibroblasts	NonImmune	F1_RGS5	20Fibroblasts	C4	NA	NA	NA	NA	NA	NA
C4_1717516_CATGACATCTCGGACG-1	C4_1717516	5254	2044	4.98668	20	CD45-	Fibroblasts	NonImmune	F1_RGS5	20Fibroblasts	C4	NA	NA	NA	NA	NA	NA
C4_1717516_CATGACATCTGATACG-1	C4_1717516	2401	1127	0.541441	7	CD45-	Epithelial cells	NonImmune	E3_TUBB	7Epithelial cells	C4	NA	NA	NA	NA	NA	NA
C4_1717516_CATGACATCTGCCAGG-1	C4_1717516	2472	1308	4.20712	20	CD45-	Fibroblasts	NonImmune	F1_RGS5	20Fibroblasts	C4	NA	NA	NA	NA	NA	NA
C4_1717516_CATGCCTCATATGCTG-1	C4_1717516	3152	1554	4.37817	18	CD45-	Endothelial cells	NonImmune	F2_VWF	18Endothelial cells	C4	NA	NA	NA	NA	NA	NA
C4_1717516_CATGCCTCATGCTAGT-1	C4_1717516	12629	3224	2.37548	11	CD45-	Fibroblasts	NonImmune	F1_RGS5	11Fibroblasts	C4	NA	NA	NA	NA	NA	NA
C4_1717516_CATGCCTGTAAAGTCA-1	C4_1717516	8429	2665	1.23384	1	CD45-	Fibroblasts	NonImmune	F0_DCN	1Fibroblasts	C4	NA	NA	NA	NA	NA	NA
C4_1717516_CATGCCTGTAGTACCT-1	C4_1717516	4381	1903	1.87172	11	CD45-	Fibroblasts	NonImmune	F1_RGS5	11Fibroblasts	C4	NA	NA	NA	NA	NA	NA
C4_1717516_CATGCCTGTCGCTTTC-1	C4_1717516	1270	734	2.3622	8	CD45+	T cells	NonImmune	T0_CD8+ GZMK	8Cytotoxic T	C4	NA	NA	NA	NA	NA	NA
C4_1717516_CATGCCTGTCTGGTCG-1	C4_1717516	3056	1638	2.58508	22	CD45+	T cells	NonImmune	T4_CD8+ LAG3	22Exhausted T	C4	NA	NA	NA	NA	NA	NA
C4_1717516_CATGCCTGTTTGACAC-1	C4_1717516	20973	1646	1.54484	16	CD45+	B cells	NonImmune	B cells	16Plasma B cells	C4	NA	NA	NA	NA	NA	NA
C4_1717516_CATGCCTTCTACTCAT-1	C4_1717516	11206	3359	3.98893	11	CD45-	Fibroblasts	NonImmune	F1_RGS5	11Fibroblasts	C4	NA	NA	NA	NA	NA	NA
C4_1717516_CATGGCGAGATATGCA-1	C4_1717516	10432	3050	4.54371	4	CD45+	Myeloids	NonImmune	NA	4Myeloids M2	C4	-0.0484644	0.561996	-0.507879	0.072176	1.42475	-0.574415
C4_1717516_CATGGCGAGGGTTCCC-1	C4_1717516	11492	3555	4.67282	11	CD45-	Fibroblasts	NonImmune	F3_A2M	11Fibroblasts	C4	NA	NA	NA	NA	NA	NA
C4_1717516_CATGGCGCACAACGCC-1	C4_1717516	5485	2118	4.06563	1	CD45-	Fibroblasts	NonImmune	F0_DCN	1Fibroblasts	C4	NA	NA	NA	NA	NA	NA
C4_1717516_CATGGCGCATATACGC-1	C4_1717516	5668	2070	2.02893	1	CD45-	Fibroblasts	NonImmune	F0_DCN	1Fibroblasts	C4	NA	NA	NA	NA	NA	NA
C4_1717516_CATGGCGGTCTGGAGA-1	C4_1717516	17591	4332	4.00205	1	CD45-	Fibroblasts	NonImmune	F0_DCN	1Fibroblasts	C4	NA	NA	NA	NA	NA	NA
C4_1717516_CATTATCCAATGGAAT-1	C4_1717516	4897	1985	1.79702	1	CD45-	Fibroblasts	NonImmune	F0_DCN	1Fibroblasts	C4	NA	NA	NA	NA	NA	NA
C4_1717516_CATTATCCACGTCAGC-1	C4_1717516	12176	2993	1.87254	4	CD45+	Myeloids	NonImmune	NA	4Myeloids M2	C4	0.0427963	0.504735	-0.348981	0.283874	1.14659	-0.593506
C4_1717516_CATTATCGTAAACACA-1	C4_1717516	1542	868	1.62127	12	NA	unknown	NonImmune	NA	12unknown	C4	NA	NA	NA	NA	NA	NA
C4_1717516_CATTATCGTTAAAGTG-1	C4_1717516	6116	2630	3.46632	18	CD45-	Endothelial cells	NonImmune	F2_VWF	18Endothelial cells	C4	NA	NA	NA	NA	NA	NA
C4_1717516_CATTATCTCCTAGAAC-1	C4_1717516	4995	1758	0.4004	1	CD45-	Fibroblasts	NonImmune	F0_DCN	1Fibroblasts	C4	NA	NA	NA	NA	NA	NA
C4_1717516_CATTCGCAGGACGAAA-1	C4_1717516	26813	6186	1.09648	0	CD45-	Epithelial cells	NonImmune	E0_MSLN	0Epithelial cells	C4	NA	NA	NA	NA	NA	NA
C4_1717516_CATTCGCAGGGAGTAA-1	C4_1717516	5890	2293	2.1562	11	CD45-	Fibroblasts	NonImmune	F1_RGS5	11Fibroblasts	C4	NA	NA	NA	NA	NA	NA
C4_1717516_CATTCGCAGGGCACTA-1	C4_1717516	1935	1101	3.0491	5	CD45-	Epithelial cells	NonImmune	E6_VIM	5Epithelial cells	C4	NA	NA	NA	NA	NA	NA
C4_1717516_CATTCGCCAACCGCCA-1	C4_1717516	6609	2213	4.40309	1	CD45-	Fibroblasts	NonImmune	F0_DCN	1Fibroblasts	C4	NA	NA	NA	NA	NA	NA
C4_1717516_CATTCGCCACGGACAA-1	C4_1717516	6882	2769	3.92328	18	CD45-	Endothelial cells	NonImmune	F1_RGS5	18Endothelial cells	C4	NA	NA	NA	NA	NA	NA
C4_1717516_CATTCGCCAGATCTGT-1	C4_1717516	10184	3238	4.49725	12	NA	unknown	NonImmune	NA	12unknown	C4	NA	NA	NA	NA	NA	NA
C4_1717516_CATTCGCGTCCAACTA-1	C4_1717516	8582	2582	4.88231	12	NA	unknown	NonImmune	NA	12unknown	C4	NA	NA	NA	NA	NA	NA
C4_1717516_CATTCGCGTGCATCTA-1	C4_1717516	1102	664	4.80944	20	CD45-	Fibroblasts	NonImmune	F1_RGS5	20Fibroblasts	C4	NA	NA	NA	NA	NA	NA
C4_1717516_CATTCGCGTTCGCTAA-1	C4_1717516	10585	3507	1.9556	11	CD45-	Fibroblasts	NonImmune	F1_RGS5	11Fibroblasts	C4	NA	NA	NA	NA	NA	NA
C4_1717516_CCAATCCAGCCAGGAT-1	C4_1717516	2760	1703	3.15217	18	CD45-	Endothelial cells	NonImmune	F2_VWF	18Endothelial cells	C4	NA	NA	NA	NA	NA	NA
C4_1717516_CCAATCCAGGTAGCTG-1	C4_1717516	26759	1903	0.751149	25	CD45+	B cells	NonImmune	B cells	25Plasma B cells	C4	NA	NA	NA	NA	NA	NA
C4_1717516_CCAATCCAGTGCGTGA-1	C4_1717516	4992	1886	3.52564	1	CD45-	Fibroblasts	NonImmune	F0_DCN	1Fibroblasts	C4	NA	NA	NA	NA	NA	NA
C4_1717516_CCAATCCCAAACGTGG-1	C4_1717516	14763	4232	3.67134	11	CD45-	Fibroblasts	NonImmune	F0_DCN	11Fibroblasts	C4	NA	NA	NA	NA	NA	NA
C4_1717516_CCAATCCCAGACAAGC-1	C4_1717516	4547	1769	3.80471	1	CD45-	Fibroblasts	NonImmune	F0_DCN	1Fibroblasts	C4	NA	NA	NA	NA	NA	NA
C4_1717516_CCAATCCGTACCGCTG-1	C4_1717516	4896	1874	3.06373	12	NA	unknown	NonImmune	NA	12unknown	C4	NA	NA	NA	NA	NA	NA
C4_1717516_CCAATCCGTCAGTGGA-1	C4_1717516	5374	1946	3.53554	20	CD45-	Fibroblasts	NonImmune	F1_RGS5	20Fibroblasts	C4	NA	NA	NA	NA	NA	NA
C4_1717516_CCAATCCGTCTGATTG-1	C4_1717516	5478	2120	3.46842	11	CD45-	Fibroblasts	NonImmune	F0_DCN	11Fibroblasts	C4	NA	NA	NA	NA	NA	NA
C4_1717516_CCAATCCGTGAGGCTA-1	C4_1717516	11453	3701	3.81559	1	CD45-	Fibroblasts	NonImmune	F4_RAC2	1Fibroblasts	C4	NA	NA	NA	NA	NA	NA
C4_1717516_CCAATCCGTGTTGGGA-1	C4_1717516	5206	2251	1.28698	11	CD45-	Fibroblasts	NonImmune	F1_RGS5	11Fibroblasts	C4	NA	NA	NA	NA	NA	NA
C4_1717516_CCAATCCGTTCGGGCT-1	C4_1717516	4080	1779	3.45588	11	CD45-	Fibroblasts	NonImmune	F1_RGS5	11Fibroblasts	C4	NA	NA	NA	NA	NA	NA
C4_1717516_CCAATCCTCAGCTGGC-1	C4_1717516	5220	2197	3.42912	11	CD45-	Fibroblasts	NonImmune	F1_RGS5	11Fibroblasts	C4	NA	NA	NA	NA	NA	NA
C4_1717516_CCAATCCTCATAAAGG-1	C4_1717516	3721	687	3.09057	16	CD45+	B cells	NonImmune	B cells	16Plasma B cells	C4	NA	NA	NA	NA	NA	NA
C4_1717516_CCAATCCTCTTAGAGC-1	C4_1717516	7292	2932	2.19419	20	CD45-	Fibroblasts	NonImmune	F1_RGS5	20Fibroblasts	C4	NA	NA	NA	NA	NA	NA
C4_1717516_CCACCTAAGACCTAGG-1	C4_1717516	5417	2019	2.60292	1	CD45-	Fibroblasts	NonImmune	F0_DCN	1Fibroblasts	C4	NA	NA	NA	NA	NA	NA
C4_1717516_CCACCTAAGCGTTCCG-1	C4_1717516	14928	3296	1.6814	1	CD45-	Fibroblasts	NonImmune	F0_DCN	1Fibroblasts	C4	NA	NA	NA	NA	NA	NA
C4_1717516_CCACCTAAGGCCGAAT-1	C4_1717516	5540	2110	3.4657	20	CD45-	Fibroblasts	NonImmune	F1_RGS5	20Fibroblasts	C4	NA	NA	NA	NA	NA	NA
C4_1717516_CCACCTACAAGACGTG-1	C4_1717516	3762	2021	0.505051	12	NA	unknown	NonImmune	NA	12unknown	C4	NA	NA	NA	NA	NA	NA
C4_1717516_CCACCTACACATTCGA-1	C4_1717516	16882	1741	1.03068	16	CD45+	B cells	NonImmune	B cells	16Plasma B cells	C4	NA	NA	NA	NA	NA	NA
C4_1717516_CCACCTAGTCCATGAT-1	C4_1717516	2980	1866	4.96644	12	NA	unknown	NonImmune	NA	12unknown	C4	NA	NA	NA	NA	NA	NA
C4_1717516_CCACCTAGTCTCGTTC-1	C4_1717516	3419	1676	4.358	20	CD45-	Fibroblasts	NonImmune	F1_RGS5	20Fibroblasts	C4	NA	NA	NA	NA	NA	NA
C4_1717516_CCACCTAGTGACAAAT-1	C4_1717516	3305	1779	4.93192	1	CD45-	Fibroblasts	NonImmune	F0_DCN	1Fibroblasts	C4	NA	NA	NA	NA	NA	NA
C4_1717516_CCACCTAGTTACGACT-1	C4_1717516	8180	2989	3.98533	20	CD45-	Fibroblasts	NonImmune	F1_RGS5	20Fibroblasts	C4	NA	NA	NA	NA	NA	NA
C4_1717516_CCACCTATCAGCACAT-1	C4_1717516	12449	3768	2.41786	12	NA	unknown	NonImmune	NA	12unknown	C4	NA	NA	NA	NA	NA	NA
C4_1717516_CCACGGAAGTGTACGG-1	C4_1717516	3065	1512	3.88254	20	CD45-	Fibroblasts	NonImmune	F1_RGS5	20Fibroblasts	C4	NA	NA	NA	NA	NA	NA
C4_1717516_CCACGGAAGTTCGATC-1	C4_1717516	6576	2422	2.76764	1	CD45-	Fibroblasts	NonImmune	F0_DCN	1Fibroblasts	C4	NA	NA	NA	NA	NA	NA
C4_1717516_CCACGGAAGTTGAGTA-1	C4_1717516	634	488	2.99685	13	CD45-	Epithelial cells	NonImmune	E5_HMGB2	13Epithelial cells	C4	NA	NA	NA	NA	NA	NA
C4_1717516_CCACGGACAATGGTCT-1	C4_1717516	6408	2424	2.57491	18	CD45-	Endothelial cells	NonImmune	F2_VWF	18Endothelial cells	C4	NA	NA	NA	NA	NA	NA
C4_1717516_CCACGGACACAAGTAA-1	C4_1717516	4790	650	3.71608	16	CD45+	B cells	NonImmune	B cells	16Plasma B cells	C4	NA	NA	NA	NA	NA	NA
C4_1717516_CCACGGACACACCGAC-1	C4_1717516	1981	1151	0.706714	0	CD45-	Epithelial cells	NonImmune	E0_MSLN	0Epithelial cells	C4	NA	NA	NA	NA	NA	NA
C4_1717516_CCACGGACAGGAATCG-1	C4_1717516	1610	869	2.73292	8	CD45+	T cells	NonImmune	T0_CD8+ GZMK	8Cytotoxic T	C4	NA	NA	NA	NA	NA	NA
C4_1717516_CCACGGACAGTCAGCC-1	C4_1717516	11423	3236	1.70708	1	CD45-	Fibroblasts	NonImmune	F0_DCN	1Fibroblasts	C4	NA	NA	NA	NA	NA	NA
C4_1717516_CCACGGACAGTCGATT-1	C4_1717516	4496	1942	4.91548	18	CD45-	Endothelial cells	NonImmune	F2_VWF	18Endothelial cells	C4	NA	NA	NA	NA	NA	NA
C4_1717516_CCACGGAGTAGCCTAT-1	C4_1717516	4413	1932	4.60005	18	CD45-	Endothelial cells	NonImmune	F2_VWF	18Endothelial cells	C4	NA	NA	NA	NA	NA	NA
C4_1717516_CCACGGAGTCTGGAGA-1	C4_1717516	4117	1680	4.68788	20	CD45-	Fibroblasts	NonImmune	F1_RGS5	20Fibroblasts	C4	NA	NA	NA	NA	NA	NA
C4_1717516_CCACGGAGTGTCTGAT-1	C4_1717516	5600	1943	1.07143	1	CD45-	Fibroblasts	NonImmune	F0_DCN	1Fibroblasts	C4	NA	NA	NA	NA	NA	NA
C4_1717516_CCACGGATCCTCGCAT-1	C4_1717516	3901	1633	2.12766	20	CD45-	Fibroblasts	NonImmune	F1_RGS5	20Fibroblasts	C4	NA	NA	NA	NA	NA	NA
C4_1717516_CCACGGATCGAGGTAG-1	C4_1717516	6783	2546	4.01003	1	CD45-	Fibroblasts	NonImmune	F0_DCN	1Fibroblasts	C4	NA	NA	NA	NA	NA	NA
C4_1717516_CCACGGATCGGCATCG-1	C4_1717516	6821	2398	4.03167	1	CD45-	Fibroblasts	NonImmune	F0_DCN	1Fibroblasts	C4	NA	NA	NA	NA	NA	NA
C4_1717516_CCACTACAGGACAGCT-1	C4_1717516	1415	760	3.88693	8	CD45+	T cells	NonImmune	T0_CD8+ GZMK	8Cytotoxic T	C4	NA	NA	NA	NA	NA	NA
C4_1717516_CCACTACAGTGACATA-1	C4_1717516	1296	722	1.54321	2	CD45-	Epithelial cells	NonImmune	E2_S100A1	2Epithelial cells	C4	NA	NA	NA	NA	NA	NA
C4_1717516_CCACTACCAGGGTATG-1	C4_1717516	8831	3365	2.36666	9	CD45-	Epithelial cells	NonImmune	E4_JUN	9Epithelial cells	C4	NA	NA	NA	NA	NA	NA
C4_1717516_CCACTACCATATACCG-1	C4_1717516	6773	2621	4.14883	11	CD45-	Fibroblasts	NonImmune	F1_RGS5	11Fibroblasts	C4	NA	NA	NA	NA	NA	NA
C4_1717516_CCACTACCATGGAATA-1	C4_1717516	11634	3677	0.481348	1	CD45-	Fibroblasts	NonImmune	F0_DCN	1Fibroblasts	C4	NA	NA	NA	NA	NA	NA
C4_1717516_CCACTACCATGTTCCC-1	C4_1717516	7975	3148	3.15987	18	CD45-	Endothelial cells	NonImmune	F2_VWF	18Endothelial cells	C4	NA	NA	NA	NA	NA	NA
C4_1717516_CCACTACGTAGCACGA-1	C4_1717516	8950	2789	4.56983	6	CD45+	Myeloids	NonImmune	M01_Macro MRC4	6Myeloids M2	C4	-0.0982846	0.748452	-0.291907	0.0987914	1.31692	-0.47063
C4_1717516_CCACTACGTCCGAAGA-1	C4_1717516	2409	1226	4.77377	18	CD45-	Endothelial cells	NonImmune	F2_VWF	18Endothelial cells	C4	NA	NA	NA	NA	NA	NA
C4_1717516_CCACTACGTTATCACG-1	C4_1717516	3124	1503	2.24072	1	CD45-	Fibroblasts	NonImmune	F0_DCN	1Fibroblasts	C4	NA	NA	NA	NA	NA	NA
C4_1717516_CCACTACGTTCCACGG-1	C4_1717516	6628	2505	4.55643	1	CD45-	Fibroblasts	NonImmune	F0_DCN	1Fibroblasts	C4	NA	NA	NA	NA	NA	NA
C4_1717516_CCACTACTCATCATTC-1	C4_1717516	7887	2417	4.57715	15	CD45+	Myeloids	NonImmune	M04_cDC2 CD1C	15Myeloids M1	C4	-0.00252301	-0.332671	-0.345684	-0.25166	-0.772898	-0.425426
C4_1717516_CCACTACTCCCTAATT-1	C4_1717516	3557	1780	1.54625	18	CD45-	Endothelial cells	NonImmune	F2_VWF	18Endothelial cells	C4	NA	NA	NA	NA	NA	NA
C4_1717516_CCACTACTCGGCCGAT-1	C4_1717516	9122	2701	3.28875	6	CD45+	Myeloids	NonImmune	M01_Macro MRC4	6Myeloids M2	C4	-0.104454	0.415957	-0.0685081	0.0607973	1.14215	-0.425538
C4_1717516_CCACTACTCGTTACGA-1	C4_1717516	5441	2532	3.16118	11	CD45-	Fibroblasts	NonImmune	F1_RGS5	11Fibroblasts	C4	NA	NA	NA	NA	NA	NA
C4_1717516_CCAGCGAAGGACAGCT-1	C4_1717516	14110	3383	0.807938	1	CD45-	Fibroblasts	NonImmune	F0_DCN	1Fibroblasts	C4	NA	NA	NA	NA	NA	NA
C4_1717516_CCAGCGAAGGAGTACC-1	C4_1717516	17435	4650	0.877545	11	CD45-	Fibroblasts	NonImmune	F1_RGS5	11Fibroblasts	C4	NA	NA	NA	NA	NA	NA
C4_1717516_CCAGCGAAGTGGACGT-1	C4_1717516	10253	2561	0.224325	1	CD45-	Fibroblasts	NonImmune	F0_DCN	1Fibroblasts	C4	NA	NA	NA	NA	NA	NA
C4_1717516_CCAGCGAAGTTAGCGG-1	C4_1717516	2698	1432	2.14974	20	CD45-	Fibroblasts	NonImmune	F1_RGS5	20Fibroblasts	C4	NA	NA	NA	NA	NA	NA
C4_1717516_CCAGCGAAGTTTAGGA-1	C4_1717516	6245	2247	4.30745	11	CD45-	Fibroblasts	NonImmune	F1_RGS5	11Fibroblasts	C4	NA	NA	NA	NA	NA	NA
C4_1717516_CCAGCGACAGACTCGC-1	C4_1717516	3841	1708	4.55611	20	CD45-	Fibroblasts	NonImmune	F1_RGS5	20Fibroblasts	C4	NA	NA	NA	NA	NA	NA
C4_1717516_CCAGCGACAGTAAGAT-1	C4_1717516	1571	888	3.05538	8	CD45+	T cells	NonImmune	T0_CD8+ GZMK	8Cytotoxic T	C4	NA	NA	NA	NA	NA	NA
C4_1717516_CCAGCGATCGGAATCT-1	C4_1717516	3405	1521	1.4978	1	CD45-	Fibroblasts	NonImmune	F0_DCN	1Fibroblasts	C4	NA	NA	NA	NA	NA	NA
C4_1717516_CCAGCGATCGGCTACG-1	C4_1717516	1704	810	4.51878	8	CD45+	T cells	NonImmune	T1_CD4+ IL7R	8Cytotoxic T	C4	NA	NA	NA	NA	NA	NA
C4_1717516_CCATGTCAGGGTGTTG-1	C4_1717516	7961	2540	2.18566	12	NA	unknown	NonImmune	NA	12unknown	C4	NA	NA	NA	NA	NA	NA
C4_1717516_CCATGTCCAACTGGCC-1	C4_1717516	4777	1805	2.2399	20	CD45-	Fibroblasts	NonImmune	F1_RGS5	20Fibroblasts	C4	NA	NA	NA	NA	NA	NA
C4_1717516_CCATGTCCAATGTTGC-1	C4_1717516	11938	3643	3.50142	11	CD45-	Fibroblasts	NonImmune	F3_A2M	11Fibroblasts	C4	NA	NA	NA	NA	NA	NA
C4_1717516_CCATGTCCACTGCCAG-1	C4_1717516	3841	1630	2.88987	8	CD45+	T cells	NonImmune	T0_CD8+ GZMK	8Cytotoxic T	C4	NA	NA	NA	NA	NA	NA
C4_1717516_CCATGTCCATTGGTAC-1	C4_1717516	15752	4139	0.361859	1	CD45-	Fibroblasts	NonImmune	F0_DCN	1Fibroblasts	C4	NA	NA	NA	NA	NA	NA
C4_1717516_CCATGTCTCACAATGC-1	C4_1717516	9095	2876	2.221	1	CD45-	Fibroblasts	NonImmune	F0_DCN	1Fibroblasts	C4	NA	NA	NA	NA	NA	NA
C4_1717516_CCATGTCTCGCCGTGA-1	C4_1717516	8748	2875	2.48057	11	CD45-	Fibroblasts	NonImmune	F0_DCN	11Fibroblasts	C4	NA	NA	NA	NA	NA	NA
C4_1717516_CCATTCGAGAGATGAG-1	C4_1717516	2032	1123	3.49409	18	CD45-	Endothelial cells	NonImmune	F2_VWF	18Endothelial cells	C4	NA	NA	NA	NA	NA	NA
C4_1717516_CCATTCGAGCATGGCA-1	C4_1717516	861	556	4.41347	8	CD45+	T cells	NonImmune	T0_CD8+ GZMK	8Cytotoxic T	C4	NA	NA	NA	NA	NA	NA
C4_1717516_CCATTCGAGTTGCAGG-1	C4_1717516	6253	2204	2.94259	1	CD45-	Fibroblasts	NonImmune	F0_DCN	1Fibroblasts	C4	NA	NA	NA	NA	NA	NA
C4_1717516_CCATTCGCAATACGCT-1	C4_1717516	5249	1892	1.96228	12	NA	unknown	NonImmune	NA	12unknown	C4	NA	NA	NA	NA	NA	NA
C4_1717516_CCATTCGCAGTAAGCG-1	C4_1717516	5568	2027	4.31034	1	CD45-	Fibroblasts	NonImmune	F0_DCN	1Fibroblasts	C4	NA	NA	NA	NA	NA	NA
C4_1717516_CCATTCGGTAAACACA-1	C4_1717516	3963	1474	1.91774	15	CD45+	Myeloids	NonImmune	M04_cDC2 CD1C	15Myeloids M1	C4	-0.116729	-0.486205	-0.0855018	-0.224415	-0.735059	-0.0809182
C4_1717516_CCATTCGGTAAGGATT-1	C4_1717516	2116	1112	1.65406	19	CD45+	T cells	NonImmune	T3_NKT	19Cytotoxic T NK T	C4	NA	NA	NA	NA	NA	NA
C4_1717516_CCATTCGGTACCTACA-1	C4_1717516	4055	1871	4.01973	11	CD45-	Fibroblasts	NonImmune	F1_RGS5	11Fibroblasts	C4	NA	NA	NA	NA	NA	NA
C4_1717516_CCATTCGGTAGAGGAA-1	C4_1717516	3341	1521	3.68153	11	CD45-	Fibroblasts	NonImmune	F1_RGS5	11Fibroblasts	C4	NA	NA	NA	NA	NA	NA
C4_1717516_CCATTCGGTGATGATA-1	C4_1717516	7450	2787	4.16107	11	CD45-	Fibroblasts	NonImmune	F1_RGS5	11Fibroblasts	C4	NA	NA	NA	NA	NA	NA
C4_1717516_CCATTCGTCCGCTGTT-1	C4_1717516	4171	1915	2.73316	1	CD45-	Fibroblasts	NonImmune	F0_DCN	1Fibroblasts	C4	NA	NA	NA	NA	NA	NA
C4_1717516_CCATTCGTCCGTACAA-1	C4_1717516	1288	777	4.03727	8	CD45+	T cells	NonImmune	T0_CD8+ GZMK	8Cytotoxic T	C4	NA	NA	NA	NA	NA	NA
C4_1717516_CCATTCGTCGGCCGAT-1	C4_1717516	4164	1650	4.89914	1	CD45-	Fibroblasts	NonImmune	F0_DCN	1Fibroblasts	C4	NA	NA	NA	NA	NA	NA
C4_1717516_CCATTCGTCTCTAAGG-1	C4_1717516	4909	1953	3.05561	11	CD45-	Fibroblasts	NonImmune	F1_RGS5	11Fibroblasts	C4	NA	NA	NA	NA	NA	NA
C4_1717516_CCCAATCAGTCCGTAT-1	C4_1717516	2949	1357	2.47542	11	CD45-	Fibroblasts	NonImmune	F1_RGS5	11Fibroblasts	C4	NA	NA	NA	NA	NA	NA
C4_1717516_CCCAATCAGTTTGCGT-1	C4_1717516	4098	1871	4.80722	18	CD45-	Endothelial cells	NonImmune	F0_DCN	18Endothelial cells	C4	NA	NA	NA	NA	NA	NA
C4_1717516_CCCAATCCATCACGAT-1	C4_1717516	5920	2123	3.3277	11	CD45-	Fibroblasts	NonImmune	F1_RGS5	11Fibroblasts	C4	NA	NA	NA	NA	NA	NA
C4_1717516_CCCAATCCATGTTGAC-1	C4_1717516	1185	554	0.590717	6	CD45+	Myeloids	NonImmune	M01_Macro MRC4	6Myeloids M2	C4	0.0363923	0.640342	-0.169731	-0.202577	0.44036	-0.338867
C4_1717516_CCCAATCGTCAAACTC-1	C4_1717516	6899	2209	0.869691	1	CD45-	Fibroblasts	NonImmune	F0_DCN	1Fibroblasts	C4	NA	NA	NA	NA	NA	NA
C4_1717516_CCCAATCGTCACAAGG-1	C4_1717516	12047	3245	0.60596	1	CD45-	Fibroblasts	NonImmune	F0_DCN	1Fibroblasts	C4	NA	NA	NA	NA	NA	NA
C4_1717516_CCCAATCGTCAGAAGC-1	C4_1717516	3420	1467	2.95322	1	CD45-	Fibroblasts	NonImmune	F0_DCN	1Fibroblasts	C4	NA	NA	NA	NA	NA	NA
C4_1717516_CCCAATCGTCGAACAG-1	C4_1717516	8294	2412	1.14541	1	CD45-	Fibroblasts	NonImmune	F0_DCN	1Fibroblasts	C4	NA	NA	NA	NA	NA	NA
C4_1717516_CCCAATCGTCTCACCT-1	C4_1717516	4873	1873	1.66222	1	CD45-	Fibroblasts	NonImmune	F0_DCN	1Fibroblasts	C4	NA	NA	NA	NA	NA	NA
C4_1717516_CCCAATCGTGAAAGAG-1	C4_1717516	5177	1865	2.45316	20	CD45-	Fibroblasts	NonImmune	F1_RGS5	20Fibroblasts	C4	NA	NA	NA	NA	NA	NA
C4_1717516_CCCAATCGTTAAAGTG-1	C4_1717516	13860	3621	3.21789	26	CD45+	Myeloids	NonImmune	M03_Mast_proliferative	26Myeloids	C4	-0.0381442	0.440472	-0.512618	0.0276447	1.12613	-0.719488
C4_1717516_CCCAATCTCAGCCTAA-1	C4_1717516	8208	2932	3.20419	11	CD45-	Fibroblasts	NonImmune	F1_RGS5	11Fibroblasts	C4	NA	NA	NA	NA	NA	NA
C4_1717516_CCCAATCTCATCGGAT-1	C4_1717516	3674	1949	4.57267	18	CD45-	Endothelial cells	NonImmune	F2_VWF	18Endothelial cells	C4	NA	NA	NA	NA	NA	NA
C4_1717516_CCCAATCTCATGTCCC-1	C4_1717516	11697	3568	2.94093	11	CD45-	Fibroblasts	NonImmune	F3_A2M	11Fibroblasts	C4	NA	NA	NA	NA	NA	NA
C4_1717516_CCCAATCTCCTAGAAC-1	C4_1717516	6748	2443	2.40071	1	CD45-	Fibroblasts	NonImmune	F0_DCN	1Fibroblasts	C4	NA	NA	NA	NA	NA	NA
C4_1717516_CCCAGTTAGAGTTGGC-1	C4_1717516	1276	649	2.89969	8	CD45+	T cells	NonImmune	T0_CD8+ GZMK	8Cytotoxic T	C4	NA	NA	NA	NA	NA	NA
C4_1717516_CCCAGTTAGTGGAGTC-1	C4_1717516	729	527	4.11523	5	CD45-	Epithelial cells	NonImmune	E6_VIM	5Epithelial cells	C4	NA	NA	NA	NA	NA	NA
C4_1717516_CCCAGTTCAAGCTGAG-1	C4_1717516	6641	2363	3.90002	1	CD45-	Fibroblasts	NonImmune	F0_DCN	1Fibroblasts	C4	NA	NA	NA	NA	NA	NA
C4_1717516_CCCAGTTGTAGAAAGG-1	C4_1717516	4030	1484	1.24069	1	CD45-	Fibroblasts	NonImmune	F0_DCN	1Fibroblasts	C4	NA	NA	NA	NA	NA	NA
C4_1717516_CCCAGTTGTTTCGCTC-1	C4_1717516	25248	1806	0.966413	16	CD45+	B cells	NonImmune	B cells	16Plasma B cells	C4	NA	NA	NA	NA	NA	NA
C4_1717516_CCCAGTTTCCATGCTC-1	C4_1717516	3128	1515	1.85422	5	CD45-	Epithelial cells	NonImmune	E6_VIM	5Epithelial cells	C4	NA	NA	NA	NA	NA	NA
C4_1717516_CCCATACCATCGATTG-1	C4_1717516	888	599	3.71622	5	CD45-	Epithelial cells	NonImmune	E6_VIM	5Epithelial cells	C4	NA	NA	NA	NA	NA	NA
C4_1717516_CCCATACGTCGCCATG-1	C4_1717516	989	606	2.73003	8	CD45+	T cells	NonImmune	T0_CD8+ GZMK	8Cytotoxic T	C4	NA	NA	NA	NA	NA	NA
C4_1717516_CCCATACGTTGGTGGA-1	C4_1717516	6578	2262	0.228033	1	CD45-	Fibroblasts	NonImmune	F0_DCN	1Fibroblasts	C4	NA	NA	NA	NA	NA	NA
C4_1717516_CCCATACTCCTGCTTG-1	C4_1717516	2837	1389	3.27811	18	CD45-	Endothelial cells	NonImmune	F2_VWF	18Endothelial cells	C4	NA	NA	NA	NA	NA	NA
C4_1717516_CCCATACTCGCGTAGC-1	C4_1717516	1658	895	4.82509	6	CD45+	Myeloids	NonImmune	M01_Macro MRC4	6Myeloids M2	C4	-0.121939	0.83271	-0.0889936	-0.0126244	1.57352	-0.406535
C4_1717516_CCCATACTCTAACTTC-1	C4_1717516	2990	1162	0.769231	1	CD45-	Fibroblasts	NonImmune	F0_DCN	1Fibroblasts	C4	NA	NA	NA	NA	NA	NA
C4_1717516_CCCTCCTAGGTTACCT-1	C4_1717516	8657	2584	2.137	1	CD45-	Fibroblasts	NonImmune	F0_DCN	1Fibroblasts	C4	NA	NA	NA	NA	NA	NA
C4_1717516_CCCTCCTCACCACGTG-1	C4_1717516	4461	1643	4.90921	20	CD45-	Fibroblasts	NonImmune	F1_RGS5	20Fibroblasts	C4	NA	NA	NA	NA	NA	NA
C4_1717516_CCCTCCTCAGTAACGG-1	C4_1717516	4634	1903	4.16487	1	CD45-	Fibroblasts	NonImmune	F0_DCN	1Fibroblasts	C4	NA	NA	NA	NA	NA	NA
C4_1717516_CCCTCCTTCGTACGGC-1	C4_1717516	3174	1531	4.00126	18	CD45-	Endothelial cells	NonImmune	F2_VWF	18Endothelial cells	C4	NA	NA	NA	NA	NA	NA
C4_1717516_CCCTCCTTCTCACATT-1	C4_1717516	7251	2850	4.78555	11	CD45-	Fibroblasts	NonImmune	F1_RGS5	11Fibroblasts	C4	NA	NA	NA	NA	NA	NA
C4_1717516_CCGGGATCACCAGTTA-1	C4_1717516	8166	2777	2.51041	11	CD45-	Fibroblasts	NonImmune	F1_RGS5	11Fibroblasts	C4	NA	NA	NA	NA	NA	NA
C4_1717516_CCGGGATGTTCAGACT-1	C4_1717516	27616	5780	3.23725	18	CD45-	Endothelial cells	NonImmune	F2_VWF	18Endothelial cells	C4	NA	NA	NA	NA	NA	NA
C4_1717516_CCGGGATTCACTCCTG-1	C4_1717516	3187	1607	4.1732	9	CD45-	Epithelial cells	NonImmune	E4_JUN	9Epithelial cells	C4	NA	NA	NA	NA	NA	NA
C4_1717516_CCGGGATTCTAACTGG-1	C4_1717516	4564	1980	1.16126	20	CD45-	Fibroblasts	NonImmune	F1_RGS5	20Fibroblasts	C4	NA	NA	NA	NA	NA	NA
C4_1717516_CCGGTAGAGTTAACGA-1	C4_1717516	11609	3280	3.3853	1	CD45-	Fibroblasts	NonImmune	F0_DCN	1Fibroblasts	C4	NA	NA	NA	NA	NA	NA
C4_1717516_CCGGTAGGTAAGTAGT-1	C4_1717516	13917	4221	3.57836	22	CD45+	T cells	NonImmune	T5_proliferative cells	22Exhausted T	C4	NA	NA	NA	NA	NA	NA
C4_1717516_CCGGTAGGTACCGTAT-1	C4_1717516	19980	1462	0.605606	16	CD45+	B cells	NonImmune	B cells	16Plasma B cells	C4	NA	NA	NA	NA	NA	NA
C4_1717516_CCGGTAGGTGATGCCC-1	C4_1717516	2224	1089	4.40647	20	CD45-	Fibroblasts	NonImmune	F0_DCN	20Fibroblasts	C4	NA	NA	NA	NA	NA	NA
C4_1717516_CCGGTAGGTTGATTGC-1	C4_1717516	4032	1755	4.48909	18	CD45-	Endothelial cells	NonImmune	F2_VWF	18Endothelial cells	C4	NA	NA	NA	NA	NA	NA
C4_1717516_CCGGTAGTCCAGAGGA-1	C4_1717516	1343	905	4.46761	10	CD45+	T cells	NonImmune	T1_CD4+ IL7R	10Naive T	C4	NA	NA	NA	NA	NA	NA
C4_1717516_CCGGTAGTCCGCGGTA-1	C4_1717516	2097	1090	4.72103	8	CD45+	T cells	NonImmune	T0_CD8+ GZMK	8Cytotoxic T	C4	NA	NA	NA	NA	NA	NA
C4_1717516_CCGTACTAGATATGGT-1	C4_1717516	3777	1742	1.56209	1	CD45-	Fibroblasts	NonImmune	F0_DCN	1Fibroblasts	C4	NA	NA	NA	NA	NA	NA
C4_1717516_CCGTACTAGGCACATG-1	C4_1717516	8613	2714	4.77186	23	NA	unknown	NonImmune	NA	23unknown Myeloids	C4	NA	NA	NA	NA	NA	NA
C4_1717516_CCGTACTAGTACATGA-1	C4_1717516	1545	718	2.45955	8	CD45+	T cells	NonImmune	T0_CD8+ GZMK	8Cytotoxic T	C4	NA	NA	NA	NA	NA	NA
C4_1717516_CCGTACTAGTACGACG-1	C4_1717516	1447	786	2.90256	8	CD45+	T cells	NonImmune	T0_CD8+ GZMK	8Cytotoxic T	C4	NA	NA	NA	NA	NA	NA
C4_1717516_CCGTACTAGTCCCACG-1	C4_1717516	20127	4748	0.591246	11	CD45-	Fibroblasts	NonImmune	F0_DCN	11Fibroblasts	C4	NA	NA	NA	NA	NA	NA
C4_1717516_CCGTACTAGTTCGATC-1	C4_1717516	7828	2813	2.81042	11	CD45-	Fibroblasts	NonImmune	F1_RGS5	11Fibroblasts	C4	NA	NA	NA	NA	NA	NA
C4_1717516_CCGTACTCACGCCAGT-1	C4_1717516	3445	1612	3.71553	20	CD45-	Fibroblasts	NonImmune	F1_RGS5	20Fibroblasts	C4	NA	NA	NA	NA	NA	NA
C4_1717516_CCGTACTCAGGTCCAC-1	C4_1717516	7991	2785	4.83043	11	CD45-	Fibroblasts	NonImmune	F1_RGS5	11Fibroblasts	C4	NA	NA	NA	NA	NA	NA
C4_1717516_CCGTACTCATGCCACG-1	C4_1717516	2188	1146	2.51371	8	CD45+	T cells	NonImmune	T0_CD8+ GZMK	8Cytotoxic T	C4	NA	NA	NA	NA	NA	NA
C4_1717516_CCGTACTCATGGAATA-1	C4_1717516	3590	1704	4.76323	20	CD45-	Fibroblasts	NonImmune	F1_RGS5	20Fibroblasts	C4	NA	NA	NA	NA	NA	NA
C4_1717516_CCGTACTGTAACGCGA-1	C4_1717516	3163	1407	4.71072	12	NA	unknown	NonImmune	NA	12unknown	C4	NA	NA	NA	NA	NA	NA
C4_1717516_CCGTACTGTCAAACTC-1	C4_1717516	3163	1280	4.23648	1	CD45-	Fibroblasts	NonImmune	F0_DCN	1Fibroblasts	C4	NA	NA	NA	NA	NA	NA
C4_1717516_CCGTACTGTCGACTGC-1	C4_1717516	3145	1277	1.14467	1	CD45-	Fibroblasts	NonImmune	F0_DCN	1Fibroblasts	C4	NA	NA	NA	NA	NA	NA
C4_1717516_CCGTACTGTGTGCGTC-1	C4_1717516	4013	1694	3.16471	12	NA	unknown	NonImmune	NA	12unknown	C4	NA	NA	NA	NA	NA	NA
C4_1717516_CCGTACTTCAGCATGT-1	C4_1717516	12614	3758	1.76788	11	CD45-	Fibroblasts	NonImmune	F1_RGS5	11Fibroblasts	C4	NA	NA	NA	NA	NA	NA
C4_1717516_CCGTACTTCATAAAGG-1	C4_1717516	10021	3318	3.55254	11	CD45-	Fibroblasts	NonImmune	F3_A2M	11Fibroblasts	C4	NA	NA	NA	NA	NA	NA
C4_1717516_CCGTACTTCCGAACGC-1	C4_1717516	4162	1511	0.240269	0	CD45-	Epithelial cells	NonImmune	E0_MSLN	0Epithelial cells	C4	NA	NA	NA	NA	NA	NA
C4_1717516_CCGTACTTCGCCAAAT-1	C4_1717516	4807	2025	2.746	1	CD45-	Fibroblasts	NonImmune	F0_DCN	1Fibroblasts	C4	NA	NA	NA	NA	NA	NA
C4_1717516_CCGTGGAAGCGCCTTG-1	C4_1717516	12281	3182	3.04535	1	CD45-	Fibroblasts	NonImmune	F0_DCN	1Fibroblasts	C4	NA	NA	NA	NA	NA	NA
C4_1717516_CCGTGGAAGGAGCGTT-1	C4_1717516	4596	1931	3.69887	1	CD45-	Fibroblasts	NonImmune	F0_DCN	1Fibroblasts	C4	NA	NA	NA	NA	NA	NA
C4_1717516_CCGTGGAAGGCTAGCA-1	C4_1717516	3842	1885	3.82613	18	CD45-	Endothelial cells	NonImmune	F2_VWF	18Endothelial cells	C4	NA	NA	NA	NA	NA	NA
C4_1717516_CCGTGGAAGTAGTGCG-1	C4_1717516	2548	1184	4.74882	20	CD45-	Fibroblasts	NonImmune	F1_RGS5	20Fibroblasts	C4	NA	NA	NA	NA	NA	NA
C4_1717516_CCGTGGACAGCATGAG-1	C4_1717516	4305	1957	4.32056	18	CD45-	Endothelial cells	NonImmune	F2_VWF	18Endothelial cells	C4	NA	NA	NA	NA	NA	NA
C4_1717516_CCGTGGACAGTCCTTC-1	C4_1717516	6702	2348	3.76007	20	CD45-	Fibroblasts	NonImmune	F1_RGS5	20Fibroblasts	C4	NA	NA	NA	NA	NA	NA
C4_1717516_CCGTGGAGTAAGTTCC-1	C4_1717516	5402	2508	4.23917	18	CD45-	Endothelial cells	NonImmune	F2_VWF	18Endothelial cells	C4	NA	NA	NA	NA	NA	NA
C4_1717516_CCGTGGAGTAGTGAAT-1	C4_1717516	3049	1436	4.42768	11	CD45-	Fibroblasts	NonImmune	F1_RGS5	11Fibroblasts	C4	NA	NA	NA	NA	NA	NA
C4_1717516_CCGTGGAGTCAATACC-1	C4_1717516	3649	1698	3.09674	20	CD45-	Fibroblasts	NonImmune	F1_RGS5	20Fibroblasts	C4	NA	NA	NA	NA	NA	NA
C4_1717516_CCGTGGAGTCTAGGTT-1	C4_1717516	1984	1078	2.57056	20	CD45-	Fibroblasts	NonImmune	F1_RGS5	20Fibroblasts	C4	NA	NA	NA	NA	NA	NA
C4_1717516_CCGTGGATCGGTCTAA-1	C4_1717516	1722	932	0.929152	12	NA	unknown	NonImmune	NA	12unknown	C4	NA	NA	NA	NA	NA	NA
C4_1717516_CCGTTCAAGAGGTTAT-1	C4_1717516	5453	1850	2.58573	1	CD45-	Fibroblasts	NonImmune	F0_DCN	1Fibroblasts	C4	NA	NA	NA	NA	NA	NA
C4_1717516_CCGTTCAAGCCTATGT-1	C4_1717516	1229	818	2.92921	18	CD45-	Endothelial cells	NonImmune	F2_VWF	18Endothelial cells	C4	NA	NA	NA	NA	NA	NA
C4_1717516_CCGTTCAAGTACCGGA-1	C4_1717516	2179	1140	4.91051	10	CD45+	T cells	NonImmune	T1_CD4+ IL7R	10Naive T	C4	NA	NA	NA	NA	NA	NA
C4_1717516_CCGTTCACACGCATCG-1	C4_1717516	9211	2761	4.59234	1	CD45-	Fibroblasts	NonImmune	F0_DCN	1Fibroblasts	C4	NA	NA	NA	NA	NA	NA
C4_1717516_CCGTTCACACTCGACG-1	C4_1717516	16272	4744	3.63201	18	CD45-	Endothelial cells	NonImmune	F1_RGS5	18Endothelial cells	C4	NA	NA	NA	NA	NA	NA
C4_1717516_CCGTTCATCCCAACGG-1	C4_1717516	6925	2512	4.36101	11	CD45-	Fibroblasts	NonImmune	F1_RGS5	11Fibroblasts	C4	NA	NA	NA	NA	NA	NA
C4_1717516_CCGTTCATCCCAAGTA-1	C4_1717516	1071	682	0.653595	0	CD45-	Epithelial cells	NonImmune	E0_MSLN	0Epithelial cells	C4	NA	NA	NA	NA	NA	NA
C4_1717516_CCGTTCATCCGTTGTC-1	C4_1717516	2673	1150	3.51665	8	CD45+	T cells	NonImmune	T0_CD8+ GZMK	8Cytotoxic T	C4	NA	NA	NA	NA	NA	NA
C4_1717516_CCTAAAGAGAAGGACA-1	C4_1717516	2503	1184	2.87655	6	CD45+	Myeloids	NonImmune	NA	6Myeloids M2	C4	0.0314309	0.12217	-0.421299	0.263596	0.824712	-0.467133
C4_1717516_CCTAAAGAGCTAGCCC-1	C4_1717516	4850	1927	1.60825	20	CD45-	Fibroblasts	NonImmune	F1_RGS5	20Fibroblasts	C4	NA	NA	NA	NA	NA	NA
C4_1717516_CCTAAAGAGGACAGAA-1	C4_1717516	6158	2415	3.21533	1	CD45-	Fibroblasts	NonImmune	F0_DCN	1Fibroblasts	C4	NA	NA	NA	NA	NA	NA
C4_1717516_CCTAAAGAGTGGGCTA-1	C4_1717516	4607	1576	3.66833	6	CD45+	Myeloids	NonImmune	M01_Macro MRC4	6Myeloids M2	C4	-0.0878063	0.839486	-0.42963	-0.0245793	1.21108	0.0529247
C4_1717516_CCTAAAGCACGTTGGC-1	C4_1717516	4121	1789	1.77141	5	CD45-	Epithelial cells	NonImmune	E6_VIM	5Epithelial cells	C4	NA	NA	NA	NA	NA	NA
C4_1717516_CCTAAAGGTGAGGCTA-1	C4_1717516	7796	2492	0.436121	1	CD45-	Fibroblasts	NonImmune	F0_DCN	1Fibroblasts	C4	NA	NA	NA	NA	NA	NA
C4_1717516_CCTAAAGGTGCTCTTC-1	C4_1717516	2035	1094	3.83292	8	CD45+	T cells	NonImmune	T0_CD8+ GZMK	8Cytotoxic T	C4	NA	NA	NA	NA	NA	NA
C4_1717516_CCTAAAGTCCTATTCA-1	C4_1717516	7013	2428	3.7074	20	CD45-	Fibroblasts	NonImmune	F1_RGS5	20Fibroblasts	C4	NA	NA	NA	NA	NA	NA
C4_1717516_CCTACACAGATCCCGC-1	C4_1717516	4447	1932	1.86643	20	CD45-	Fibroblasts	NonImmune	F1_RGS5	20Fibroblasts	C4	NA	NA	NA	NA	NA	NA
C4_1717516_CCTACACAGGATTCGG-1	C4_1717516	29720	5971	3.53297	18	CD45-	Endothelial cells	NonImmune	F2_VWF	18Endothelial cells	C4	NA	NA	NA	NA	NA	NA
C4_1717516_CCTACACCATGCCCGA-1	C4_1717516	2180	1097	3.11927	8	CD45+	T cells	NonImmune	T3_NKT	8Cytotoxic T	C4	NA	NA	NA	NA	NA	NA
C4_1717516_CCTACACGTAGCCTCG-1	C4_1717516	9247	3052	1.6654	1	CD45-	Fibroblasts	NonImmune	F0_DCN	1Fibroblasts	C4	NA	NA	NA	NA	NA	NA
C4_1717516_CCTACACTCCTGTAGA-1	C4_1717516	15648	4511	3.01636	11	CD45-	Fibroblasts	NonImmune	F3_A2M	11Fibroblasts	C4	NA	NA	NA	NA	NA	NA
C4_1717516_CCTACACTCTCCAGGG-1	C4_1717516	12183	3526	4.09587	11	CD45-	Fibroblasts	NonImmune	F1_RGS5	11Fibroblasts	C4	NA	NA	NA	NA	NA	NA
C4_1717516_CCTACACTCTGTGCAA-1	C4_1717516	14763	3601	4.00325	6	CD45+	Myeloids	NonImmune	M01_Macro MRC4	6Myeloids M2	C4	0.045149	0.662266	-0.2803	0.0346204	1.66318	-0.480463
C4_1717516_CCTACACTCTTCTGGC-1	C4_1717516	1710	837	4.26901	8	CD45+	T cells	NonImmune	T0_CD8+ GZMK	8Cytotoxic T	C4	NA	NA	NA	NA	NA	NA
C4_1717516_CCTACCAAGGAATCGC-1	C4_1717516	2628	1334	0.951294	9	CD45-	Epithelial cells	NonImmune	E6_VIM	9Epithelial cells	C4	NA	NA	NA	NA	NA	NA
C4_1717516_CCTACCACACCAGCAC-1	C4_1717516	6055	2018	3.53427	4	CD45+	Myeloids	NonImmune	M0_Macro NKG7	4Myeloids M2	C4	0.0290941	0.523882	-0.37968	-0.0460851	0.171517	1.0511
C4_1717516_CCTACCAGTCTTCTCG-1	C4_1717516	21674	5739	4.59998	18	CD45-	Endothelial cells	NonImmune	F1_RGS5	18Endothelial cells	C4	NA	NA	NA	NA	NA	NA
C4_1717516_CCTACCATCCGTTGTC-1	C4_1717516	5224	2171	0.229709	11	CD45-	Fibroblasts	NonImmune	F1_RGS5	11Fibroblasts	C4	NA	NA	NA	NA	NA	NA
C4_1717516_CCTACCATCCTCGCAT-1	C4_1717516	3548	1787	4.05862	18	CD45-	Endothelial cells	NonImmune	F2_VWF	18Endothelial cells	C4	NA	NA	NA	NA	NA	NA
C4_1717516_CCTAGCTAGATGGGTC-1	C4_1717516	11595	3604	4.77792	1	CD45-	Fibroblasts	NonImmune	F0_DCN	1Fibroblasts	C4	NA	NA	NA	NA	NA	NA
C4_1717516_CCTAGCTAGATTACCC-1	C4_1717516	1974	1050	1.36778	19	CD45+	T cells	NonImmune	T3_NKT	19Cytotoxic T NK T	C4	NA	NA	NA	NA	NA	NA
C4_1717516_CCTAGCTAGCACACAG-1	C4_1717516	10547	3128	1.74457	1	CD45-	Fibroblasts	NonImmune	F0_DCN	1Fibroblasts	C4	NA	NA	NA	NA	NA	NA
C4_1717516_CCTAGCTAGGGAACGG-1	C4_1717516	4049	2046	2.37096	11	CD45-	Fibroblasts	NonImmune	F1_RGS5	11Fibroblasts	C4	NA	NA	NA	NA	NA	NA
C4_1717516_CCTAGCTCACGGTAGA-1	C4_1717516	6601	2635	3.77216	18	CD45-	Endothelial cells	NonImmune	F2_VWF	18Endothelial cells	C4	NA	NA	NA	NA	NA	NA
C4_1717516_CCTAGCTCATTACGAC-1	C4_1717516	10264	2988	1.72447	1	CD45-	Fibroblasts	NonImmune	F0_DCN	1Fibroblasts	C4	NA	NA	NA	NA	NA	NA
C4_1717516_CCTAGCTGTCGAGATG-1	C4_1717516	4138	1917	3.11745	18	CD45-	Endothelial cells	NonImmune	F2_VWF	18Endothelial cells	C4	NA	NA	NA	NA	NA	NA
C4_1717516_CCTAGCTTCAAAGTAG-1	C4_1717516	15634	1272	2.30907	16	CD45+	B cells	NonImmune	B cells	16Plasma B cells	C4	NA	NA	NA	NA	NA	NA
C4_1717516_CCTAGCTTCAACACCA-1	C4_1717516	3597	1795	3.97554	11	CD45-	Fibroblasts	NonImmune	F3_A2M	11Fibroblasts	C4	NA	NA	NA	NA	NA	NA
C4_1717516_CCTAGCTTCTGATTCT-1	C4_1717516	11138	3780	4.11205	11	CD45-	Fibroblasts	NonImmune	F3_A2M	11Fibroblasts	C4	NA	NA	NA	NA	NA	NA
C4_1717516_CCTAGCTTCTTACCTA-1	C4_1717516	7039	2471	2.8129	1	CD45-	Fibroblasts	NonImmune	F0_DCN	1Fibroblasts	C4	NA	NA	NA	NA	NA	NA
C4_1717516_CCTATTAAGCCCAATT-1	C4_1717516	1221	718	4.4226	20	CD45-	Fibroblasts	NonImmune	F1_RGS5	20Fibroblasts	C4	NA	NA	NA	NA	NA	NA
C4_1717516_CCTATTACAAAGGAAG-1	C4_1717516	555	412	3.42342	5	CD45-	Epithelial cells	NonImmune	E6_VIM	5Epithelial cells	C4	NA	NA	NA	NA	NA	NA
C4_1717516_CCTATTACAAGCCGTC-1	C4_1717516	6312	2118	4.92712	1	CD45-	Fibroblasts	NonImmune	F0_DCN	1Fibroblasts	C4	NA	NA	NA	NA	NA	NA
C4_1717516_CCTATTACATGACGGA-1	C4_1717516	6589	2663	3.12642	18	CD45-	Endothelial cells	NonImmune	F2_VWF	18Endothelial cells	C4	NA	NA	NA	NA	NA	NA
C4_1717516_CCTATTAGTAACGCGA-1	C4_1717516	1525	849	3.34426	12	NA	unknown	NonImmune	NA	12unknown	C4	NA	NA	NA	NA	NA	NA
C4_1717516_CCTATTAGTCAGGACA-1	C4_1717516	7498	2427	4.94799	20	CD45-	Fibroblasts	NonImmune	F1_RGS5	20Fibroblasts	C4	NA	NA	NA	NA	NA	NA
C4_1717516_CCTATTAGTCGCATAT-1	C4_1717516	3528	1760	2.60771	18	CD45-	Endothelial cells	NonImmune	F2_VWF	18Endothelial cells	C4	NA	NA	NA	NA	NA	NA
C4_1717516_CCTATTAGTTCCGGCA-1	C4_1717516	17171	1524	0.768738	16	CD45+	B cells	NonImmune	B cells	16Plasma B cells	C4	NA	NA	NA	NA	NA	NA
C4_1717516_CCTATTATCAGAGACG-1	C4_1717516	3262	1420	3.80135	20	CD45-	Fibroblasts	NonImmune	F1_RGS5	20Fibroblasts	C4	NA	NA	NA	NA	NA	NA
C4_1717516_CCTATTATCATAAAGG-1	C4_1717516	10396	3096	2.52982	1	CD45-	Fibroblasts	NonImmune	F0_DCN	1Fibroblasts	C4	NA	NA	NA	NA	NA	NA
C4_1717516_CCTCAGTAGCAGACTG-1	C4_1717516	14787	3967	3.84797	11	CD45-	Fibroblasts	NonImmune	F1_RGS5	11Fibroblasts	C4	NA	NA	NA	NA	NA	NA
C4_1717516_CCTCAGTAGGTGACCA-1	C4_1717516	5296	1949	4.05967	20	CD45-	Fibroblasts	NonImmune	F1_RGS5	20Fibroblasts	C4	NA	NA	NA	NA	NA	NA
C4_1717516_CCTCAGTAGTTGTCGT-1	C4_1717516	871	595	1.83697	0	CD45-	Epithelial cells	NonImmune	E2_S100A1	0Epithelial cells	C4	NA	NA	NA	NA	NA	NA
C4_1717516_CCTCAGTCAGGATCGA-1	C4_1717516	13438	4000	2.79804	11	CD45-	Fibroblasts	NonImmune	F1_RGS5	11Fibroblasts	C4	NA	NA	NA	NA	NA	NA
C4_1717516_CCTCAGTGTGTGTGCC-1	C4_1717516	7191	2439	4.33876	1	CD45-	Fibroblasts	NonImmune	F0_DCN	1Fibroblasts	C4	NA	NA	NA	NA	NA	NA
C4_1717516_CCTCAGTGTTGAACTC-1	C4_1717516	5367	2145	2.90665	11	CD45-	Fibroblasts	NonImmune	F1_RGS5	11Fibroblasts	C4	NA	NA	NA	NA	NA	NA
C4_1717516_CCTCAGTGTTTAAGCC-1	C4_1717516	567	356	2.1164	6	CD45+	Myeloids	NonImmune	NA	6Myeloids M2	C4	-0.0964398	0.945641	0.26767	0.0835161	2.17868	-0.217602
C4_1717516_CCTCTGACAAGACACG-1	C4_1717516	3770	1569	4.96021	18	CD45-	Endothelial cells	NonImmune	F2_VWF	18Endothelial cells	C4	NA	NA	NA	NA	NA	NA
C4_1717516_CCTCTGAGTACTCAAC-1	C4_1717516	19950	1598	0.967419	16	CD45+	B cells	NonImmune	B cells	16Plasma B cells	C4	NA	NA	NA	NA	NA	NA
C4_1717516_CCTCTGAGTTTAGCTG-1	C4_1717516	13411	3335	2.70673	1	CD45-	Fibroblasts	NonImmune	F0_DCN	1Fibroblasts	C4	NA	NA	NA	NA	NA	NA
C4_1717516_CCTTACGAGGTGCTAG-1	C4_1717516	2863	1190	0.349284	2	CD45-	Epithelial cells	NonImmune	E2_S100A1	2Epithelial cells	C4	NA	NA	NA	NA	NA	NA
C4_1717516_CCTTACGCAATCAGAA-1	C4_1717516	12621	3754	3.19309	11	CD45-	Fibroblasts	NonImmune	F1_RGS5	11Fibroblasts	C4	NA	NA	NA	NA	NA	NA
C4_1717516_CCTTACGGTACAGACG-1	C4_1717516	3805	1627	4.15243	4	CD45+	Myeloids	NonImmune	M06_pDC JCHAIN	4Myeloids M2	C4	0.0627347	-0.189728	-0.228919	0.0629385	0.228953	1.02777
C4_1717516_CCTTACGGTCCAGTTA-1	C4_1717516	5210	2146	2.74472	20	CD45-	Fibroblasts	NonImmune	F1_RGS5	20Fibroblasts	C4	NA	NA	NA	NA	NA	NA
C4_1717516_CCTTACGGTGACGGTA-1	C4_1717516	6107	2412	3.47143	1	CD45-	Fibroblasts	NonImmune	F0_DCN	1Fibroblasts	C4	NA	NA	NA	NA	NA	NA
C4_1717516_CCTTACGGTGTGAATA-1	C4_1717516	4944	1729	1.6788	11	CD45-	Fibroblasts	NonImmune	F1_RGS5	11Fibroblasts	C4	NA	NA	NA	NA	NA	NA
C4_1717516_CCTTACGTCCGCATAA-1	C4_1717516	5179	1941	4.15138	1	CD45-	Fibroblasts	NonImmune	F0_DCN	1Fibroblasts	C4	NA	NA	NA	NA	NA	NA
C4_1717516_CCTTCCCAGATCTGCT-1	C4_1717516	4270	1786	1.99063	11	CD45-	Fibroblasts	NonImmune	F1_RGS5	11Fibroblasts	C4	NA	NA	NA	NA	NA	NA
C4_1717516_CCTTCCCAGTTGTAGA-1	C4_1717516	2016	1119	3.32341	20	CD45-	Fibroblasts	NonImmune	F1_RGS5	20Fibroblasts	C4	NA	NA	NA	NA	NA	NA
C4_1717516_CCTTCCCCAACTGGCC-1	C4_1717516	1368	774	1.75439	8	CD45+	T cells	NonImmune	T0_CD8+ GZMK	8Cytotoxic T	C4	NA	NA	NA	NA	NA	NA
C4_1717516_CCTTCCCCACATCCAA-1	C4_1717516	2914	1210	3.77488	1	CD45-	Fibroblasts	NonImmune	F0_DCN	1Fibroblasts	C4	NA	NA	NA	NA	NA	NA
C4_1717516_CCTTCCCCATTCTTAC-1	C4_1717516	3176	1512	3.84131	18	CD45-	Endothelial cells	NonImmune	F1_RGS5	18Endothelial cells	C4	NA	NA	NA	NA	NA	NA
C4_1717516_CCTTCCCGTACAGTTC-1	C4_1717516	4262	2058	4.95073	18	CD45-	Endothelial cells	NonImmune	F2_VWF	18Endothelial cells	C4	NA	NA	NA	NA	NA	NA
C4_1717516_CCTTCCCGTAGCTGCC-1	C4_1717516	1464	831	3.21038	8	CD45+	T cells	NonImmune	T0_CD8+ GZMK	8Cytotoxic T	C4	NA	NA	NA	NA	NA	NA
C4_1717516_CCTTCCCGTATCTGCA-1	C4_1717516	1495	758	2.6087	12	NA	unknown	NonImmune	NA	12unknown	C4	NA	NA	NA	NA	NA	NA
C4_1717516_CCTTCCCGTCGCCATG-1	C4_1717516	6400	2376	2.95312	11	CD45-	Fibroblasts	NonImmune	F1_RGS5	11Fibroblasts	C4	NA	NA	NA	NA	NA	NA
C4_1717516_CCTTCCCGTGGGTCAA-1	C4_1717516	8901	2849	0.775194	1	CD45-	Fibroblasts	NonImmune	F0_DCN	1Fibroblasts	C4	NA	NA	NA	NA	NA	NA
C4_1717516_CCTTCCCTCCAGAAGG-1	C4_1717516	14496	4159	1.88328	11	CD45-	Fibroblasts	NonImmune	F1_RGS5	11Fibroblasts	C4	NA	NA	NA	NA	NA	NA
C4_1717516_CCTTCCCTCTACGAGT-1	C4_1717516	7135	2286	4.31675	1	CD45-	Fibroblasts	NonImmune	F0_DCN	1Fibroblasts	C4	NA	NA	NA	NA	NA	NA
C4_1717516_CCTTCCCTCTGGTTCC-1	C4_1717516	3780	1802	2.38095	11	CD45-	Fibroblasts	NonImmune	F1_RGS5	11Fibroblasts	C4	NA	NA	NA	NA	NA	NA
C4_1717516_CCTTCGAAGCGTAATA-1	C4_1717516	5168	2061	2.47678	1	CD45-	Fibroblasts	NonImmune	F0_DCN	1Fibroblasts	C4	NA	NA	NA	NA	NA	NA
C4_1717516_CCTTCGAAGTGAAGAG-1	C4_1717516	5999	2312	3.56726	11	CD45-	Fibroblasts	NonImmune	F1_RGS5	11Fibroblasts	C4	NA	NA	NA	NA	NA	NA
C4_1717516_CCTTCGACAAGCCTAT-1	C4_1717516	6640	2320	4.45783	1	CD45-	Fibroblasts	NonImmune	F0_DCN	1Fibroblasts	C4	NA	NA	NA	NA	NA	NA
C4_1717516_CCTTCGACACGAAACG-1	C4_1717516	3971	1620	4.96097	20	CD45-	Fibroblasts	NonImmune	F1_RGS5	20Fibroblasts	C4	NA	NA	NA	NA	NA	NA
C4_1717516_CCTTCGAGTATGGTTC-1	C4_1717516	11968	3246	1.29512	1	CD45-	Fibroblasts	NonImmune	F0_DCN	1Fibroblasts	C4	NA	NA	NA	NA	NA	NA
C4_1717516_CCTTCGAGTGTCTGAT-1	C4_1717516	13096	3628	0.671961	1	CD45-	Fibroblasts	NonImmune	F0_DCN	1Fibroblasts	C4	NA	NA	NA	NA	NA	NA
C4_1717516_CCTTCGAGTTGCGCAC-1	C4_1717516	2185	1259	3.70709	18	CD45-	Endothelial cells	NonImmune	F2_VWF	18Endothelial cells	C4	NA	NA	NA	NA	NA	NA
C4_1717516_CCTTCGATCGCCATAA-1	C4_1717516	8316	2731	2.80183	6	CD45+	Myeloids	NonImmune	M01_Macro MRC4	6Myeloids M2	C4	-0.0551506	0.0974053	-0.223236	0.17735	1.16921	-0.551892
C4_1717516_CCTTCGATCTCCCTGA-1	C4_1717516	2818	1261	1.59688	20	CD45-	Fibroblasts	NonImmune	F1_RGS5	20Fibroblasts	C4	NA	NA	NA	NA	NA	NA
C4_1717516_CCTTTCTCAAGAGGCT-1	C4_1717516	9669	3181	1.13766	11	CD45-	Fibroblasts	NonImmune	F1_RGS5	11Fibroblasts	C4	NA	NA	NA	NA	NA	NA
C4_1717516_CCTTTCTCACAACGCC-1	C4_1717516	1632	855	2.26716	8	CD45+	T cells	NonImmune	T0_CD8+ GZMK	8Cytotoxic T	C4	NA	NA	NA	NA	NA	NA
C4_1717516_CCTTTCTGTCAACATC-1	C4_1717516	5113	2129	3.77469	11	CD45-	Fibroblasts	NonImmune	F1_RGS5	11Fibroblasts	C4	NA	NA	NA	NA	NA	NA
C4_1717516_CCTTTCTGTGGTGTAG-1	C4_1717516	5190	2565	4.45087	18	CD45-	Endothelial cells	NonImmune	F0_DCN	18Endothelial cells	C4	NA	NA	NA	NA	NA	NA
C4_1717516_CCTTTCTTCCAATGGT-1	C4_1717516	3088	1261	0.356218	14	CD45-	Epithelial cells	NonImmune	E3_TUBB	14Epithelial cells	C4	NA	NA	NA	NA	NA	NA
C4_1717516_CCTTTCTTCCCTAATT-1	C4_1717516	4177	1954	2.1786	11	CD45-	Fibroblasts	NonImmune	F1_RGS5	11Fibroblasts	C4	NA	NA	NA	NA	NA	NA
C4_1717516_CGAACATAGCAATCTC-1	C4_1717516	8022	2662	4.88656	1	CD45-	Fibroblasts	NonImmune	F0_DCN	1Fibroblasts	C4	NA	NA	NA	NA	NA	NA
C4_1717516_CGAACATCACGTTGGC-1	C4_1717516	9502	3643	2.13639	11	CD45-	Fibroblasts	NonImmune	F1_RGS5	11Fibroblasts	C4	NA	NA	NA	NA	NA	NA
C4_1717516_CGAACATCATGCATGT-1	C4_1717516	1839	1032	4.45895	19	CD45+	T cells	NonImmune	T3_NKT	19Cytotoxic T NK T	C4	NA	NA	NA	NA	NA	NA
C4_1717516_CGAACATTCAGCTGGC-1	C4_1717516	7016	2598	4.76055	11	CD45-	Fibroblasts	NonImmune	F1_RGS5	11Fibroblasts	C4	NA	NA	NA	NA	NA	NA
C4_1717516_CGAACATTCATGTCCC-1	C4_1717516	4469	1855	2.59566	20	CD45-	Fibroblasts	NonImmune	F1_RGS5	20Fibroblasts	C4	NA	NA	NA	NA	NA	NA
C4_1717516_CGAACATTCGAATGCT-1	C4_1717516	7040	2467	4.50284	11	CD45-	Fibroblasts	NonImmune	F1_RGS5	11Fibroblasts	C4	NA	NA	NA	NA	NA	NA
C4_1717516_CGAATGTAGACGACGT-1	C4_1717516	7556	2322	2.58073	6	CD45+	Myeloids	NonImmune	M01_Macro MRC4	6Myeloids M2	C4	-0.18368	0.165896	-0.144451	0.0425585	0.921641	-0.300528
C4_1717516_CGAATGTAGCAGCGTA-1	C4_1717516	6966	2361	2.68447	11	CD45-	Fibroblasts	NonImmune	F1_RGS5	11Fibroblasts	C4	NA	NA	NA	NA	NA	NA
C4_1717516_CGAATGTAGCCGGTAA-1	C4_1717516	3560	1717	3.93258	20	CD45-	Fibroblasts	NonImmune	F1_RGS5	20Fibroblasts	C4	NA	NA	NA	NA	NA	NA
C4_1717516_CGAATGTAGCTGCAAG-1	C4_1717516	8231	2995	2.85506	18	CD45-	Endothelial cells	NonImmune	F2_VWF	18Endothelial cells	C4	NA	NA	NA	NA	NA	NA
C4_1717516_CGAATGTAGGACAGCT-1	C4_1717516	9460	2962	3.28753	1	CD45-	Fibroblasts	NonImmune	F0_DCN	1Fibroblasts	C4	NA	NA	NA	NA	NA	NA
C4_1717516_CGAATGTAGGTTCCTA-1	C4_1717516	6042	2203	2.35022	1	CD45-	Fibroblasts	NonImmune	F0_DCN	1Fibroblasts	C4	NA	NA	NA	NA	NA	NA
C4_1717516_CGAATGTCAAGTACCT-1	C4_1717516	3321	1697	2.28847	18	CD45-	Endothelial cells	NonImmune	F2_VWF	18Endothelial cells	C4	NA	NA	NA	NA	NA	NA
C4_1717516_CGAATGTCAGCTGTGC-1	C4_1717516	3114	1513	2.66538	20	CD45-	Fibroblasts	NonImmune	F1_RGS5	20Fibroblasts	C4	NA	NA	NA	NA	NA	NA
C4_1717516_CGAATGTGTAGAAGGA-1	C4_1717516	9192	2905	1.349	1	CD45-	Fibroblasts	NonImmune	F0_DCN	1Fibroblasts	C4	NA	NA	NA	NA	NA	NA
C4_1717516_CGAATGTGTCCGTTAA-1	C4_1717516	5132	1977	3.21512	1	CD45-	Fibroblasts	NonImmune	F0_DCN	1Fibroblasts	C4	NA	NA	NA	NA	NA	NA
C4_1717516_CGAATGTGTTATGCGT-1	C4_1717516	2060	1131	4.90291	11	CD45-	Fibroblasts	NonImmune	F1_RGS5	11Fibroblasts	C4	NA	NA	NA	NA	NA	NA
C4_1717516_CGAATGTTCAAACCAC-1	C4_1717516	9096	3210	4.74934	18	CD45-	Endothelial cells	NonImmune	F2_VWF	18Endothelial cells	C4	NA	NA	NA	NA	NA	NA
C4_1717516_CGAATGTTCAATCACG-1	C4_1717516	10177	3048	2.28948	1	CD45-	Fibroblasts	NonImmune	F0_DCN	1Fibroblasts	C4	NA	NA	NA	NA	NA	NA
C4_1717516_CGAATGTTCGTATCAG-1	C4_1717516	4268	1801	4.56888	20	CD45-	Fibroblasts	NonImmune	F1_RGS5	20Fibroblasts	C4	NA	NA	NA	NA	NA	NA
C4_1717516_CGACCTTAGAGCTGGT-1	C4_1717516	678	586	1.47493	17	CD45-	Epithelial cells	NonImmune	E7_MUC46	17Epithelial cells	C4	NA	NA	NA	NA	NA	NA
C4_1717516_CGACCTTAGGATCGCA-1	C4_1717516	9829	3223	1.26157	11	CD45-	Fibroblasts	NonImmune	F1_RGS5	11Fibroblasts	C4	NA	NA	NA	NA	NA	NA
C4_1717516_CGACCTTAGTTGTAGA-1	C4_1717516	3586	1547	3.29057	2	CD45-	Epithelial cells	NonImmune	E2_S100A1	2Epithelial cells	C4	NA	NA	NA	NA	NA	NA
C4_1717516_CGACCTTCAGTCTTCC-1	C4_1717516	5194	2256	1.2707	1	CD45-	Fibroblasts	NonImmune	F0_DCN	1Fibroblasts	C4	NA	NA	NA	NA	NA	NA
C4_1717516_CGACCTTGTCCGCTGA-1	C4_1717516	2174	1147	1.83993	2	CD45-	Epithelial cells	NonImmune	E6_VIM	2Epithelial cells	C4	NA	NA	NA	NA	NA	NA
C4_1717516_CGACCTTGTGTGACCC-1	C4_1717516	10927	3305	2.32452	20	CD45-	Fibroblasts	NonImmune	F1_RGS5	20Fibroblasts	C4	NA	NA	NA	NA	NA	NA
C4_1717516_CGACCTTTCAATCACG-1	C4_1717516	16162	2574	1.89333	16	CD45+	B cells	NonImmune	B cells	16Plasma B cells	C4	NA	NA	NA	NA	NA	NA
C4_1717516_CGACCTTTCTACGAGT-1	C4_1717516	9422	3344	3.4706	11	CD45-	Fibroblasts	NonImmune	F0_DCN	11Fibroblasts	C4	NA	NA	NA	NA	NA	NA
C4_1717516_CGACTTCAGACTTTCG-1	C4_1717516	17002	4511	2.59381	18	CD45-	Endothelial cells	NonImmune	F2_VWF	18Endothelial cells	C4	NA	NA	NA	NA	NA	NA
C4_1717516_CGACTTCAGATGCCTT-1	C4_1717516	9701	3277	3.62849	1	CD45-	Fibroblasts	NonImmune	F0_DCN	1Fibroblasts	C4	NA	NA	NA	NA	NA	NA
C4_1717516_CGACTTCAGGTGGGTT-1	C4_1717516	9001	2772	1.56649	1	CD45-	Fibroblasts	NonImmune	F0_DCN	1Fibroblasts	C4	NA	NA	NA	NA	NA	NA
C4_1717516_CGACTTCGTAGAGCTG-1	C4_1717516	4704	2145	2.80612	18	CD45-	Endothelial cells	NonImmune	F2_VWF	18Endothelial cells	C4	NA	NA	NA	NA	NA	NA
C4_1717516_CGACTTCGTCAGAATA-1	C4_1717516	2581	1384	1.4723	18	CD45-	Endothelial cells	NonImmune	F2_VWF	18Endothelial cells	C4	NA	NA	NA	NA	NA	NA
C4_1717516_CGACTTCGTCCGCTGA-1	C4_1717516	15072	1227	1.54591	16	CD45+	B cells	NonImmune	B cells	16Plasma B cells	C4	NA	NA	NA	NA	NA	NA
C4_1717516_CGACTTCGTCGGATCC-1	C4_1717516	4318	1959	3.96017	1	CD45-	Fibroblasts	NonImmune	F0_DCN	1Fibroblasts	C4	NA	NA	NA	NA	NA	NA
C4_1717516_CGACTTCGTGTTGGGA-1	C4_1717516	7787	2609	1.64377	11	CD45-	Fibroblasts	NonImmune	F1_RGS5	11Fibroblasts	C4	NA	NA	NA	NA	NA	NA
C4_1717516_CGACTTCTCAAGCCTA-1	C4_1717516	5399	2237	4.07483	20	CD45-	Fibroblasts	NonImmune	F1_RGS5	20Fibroblasts	C4	NA	NA	NA	NA	NA	NA
C4_1717516_CGACTTCTCCCTCAGT-1	C4_1717516	2905	1501	3.51119	18	CD45-	Endothelial cells	NonImmune	F2_VWF	18Endothelial cells	C4	NA	NA	NA	NA	NA	NA
C4_1717516_CGAGAAGAGTTTAGGA-1	C4_1717516	9473	2636	3.99029	1	CD45-	Fibroblasts	NonImmune	F0_DCN	1Fibroblasts	C4	NA	NA	NA	NA	NA	NA
C4_1717516_CGAGAAGGTAAACCTC-1	C4_1717516	9608	2943	4.61074	20	CD45-	Fibroblasts	NonImmune	F1_RGS5	20Fibroblasts	C4	NA	NA	NA	NA	NA	NA
C4_1717516_CGAGAAGTCCAACCAA-1	C4_1717516	10184	890	0.864101	16	CD45+	B cells	NonImmune	B cells	16Plasma B cells	C4	NA	NA	NA	NA	NA	NA
C4_1717516_CGAGCACAGATGCGAC-1	C4_1717516	12312	3909	2.96459	11	CD45-	Fibroblasts	NonImmune	F0_DCN	11Fibroblasts	C4	NA	NA	NA	NA	NA	NA
C4_1717516_CGAGCACAGTCGTTTG-1	C4_1717516	1202	295	1.5807	16	CD45+	B cells	NonImmune	B cells	16Plasma B cells	C4	NA	NA	NA	NA	NA	NA
C4_1717516_CGAGCACAGTCTTGCA-1	C4_1717516	4398	1707	4.54752	1	CD45-	Fibroblasts	NonImmune	F0_DCN	1Fibroblasts	C4	NA	NA	NA	NA	NA	NA
C4_1717516_CGAGCACAGTTAACGA-1	C4_1717516	8701	2813	4.56269	1	CD45-	Fibroblasts	NonImmune	F0_DCN	1Fibroblasts	C4	NA	NA	NA	NA	NA	NA
C4_1717516_CGAGCACCAATGGAAT-1	C4_1717516	6275	2165	1.78486	1	CD45-	Fibroblasts	NonImmune	F0_DCN	1Fibroblasts	C4	NA	NA	NA	NA	NA	NA
C4_1717516_CGAGCACCAGTAAGCG-1	C4_1717516	4162	1947	3.94041	18	CD45-	Endothelial cells	NonImmune	F2_VWF	18Endothelial cells	C4	NA	NA	NA	NA	NA	NA
C4_1717516_CGAGCACGTGTTTGGT-1	C4_1717516	970	568	4.2268	19	CD45+	T cells	NonImmune	T3_NKT	19Cytotoxic T NK T	C4	NA	NA	NA	NA	NA	NA
C4_1717516_CGAGCACTCAACGAAA-1	C4_1717516	6429	2255	0.777726	20	CD45-	Fibroblasts	NonImmune	F1_RGS5	20Fibroblasts	C4	NA	NA	NA	NA	NA	NA
C4_1717516_CGAGCACTCATTGCGA-1	C4_1717516	4547	1833	2.24324	20	CD45-	Fibroblasts	NonImmune	F1_RGS5	20Fibroblasts	C4	NA	NA	NA	NA	NA	NA
C4_1717516_CGAGCACTCTCCTATA-1	C4_1717516	4174	1664	3.71346	1	CD45-	Fibroblasts	NonImmune	F0_DCN	1Fibroblasts	C4	NA	NA	NA	NA	NA	NA
C4_1717516_CGAGCCAAGCGATTCT-1	C4_1717516	5457	1991	2.63881	1	CD45-	Fibroblasts	NonImmune	F0_DCN	1Fibroblasts	C4	NA	NA	NA	NA	NA	NA
C4_1717516_CGAGCCAAGTGCTGCC-1	C4_1717516	3767	1768	3.68994	20	CD45-	Fibroblasts	NonImmune	F1_RGS5	20Fibroblasts	C4	NA	NA	NA	NA	NA	NA
C4_1717516_CGAGCCACAATGGATA-1	C4_1717516	1397	827	4.15175	8	CD45+	T cells	NonImmune	T0_CD8+ GZMK	8Cytotoxic T	C4	NA	NA	NA	NA	NA	NA
C4_1717516_CGAGCCACATCGGGTC-1	C4_1717516	4113	1618	3.76854	1	CD45-	Fibroblasts	NonImmune	F0_DCN	1Fibroblasts	C4	NA	NA	NA	NA	NA	NA
C4_1717516_CGAGCCAGTGACCAAG-1	C4_1717516	1749	951	3.71641	8	CD45+	T cells	NonImmune	T0_CD8+ GZMK	8Cytotoxic T	C4	NA	NA	NA	NA	NA	NA
C4_1717516_CGAGCCAGTGGTACAG-1	C4_1717516	20141	4505	1.9711	1	CD45-	Fibroblasts	NonImmune	F0_DCN	1Fibroblasts	C4	NA	NA	NA	NA	NA	NA
C4_1717516_CGAGCCATCAACACAC-1	C4_1717516	3627	1477	2.61924	10	CD45+	T cells	NonImmune	T1_CD4+ IL7R	10Naive T	C4	NA	NA	NA	NA	NA	NA
C4_1717516_CGAGCCATCCGTACAA-1	C4_1717516	9992	2717	2.24179	6	CD45+	Myeloids	NonImmune	NA	6Myeloids M2	C4	-0.164464	1.12025	-0.302518	-0.0796237	0.807977	-0.0595289
C4_1717516_CGATCGGTCACTTATC-1	C4_1717516	6230	2412	4.86356	20	CD45-	Fibroblasts	NonImmune	F1_RGS5	20Fibroblasts	C4	NA	NA	NA	NA	NA	NA
C4_1717516_CGATCGGTCAGCAACT-1	C4_1717516	3007	1479	2.72697	18	CD45-	Endothelial cells	NonImmune	F2_VWF	18Endothelial cells	C4	NA	NA	NA	NA	NA	NA
C4_1717516_CGATCGGTCCGTCAAA-1	C4_1717516	613	448	4.24144	9	CD45-	Epithelial cells	NonImmune	E6_VIM	9Epithelial cells	C4	NA	NA	NA	NA	NA	NA
C4_1717516_CGATCGGTCGCCAAAT-1	C4_1717516	4918	1937	2.62302	21	CD45+	T cells	NonImmune	T2_CD4+ FOXP3	21Regulatory T	C4	NA	NA	NA	NA	NA	NA
C4_1717516_CGATGGCCAATGCCAT-1	C4_1717516	15868	4333	2.96194	11	CD45-	Fibroblasts	NonImmune	F0_DCN	11Fibroblasts	C4	NA	NA	NA	NA	NA	NA
C4_1717516_CGATGGCCAATGTTGC-1	C4_1717516	6293	2051	0.143016	0	CD45-	Epithelial cells	NonImmune	E0_MSLN	0Epithelial cells	C4	NA	NA	NA	NA	NA	NA
C4_1717516_CGATGGCCAGTAAGCG-1	C4_1717516	1653	1100	3.26679	18	CD45-	Endothelial cells	NonImmune	F2_VWF	18Endothelial cells	C4	NA	NA	NA	NA	NA	NA
C4_1717516_CGATGGCTCACAGGCC-1	C4_1717516	6522	2399	3.95584	1	CD45-	Fibroblasts	NonImmune	F0_DCN	1Fibroblasts	C4	NA	NA	NA	NA	NA	NA
C4_1717516_CGATGTAAGACGACGT-1	C4_1717516	10878	3186	4.30226	1	CD45-	Fibroblasts	NonImmune	F0_DCN	1Fibroblasts	C4	NA	NA	NA	NA	NA	NA
C4_1717516_CGATGTAAGCTCTCGG-1	C4_1717516	11133	3319	4.69775	1	CD45-	Fibroblasts	NonImmune	F0_DCN	1Fibroblasts	C4	NA	NA	NA	NA	NA	NA
C4_1717516_CGATGTAAGGTAAACT-1	C4_1717516	9139	3268	3.18416	26	CD45+	Myeloids	NonImmune	M06_pDC JCHAIN	26Myeloids	C4	-0.093952	-0.607761	-0.515268	-0.122976	-0.308436	-0.0639767
C4_1717516_CGATGTAAGTGCGTGA-1	C4_1717516	2198	1067	3.23021	5	CD45-	Epithelial cells	NonImmune	E6_VIM	5Epithelial cells	C4	NA	NA	NA	NA	NA	NA
C4_1717516_CGATGTACAACTGGCC-1	C4_1717516	4639	1506	2.93167	1	CD45-	Fibroblasts	NonImmune	F0_DCN	1Fibroblasts	C4	NA	NA	NA	NA	NA	NA
C4_1717516_CGATGTACACAGACAG-1	C4_1717516	3922	1597	0.433452	0	CD45-	Epithelial cells	NonImmune	E0_MSLN	0Epithelial cells	C4	NA	NA	NA	NA	NA	NA
C4_1717516_CGATGTACACATGGGA-1	C4_1717516	17300	4697	4.21965	18	CD45-	Endothelial cells	NonImmune	F2_VWF	18Endothelial cells	C4	NA	NA	NA	NA	NA	NA
C4_1717516_CGATGTACAGGAACGT-1	C4_1717516	7346	2510	2.4367	11	CD45-	Fibroblasts	NonImmune	F1_RGS5	11Fibroblasts	C4	NA	NA	NA	NA	NA	NA
C4_1717516_CGATGTATCACGATGT-1	C4_1717516	1789	955	4.35998	21	CD45+	T cells	NonImmune	T2_CD4+ FOXP3	21Regulatory T	C4	NA	NA	NA	NA	NA	NA
C4_1717516_CGATTGAAGGAATGGA-1	C4_1717516	4379	1663	3.905	20	CD45-	Fibroblasts	NonImmune	F1_RGS5	20Fibroblasts	C4	NA	NA	NA	NA	NA	NA
C4_1717516_CGATTGACAATCGGTT-1	C4_1717516	529	381	0.94518	3	CD45-	Epithelial cells	NonImmune	E1_IL32	3Epithelial cells	C4	NA	NA	NA	NA	NA	NA
C4_1717516_CGATTGAGTAATTGGA-1	C4_1717516	6838	2405	3.14419	11	CD45-	Fibroblasts	NonImmune	F1_RGS5	11Fibroblasts	C4	NA	NA	NA	NA	NA	NA
C4_1717516_CGATTGAGTGAAATCA-1	C4_1717516	10468	3060	1.18456	11	CD45-	Fibroblasts	NonImmune	F1_RGS5	11Fibroblasts	C4	NA	NA	NA	NA	NA	NA
C4_1717516_CGATTGAGTGCTAGCC-1	C4_1717516	5679	2544	3.71544	18	CD45-	Endothelial cells	NonImmune	F2_VWF	18Endothelial cells	C4	NA	NA	NA	NA	NA	NA
C4_1717516_CGATTGAGTGTTTGTG-1	C4_1717516	8303	2913	2.15585	1	CD45-	Fibroblasts	NonImmune	F0_DCN	1Fibroblasts	C4	NA	NA	NA	NA	NA	NA
C4_1717516_CGATTGATCCCTAATT-1	C4_1717516	5496	2060	2.23799	1	CD45-	Fibroblasts	NonImmune	F0_DCN	1Fibroblasts	C4	NA	NA	NA	NA	NA	NA
C4_1717516_CGCCAAGAGCTAGTGG-1	C4_1717516	9629	3035	3.16751	1	CD45-	Fibroblasts	NonImmune	F0_DCN	1Fibroblasts	C4	NA	NA	NA	NA	NA	NA
C4_1717516_CGCCAAGCAAGCCTAT-1	C4_1717516	11684	3415	4.11674	11	CD45-	Fibroblasts	NonImmune	F1_RGS5	11Fibroblasts	C4	NA	NA	NA	NA	NA	NA
C4_1717516_CGCCAAGGTGTGACCC-1	C4_1717516	7454	2453	1.22082	1	CD45-	Fibroblasts	NonImmune	F0_DCN	1Fibroblasts	C4	NA	NA	NA	NA	NA	NA
C4_1717516_CGCCAAGGTTTGGCGC-1	C4_1717516	1928	1081	3.99378	18	CD45-	Endothelial cells	NonImmune	F2_VWF	18Endothelial cells	C4	NA	NA	NA	NA	NA	NA
C4_1717516_CGCCAAGTCACTCTTA-1	C4_1717516	6020	2105	3.87043	1	CD45-	Fibroblasts	NonImmune	F0_DCN	1Fibroblasts	C4	NA	NA	NA	NA	NA	NA
C4_1717516_CGCCAAGTCTGAGTGT-1	C4_1717516	10012	3296	3.69557	1	CD45-	Fibroblasts	NonImmune	F0_DCN	1Fibroblasts	C4	NA	NA	NA	NA	NA	NA
C4_1717516_CGCCAAGTCTGCGGCA-1	C4_1717516	9987	3571	4.39571	18	CD45-	Endothelial cells	NonImmune	F1_RGS5	18Endothelial cells	C4	NA	NA	NA	NA	NA	NA
C4_1717516_CGCCAAGTCTGTCTAT-1	C4_1717516	12618	2865	2.15565	15	CD45+	Myeloids	NonImmune	M04_cDC2 CD1C	15Myeloids M1	C4	-0.144508	-0.59304	-0.240461	-0.240654	-0.813303	0.0128547
C4_1717516_CGCGGTAAGATGGCGT-1	C4_1717516	5008	2220	2.9353	18	CD45-	Endothelial cells	NonImmune	F2_VWF	18Endothelial cells	C4	NA	NA	NA	NA	NA	NA
C4_1717516_CGCGGTAAGGGATGGG-1	C4_1717516	13371	3769	3.35801	1	CD45-	Fibroblasts	NonImmune	F0_DCN	1Fibroblasts	C4	NA	NA	NA	NA	NA	NA
C4_1717516_CGCGGTACAATCACAC-1	C4_1717516	8498	2792	3.15368	1	CD45-	Fibroblasts	NonImmune	F0_DCN	1Fibroblasts	C4	NA	NA	NA	NA	NA	NA
C4_1717516_CGCGGTAGTATTAGCC-1	C4_1717516	2542	1272	4.09127	12	NA	unknown	NonImmune	NA	12unknown	C4	NA	NA	NA	NA	NA	NA
C4_1717516_CGCGGTAGTCTGGTCG-1	C4_1717516	9263	2835	2.21311	11	CD45-	Fibroblasts	NonImmune	F1_RGS5	11Fibroblasts	C4	NA	NA	NA	NA	NA	NA
C4_1717516_CGCGGTAGTTGGACCC-1	C4_1717516	8640	2671	2.56944	1	CD45-	Fibroblasts	NonImmune	F0_DCN	1Fibroblasts	C4	NA	NA	NA	NA	NA	NA
C4_1717516_CGCGGTATCATAGCAC-1	C4_1717516	1242	715	3.78422	20	CD45-	Fibroblasts	NonImmune	F1_RGS5	20Fibroblasts	C4	NA	NA	NA	NA	NA	NA
C4_1717516_CGCGGTATCGCCATAA-1	C4_1717516	576	508	3.64583	17	CD45-	Epithelial cells	NonImmune	E7_MUC46	17Epithelial cells	C4	NA	NA	NA	NA	NA	NA
C4_1717516_CGCGTTTAGCTGCCCA-1	C4_1717516	6521	2393	0.674743	1	CD45-	Fibroblasts	NonImmune	F0_DCN	1Fibroblasts	C4	NA	NA	NA	NA	NA	NA
C4_1717516_CGCGTTTAGGGAAACA-1	C4_1717516	655	475	2.44275	26	CD45+	Myeloids	NonImmune	M01_Macro MRC4	26Myeloids	C4	0.135386	0.348148	-0.278334	0.000455374	0.539052	-0.299726
C4_1717516_CGCGTTTAGGGTCTCC-1	C4_1717516	4790	2067	3.67432	18	CD45-	Endothelial cells	NonImmune	F2_VWF	18Endothelial cells	C4	NA	NA	NA	NA	NA	NA
C4_1717516_CGCGTTTCAGCTGCTG-1	C4_1717516	1528	884	3.86126	21	CD45+	T cells	NonImmune	T2_CD4+ FOXP3	21Regulatory T	C4	NA	NA	NA	NA	NA	NA
C4_1717516_CGCGTTTGTCAGAATA-1	C4_1717516	4242	1902	3.4182	18	CD45-	Endothelial cells	NonImmune	F2_VWF	18Endothelial cells	C4	NA	NA	NA	NA	NA	NA
C4_1717516_CGCGTTTTCCAATGGT-1	C4_1717516	8007	2538	2.22305	11	CD45-	Fibroblasts	NonImmune	F1_RGS5	11Fibroblasts	C4	NA	NA	NA	NA	NA	NA
C4_1717516_CGCGTTTTCTACGAGT-1	C4_1717516	19403	1301	1.30392	16	CD45+	B cells	NonImmune	B cells	16Plasma B cells	C4	NA	NA	NA	NA	NA	NA
C4_1717516_CGCTATCAGTTGTAGA-1	C4_1717516	10599	3137	1.19823	1	CD45-	Fibroblasts	NonImmune	F0_DCN	1Fibroblasts	C4	NA	NA	NA	NA	NA	NA
C4_1717516_CGCTATCCACCGTTGG-1	C4_1717516	12695	3992	2.48917	18	CD45-	Endothelial cells	NonImmune	F2_VWF	18Endothelial cells	C4	NA	NA	NA	NA	NA	NA
C4_1717516_CGCTATCCATGTTCCC-1	C4_1717516	4193	1594	1.62175	6	CD45+	Myeloids	NonImmune	NA	6Myeloids M2	C4	0.213181	0.248267	-0.362754	0.219691	0.964412	-0.442237
C4_1717516_CGCTATCGTAAAGTCA-1	C4_1717516	5059	2195	3.61732	18	CD45-	Endothelial cells	NonImmune	F2_VWF	18Endothelial cells	C4	NA	NA	NA	NA	NA	NA
C4_1717516_CGCTATCGTGGCGAAT-1	C4_1717516	4794	2236	4.38048	11	CD45-	Fibroblasts	NonImmune	F1_RGS5	11Fibroblasts	C4	NA	NA	NA	NA	NA	NA
C4_1717516_CGCTATCTCACTCTTA-1	C4_1717516	2392	1155	3.4699	19	CD45+	T cells	NonImmune	T3_NKT	19Cytotoxic T NK T	C4	NA	NA	NA	NA	NA	NA
C4_1717516_CGCTATCTCAGCTGGC-1	C4_1717516	1567	1052	3.12699	12	NA	unknown	NonImmune	NA	12unknown	C4	NA	NA	NA	NA	NA	NA
C4_1717516_CGCTATCTCCAACCAA-1	C4_1717516	2585	1051	0.309478	5	CD45-	Epithelial cells	NonImmune	E6_VIM	5Epithelial cells	C4	NA	NA	NA	NA	NA	NA
C4_1717516_CGCTATCTCCATGAAC-1	C4_1717516	28629	1815	0.429634	16	CD45+	B cells	NonImmune	B cells	16Plasma B cells	C4	NA	NA	NA	NA	NA	NA
C4_1717516_CGCTATCTCCGCATCT-1	C4_1717516	8310	2830	4.65704	1	CD45-	Fibroblasts	NonImmune	F0_DCN	1Fibroblasts	C4	NA	NA	NA	NA	NA	NA
C4_1717516_CGCTATCTCCTCAACC-1	C4_1717516	9186	2618	1.46963	1	CD45-	Fibroblasts	NonImmune	F0_DCN	1Fibroblasts	C4	NA	NA	NA	NA	NA	NA
C4_1717516_CGCTATCTCCTTTCGG-1	C4_1717516	17458	4362	2.94994	12	NA	unknown	NonImmune	NA	12unknown	C4	NA	NA	NA	NA	NA	NA
C4_1717516_CGCTATCTCGTCACGG-1	C4_1717516	781	533	1.02433	5	CD45-	Epithelial cells	NonImmune	E6_VIM	5Epithelial cells	C4	NA	NA	NA	NA	NA	NA
C4_1717516_CGCTATCTCGTCCGTT-1	C4_1717516	6113	2358	2.65009	11	CD45-	Fibroblasts	NonImmune	F1_RGS5	11Fibroblasts	C4	NA	NA	NA	NA	NA	NA
C4_1717516_CGCTGGAAGAGCCTAG-1	C4_1717516	6776	2588	3.45336	1	CD45-	Fibroblasts	NonImmune	F0_DCN	1Fibroblasts	C4	NA	NA	NA	NA	NA	NA
C4_1717516_CGCTGGACAGGAATGC-1	C4_1717516	13108	4118	3.31858	18	CD45-	Endothelial cells	NonImmune	F2_VWF	18Endothelial cells	C4	NA	NA	NA	NA	NA	NA
C4_1717516_CGCTGGACATTCACTT-1	C4_1717516	8393	2513	2.15656	1	CD45-	Fibroblasts	NonImmune	F0_DCN	1Fibroblasts	C4	NA	NA	NA	NA	NA	NA
C4_1717516_CGCTGGAGTCCGTGAC-1	C4_1717516	3123	1322	3.65034	1	CD45-	Fibroblasts	NonImmune	F0_DCN	1Fibroblasts	C4	NA	NA	NA	NA	NA	NA
C4_1717516_CGCTGGAGTTAAGAAC-1	C4_1717516	5647	2151	0.814592	20	CD45-	Fibroblasts	NonImmune	F1_RGS5	20Fibroblasts	C4	NA	NA	NA	NA	NA	NA
C4_1717516_CGCTGGATCAGATAAG-1	C4_1717516	14753	4347	4.01952	18	CD45-	Endothelial cells	NonImmune	F2_VWF	18Endothelial cells	C4	NA	NA	NA	NA	NA	NA
C4_1717516_CGCTGGATCCTCTAGC-1	C4_1717516	2846	1326	1.82713	11	CD45-	Fibroblasts	NonImmune	F1_RGS5	11Fibroblasts	C4	NA	NA	NA	NA	NA	NA
C4_1717516_CGCTGGATCGGCTACG-1	C4_1717516	7773	2609	3.21626	1	CD45-	Fibroblasts	NonImmune	F0_DCN	1Fibroblasts	C4	NA	NA	NA	NA	NA	NA
C4_1717516_CGCTTCAAGATATGGT-1	C4_1717516	4472	1855	4.9195	1	CD45-	Fibroblasts	NonImmune	F0_DCN	1Fibroblasts	C4	NA	NA	NA	NA	NA	NA
C4_1717516_CGCTTCACAAGCCCAC-1	C4_1717516	7774	2645	3.96192	11	CD45-	Fibroblasts	NonImmune	F1_RGS5	11Fibroblasts	C4	NA	NA	NA	NA	NA	NA
C4_1717516_CGCTTCACACCTTGTC-1	C4_1717516	4403	1710	1.99864	20	CD45-	Fibroblasts	NonImmune	F1_RGS5	20Fibroblasts	C4	NA	NA	NA	NA	NA	NA
C4_1717516_CGCTTCACAGGTTTCA-1	C4_1717516	4377	1985	2.23898	1	CD45-	Fibroblasts	NonImmune	F0_DCN	1Fibroblasts	C4	NA	NA	NA	NA	NA	NA
C4_1717516_CGCTTCAGTAGAGGAA-1	C4_1717516	3734	1685	4.68666	11	CD45-	Fibroblasts	NonImmune	F1_RGS5	11Fibroblasts	C4	NA	NA	NA	NA	NA	NA
C4_1717516_CGCTTCATCACATACG-1	C4_1717516	7447	2101	2.59165	1	CD45-	Fibroblasts	NonImmune	F0_DCN	1Fibroblasts	C4	NA	NA	NA	NA	NA	NA
C4_1717516_CGCTTCATCCACTGGG-1	C4_1717516	5033	2109	3.11941	1	CD45-	Fibroblasts	NonImmune	F0_DCN	1Fibroblasts	C4	NA	NA	NA	NA	NA	NA
C4_1717516_CGCTTCATCTCAAACG-1	C4_1717516	909	750	1.10011	17	CD45-	Epithelial cells	NonImmune	E7_MUC46	17Epithelial cells	C4	NA	NA	NA	NA	NA	NA
C4_1717516_CGCTTCATCTTGACGA-1	C4_1717516	11353	3309	4.60671	1	CD45-	Fibroblasts	NonImmune	F0_DCN	1Fibroblasts	C4	NA	NA	NA	NA	NA	NA
C4_1717516_CGGACACAGGTGCTAG-1	C4_1717516	2653	1582	4.03317	11	CD45-	Fibroblasts	NonImmune	F1_RGS5	11Fibroblasts	C4	NA	NA	NA	NA	NA	NA
C4_1717516_CGGACACAGTATCTCG-1	C4_1717516	13447	3861	2.69205	11	CD45-	Fibroblasts	NonImmune	F1_RGS5	11Fibroblasts	C4	NA	NA	NA	NA	NA	NA
C4_1717516_CGGACACAGTTCGATC-1	C4_1717516	5684	1860	4.57424	26	CD45+	Myeloids	NonImmune	M03_Mast_proliferative	26Myeloids	C4	-0.0976569	-0.55673	-0.180157	-0.233625	-0.763925	-0.348856
C4_1717516_CGGACACCAGATTGCT-1	C4_1717516	16133	3773	2.8327	1	CD45-	Fibroblasts	NonImmune	F0_DCN	1Fibroblasts	C4	NA	NA	NA	NA	NA	NA
C4_1717516_CGGACACGTGCCTGTG-1	C4_1717516	5791	2298	3.4709	18	CD45-	Endothelial cells	NonImmune	F2_VWF	18Endothelial cells	C4	NA	NA	NA	NA	NA	NA
C4_1717516_CGGACACGTTACCAGT-1	C4_1717516	4478	1689	3.88566	2	CD45-	Epithelial cells	NonImmune	E2_S100A1	2Epithelial cells	C4	NA	NA	NA	NA	NA	NA
C4_1717516_CGGACACTCGTATCAG-1	C4_1717516	1148	664	4.61672	10	CD45+	T cells	NonImmune	T1_CD4+ IL7R	10Naive T	C4	NA	NA	NA	NA	NA	NA
C4_1717516_CGGACACTCTATCCTA-1	C4_1717516	16246	4427	4.92429	1	CD45-	Fibroblasts	NonImmune	F0_DCN	1Fibroblasts	C4	NA	NA	NA	NA	NA	NA
C4_1717516_CGGACGTAGTCAATAG-1	C4_1717516	6048	2076	3.88558	20	CD45-	Fibroblasts	NonImmune	F1_RGS5	20Fibroblasts	C4	NA	NA	NA	NA	NA	NA
C4_1717516_CGGACGTAGTGACATA-1	C4_1717516	3388	1698	3.27627	18	CD45-	Endothelial cells	NonImmune	F2_VWF	18Endothelial cells	C4	NA	NA	NA	NA	NA	NA
C4_1717516_CGGACGTCAAGAGTCG-1	C4_1717516	4195	1632	1.97855	20	CD45-	Fibroblasts	NonImmune	F1_RGS5	20Fibroblasts	C4	NA	NA	NA	NA	NA	NA
C4_1717516_CGGACGTGTAAGAGAG-1	C4_1717516	10015	3425	1.31802	11	CD45-	Fibroblasts	NonImmune	F4_RAC2	11Fibroblasts	C4	NA	NA	NA	NA	NA	NA
C4_1717516_CGGACGTGTATAAACG-1	C4_1717516	1934	1017	3.36091	10	CD45+	T cells	NonImmune	T1_CD4+ IL7R	10Naive T	C4	NA	NA	NA	NA	NA	NA
C4_1717516_CGGACGTGTTACGTCA-1	C4_1717516	6634	2346	3.3464	20	CD45-	Fibroblasts	NonImmune	F1_RGS5	20Fibroblasts	C4	NA	NA	NA	NA	NA	NA
C4_1717516_CGGACGTTCCTTAATC-1	C4_1717516	7431	2373	1.58794	12	NA	unknown	NonImmune	NA	12unknown	C4	NA	NA	NA	NA	NA	NA
C4_1717516_CGGACTGAGAATTCCC-1	C4_1717516	6191	2338	4.11888	11	CD45-	Fibroblasts	NonImmune	F1_RGS5	11Fibroblasts	C4	NA	NA	NA	NA	NA	NA
C4_1717516_CGGACTGAGTACCGGA-1	C4_1717516	2659	1177	3.87364	9	CD45-	Epithelial cells	NonImmune	E4_JUN	9Epithelial cells	C4	NA	NA	NA	NA	NA	NA
C4_1717516_CGGACTGAGTGGCACA-1	C4_1717516	6558	2524	2.79048	18	CD45-	Endothelial cells	NonImmune	F2_VWF	18Endothelial cells	C4	NA	NA	NA	NA	NA	NA
C4_1717516_CGGACTGGTCTCTCTG-1	C4_1717516	4330	1801	4.82679	1	CD45-	Fibroblasts	NonImmune	F0_DCN	1Fibroblasts	C4	NA	NA	NA	NA	NA	NA
C4_1717516_CGGACTGGTTGTGGAG-1	C4_1717516	2323	1290	1.8941	8	CD45+	T cells	NonImmune	T4_CD8+ LAG3	8Cytotoxic T	C4	NA	NA	NA	NA	NA	NA
C4_1717516_CGGACTGTCATGGTCA-1	C4_1717516	9113	3011	1.49237	11	CD45-	Fibroblasts	NonImmune	F1_RGS5	11Fibroblasts	C4	NA	NA	NA	NA	NA	NA
C4_1717516_CGGACTGTCCTCAACC-1	C4_1717516	6529	2182	4.41109	1	CD45-	Fibroblasts	NonImmune	F0_DCN	1Fibroblasts	C4	NA	NA	NA	NA	NA	NA
C4_1717516_CGGACTGTCTTAGAGC-1	C4_1717516	4640	1975	4.09483	18	CD45-	Endothelial cells	NonImmune	F2_VWF	18Endothelial cells	C4	NA	NA	NA	NA	NA	NA
C4_1717516_CGGAGCTAGATATGGT-1	C4_1717516	5569	2030	2.56779	1	CD45-	Fibroblasts	NonImmune	F0_DCN	1Fibroblasts	C4	NA	NA	NA	NA	NA	NA
C4_1717516_CGGAGCTAGTATGACA-1	C4_1717516	14759	3596	2.03943	1	CD45-	Fibroblasts	NonImmune	F0_DCN	1Fibroblasts	C4	NA	NA	NA	NA	NA	NA
C4_1717516_CGGAGCTAGTGGGTTG-1	C4_1717516	2449	1249	2.16415	20	CD45-	Fibroblasts	NonImmune	F1_RGS5	20Fibroblasts	C4	NA	NA	NA	NA	NA	NA
C4_1717516_CGGAGCTCATCAGTCA-1	C4_1717516	2473	1284	4.69066	19	CD45+	T cells	NonImmune	T3_NKT	19Cytotoxic T NK T	C4	NA	NA	NA	NA	NA	NA
C4_1717516_CGGAGCTCATCCAACA-1	C4_1717516	1757	998	4.4963	5	CD45-	Epithelial cells	NonImmune	E6_VIM	5Epithelial cells	C4	NA	NA	NA	NA	NA	NA
C4_1717516_CGGAGCTGTGTCGCTG-1	C4_1717516	645	456	4.03101	5	CD45-	Epithelial cells	NonImmune	E6_VIM	5Epithelial cells	C4	NA	NA	NA	NA	NA	NA
C4_1717516_CGGAGCTTCACATACG-1	C4_1717516	4074	1770	2.97005	11	CD45-	Fibroblasts	NonImmune	F1_RGS5	11Fibroblasts	C4	NA	NA	NA	NA	NA	NA
C4_1717516_CGGAGCTTCTAACCGA-1	C4_1717516	4737	2039	2.2377	20	CD45-	Fibroblasts	NonImmune	F1_RGS5	20Fibroblasts	C4	NA	NA	NA	NA	NA	NA
C4_1717516_CGGAGTCAGACAGGCT-1	C4_1717516	3344	1583	3.73804	18	CD45-	Endothelial cells	NonImmune	F2_VWF	18Endothelial cells	C4	NA	NA	NA	NA	NA	NA
C4_1717516_CGGAGTCAGTTACCCA-1	C4_1717516	4087	1757	3.96379	20	CD45-	Fibroblasts	NonImmune	F1_RGS5	20Fibroblasts	C4	NA	NA	NA	NA	NA	NA
C4_1717516_CGGAGTCCACAAGTAA-1	C4_1717516	7329	2716	4.89835	20	CD45-	Fibroblasts	NonImmune	F1_RGS5	20Fibroblasts	C4	NA	NA	NA	NA	NA	NA
C4_1717516_CGGAGTCCACACATGT-1	C4_1717516	8647	2674	3.13403	1	CD45-	Fibroblasts	NonImmune	F0_DCN	1Fibroblasts	C4	NA	NA	NA	NA	NA	NA
C4_1717516_CGGAGTCCAGCCTTTC-1	C4_1717516	8873	2851	2.43435	1	CD45-	Fibroblasts	NonImmune	F0_DCN	1Fibroblasts	C4	NA	NA	NA	NA	NA	NA
C4_1717516_CGGAGTCCAGGCGATA-1	C4_1717516	10819	3086	4.54756	12	NA	unknown	NonImmune	NA	12unknown	C4	NA	NA	NA	NA	NA	NA
C4_1717516_CGGAGTCCATGCTAGT-1	C4_1717516	3722	1582	1.53143	20	CD45-	Fibroblasts	NonImmune	F1_RGS5	20Fibroblasts	C4	NA	NA	NA	NA	NA	NA
C4_1717516_CGGAGTCGTAAATACG-1	C4_1717516	2830	1709	2.93286	11	CD45-	Fibroblasts	NonImmune	F2_VWF	11Fibroblasts	C4	NA	NA	NA	NA	NA	NA
C4_1717516_CGGAGTCGTGCAGTAG-1	C4_1717516	2439	344	4.30504	16	CD45+	B cells	NonImmune	B cells	16Plasma B cells	C4	NA	NA	NA	NA	NA	NA
C4_1717516_CGGAGTCGTGTGAATA-1	C4_1717516	3596	1541	2.53059	11	CD45-	Fibroblasts	NonImmune	F1_RGS5	11Fibroblasts	C4	NA	NA	NA	NA	NA	NA
C4_1717516_CGGAGTCTCCAATGGT-1	C4_1717516	3176	1575	3.27456	20	CD45-	Fibroblasts	NonImmune	F1_RGS5	20Fibroblasts	C4	NA	NA	NA	NA	NA	NA
C4_1717516_CGGAGTCTCTCGGACG-1	C4_1717516	8522	2683	2.88665	1	CD45-	Fibroblasts	NonImmune	F0_DCN	1Fibroblasts	C4	NA	NA	NA	NA	NA	NA
C4_1717516_CGGCTAGCACGGTGTC-1	C4_1717516	5752	2054	4.93741	1	CD45-	Fibroblasts	NonImmune	F0_DCN	1Fibroblasts	C4	NA	NA	NA	NA	NA	NA
C4_1717516_CGGCTAGGTCCGAACC-1	C4_1717516	3685	1605	4.93894	18	CD45-	Endothelial cells	NonImmune	F2_VWF	18Endothelial cells	C4	NA	NA	NA	NA	NA	NA
C4_1717516_CGGCTAGGTCTCTCTG-1	C4_1717516	968	640	1.8595	2	CD45-	Epithelial cells	NonImmune	E2_S100A1	2Epithelial cells	C4	NA	NA	NA	NA	NA	NA
C4_1717516_CGGCTAGTCAGAGGTG-1	C4_1717516	27542	1825	0.584562	16	CD45+	B cells	NonImmune	B cells	16Plasma B cells	C4	NA	NA	NA	NA	NA	NA
C4_1717516_CGGGTCAAGCTAAACA-1	C4_1717516	1020	653	0.882353	2	CD45-	Epithelial cells	NonImmune	E2_S100A1	2Epithelial cells	C4	NA	NA	NA	NA	NA	NA
C4_1717516_CGGGTCAAGGAATGGA-1	C4_1717516	14697	4516	3.41566	18	CD45-	Endothelial cells	NonImmune	F0_DCN	18Endothelial cells	C4	NA	NA	NA	NA	NA	NA
C4_1717516_CGGGTCAAGGGATGGG-1	C4_1717516	4904	1944	3.34421	18	CD45-	Endothelial cells	NonImmune	F2_VWF	18Endothelial cells	C4	NA	NA	NA	NA	NA	NA
C4_1717516_CGGGTCAAGTAACCCT-1	C4_1717516	1903	1113	0.525486	5	CD45-	Epithelial cells	NonImmune	E6_VIM	5Epithelial cells	C4	NA	NA	NA	NA	NA	NA
C4_1717516_CGGGTCAAGTCCGGTC-1	C4_1717516	7275	2422	2.7354	1	CD45-	Fibroblasts	NonImmune	F0_DCN	1Fibroblasts	C4	NA	NA	NA	NA	NA	NA
C4_1717516_CGGGTCAAGTCTCCTC-1	C4_1717516	7274	2587	2.61204	11	CD45-	Fibroblasts	NonImmune	F1_RGS5	11Fibroblasts	C4	NA	NA	NA	NA	NA	NA
C4_1717516_CGGGTCAGTAAACCTC-1	C4_1717516	933	664	0.857449	18	CD45-	Endothelial cells	NonImmune	F2_VWF	18Endothelial cells	C4	NA	NA	NA	NA	NA	NA
C4_1717516_CGGGTCATCCGTAGGC-1	C4_1717516	6971	2435	3.42849	1	CD45-	Fibroblasts	NonImmune	F0_DCN	1Fibroblasts	C4	NA	NA	NA	NA	NA	NA
C4_1717516_CGGTTAAAGACCTAGG-1	C4_1717516	23837	5700	0.792885	18	CD45-	Endothelial cells	NonImmune	F0_DCN	18Endothelial cells	C4	NA	NA	NA	NA	NA	NA
C4_1717516_CGGTTAAAGGGATCTG-1	C4_1717516	6167	2228	2.09178	18	CD45-	Endothelial cells	NonImmune	F2_VWF	18Endothelial cells	C4	NA	NA	NA	NA	NA	NA
C4_1717516_CGGTTAACAAACCCAT-1	C4_1717516	7461	2520	3.84667	1	CD45-	Fibroblasts	NonImmune	F0_DCN	1Fibroblasts	C4	NA	NA	NA	NA	NA	NA
C4_1717516_CGGTTAACAGGATCGA-1	C4_1717516	3264	1485	3.24755	18	CD45-	Endothelial cells	NonImmune	F2_VWF	18Endothelial cells	C4	NA	NA	NA	NA	NA	NA
C4_1717516_CGGTTAAGTTCAGACT-1	C4_1717516	5770	2010	3.70884	11	CD45-	Fibroblasts	NonImmune	F1_RGS5	11Fibroblasts	C4	NA	NA	NA	NA	NA	NA
C4_1717516_CGTAGCGCAATGAATG-1	C4_1717516	3661	1436	1.77547	1	CD45-	Fibroblasts	NonImmune	F0_DCN	1Fibroblasts	C4	NA	NA	NA	NA	NA	NA
C4_1717516_CGTAGCGCAGCCTTTC-1	C4_1717516	7213	2409	3.13323	1	CD45-	Fibroblasts	NonImmune	F0_DCN	1Fibroblasts	C4	NA	NA	NA	NA	NA	NA
C4_1717516_CGTAGCGCATGTCGAT-1	C4_1717516	6013	2349	1.34708	11	CD45-	Fibroblasts	NonImmune	F1_RGS5	11Fibroblasts	C4	NA	NA	NA	NA	NA	NA
C4_1717516_CGTAGCGTCTCTAGGA-1	C4_1717516	3860	1639	1.34715	20	CD45-	Fibroblasts	NonImmune	F1_RGS5	20Fibroblasts	C4	NA	NA	NA	NA	NA	NA
C4_1717516_CGTAGGCAGAGTGACC-1	C4_1717516	6820	2195	4.86804	1	CD45-	Fibroblasts	NonImmune	F0_DCN	1Fibroblasts	C4	NA	NA	NA	NA	NA	NA
C4_1717516_CGTAGGCCACATCTTT-1	C4_1717516	1027	720	0.97371	18	CD45-	Endothelial cells	NonImmune	F2_VWF	18Endothelial cells	C4	NA	NA	NA	NA	NA	NA
C4_1717516_CGTAGGCCACCTTGTC-1	C4_1717516	1299	763	3.9261	12	NA	unknown	NonImmune	NA	12unknown	C4	NA	NA	NA	NA	NA	NA
C4_1717516_CGTAGGCGTAATAGCA-1	C4_1717516	8371	2701	3.85856	12	NA	unknown	NonImmune	NA	12unknown	C4	NA	NA	NA	NA	NA	NA
C4_1717516_CGTAGGCGTCCTAGCG-1	C4_1717516	2700	1286	2.18519	20	CD45-	Fibroblasts	NonImmune	F1_RGS5	20Fibroblasts	C4	NA	NA	NA	NA	NA	NA
C4_1717516_CGTAGGCGTGTATGGG-1	C4_1717516	3826	1806	0.679561	13	CD45-	Epithelial cells	NonImmune	E5_HMGB2	13Epithelial cells	C4	NA	NA	NA	NA	NA	NA
C4_1717516_CGTAGGCGTTACGGAG-1	C4_1717516	3844	2170	2.60146	17	CD45-	Epithelial cells	NonImmune	E7_MUC46	17Epithelial cells	C4	NA	NA	NA	NA	NA	NA
C4_1717516_CGTAGGCGTTCGTTGA-1	C4_1717516	12842	3857	3.73774	18	CD45-	Endothelial cells	NonImmune	F2_VWF	18Endothelial cells	C4	NA	NA	NA	NA	NA	NA
C4_1717516_CGTAGGCTCATGTCCC-1	C4_1717516	5692	2199	3.32045	11	CD45-	Fibroblasts	NonImmune	F1_RGS5	11Fibroblasts	C4	NA	NA	NA	NA	NA	NA
C4_1717516_CGTCACTAGAACAACT-1	C4_1717516	1199	892	2.16847	17	CD45-	Epithelial cells	NonImmune	E7_MUC46	17Epithelial cells	C4	NA	NA	NA	NA	NA	NA
C4_1717516_CGTCACTAGCTCCCAG-1	C4_1717516	6041	2310	4.73432	11	CD45-	Fibroblasts	NonImmune	F1_RGS5	11Fibroblasts	C4	NA	NA	NA	NA	NA	NA
C4_1717516_CGTCACTAGGACCACA-1	C4_1717516	5227	1790	2.69753	12	NA	unknown	NonImmune	NA	12unknown	C4	NA	NA	NA	NA	NA	NA
C4_1717516_CGTCACTCAAGCTGAG-1	C4_1717516	2221	997	4.86267	19	CD45+	T cells	NonImmune	T3_NKT	19Cytotoxic T NK T	C4	NA	NA	NA	NA	NA	NA
C4_1717516_CGTCACTGTAAAGGAG-1	C4_1717516	4115	1797	3.18348	1	CD45-	Fibroblasts	NonImmune	F0_DCN	1Fibroblasts	C4	NA	NA	NA	NA	NA	NA
C4_1717516_CGTCAGGAGCTCAACT-1	C4_1717516	8627	2794	2.56172	1	CD45-	Fibroblasts	NonImmune	F0_DCN	1Fibroblasts	C4	NA	NA	NA	NA	NA	NA
C4_1717516_CGTCAGGCACACTGCG-1	C4_1717516	4914	2029	2.62515	18	CD45-	Endothelial cells	NonImmune	F2_VWF	18Endothelial cells	C4	NA	NA	NA	NA	NA	NA
C4_1717516_CGTCAGGCACATTTCT-1	C4_1717516	11598	3449	1.94861	1	CD45-	Fibroblasts	NonImmune	F0_DCN	1Fibroblasts	C4	NA	NA	NA	NA	NA	NA
C4_1717516_CGTCAGGCATCGATGT-1	C4_1717516	1235	715	4.45344	8	CD45+	T cells	NonImmune	T0_CD8+ GZMK	8Cytotoxic T	C4	NA	NA	NA	NA	NA	NA
C4_1717516_CGTCAGGCATCGGGTC-1	C4_1717516	4944	1785	2.24515	11	CD45-	Fibroblasts	NonImmune	F1_RGS5	11Fibroblasts	C4	NA	NA	NA	NA	NA	NA
C4_1717516_CGTCAGGCATGTTGAC-1	C4_1717516	7850	2653	1.07006	1	CD45-	Fibroblasts	NonImmune	F0_DCN	1Fibroblasts	C4	NA	NA	NA	NA	NA	NA
C4_1717516_CGTCAGGGTTAGGGTG-1	C4_1717516	5019	1799	0.597729	11	CD45-	Fibroblasts	NonImmune	F1_RGS5	11Fibroblasts	C4	NA	NA	NA	NA	NA	NA
C4_1717516_CGTCAGGTCAGCTCTC-1	C4_1717516	3901	1781	4.87055	20	CD45-	Fibroblasts	NonImmune	F1_RGS5	20Fibroblasts	C4	NA	NA	NA	NA	NA	NA
C4_1717516_CGTCAGGTCCTATTCA-1	C4_1717516	5536	2243	3.68497	20	CD45-	Fibroblasts	NonImmune	F1_RGS5	20Fibroblasts	C4	NA	NA	NA	NA	NA	NA
C4_1717516_CGTCCATAGGCCCTCA-1	C4_1717516	6921	2625	3.45326	18	CD45-	Endothelial cells	NonImmune	F2_VWF	18Endothelial cells	C4	NA	NA	NA	NA	NA	NA
C4_1717516_CGTCCATAGGCTCAGA-1	C4_1717516	1517	800	4.35069	10	CD45+	T cells	NonImmune	T1_CD4+ IL7R	10Naive T	C4	NA	NA	NA	NA	NA	NA
C4_1717516_CGTCCATAGTACCGGA-1	C4_1717516	9956	3044	3.84693	1	CD45-	Fibroblasts	NonImmune	F0_DCN	1Fibroblasts	C4	NA	NA	NA	NA	NA	NA
C4_1717516_CGTCCATCAGGAATGC-1	C4_1717516	10650	3569	1.17371	11	CD45-	Fibroblasts	NonImmune	F1_RGS5	11Fibroblasts	C4	NA	NA	NA	NA	NA	NA
C4_1717516_CGTCCATGTCCTGCTT-1	C4_1717516	10677	2799	2.18226	1	CD45-	Fibroblasts	NonImmune	F0_DCN	1Fibroblasts	C4	NA	NA	NA	NA	NA	NA
C4_1717516_CGTCCATGTGCCTTGG-1	C4_1717516	19805	4866	3.9182	18	CD45-	Endothelial cells	NonImmune	F2_VWF	18Endothelial cells	C4	NA	NA	NA	NA	NA	NA
C4_1717516_CGTCCATTCATTGCCC-1	C4_1717516	8287	2696	3.58393	1	CD45-	Fibroblasts	NonImmune	F0_DCN	1Fibroblasts	C4	NA	NA	NA	NA	NA	NA
C4_1717516_CGTCCATTCGTCGTTC-1	C4_1717516	5731	2249	4.48438	1	CD45-	Fibroblasts	NonImmune	F0_DCN	1Fibroblasts	C4	NA	NA	NA	NA	NA	NA
C4_1717516_CGTCTACAGCGTGTCC-1	C4_1717516	11990	2949	1.91827	1	CD45-	Fibroblasts	NonImmune	F0_DCN	1Fibroblasts	C4	NA	NA	NA	NA	NA	NA
C4_1717516_CGTCTACAGTTATCGC-1	C4_1717516	7311	2469	3.50157	1	CD45-	Fibroblasts	NonImmune	F0_DCN	1Fibroblasts	C4	NA	NA	NA	NA	NA	NA
C4_1717516_CGTCTACCATCGATGT-1	C4_1717516	6830	2442	2.37189	1	CD45-	Fibroblasts	NonImmune	F0_DCN	1Fibroblasts	C4	NA	NA	NA	NA	NA	NA
C4_1717516_CGTCTACGTACCGTAT-1	C4_1717516	6013	2304	3.75852	20	CD45-	Fibroblasts	NonImmune	F1_RGS5	20Fibroblasts	C4	NA	NA	NA	NA	NA	NA
C4_1717516_CGTCTACGTCATATGC-1	C4_1717516	3213	1439	4.29505	20	CD45-	Fibroblasts	NonImmune	F1_RGS5	20Fibroblasts	C4	NA	NA	NA	NA	NA	NA
C4_1717516_CGTCTACGTCCATGAT-1	C4_1717516	11087	3019	3.99567	1	CD45-	Fibroblasts	NonImmune	F0_DCN	1Fibroblasts	C4	NA	NA	NA	NA	NA	NA
C4_1717516_CGTCTACGTCGCGGTT-1	C4_1717516	3709	1976	4.20599	20	CD45-	Fibroblasts	NonImmune	F1_RGS5	20Fibroblasts	C4	NA	NA	NA	NA	NA	NA
C4_1717516_CGTCTACGTTCAGACT-1	C4_1717516	5176	2176	4.54019	11	CD45-	Fibroblasts	NonImmune	F3_A2M	11Fibroblasts	C4	NA	NA	NA	NA	NA	NA
C4_1717516_CGTCTACTCCGCATAA-1	C4_1717516	7869	2632	4.26992	11	CD45-	Fibroblasts	NonImmune	F1_RGS5	11Fibroblasts	C4	NA	NA	NA	NA	NA	NA
C4_1717516_CGTGAGCAGTTATCGC-1	C4_1717516	3494	1508	3.66342	20	CD45-	Fibroblasts	NonImmune	F1_RGS5	20Fibroblasts	C4	NA	NA	NA	NA	NA	NA
C4_1717516_CGTGAGCCACACGCTG-1	C4_1717516	8360	2586	3.67225	1	CD45-	Fibroblasts	NonImmune	F0_DCN	1Fibroblasts	C4	NA	NA	NA	NA	NA	NA
C4_1717516_CGTGAGCCACCACCAG-1	C4_1717516	3425	1432	3.21168	12	NA	unknown	NonImmune	NA	12unknown	C4	NA	NA	NA	NA	NA	NA
C4_1717516_CGTGAGCCATGGTCAT-1	C4_1717516	7569	2516	4.91478	12	NA	unknown	NonImmune	NA	12unknown	C4	NA	NA	NA	NA	NA	NA
C4_1717516_CGTGAGCCATGTCTCC-1	C4_1717516	9089	2922	2.05743	11	CD45-	Fibroblasts	NonImmune	F1_RGS5	11Fibroblasts	C4	NA	NA	NA	NA	NA	NA
C4_1717516_CGTGAGCGTGATAAAC-1	C4_1717516	5354	2325	2.74561	18	CD45-	Endothelial cells	NonImmune	F2_VWF	18Endothelial cells	C4	NA	NA	NA	NA	NA	NA
C4_1717516_CGTGAGCTCATGTAGC-1	C4_1717516	4890	1969	4.60123	11	CD45-	Fibroblasts	NonImmune	F1_RGS5	11Fibroblasts	C4	NA	NA	NA	NA	NA	NA
C4_1717516_CGTGAGCTCCTTAATC-1	C4_1717516	2440	1358	4.91803	1	CD45-	Fibroblasts	NonImmune	F0_DCN	1Fibroblasts	C4	NA	NA	NA	NA	NA	NA
C4_1717516_CGTGAGCTCGAATCCA-1	C4_1717516	1264	730	3.08544	12	NA	unknown	NonImmune	NA	12unknown	C4	NA	NA	NA	NA	NA	NA
C4_1717516_CGTGAGCTCGTTTAGG-1	C4_1717516	6991	2491	1.37319	18	CD45-	Endothelial cells	NonImmune	F2_VWF	18Endothelial cells	C4	NA	NA	NA	NA	NA	NA
C4_1717516_CGTGAGCTCTGCCAGG-1	C4_1717516	2633	1311	3.30422	21	CD45+	T cells	NonImmune	T2_CD4+ FOXP3	21Regulatory T	C4	NA	NA	NA	NA	NA	NA
C4_1717516_CGTGAGCTCTGCGTAA-1	C4_1717516	8233	2449	2.89081	20	CD45-	Fibroblasts	NonImmune	F1_RGS5	20Fibroblasts	C4	NA	NA	NA	NA	NA	NA
C4_1717516_CGTGTAAAGTTGCAGG-1	C4_1717516	2283	1125	4.46781	20	CD45-	Fibroblasts	NonImmune	F1_RGS5	20Fibroblasts	C4	NA	NA	NA	NA	NA	NA
C4_1717516_CGTGTAACAATAGCAA-1	C4_1717516	7382	2528	2.26226	1	CD45-	Fibroblasts	NonImmune	F0_DCN	1Fibroblasts	C4	NA	NA	NA	NA	NA	NA
C4_1717516_CGTGTAACACAACGTT-1	C4_1717516	3025	1453	3.63636	1	CD45-	Fibroblasts	NonImmune	F0_DCN	1Fibroblasts	C4	NA	NA	NA	NA	NA	NA
C4_1717516_CGTGTAACACGAAGCA-1	C4_1717516	5098	551	2.6481	16	CD45+	B cells	NonImmune	B cells	16Plasma B cells	C4	NA	NA	NA	NA	NA	NA
C4_1717516_CGTGTAACACGACGAA-1	C4_1717516	2792	1382	4.19054	18	CD45-	Endothelial cells	NonImmune	F2_VWF	18Endothelial cells	C4	NA	NA	NA	NA	NA	NA
C4_1717516_CGTGTAACAGACTCGC-1	C4_1717516	2866	1275	0.488486	12	NA	unknown	NonImmune	NA	12unknown	C4	NA	NA	NA	NA	NA	NA
C4_1717516_CGTGTAAGTATCTGCA-1	C4_1717516	1733	980	1.38488	20	CD45-	Fibroblasts	NonImmune	F1_RGS5	20Fibroblasts	C4	NA	NA	NA	NA	NA	NA
C4_1717516_CGTGTAAGTCTAGCCG-1	C4_1717516	4315	1641	3.2445	1	CD45-	Fibroblasts	NonImmune	F0_DCN	1Fibroblasts	C4	NA	NA	NA	NA	NA	NA
C4_1717516_CGTGTAAGTGATAAAC-1	C4_1717516	1995	1057	4.41103	1	CD45-	Fibroblasts	NonImmune	F0_DCN	1Fibroblasts	C4	NA	NA	NA	NA	NA	NA
C4_1717516_CGTGTAATCACAATGC-1	C4_1717516	6104	2351	1.53997	11	CD45-	Fibroblasts	NonImmune	F1_RGS5	11Fibroblasts	C4	NA	NA	NA	NA	NA	NA
C4_1717516_CGTGTAATCTACGAGT-1	C4_1717516	4976	1901	2.91399	1	CD45-	Fibroblasts	NonImmune	F0_DCN	1Fibroblasts	C4	NA	NA	NA	NA	NA	NA
C4_1717516_CGTGTAATCTCAAGTG-1	C4_1717516	2719	1261	3.7146	20	CD45-	Fibroblasts	NonImmune	F1_RGS5	20Fibroblasts	C4	NA	NA	NA	NA	NA	NA
C4_1717516_CGTGTCTAGCTAAGAT-1	C4_1717516	6619	2618	3.36909	18	CD45-	Endothelial cells	NonImmune	F2_VWF	18Endothelial cells	C4	NA	NA	NA	NA	NA	NA
C4_1717516_CGTGTCTCACATGTGT-1	C4_1717516	8294	2698	4.12346	6	CD45+	Myeloids	NonImmune	NA	6Myeloids M2	C4	-0.141157	0.33002	-0.563841	0.11981	1.38154	-0.250864
C4_1717516_CGTGTCTCATCCAACA-1	C4_1717516	6717	2078	3.55814	15	CD45+	Myeloids	NonImmune	M04_cDC2 CD1C	15Myeloids M1	C4	-0.0869554	0.160133	-0.0596044	-0.0118584	0.14217	-0.495194
C4_1717516_CGTGTCTGTGCGAAAC-1	C4_1717516	4774	1706	4.37788	11	CD45-	Fibroblasts	NonImmune	F1_RGS5	11Fibroblasts	C4	NA	NA	NA	NA	NA	NA
C4_1717516_CGTGTCTGTTCAACCA-1	C4_1717516	1749	1018	3.77358	5	CD45-	Epithelial cells	NonImmune	E6_VIM	5Epithelial cells	C4	NA	NA	NA	NA	NA	NA
C4_1717516_CGTGTCTGTTCTGGTA-1	C4_1717516	3868	1670	4.86039	1	CD45-	Fibroblasts	NonImmune	F0_DCN	1Fibroblasts	C4	NA	NA	NA	NA	NA	NA
C4_1717516_CGTGTCTTCAGCGACC-1	C4_1717516	3567	1390	2.74741	1	CD45-	Fibroblasts	NonImmune	F0_DCN	1Fibroblasts	C4	NA	NA	NA	NA	NA	NA
C4_1717516_CGTGTCTTCGAATGGG-1	C4_1717516	7085	2667	1.52435	1	CD45-	Fibroblasts	NonImmune	F0_DCN	1Fibroblasts	C4	NA	NA	NA	NA	NA	NA
C4_1717516_CGTGTCTTCTGCGGCA-1	C4_1717516	5733	2301	2.91296	11	CD45-	Fibroblasts	NonImmune	F1_RGS5	11Fibroblasts	C4	NA	NA	NA	NA	NA	NA
C4_1717516_CGTTAGAAGAGTGACC-1	C4_1717516	3976	1557	0.226358	20	CD45-	Fibroblasts	NonImmune	F1_RGS5	20Fibroblasts	C4	NA	NA	NA	NA	NA	NA
C4_1717516_CGTTAGAAGCCACCTG-1	C4_1717516	3148	1461	3.58958	20	CD45-	Fibroblasts	NonImmune	F1_RGS5	20Fibroblasts	C4	NA	NA	NA	NA	NA	NA
C4_1717516_CGTTAGAAGCTCCTTC-1	C4_1717516	6683	2252	3.11237	1	CD45-	Fibroblasts	NonImmune	F0_DCN	1Fibroblasts	C4	NA	NA	NA	NA	NA	NA
C4_1717516_CGTTAGAAGCTTTGGT-1	C4_1717516	10310	3245	1.17362	1	CD45-	Fibroblasts	NonImmune	F0_DCN	1Fibroblasts	C4	NA	NA	NA	NA	NA	NA
C4_1717516_CGTTAGAAGTGAAGAG-1	C4_1717516	10168	4053	4.65185	1	CD45-	Fibroblasts	NonImmune	F0_DCN	1Fibroblasts	C4	NA	NA	NA	NA	NA	NA
C4_1717516_CGTTAGACAAACTGTC-1	C4_1717516	9533	3517	3.50362	0	CD45-	Epithelial cells	NonImmune	E0_MSLN	0Epithelial cells	C4	NA	NA	NA	NA	NA	NA
C4_1717516_CGTTAGACAAATACAG-1	C4_1717516	2561	1096	2.92854	2	CD45-	Epithelial cells	NonImmune	E2_S100A1	2Epithelial cells	C4	NA	NA	NA	NA	NA	NA
C4_1717516_CGTTAGACATACGCTA-1	C4_1717516	9688	3262	3.25145	11	CD45-	Fibroblasts	NonImmune	F0_DCN	11Fibroblasts	C4	NA	NA	NA	NA	NA	NA
C4_1717516_CGTTAGACATCGACGC-1	C4_1717516	5673	2212	4.86515	18	CD45-	Endothelial cells	NonImmune	F2_VWF	18Endothelial cells	C4	NA	NA	NA	NA	NA	NA
C4_1717516_CGTTAGAGTATGAATG-1	C4_1717516	2356	1200	4.5416	10	CD45+	T cells	NonImmune	T4_CD8+ LAG3	10Naive T	C4	NA	NA	NA	NA	NA	NA
C4_1717516_CGTTAGAGTCAAAGAT-1	C4_1717516	8254	2515	1.86576	1	CD45-	Fibroblasts	NonImmune	F0_DCN	1Fibroblasts	C4	NA	NA	NA	NA	NA	NA
C4_1717516_CGTTAGATCTACCTGC-1	C4_1717516	5832	2403	4.73251	11	CD45-	Fibroblasts	NonImmune	F1_RGS5	11Fibroblasts	C4	NA	NA	NA	NA	NA	NA
C4_1717516_CGTTAGATCTCGTATT-1	C4_1717516	4411	1830	4.7835	20	CD45-	Fibroblasts	NonImmune	F1_RGS5	20Fibroblasts	C4	NA	NA	NA	NA	NA	NA
C4_1717516_CGTTAGATCTGGCGTG-1	C4_1717516	7947	2919	3.72468	18	CD45-	Endothelial cells	NonImmune	F2_VWF	18Endothelial cells	C4	NA	NA	NA	NA	NA	NA
C4_1717516_CGTTCTGAGACACGAC-1	C4_1717516	4255	1866	4.58284	11	CD45-	Fibroblasts	NonImmune	F1_RGS5	11Fibroblasts	C4	NA	NA	NA	NA	NA	NA
C4_1717516_CGTTCTGAGATCCCAT-1	C4_1717516	9666	2877	3.60025	1	CD45-	Fibroblasts	NonImmune	F0_DCN	1Fibroblasts	C4	NA	NA	NA	NA	NA	NA
C4_1717516_CGTTCTGCACATCCGG-1	C4_1717516	4419	1918	4.95587	18	CD45-	Endothelial cells	NonImmune	F2_VWF	18Endothelial cells	C4	NA	NA	NA	NA	NA	NA
C4_1717516_CGTTCTGCACGCTTTC-1	C4_1717516	6212	2077	2.18931	1	CD45-	Fibroblasts	NonImmune	F0_DCN	1Fibroblasts	C4	NA	NA	NA	NA	NA	NA
C4_1717516_CGTTCTGGTACAAGTA-1	C4_1717516	971	645	1.85376	3	CD45-	Epithelial cells	NonImmune	E1_IL32	3Epithelial cells	C4	NA	NA	NA	NA	NA	NA
C4_1717516_CGTTCTGGTCTAGCGC-1	C4_1717516	3561	1545	2.21848	1	CD45-	Fibroblasts	NonImmune	F0_DCN	1Fibroblasts	C4	NA	NA	NA	NA	NA	NA
C4_1717516_CGTTCTGTCGGTTAAC-1	C4_1717516	9096	2730	0.659631	12	NA	unknown	NonImmune	NA	12unknown	C4	NA	NA	NA	NA	NA	NA
C4_1717516_CGTTCTGTCTGCGACG-1	C4_1717516	3857	1451	2.95567	14	CD45-	Epithelial cells	NonImmune	E3_TUBB	14Epithelial cells	C4	NA	NA	NA	NA	NA	NA
C4_1717516_CGTTCTGTCTTTACGT-1	C4_1717516	2044	1081	4.64775	8	CD45+	T cells	NonImmune	T3_NKT	8Cytotoxic T	C4	NA	NA	NA	NA	NA	NA
C4_1717516_CGTTGGGAGGGCATGT-1	C4_1717516	3342	1393	3.5009	1	CD45-	Fibroblasts	NonImmune	F0_DCN	1Fibroblasts	C4	NA	NA	NA	NA	NA	NA
C4_1717516_CGTTGGGGTCTAGCCG-1	C4_1717516	5191	1822	0.211905	2	CD45-	Epithelial cells	NonImmune	E2_S100A1	2Epithelial cells	C4	NA	NA	NA	NA	NA	NA
C4_1717516_CGTTGGGTCCAAGTAC-1	C4_1717516	8094	2530	1.87793	1	CD45-	Fibroblasts	NonImmune	F0_DCN	1Fibroblasts	C4	NA	NA	NA	NA	NA	NA
C4_1717516_CGTTGGGTCTGCGTAA-1	C4_1717516	13062	3286	3.4298	1	CD45-	Fibroblasts	NonImmune	F0_DCN	1Fibroblasts	C4	NA	NA	NA	NA	NA	NA
C4_1717516_CTAACTTAGAAGCCCA-1	C4_1717516	10925	2827	3.19451	1	CD45-	Fibroblasts	NonImmune	F0_DCN	1Fibroblasts	C4	NA	NA	NA	NA	NA	NA
C4_1717516_CTAACTTAGTACCGGA-1	C4_1717516	10991	2779	3.17533	1	CD45-	Fibroblasts	NonImmune	F0_DCN	1Fibroblasts	C4	NA	NA	NA	NA	NA	NA
C4_1717516_CTAACTTCAGCGAACA-1	C4_1717516	4688	1840	1.34386	1	CD45-	Fibroblasts	NonImmune	F0_DCN	1Fibroblasts	C4	NA	NA	NA	NA	NA	NA
C4_1717516_CTAACTTGTGGTCTCG-1	C4_1717516	1935	1020	0.568475	0	CD45-	Epithelial cells	NonImmune	E0_MSLN	0Epithelial cells	C4	NA	NA	NA	NA	NA	NA
C4_1717516_CTAACTTTCATCGGAT-1	C4_1717516	9280	3245	2.55388	1	CD45-	Fibroblasts	NonImmune	F0_DCN	1Fibroblasts	C4	NA	NA	NA	NA	NA	NA
C4_1717516_CTAACTTTCTACCAGA-1	C4_1717516	7193	2454	4.10121	1	CD45-	Fibroblasts	NonImmune	F0_DCN	1Fibroblasts	C4	NA	NA	NA	NA	NA	NA
C4_1717516_CTAAGACAGCCTTGAT-1	C4_1717516	5318	2008	2.35051	20	CD45-	Fibroblasts	NonImmune	F1_RGS5	20Fibroblasts	C4	NA	NA	NA	NA	NA	NA
C4_1717516_CTAAGACAGCTTTGGT-1	C4_1717516	2699	1367	3.40867	20	CD45-	Fibroblasts	NonImmune	F1_RGS5	20Fibroblasts	C4	NA	NA	NA	NA	NA	NA
C4_1717516_CTAAGACAGTGAATTG-1	C4_1717516	8564	2729	2.83746	1	CD45-	Fibroblasts	NonImmune	F0_DCN	1Fibroblasts	C4	NA	NA	NA	NA	NA	NA
C4_1717516_CTAAGACGTTTGTGTG-1	C4_1717516	5633	2016	4.08308	12	NA	unknown	NonImmune	NA	12unknown	C4	NA	NA	NA	NA	NA	NA
C4_1717516_CTAAGACTCAAACAAG-1	C4_1717516	7924	2232	1.64059	1	CD45-	Fibroblasts	NonImmune	F0_DCN	1Fibroblasts	C4	NA	NA	NA	NA	NA	NA
C4_1717516_CTAATGGCAGCTCGCA-1	C4_1717516	8001	2616	3.79953	1	CD45-	Fibroblasts	NonImmune	F0_DCN	1Fibroblasts	C4	NA	NA	NA	NA	NA	NA
C4_1717516_CTAATGGCAGCTGGCT-1	C4_1717516	3483	1455	4.33534	20	CD45-	Fibroblasts	NonImmune	F1_RGS5	20Fibroblasts	C4	NA	NA	NA	NA	NA	NA
C4_1717516_CTAATGGGTGGTACAG-1	C4_1717516	2355	1150	4.84076	1	CD45-	Fibroblasts	NonImmune	F0_DCN	1Fibroblasts	C4	NA	NA	NA	NA	NA	NA
C4_1717516_CTAATGGTCCTAGGGC-1	C4_1717516	1559	894	3.59205	8	CD45+	T cells	NonImmune	T0_CD8+ GZMK	8Cytotoxic T	C4	NA	NA	NA	NA	NA	NA
C4_1717516_CTAATGGTCGTCTGCT-1	C4_1717516	4355	1866	1.23995	18	CD45-	Endothelial cells	NonImmune	F2_VWF	18Endothelial cells	C4	NA	NA	NA	NA	NA	NA
C4_1717516_CTACACCAGATCCTGT-1	C4_1717516	6960	2576	1.13506	1	CD45-	Fibroblasts	NonImmune	F0_DCN	1Fibroblasts	C4	NA	NA	NA	NA	NA	NA
C4_1717516_CTACACCAGCCAGGAT-1	C4_1717516	1418	938	3.73766	18	CD45-	Endothelial cells	NonImmune	F2_VWF	18Endothelial cells	C4	NA	NA	NA	NA	NA	NA
C4_1717516_CTACACCCAAGTCTAC-1	C4_1717516	11365	3430	1.23185	1	CD45-	Fibroblasts	NonImmune	F0_DCN	1Fibroblasts	C4	NA	NA	NA	NA	NA	NA
C4_1717516_CTACACCCACTACAGT-1	C4_1717516	7734	2671	2.84458	4	CD45+	Myeloids	NonImmune	NA	4Myeloids M2	C4	-0.117685	1.3121	-0.0988457	0.105382	2.03168	-0.653474
C4_1717516_CTACACCGTGAAAGAG-1	C4_1717516	2027	1220	1.48002	20	CD45-	Fibroblasts	NonImmune	F1_RGS5	20Fibroblasts	C4	NA	NA	NA	NA	NA	NA
C4_1717516_CTACACCGTGCCTGCA-1	C4_1717516	8518	2646	3.13454	1	CD45-	Fibroblasts	NonImmune	F0_DCN	1Fibroblasts	C4	NA	NA	NA	NA	NA	NA
C4_1717516_CTACACCGTTGCCTCT-1	C4_1717516	3961	1493	2.54986	2	CD45-	Epithelial cells	NonImmune	E2_S100A1	2Epithelial cells	C4	NA	NA	NA	NA	NA	NA
C4_1717516_CTACATTAGAGAACAG-1	C4_1717516	2601	1208	3.5371	8	CD45+	T cells	NonImmune	T0_CD8+ GZMK	8Cytotoxic T	C4	NA	NA	NA	NA	NA	NA
C4_1717516_CTACATTAGAGGTAGA-1	C4_1717516	8325	3108	1.78979	11	CD45-	Fibroblasts	NonImmune	F1_RGS5	11Fibroblasts	C4	NA	NA	NA	NA	NA	NA
C4_1717516_CTACATTAGGATGCGT-1	C4_1717516	11200	2798	1.08929	1	CD45-	Fibroblasts	NonImmune	F0_DCN	1Fibroblasts	C4	NA	NA	NA	NA	NA	NA
C4_1717516_CTACATTCACATAACC-1	C4_1717516	9391	2948	2.22554	1	CD45-	Fibroblasts	NonImmune	F0_DCN	1Fibroblasts	C4	NA	NA	NA	NA	NA	NA
C4_1717516_CTACATTCATACCATG-1	C4_1717516	17913	5005	4.65025	11	CD45-	Fibroblasts	NonImmune	F4_RAC2	11Fibroblasts	C4	NA	NA	NA	NA	NA	NA
C4_1717516_CTACATTTCAGGCCCA-1	C4_1717516	7892	482	0.11404	16	CD45+	B cells	NonImmune	B cells	16Plasma B cells	C4	NA	NA	NA	NA	NA	NA
C4_1717516_CTACATTTCATGTCCC-1	C4_1717516	4062	1770	4.99754	20	CD45-	Fibroblasts	NonImmune	F1_RGS5	20Fibroblasts	C4	NA	NA	NA	NA	NA	NA
C4_1717516_CTACATTTCGTGGACC-1	C4_1717516	4462	2077	2.57732	6	CD45+	Myeloids	NonImmune	M01_Macro MRC4	6Myeloids M2	C4	-0.137763	2.12241	-0.541527	-0.0311937	1.10057	-0.378487
C4_1717516_CTACCCAAGCCGATTT-1	C4_1717516	4463	2017	4.12279	18	CD45-	Endothelial cells	NonImmune	F2_VWF	18Endothelial cells	C4	NA	NA	NA	NA	NA	NA
C4_1717516_CTACCCAAGTGGGATC-1	C4_1717516	7731	2605	0.168154	0	CD45-	Epithelial cells	NonImmune	E0_MSLN	0Epithelial cells	C4	NA	NA	NA	NA	NA	NA
C4_1717516_CTACCCAAGTTGAGAT-1	C4_1717516	4046	1754	4.2264	20	CD45-	Fibroblasts	NonImmune	F1_RGS5	20Fibroblasts	C4	NA	NA	NA	NA	NA	NA
C4_1717516_CTACCCACAGGAATGC-1	C4_1717516	10166	2884	4.70195	15	CD45+	Myeloids	NonImmune	M04_cDC2 CD1C	15Myeloids M1	C4	-0.0932818	0.139592	-0.389064	-0.151978	-0.554748	0.669688
C4_1717516_CTACCCAGTACCGTAT-1	C4_1717516	3388	1730	3.15821	18	CD45-	Endothelial cells	NonImmune	F2_VWF	18Endothelial cells	C4	NA	NA	NA	NA	NA	NA
C4_1717516_CTACCCATCTGATACG-1	C4_1717516	3928	1650	4.9389	20	CD45-	Fibroblasts	NonImmune	F1_RGS5	20Fibroblasts	C4	NA	NA	NA	NA	NA	NA
C4_1717516_CTACGTCAGTACGATA-1	C4_1717516	9482	3180	1.19173	1	CD45-	Fibroblasts	NonImmune	F0_DCN	1Fibroblasts	C4	NA	NA	NA	NA	NA	NA
C4_1717516_CTACGTCAGTATTGGA-1	C4_1717516	5784	2215	2.3686	12	NA	unknown	NonImmune	NA	12unknown	C4	NA	NA	NA	NA	NA	NA
C4_1717516_CTACGTCAGTTATCGC-1	C4_1717516	16460	4304	3.2017	1	CD45-	Fibroblasts	NonImmune	F0_DCN	1Fibroblasts	C4	NA	NA	NA	NA	NA	NA
C4_1717516_CTACGTCCACCTATCC-1	C4_1717516	1065	600	4.13146	4	CD45+	Myeloids	NonImmune	NA	4Myeloids M2	C4	0.0557353	-0.307078	-0.198926	0.00554856	0.325035	-0.427957
C4_1717516_CTACGTCCAGCATACT-1	C4_1717516	3106	2047	2.35029	17	CD45-	Epithelial cells	NonImmune	E7_MUC46	17Epithelial cells	C4	NA	NA	NA	NA	NA	NA
C4_1717516_CTACGTCCAGCTCCGA-1	C4_1717516	6598	2561	3.62231	18	CD45-	Endothelial cells	NonImmune	F2_VWF	18Endothelial cells	C4	NA	NA	NA	NA	NA	NA
C4_1717516_CTACGTCGTGGTACAG-1	C4_1717516	3005	1388	1.09817	20	CD45-	Fibroblasts	NonImmune	F1_RGS5	20Fibroblasts	C4	NA	NA	NA	NA	NA	NA
C4_1717516_CTACGTCTCGTTACAG-1	C4_1717516	2176	1065	3.03309	19	CD45+	T cells	NonImmune	T3_NKT	19Cytotoxic T NK T	C4	NA	NA	NA	NA	NA	NA
C4_1717516_CTAGAGTAGCAATCTC-1	C4_1717516	4135	1799	4.66747	11	CD45-	Fibroblasts	NonImmune	F1_RGS5	11Fibroblasts	C4	NA	NA	NA	NA	NA	NA
C4_1717516_CTAGAGTAGGCTCATT-1	C4_1717516	2044	1007	0.489237	0	CD45-	Epithelial cells	NonImmune	E0_MSLN	0Epithelial cells	C4	NA	NA	NA	NA	NA	NA
C4_1717516_CTAGAGTCAATGGACG-1	C4_1717516	5638	2214	4.45193	20	CD45-	Fibroblasts	NonImmune	F1_RGS5	20Fibroblasts	C4	NA	NA	NA	NA	NA	NA
C4_1717516_CTAGAGTCAGCGTCCA-1	C4_1717516	2352	1172	2.38095	8	CD45+	T cells	NonImmune	T0_CD8+ GZMK	8Cytotoxic T	C4	NA	NA	NA	NA	NA	NA
C4_1717516_CTAGAGTGTGAGCGAT-1	C4_1717516	3528	1521	2.32426	12	NA	unknown	NonImmune	NA	12unknown	C4	NA	NA	NA	NA	NA	NA
C4_1717516_CTAGAGTGTGCGGTAA-1	C4_1717516	6452	2380	1.53441	18	CD45-	Endothelial cells	NonImmune	F2_VWF	18Endothelial cells	C4	NA	NA	NA	NA	NA	NA
C4_1717516_CTAGAGTGTTTGACAC-1	C4_1717516	3862	1535	4.2724	2	CD45-	Epithelial cells	NonImmune	E2_S100A1	2Epithelial cells	C4	NA	NA	NA	NA	NA	NA
C4_1717516_CTAGAGTTCGTGGTCG-1	C4_1717516	3498	1664	4.54545	1	CD45-	Fibroblasts	NonImmune	F0_DCN	1Fibroblasts	C4	NA	NA	NA	NA	NA	NA
C4_1717516_CTAGCCTAGCCGATTT-1	C4_1717516	2071	1031	4.7803	19	CD45+	T cells	NonImmune	T3_NKT	19Cytotoxic T NK T	C4	NA	NA	NA	NA	NA	NA
C4_1717516_CTAGCCTAGGAATGGA-1	C4_1717516	7850	2905	2.2293	11	CD45-	Fibroblasts	NonImmune	F1_RGS5	11Fibroblasts	C4	NA	NA	NA	NA	NA	NA
C4_1717516_CTAGCCTCACAGATTC-1	C4_1717516	10940	3401	3.49177	11	CD45-	Fibroblasts	NonImmune	F1_RGS5	11Fibroblasts	C4	NA	NA	NA	NA	NA	NA
C4_1717516_CTAGCCTCATTAACCG-1	C4_1717516	4174	1790	4.81552	20	CD45-	Fibroblasts	NonImmune	F1_RGS5	20Fibroblasts	C4	NA	NA	NA	NA	NA	NA
C4_1717516_CTAGCCTGTCAGTGGA-1	C4_1717516	5421	2331	4.20587	11	CD45-	Fibroblasts	NonImmune	F1_RGS5	11Fibroblasts	C4	NA	NA	NA	NA	NA	NA
C4_1717516_CTAGCCTTCAACACAC-1	C4_1717516	17076	4691	3.90607	1	CD45-	Fibroblasts	NonImmune	F0_DCN	1Fibroblasts	C4	NA	NA	NA	NA	NA	NA
C4_1717516_CTAGCCTTCTGCCCTA-1	C4_1717516	5763	2338	4.49419	11	CD45-	Fibroblasts	NonImmune	F1_RGS5	11Fibroblasts	C4	NA	NA	NA	NA	NA	NA
C4_1717516_CTAGTGACACCTCGGA-1	C4_1717516	911	613	1.86608	7	CD45-	Epithelial cells	NonImmune	E3_TUBB	7Epithelial cells	C4	NA	NA	NA	NA	NA	NA
C4_1717516_CTAGTGACAGACGCTC-1	C4_1717516	8847	2639	2.15892	1	CD45-	Fibroblasts	NonImmune	F0_DCN	1Fibroblasts	C4	NA	NA	NA	NA	NA	NA
C4_1717516_CTAGTGACAGTGACAG-1	C4_1717516	4549	1863	1.07716	20	CD45-	Fibroblasts	NonImmune	F1_RGS5	20Fibroblasts	C4	NA	NA	NA	NA	NA	NA
C4_1717516_CTAGTGACATCCCACT-1	C4_1717516	8688	2907	3.43002	18	CD45-	Endothelial cells	NonImmune	F2_VWF	18Endothelial cells	C4	NA	NA	NA	NA	NA	NA
C4_1717516_CTAGTGATCCTAGAAC-1	C4_1717516	1907	1047	1.46827	10	CD45+	T cells	NonImmune	T4_CD8+ LAG3	10Naive T	C4	NA	NA	NA	NA	NA	NA
C4_1717516_CTAGTGATCGACGGAA-1	C4_1717516	5131	2084	4.56051	1	CD45-	Fibroblasts	NonImmune	F0_DCN	1Fibroblasts	C4	NA	NA	NA	NA	NA	NA
C4_1717516_CTAGTGATCGCTGATA-1	C4_1717516	864	613	0.810185	0	CD45-	Epithelial cells	NonImmune	E0_MSLN	0Epithelial cells	C4	NA	NA	NA	NA	NA	NA
C4_1717516_CTAGTGATCTGGTATG-1	C4_1717516	2207	1248	3.67014	8	CD45+	T cells	NonImmune	T4_CD8+ LAG3	8Cytotoxic T	C4	NA	NA	NA	NA	NA	NA
C4_1717516_CTCACACAGAAGGACA-1	C4_1717516	893	703	1.56775	17	CD45-	Epithelial cells	NonImmune	E7_MUC46	17Epithelial cells	C4	NA	NA	NA	NA	NA	NA
C4_1717516_CTCACACCAAGGACTG-1	C4_1717516	12767	3620	4.76228	1	CD45-	Fibroblasts	NonImmune	F0_DCN	1Fibroblasts	C4	NA	NA	NA	NA	NA	NA
C4_1717516_CTCACACCACCAGGCT-1	C4_1717516	3302	1670	1.90793	18	CD45-	Endothelial cells	NonImmune	F2_VWF	18Endothelial cells	C4	NA	NA	NA	NA	NA	NA
C4_1717516_CTCACACCAGCGTCCA-1	C4_1717516	3554	1518	1.74451	20	CD45-	Fibroblasts	NonImmune	F1_RGS5	20Fibroblasts	C4	NA	NA	NA	NA	NA	NA
C4_1717516_CTCACACTCATAGCAC-1	C4_1717516	19087	4672	4.62619	18	CD45-	Endothelial cells	NonImmune	F2_VWF	18Endothelial cells	C4	NA	NA	NA	NA	NA	NA
C4_1717516_CTCACACTCCCGACTT-1	C4_1717516	22447	5115	0.191562	11	CD45-	Fibroblasts	NonImmune	F1_RGS5	11Fibroblasts	C4	NA	NA	NA	NA	NA	NA
C4_1717516_CTCAGAAAGGACACCA-1	C4_1717516	7174	2502	0.878171	1	CD45-	Fibroblasts	NonImmune	F0_DCN	1Fibroblasts	C4	NA	NA	NA	NA	NA	NA
C4_1717516_CTCAGAAAGTGCGTGA-1	C4_1717516	1239	740	3.71267	8	CD45+	T cells	NonImmune	T0_CD8+ GZMK	8Cytotoxic T	C4	NA	NA	NA	NA	NA	NA
C4_1717516_CTCAGAACAAACCTAC-1	C4_1717516	5331	2180	4.76458	1	CD45-	Fibroblasts	NonImmune	F0_DCN	1Fibroblasts	C4	NA	NA	NA	NA	NA	NA
C4_1717516_CTCAGAACAAGAGTCG-1	C4_1717516	3624	1599	3.25607	18	CD45-	Endothelial cells	NonImmune	F2_VWF	18Endothelial cells	C4	NA	NA	NA	NA	NA	NA
C4_1717516_CTCAGAACAGCGATCC-1	C4_1717516	6651	2350	1.81928	11	CD45-	Fibroblasts	NonImmune	F1_RGS5	11Fibroblasts	C4	NA	NA	NA	NA	NA	NA
C4_1717516_CTCAGAACAGTCAGAG-1	C4_1717516	1499	820	3.80254	8	CD45+	T cells	NonImmune	T0_CD8+ GZMK	8Cytotoxic T	C4	NA	NA	NA	NA	NA	NA
C4_1717516_CTCAGAAGTCGAACAG-1	C4_1717516	4383	1754	2.32717	18	CD45-	Endothelial cells	NonImmune	F2_VWF	18Endothelial cells	C4	NA	NA	NA	NA	NA	NA
C4_1717516_CTCAGAAGTTCCCTTG-1	C4_1717516	4817	2080	4.42184	20	CD45-	Fibroblasts	NonImmune	F1_RGS5	20Fibroblasts	C4	NA	NA	NA	NA	NA	NA
C4_1717516_CTCAGAATCGCCTGAG-1	C4_1717516	9209	2699	1.35737	1	CD45-	Fibroblasts	NonImmune	F0_DCN	1Fibroblasts	C4	NA	NA	NA	NA	NA	NA
C4_1717516_CTCAGAATCTATGTGG-1	C4_1717516	8981	2845	3.5074	1	CD45-	Fibroblasts	NonImmune	F0_DCN	1Fibroblasts	C4	NA	NA	NA	NA	NA	NA
C4_1717516_CTCAGAATCTTTACGT-1	C4_1717516	4547	1780	3.80471	1	CD45-	Fibroblasts	NonImmune	F0_DCN	1Fibroblasts	C4	NA	NA	NA	NA	NA	NA
C4_1717516_CTCATTAAGAATGTGT-1	C4_1717516	784	550	4.08163	5	CD45-	Epithelial cells	NonImmune	E6_VIM	5Epithelial cells	C4	NA	NA	NA	NA	NA	NA
C4_1717516_CTCATTAAGGACACCA-1	C4_1717516	1590	862	4.21384	8	CD45+	T cells	NonImmune	T4_CD8+ LAG3	8Cytotoxic T	C4	NA	NA	NA	NA	NA	NA
C4_1717516_CTCATTACAACTGCTA-1	C4_1717516	517	421	1.74081	0	CD45-	Epithelial cells	NonImmune	E2_S100A1	0Epithelial cells	C4	NA	NA	NA	NA	NA	NA
C4_1717516_CTCATTACAGACAGGT-1	C4_1717516	555	359	3.06306	10	CD45+	T cells	NonImmune	T1_CD4+ IL7R	10Naive T	C4	NA	NA	NA	NA	NA	NA
C4_1717516_CTCATTAGTCAAAGAT-1	C4_1717516	4114	1578	1.96889	12	NA	unknown	NonImmune	NA	12unknown	C4	NA	NA	NA	NA	NA	NA
C4_1717516_CTCATTAGTCCGTGAC-1	C4_1717516	3673	1512	4.79172	20	CD45-	Fibroblasts	NonImmune	F1_RGS5	20Fibroblasts	C4	NA	NA	NA	NA	NA	NA
C4_1717516_CTCATTAGTGATGTCT-1	C4_1717516	6028	2136	2.58792	1	CD45-	Fibroblasts	NonImmune	F0_DCN	1Fibroblasts	C4	NA	NA	NA	NA	NA	NA
C4_1717516_CTCCTAGAGCACCGTC-1	C4_1717516	6663	2947	1.60588	18	CD45-	Endothelial cells	NonImmune	F2_VWF	18Endothelial cells	C4	NA	NA	NA	NA	NA	NA
C4_1717516_CTCCTAGAGCGAAGGG-1	C4_1717516	5800	2341	2.53448	18	CD45-	Endothelial cells	NonImmune	F2_VWF	18Endothelial cells	C4	NA	NA	NA	NA	NA	NA
C4_1717516_CTCCTAGCAACACCTA-1	C4_1717516	6631	2594	2.85025	1	CD45-	Fibroblasts	NonImmune	F0_DCN	1Fibroblasts	C4	NA	NA	NA	NA	NA	NA
C4_1717516_CTCCTAGCAAGCCCAC-1	C4_1717516	3761	1770	2.76522	18	CD45-	Endothelial cells	NonImmune	F2_VWF	18Endothelial cells	C4	NA	NA	NA	NA	NA	NA
C4_1717516_CTCCTAGGTACAGTGG-1	C4_1717516	6569	2687	3.92754	11	CD45-	Fibroblasts	NonImmune	F1_RGS5	11Fibroblasts	C4	NA	NA	NA	NA	NA	NA
C4_1717516_CTCCTAGGTCATATCG-1	C4_1717516	6075	2365	3.80247	11	CD45-	Fibroblasts	NonImmune	F1_RGS5	11Fibroblasts	C4	NA	NA	NA	NA	NA	NA
C4_1717516_CTCCTAGGTCATCGGC-1	C4_1717516	6575	1989	3.28517	15	CD45+	Myeloids	NonImmune	M02_Mono FCN1	15Myeloids M1	C4	-0.0548183	-0.296247	-0.238728	-0.15022	-0.69489	1.03702
C4_1717516_CTCCTAGGTCGGCTCA-1	C4_1717516	9127	3444	2.73913	18	CD45-	Endothelial cells	NonImmune	F2_VWF	18Endothelial cells	C4	NA	NA	NA	NA	NA	NA
C4_1717516_CTCCTAGGTCTTCTCG-1	C4_1717516	5107	2093	3.11337	18	CD45-	Endothelial cells	NonImmune	F2_VWF	18Endothelial cells	C4	NA	NA	NA	NA	NA	NA
C4_1717516_CTCCTAGTCACAGGCC-1	C4_1717516	6399	2449	2.51602	1	CD45-	Fibroblasts	NonImmune	F0_DCN	1Fibroblasts	C4	NA	NA	NA	NA	NA	NA
C4_1717516_CTCCTAGTCCCTTGCA-1	C4_1717516	6770	2575	3.20532	32	NA	unknown	NonImmune	NA	32unknown	C4	NA	NA	NA	NA	NA	NA
C4_1717516_CTCCTAGTCCGTAGGC-1	C4_1717516	3183	1612	4.4612	18	CD45-	Endothelial cells	NonImmune	F2_VWF	18Endothelial cells	C4	NA	NA	NA	NA	NA	NA
C4_1717516_CTCCTAGTCTGACCTC-1	C4_1717516	11019	3070	3.9931	11	CD45-	Fibroblasts	NonImmune	F1_RGS5	11Fibroblasts	C4	NA	NA	NA	NA	NA	NA
C4_1717516_CTCCTAGTCTGCGACG-1	C4_1717516	18510	4913	1.18855	1	CD45-	Fibroblasts	NonImmune	F0_DCN	1Fibroblasts	C4	NA	NA	NA	NA	NA	NA
C4_1717516_CTCGAAAAGCTATGCT-1	C4_1717516	5161	2306	4.74714	8	CD45+	T cells	NonImmune	T6_CD8+ SLP1	8Cytotoxic T	C4	NA	NA	NA	NA	NA	NA
C4_1717516_CTCGAAAAGGACAGCT-1	C4_1717516	2775	1347	3.63964	12	NA	unknown	NonImmune	NA	12unknown	C4	NA	NA	NA	NA	NA	NA
C4_1717516_CTCGAAAAGTTAGCGG-1	C4_1717516	4119	1694	3.59311	2	CD45-	Epithelial cells	NonImmune	E2_S100A1	2Epithelial cells	C4	NA	NA	NA	NA	NA	NA
C4_1717516_CTCGAAACAGTGACAG-1	C4_1717516	3584	1627	3.32031	1	CD45-	Fibroblasts	NonImmune	F0_DCN	1Fibroblasts	C4	NA	NA	NA	NA	NA	NA
C4_1717516_CTCGAAACATGAAGTA-1	C4_1717516	7854	2631	3.84517	1	CD45-	Fibroblasts	NonImmune	F0_DCN	1Fibroblasts	C4	NA	NA	NA	NA	NA	NA
C4_1717516_CTCGAAAGTACCCAAT-1	C4_1717516	8102	2754	2.12293	1	CD45-	Fibroblasts	NonImmune	F0_DCN	1Fibroblasts	C4	NA	NA	NA	NA	NA	NA
C4_1717516_CTCGAAAGTCACAAGG-1	C4_1717516	8148	2703	3.85371	1	CD45-	Fibroblasts	NonImmune	F0_DCN	1Fibroblasts	C4	NA	NA	NA	NA	NA	NA
C4_1717516_CTCGAAAGTCGGGTCT-1	C4_1717516	8033	3006	2.82584	18	CD45-	Endothelial cells	NonImmune	F2_VWF	18Endothelial cells	C4	NA	NA	NA	NA	NA	NA
C4_1717516_CTCGAAATCGGTCTAA-1	C4_1717516	5164	2173	1.00697	1	CD45-	Fibroblasts	NonImmune	F0_DCN	1Fibroblasts	C4	NA	NA	NA	NA	NA	NA
C4_1717516_CTCGAGGAGCGCCTCA-1	C4_1717516	4532	1853	1.72109	1	CD45-	Fibroblasts	NonImmune	F0_DCN	1Fibroblasts	C4	NA	NA	NA	NA	NA	NA
C4_1717516_CTCGAGGCAGGACGTA-1	C4_1717516	14311	3991	3.06757	1	CD45-	Fibroblasts	NonImmune	F0_DCN	1Fibroblasts	C4	NA	NA	NA	NA	NA	NA
C4_1717516_CTCGAGGGTAATTGGA-1	C4_1717516	9359	2700	2.99177	1	CD45-	Fibroblasts	NonImmune	F0_DCN	1Fibroblasts	C4	NA	NA	NA	NA	NA	NA
C4_1717516_CTCGAGGGTCCTCCAT-1	C4_1717516	597	432	2.51256	18	CD45-	Endothelial cells	NonImmune	F1_RGS5	18Endothelial cells	C4	NA	NA	NA	NA	NA	NA
C4_1717516_CTCGAGGGTGCGGTAA-1	C4_1717516	9247	3068	3.04964	11	CD45-	Fibroblasts	NonImmune	F1_RGS5	11Fibroblasts	C4	NA	NA	NA	NA	NA	NA
C4_1717516_CTCGAGGTCGTACCGG-1	C4_1717516	2429	1157	3.04652	2	CD45-	Epithelial cells	NonImmune	E2_S100A1	2Epithelial cells	C4	NA	NA	NA	NA	NA	NA
C4_1717516_CTCGGAGAGAGGTTAT-1	C4_1717516	9558	2995	3.63047	1	CD45-	Fibroblasts	NonImmune	F0_DCN	1Fibroblasts	C4	NA	NA	NA	NA	NA	NA
C4_1717516_CTCGGAGAGGACTGGT-1	C4_1717516	5938	1903	3.83968	20	CD45-	Fibroblasts	NonImmune	F1_RGS5	20Fibroblasts	C4	NA	NA	NA	NA	NA	NA
C4_1717516_CTCGGAGAGTGCGATG-1	C4_1717516	6123	2053	4.8179	1	CD45-	Fibroblasts	NonImmune	F0_DCN	1Fibroblasts	C4	NA	NA	NA	NA	NA	NA
C4_1717516_CTCGGAGCACAGAGGT-1	C4_1717516	1105	711	3.16742	5	CD45-	Epithelial cells	NonImmune	E6_VIM	5Epithelial cells	C4	NA	NA	NA	NA	NA	NA
C4_1717516_CTCGGAGGTACTTCTT-1	C4_1717516	4035	1945	4.51053	20	CD45-	Fibroblasts	NonImmune	F1_RGS5	20Fibroblasts	C4	NA	NA	NA	NA	NA	NA
C4_1717516_CTCGGAGGTCGAACAG-1	C4_1717516	1979	1103	4.64881	2	CD45-	Epithelial cells	NonImmune	E6_VIM	2Epithelial cells	C4	NA	NA	NA	NA	NA	NA
C4_1717516_CTCGGAGGTCTCTCGT-1	C4_1717516	2895	1202	2.21071	20	CD45-	Fibroblasts	NonImmune	F1_RGS5	20Fibroblasts	C4	NA	NA	NA	NA	NA	NA
C4_1717516_CTCGGAGTCAGAGCTT-1	C4_1717516	4852	1887	4.82275	20	CD45-	Fibroblasts	NonImmune	F1_RGS5	20Fibroblasts	C4	NA	NA	NA	NA	NA	NA
C4_1717516_CTCGGAGTCTAGAGTC-1	C4_1717516	1974	916	4.96454	19	CD45+	T cells	NonImmune	T3_NKT	19Cytotoxic T NK T	C4	NA	NA	NA	NA	NA	NA
C4_1717516_CTCGGGACAGTTCATG-1	C4_1717516	8936	835	1.04073	16	CD45+	B cells	NonImmune	B cells	16Plasma B cells	C4	NA	NA	NA	NA	NA	NA
C4_1717516_CTCGGGAGTACAGCAG-1	C4_1717516	1936	1141	0.516529	20	CD45-	Fibroblasts	NonImmune	F1_RGS5	20Fibroblasts	C4	NA	NA	NA	NA	NA	NA
C4_1717516_CTCGGGAGTGCTAGCC-1	C4_1717516	9214	2637	1.2481	1	CD45-	Fibroblasts	NonImmune	F0_DCN	1Fibroblasts	C4	NA	NA	NA	NA	NA	NA
C4_1717516_CTCGGGAGTTGCGTTA-1	C4_1717516	5705	1804	3.43558	20	CD45-	Fibroblasts	NonImmune	F1_RGS5	20Fibroblasts	C4	NA	NA	NA	NA	NA	NA
C4_1717516_CTCGGGATCCTTTACA-1	C4_1717516	6510	1255	2.42704	16	CD45+	B cells	NonImmune	B cells	16Plasma B cells	C4	NA	NA	NA	NA	NA	NA
C4_1717516_CTCGGGATCGATCCCT-1	C4_1717516	9224	2797	3.29575	1	CD45-	Fibroblasts	NonImmune	F0_DCN	1Fibroblasts	C4	NA	NA	NA	NA	NA	NA
C4_1717516_CTCGTACCACAGATTC-1	C4_1717516	2944	1363	3.80435	20	CD45-	Fibroblasts	NonImmune	F1_RGS5	20Fibroblasts	C4	NA	NA	NA	NA	NA	NA
C4_1717516_CTCGTACGTCCGTCAG-1	C4_1717516	8130	2622	4.79705	11	CD45-	Fibroblasts	NonImmune	F1_RGS5	11Fibroblasts	C4	NA	NA	NA	NA	NA	NA
C4_1717516_CTCGTACGTTCAACCA-1	C4_1717516	3242	1486	4.31832	20	CD45-	Fibroblasts	NonImmune	F1_RGS5	20Fibroblasts	C4	NA	NA	NA	NA	NA	NA
C4_1717516_CTCGTACTCAAGATCC-1	C4_1717516	3096	1281	0.645995	0	CD45-	Epithelial cells	NonImmune	E0_MSLN	0Epithelial cells	C4	NA	NA	NA	NA	NA	NA
C4_1717516_CTCGTACTCATAGCAC-1	C4_1717516	1074	688	4.65549	19	CD45+	T cells	NonImmune	T3_NKT	19Cytotoxic T NK T	C4	NA	NA	NA	NA	NA	NA
C4_1717516_CTCGTACTCCCATTTA-1	C4_1717516	4145	1746	4.63209	4	CD45+	Myeloids	NonImmune	M06_pDC JCHAIN	4Myeloids M2	C4	0.0530612	0.172741	-0.197172	0.0778953	0.600486	-0.387382
C4_1717516_CTCGTACTCCTATGTT-1	C4_1717516	2065	1035	1.06538	20	CD45-	Fibroblasts	NonImmune	F1_RGS5	20Fibroblasts	C4	NA	NA	NA	NA	NA	NA
C4_1717516_CTCGTACTCCTTGGTC-1	C4_1717516	11536	3017	2.31449	1	CD45-	Fibroblasts	NonImmune	F0_DCN	1Fibroblasts	C4	NA	NA	NA	NA	NA	NA
C4_1717516_CTCGTACTCTTCAACT-1	C4_1717516	11711	3338	3.09111	26	CD45+	Myeloids	NonImmune	M03_Mast_proliferative	26Myeloids	C4	-0.144376	0.590308	-0.117801	-0.0162778	1.17244	-0.162973
C4_1717516_CTCGTCAAGCTGAAAT-1	C4_1717516	17637	1450	0.759766	16	CD45+	B cells	NonImmune	B cells	16Plasma B cells	C4	NA	NA	NA	NA	NA	NA
C4_1717516_CTCGTCAAGGAGTTTA-1	C4_1717516	12202	3518	3.3765	1	CD45-	Fibroblasts	NonImmune	F0_DCN	1Fibroblasts	C4	NA	NA	NA	NA	NA	NA
C4_1717516_CTCGTCAAGGCTCTTA-1	C4_1717516	4388	1994	4.5351	18	CD45-	Endothelial cells	NonImmune	F2_VWF	18Endothelial cells	C4	NA	NA	NA	NA	NA	NA
C4_1717516_CTCGTCACAAGTACCT-1	C4_1717516	12665	3360	2.2345	1	CD45-	Fibroblasts	NonImmune	F0_DCN	1Fibroblasts	C4	NA	NA	NA	NA	NA	NA
C4_1717516_CTCGTCACAGCTGGCT-1	C4_1717516	3746	1711	4.19114	1	CD45-	Fibroblasts	NonImmune	F0_DCN	1Fibroblasts	C4	NA	NA	NA	NA	NA	NA
C4_1717516_CTCGTCACATCACAAC-1	C4_1717516	1169	304	2.82293	16	CD45+	B cells	NonImmune	B cells	16Plasma B cells	C4	NA	NA	NA	NA	NA	NA
C4_1717516_CTCGTCAGTGATGATA-1	C4_1717516	3507	1540	3.42173	20	CD45-	Fibroblasts	NonImmune	F1_RGS5	20Fibroblasts	C4	NA	NA	NA	NA	NA	NA
C4_1717516_CTCGTCAGTTAGGGTG-1	C4_1717516	8544	2776	2.13015	1	CD45-	Fibroblasts	NonImmune	F0_DCN	1Fibroblasts	C4	NA	NA	NA	NA	NA	NA
C4_1717516_CTCGTCAGTTGTTTGG-1	C4_1717516	4036	1936	3.84044	18	CD45-	Endothelial cells	NonImmune	F2_VWF	18Endothelial cells	C4	NA	NA	NA	NA	NA	NA
C4_1717516_CTCGTCATCCGAGCCA-1	C4_1717516	8928	2980	0.649642	11	CD45-	Fibroblasts	NonImmune	F1_RGS5	11Fibroblasts	C4	NA	NA	NA	NA	NA	NA
C4_1717516_CTCTAATAGACAGACC-1	C4_1717516	7287	2538	4.77563	1	CD45-	Fibroblasts	NonImmune	F0_DCN	1Fibroblasts	C4	NA	NA	NA	NA	NA	NA
C4_1717516_CTCTAATAGATCTGCT-1	C4_1717516	10656	3475	4.5702	18	CD45-	Endothelial cells	NonImmune	F2_VWF	18Endothelial cells	C4	NA	NA	NA	NA	NA	NA
C4_1717516_CTCTAATCATGCCCGA-1	C4_1717516	10370	3242	1.94793	1	CD45-	Fibroblasts	NonImmune	F0_DCN	1Fibroblasts	C4	NA	NA	NA	NA	NA	NA
C4_1717516_CTCTAATGTATTAGCC-1	C4_1717516	5907	2085	2.45471	1	CD45-	Fibroblasts	NonImmune	F0_DCN	1Fibroblasts	C4	NA	NA	NA	NA	NA	NA
C4_1717516_CTCTAATGTGAAGGCT-1	C4_1717516	3633	1635	4.01872	1	CD45-	Fibroblasts	NonImmune	F0_DCN	1Fibroblasts	C4	NA	NA	NA	NA	NA	NA
C4_1717516_CTCTAATGTTTGGCGC-1	C4_1717516	4993	2194	4.86681	11	CD45-	Fibroblasts	NonImmune	F1_RGS5	11Fibroblasts	C4	NA	NA	NA	NA	NA	NA
C4_1717516_CTCTACGAGAAAGTGG-1	C4_1717516	8398	2895	3.73899	11	CD45-	Fibroblasts	NonImmune	F1_RGS5	11Fibroblasts	C4	NA	NA	NA	NA	NA	NA
C4_1717516_CTCTACGAGCCATCGC-1	C4_1717516	1744	865	3.89908	19	CD45+	T cells	NonImmune	T3_NKT	19Cytotoxic T NK T	C4	NA	NA	NA	NA	NA	NA
C4_1717516_CTCTACGAGGAGTACC-1	C4_1717516	3287	1537	4.98935	1	CD45-	Fibroblasts	NonImmune	F0_DCN	1Fibroblasts	C4	NA	NA	NA	NA	NA	NA
C4_1717516_CTCTACGTCACGACTA-1	C4_1717516	27943	5126	3.30315	1	CD45-	Fibroblasts	NonImmune	F0_DCN	1Fibroblasts	C4	NA	NA	NA	NA	NA	NA
C4_1717516_CTCTACGTCCGTAGGC-1	C4_1717516	14513	4143	3.56921	18	CD45-	Endothelial cells	NonImmune	F2_VWF	18Endothelial cells	C4	NA	NA	NA	NA	NA	NA
C4_1717516_CTCTGGTAGCCATCGC-1	C4_1717516	12863	3755	2.59659	12	NA	unknown	NonImmune	NA	12unknown	C4	NA	NA	NA	NA	NA	NA
C4_1717516_CTCTGGTAGTTCGCAT-1	C4_1717516	5955	2358	2.36776	1	CD45-	Fibroblasts	NonImmune	F0_DCN	1Fibroblasts	C4	NA	NA	NA	NA	NA	NA
C4_1717516_CTCTGGTCATCACGTA-1	C4_1717516	12541	3692	0.701698	1	CD45-	Fibroblasts	NonImmune	F0_DCN	1Fibroblasts	C4	NA	NA	NA	NA	NA	NA
C4_1717516_CTCTGGTCATCGATGT-1	C4_1717516	8853	2741	2.40596	1	CD45-	Fibroblasts	NonImmune	F0_DCN	1Fibroblasts	C4	NA	NA	NA	NA	NA	NA
C4_1717516_CTCTGGTGTACCCAAT-1	C4_1717516	19525	2644	2.66325	16	CD45+	B cells	NonImmune	B cells	16Plasma B cells	C4	NA	NA	NA	NA	NA	NA
C4_1717516_CTCTGGTTCTGACCTC-1	C4_1717516	8183	3004	4.3016	11	CD45-	Fibroblasts	NonImmune	F0_DCN	11Fibroblasts	C4	NA	NA	NA	NA	NA	NA
C4_1717516_CTCTGGTTCTTCATGT-1	C4_1717516	10070	3314	4.44886	11	CD45-	Fibroblasts	NonImmune	F1_RGS5	11Fibroblasts	C4	NA	NA	NA	NA	NA	NA
C4_1717516_CTGAAACAGCACCGTC-1	C4_1717516	15596	4046	3.45601	11	CD45-	Fibroblasts	NonImmune	F1_RGS5	11Fibroblasts	C4	NA	NA	NA	NA	NA	NA
C4_1717516_CTGAAACGTAAGTGGC-1	C4_1717516	16082	4468	3.3267	18	CD45-	Endothelial cells	NonImmune	F2_VWF	18Endothelial cells	C4	NA	NA	NA	NA	NA	NA
C4_1717516_CTGAAACGTGCAGTAG-1	C4_1717516	5050	1891	4.91089	1	CD45-	Fibroblasts	NonImmune	F0_DCN	1Fibroblasts	C4	NA	NA	NA	NA	NA	NA
C4_1717516_CTGAAACGTTGGGACA-1	C4_1717516	5666	2100	4.41228	15	CD45+	Myeloids	NonImmune	M04_cDC2 CD1C	15Myeloids M1	C4	-0.0453755	-0.116081	-0.47727	-0.0513223	-0.454034	-0.493829
C4_1717516_CTGAAACGTTGTACAC-1	C4_1717516	6732	2497	3.40166	20	CD45-	Fibroblasts	NonImmune	F1_RGS5	20Fibroblasts	C4	NA	NA	NA	NA	NA	NA
C4_1717516_CTGAAACTCGATGAGG-1	C4_1717516	1728	940	4.05093	18	CD45-	Endothelial cells	NonImmune	F2_VWF	18Endothelial cells	C4	NA	NA	NA	NA	NA	NA
C4_1717516_CTGAAACTCTCTGAGA-1	C4_1717516	1490	827	4.49664	21	CD45+	T cells	NonImmune	T2_CD4+ FOXP3	21Regulatory T	C4	NA	NA	NA	NA	NA	NA
C4_1717516_CTGAAGTAGCAATATG-1	C4_1717516	517	374	2.12766	4	CD45+	Myeloids	NonImmune	NA	4Myeloids M2	C4	0.0902907	-0.264862	-0.26297	0.0199552	-0.0181567	-0.312329
C4_1717516_CTGAAGTAGGAGCGTT-1	C4_1717516	2572	1472	4.39347	18	CD45-	Endothelial cells	NonImmune	F2_VWF	18Endothelial cells	C4	NA	NA	NA	NA	NA	NA
C4_1717516_CTGAAGTGTAGGCTGA-1	C4_1717516	3676	2009	2.61153	18	CD45-	Endothelial cells	NonImmune	F2_VWF	18Endothelial cells	C4	NA	NA	NA	NA	NA	NA
C4_1717516_CTGAAGTTCAGTCCCT-1	C4_1717516	1596	901	4.26065	12	NA	unknown	NonImmune	NA	12unknown	C4	NA	NA	NA	NA	NA	NA
C4_1717516_CTGAAGTTCGCGTAGC-1	C4_1717516	4908	2029	2.93399	11	CD45-	Fibroblasts	NonImmune	F1_RGS5	11Fibroblasts	C4	NA	NA	NA	NA	NA	NA
C4_1717516_CTGAAGTTCTCGTTTA-1	C4_1717516	1174	813	1.36286	0	CD45-	Epithelial cells	NonImmune	E0_MSLN	0Epithelial cells	C4	NA	NA	NA	NA	NA	NA
C4_1717516_CTGATAGAGACTCGGA-1	C4_1717516	2689	1234	1.48754	10	CD45+	T cells	NonImmune	T1_CD4+ IL7R	10Naive T	C4	NA	NA	NA	NA	NA	NA
C4_1717516_CTGATAGAGACTTGAA-1	C4_1717516	2348	994	3.6201	10	CD45+	T cells	NonImmune	T1_CD4+ IL7R	10Naive T	C4	NA	NA	NA	NA	NA	NA
C4_1717516_CTGATAGAGCGTTTAC-1	C4_1717516	10674	3047	2.20161	1	CD45-	Fibroblasts	NonImmune	F0_DCN	1Fibroblasts	C4	NA	NA	NA	NA	NA	NA
C4_1717516_CTGATAGAGGAGCGTT-1	C4_1717516	7543	2313	4.03023	1	CD45-	Fibroblasts	NonImmune	F0_DCN	1Fibroblasts	C4	NA	NA	NA	NA	NA	NA
C4_1717516_CTGATAGAGGGTCGAT-1	C4_1717516	3212	1580	3.76712	18	CD45-	Endothelial cells	NonImmune	F2_VWF	18Endothelial cells	C4	NA	NA	NA	NA	NA	NA
C4_1717516_CTGATAGAGGGTGTTG-1	C4_1717516	3339	1451	4.58221	20	CD45-	Fibroblasts	NonImmune	F1_RGS5	20Fibroblasts	C4	NA	NA	NA	NA	NA	NA
C4_1717516_CTGATAGCAAGCCTAT-1	C4_1717516	1535	798	1.62866	8	CD45+	T cells	NonImmune	T0_CD8+ GZMK	8Cytotoxic T	C4	NA	NA	NA	NA	NA	NA
C4_1717516_CTGATAGTCCACGCAG-1	C4_1717516	14161	3748	1.68773	1	CD45-	Fibroblasts	NonImmune	F0_DCN	1Fibroblasts	C4	NA	NA	NA	NA	NA	NA
C4_1717516_CTGATAGTCTGTCTAT-1	C4_1717516	1914	1022	4.54545	8	CD45+	T cells	NonImmune	T0_CD8+ GZMK	8Cytotoxic T	C4	NA	NA	NA	NA	NA	NA
C4_1717516_CTGATCCAGATGAGAG-1	C4_1717516	655	391	1.22137	4	CD45+	Myeloids	NonImmune	NA	4Myeloids M2	C4	0.33456	0.599219	-0.0106641	-0.0664436	1.44284	-0.273349
C4_1717516_CTGATCCAGGGTCTCC-1	C4_1717516	4069	1758	2.94913	1	CD45-	Fibroblasts	NonImmune	F0_DCN	1Fibroblasts	C4	NA	NA	NA	NA	NA	NA
C4_1717516_CTGATCCAGTATGACA-1	C4_1717516	8413	2943	4.6238	11	CD45-	Fibroblasts	NonImmune	F1_RGS5	11Fibroblasts	C4	NA	NA	NA	NA	NA	NA
C4_1717516_CTGATCCAGTGCGATG-1	C4_1717516	1671	874	3.35129	10	CD45+	T cells	NonImmune	T1_CD4+ IL7R	10Naive T	C4	NA	NA	NA	NA	NA	NA
C4_1717516_CTGATCCCAAGTTCTG-1	C4_1717516	4661	2054	3.64729	18	CD45-	Endothelial cells	NonImmune	F2_VWF	18Endothelial cells	C4	NA	NA	NA	NA	NA	NA
C4_1717516_CTGATCCCAATGCCAT-1	C4_1717516	9530	2903	4.83736	1	CD45-	Fibroblasts	NonImmune	F0_DCN	1Fibroblasts	C4	NA	NA	NA	NA	NA	NA
C4_1717516_CTGATCCCATTAGCCA-1	C4_1717516	6622	2223	3.26185	12	NA	unknown	NonImmune	NA	12unknown	C4	NA	NA	NA	NA	NA	NA
C4_1717516_CTGATCCGTACAAGTA-1	C4_1717516	1868	939	1.65953	8	CD45+	T cells	NonImmune	T0_CD8+ GZMK	8Cytotoxic T	C4	NA	NA	NA	NA	NA	NA
C4_1717516_CTGATCCGTTGGGACA-1	C4_1717516	3370	1702	2.43323	18	CD45-	Endothelial cells	NonImmune	F2_VWF	18Endothelial cells	C4	NA	NA	NA	NA	NA	NA
C4_1717516_CTGATCCTCCTCCTAG-1	C4_1717516	2821	1442	4.25381	18	CD45-	Endothelial cells	NonImmune	F2_VWF	18Endothelial cells	C4	NA	NA	NA	NA	NA	NA
C4_1717516_CTGCCTAAGACAATAC-1	C4_1717516	6214	2333	3.7496	11	CD45-	Fibroblasts	NonImmune	F1_RGS5	11Fibroblasts	C4	NA	NA	NA	NA	NA	NA
C4_1717516_CTGCCTAAGCCCAACC-1	C4_1717516	3676	1506	4.08052	20	CD45-	Fibroblasts	NonImmune	F1_RGS5	20Fibroblasts	C4	NA	NA	NA	NA	NA	NA
C4_1717516_CTGCCTACATTCTTAC-1	C4_1717516	849	613	3.06243	20	CD45-	Fibroblasts	NonImmune	F1_RGS5	20Fibroblasts	C4	NA	NA	NA	NA	NA	NA
C4_1717516_CTGCCTATCCCTAACC-1	C4_1717516	6012	2239	1.92947	11	CD45-	Fibroblasts	NonImmune	F1_RGS5	11Fibroblasts	C4	NA	NA	NA	NA	NA	NA
C4_1717516_CTGCCTATCCGTAGTA-1	C4_1717516	3585	1716	4.54672	18	CD45-	Endothelial cells	NonImmune	F2_VWF	18Endothelial cells	C4	NA	NA	NA	NA	NA	NA
C4_1717516_CTGCCTATCTAACTCT-1	C4_1717516	12817	3866	4.72029	11	CD45-	Fibroblasts	NonImmune	F0_DCN	11Fibroblasts	C4	NA	NA	NA	NA	NA	NA
C4_1717516_CTGCCTATCTTTAGTC-1	C4_1717516	4716	2090	3.73198	9	CD45-	Epithelial cells	NonImmune	E6_VIM	9Epithelial cells	C4	NA	NA	NA	NA	NA	NA
C4_1717516_CTGCGGAAGGGTTCCC-1	C4_1717516	7165	2316	2.56804	1	CD45-	Fibroblasts	NonImmune	F0_DCN	1Fibroblasts	C4	NA	NA	NA	NA	NA	NA
C4_1717516_CTGCGGACATTCCTCG-1	C4_1717516	887	584	3.04397	5	CD45-	Epithelial cells	NonImmune	E6_VIM	5Epithelial cells	C4	NA	NA	NA	NA	NA	NA
C4_1717516_CTGCGGAGTTCCACTC-1	C4_1717516	2525	1351	4.15842	20	CD45-	Fibroblasts	NonImmune	F1_RGS5	20Fibroblasts	C4	NA	NA	NA	NA	NA	NA
C4_1717516_CTGCGGAGTTGTGGCC-1	C4_1717516	4665	1922	3.87996	5	CD45-	Epithelial cells	NonImmune	E4_JUN	5Epithelial cells	C4	NA	NA	NA	NA	NA	NA
C4_1717516_CTGCGGATCAACGCTA-1	C4_1717516	2606	1298	4.06754	1	CD45-	Fibroblasts	NonImmune	F0_DCN	1Fibroblasts	C4	NA	NA	NA	NA	NA	NA
C4_1717516_CTGCGGATCGAGGTAG-1	C4_1717516	2082	1071	0.67243	2	CD45-	Epithelial cells	NonImmune	E2_S100A1	2Epithelial cells	C4	NA	NA	NA	NA	NA	NA
C4_1717516_CTGCTGTCACAGCCCA-1	C4_1717516	7719	2590	2.87602	1	CD45-	Fibroblasts	NonImmune	F0_DCN	1Fibroblasts	C4	NA	NA	NA	NA	NA	NA
C4_1717516_CTGCTGTCACGAAATA-1	C4_1717516	2319	1131	4.22596	8	CD45+	T cells	NonImmune	T0_CD8+ GZMK	8Cytotoxic T	C4	NA	NA	NA	NA	NA	NA
C4_1717516_CTGCTGTGTCATCGGC-1	C4_1717516	2619	1388	0.801833	20	CD45-	Fibroblasts	NonImmune	F1_RGS5	20Fibroblasts	C4	NA	NA	NA	NA	NA	NA
C4_1717516_CTGCTGTGTCCTCTTG-1	C4_1717516	2324	1202	2.10843	20	CD45-	Fibroblasts	NonImmune	F1_RGS5	20Fibroblasts	C4	NA	NA	NA	NA	NA	NA
C4_1717516_CTGCTGTTCACCTCGT-1	C4_1717516	11459	3197	2.3475	1	CD45-	Fibroblasts	NonImmune	F0_DCN	1Fibroblasts	C4	NA	NA	NA	NA	NA	NA
C4_1717516_CTGCTGTTCGTACCGG-1	C4_1717516	2508	1356	3.26954	1	CD45-	Fibroblasts	NonImmune	F0_DCN	1Fibroblasts	C4	NA	NA	NA	NA	NA	NA
C4_1717516_CTGCTGTTCTCGATGA-1	C4_1717516	4754	2189	4.29112	1	CD45-	Fibroblasts	NonImmune	F0_DCN	1Fibroblasts	C4	NA	NA	NA	NA	NA	NA
C4_1717516_CTGCTGTTCTGTCTAT-1	C4_1717516	6544	2348	0.504279	1	CD45-	Fibroblasts	NonImmune	F0_DCN	1Fibroblasts	C4	NA	NA	NA	NA	NA	NA
C4_1717516_CTGGTCTAGTCATGCT-1	C4_1717516	1491	968	0.871898	0	CD45-	Epithelial cells	NonImmune	E0_MSLN	0Epithelial cells	C4	NA	NA	NA	NA	NA	NA
C4_1717516_CTGGTCTCAACAACCT-1	C4_1717516	24196	5610	3.97173	26	CD45+	Myeloids	NonImmune	M06_pDC JCHAIN	26Myeloids	C4	-0.099567	-0.657407	-0.497812	-0.159873	-0.424257	0.0144405
C4_1717516_CTGGTCTCAAGTCTGT-1	C4_1717516	3378	1516	3.49319	1	CD45-	Fibroblasts	NonImmune	F0_DCN	1Fibroblasts	C4	NA	NA	NA	NA	NA	NA
C4_1717516_CTGGTCTCACGTCTCT-1	C4_1717516	6639	964	3.615	16	CD45+	B cells	NonImmune	B cells	16Plasma B cells	C4	NA	NA	NA	NA	NA	NA
C4_1717516_CTGGTCTGTCTAGAGG-1	C4_1717516	14620	3819	1.40219	1	CD45-	Fibroblasts	NonImmune	F0_DCN	1Fibroblasts	C4	NA	NA	NA	NA	NA	NA
C4_1717516_CTGGTCTGTTTGACTG-1	C4_1717516	5035	2624	4.9851	1	CD45-	Fibroblasts	NonImmune	F0_DCN	1Fibroblasts	C4	NA	NA	NA	NA	NA	NA
C4_1717516_CTGTGCTAGCTACCTA-1	C4_1717516	4314	1746	4.75197	6	CD45+	Myeloids	NonImmune	M01_Macro MRC4	6Myeloids M2	C4	-0.0527175	-0.499887	0.257014	0.172637	0.128301	-0.417987
C4_1717516_CTGTGCTAGCTAGGCA-1	C4_1717516	6897	2611	1.34841	11	CD45-	Fibroblasts	NonImmune	F1_RGS5	11Fibroblasts	C4	NA	NA	NA	NA	NA	NA
C4_1717516_CTGTGCTGTCCAGTTA-1	C4_1717516	4359	1752	3.60174	20	CD45-	Fibroblasts	NonImmune	F1_RGS5	20Fibroblasts	C4	NA	NA	NA	NA	NA	NA
C4_1717516_CTGTGCTGTGGTAACG-1	C4_1717516	3319	1588	3.9771	11	CD45-	Fibroblasts	NonImmune	F0_DCN	11Fibroblasts	C4	NA	NA	NA	NA	NA	NA
C4_1717516_CTGTGCTGTTCAACCA-1	C4_1717516	6313	2456	3.13639	11	CD45-	Fibroblasts	NonImmune	F1_RGS5	11Fibroblasts	C4	NA	NA	NA	NA	NA	NA
C4_1717516_CTGTGCTGTTGCGCAC-1	C4_1717516	12538	3428	0.837454	1	CD45-	Fibroblasts	NonImmune	F0_DCN	1Fibroblasts	C4	NA	NA	NA	NA	NA	NA
C4_1717516_CTGTGCTTCGGTCCGA-1	C4_1717516	15541	4611	4.63934	1	CD45-	Fibroblasts	NonImmune	F0_DCN	1Fibroblasts	C4	NA	NA	NA	NA	NA	NA
C4_1717516_CTGTTTACACATAACC-1	C4_1717516	6083	2414	2.66316	18	CD45-	Endothelial cells	NonImmune	F2_VWF	18Endothelial cells	C4	NA	NA	NA	NA	NA	NA
C4_1717516_CTGTTTACATGTAAGA-1	C4_1717516	1945	1059	2.51928	8	CD45+	T cells	NonImmune	T0_CD8+ GZMK	8Cytotoxic T	C4	NA	NA	NA	NA	NA	NA
C4_1717516_CTGTTTAGTCGTCTTC-1	C4_1717516	7884	2625	3.57686	1	CD45-	Fibroblasts	NonImmune	F0_DCN	1Fibroblasts	C4	NA	NA	NA	NA	NA	NA
C4_1717516_CTGTTTATCTCCAGGG-1	C4_1717516	21599	1488	1.07412	16	CD45+	B cells	NonImmune	B cells	16Plasma B cells	C4	NA	NA	NA	NA	NA	NA
C4_1717516_CTGTTTATCTGAGGGA-1	C4_1717516	2581	1147	2.67338	2	CD45-	Epithelial cells	NonImmune	E2_S100A1	2Epithelial cells	C4	NA	NA	NA	NA	NA	NA
C4_1717516_CTTAACTAGACAGGCT-1	C4_1717516	19148	4852	4.51222	1	CD45-	Fibroblasts	NonImmune	F0_DCN	1Fibroblasts	C4	NA	NA	NA	NA	NA	NA
C4_1717516_CTTAACTAGATATACG-1	C4_1717516	7324	2503	0.819224	20	CD45-	Fibroblasts	NonImmune	F1_RGS5	20Fibroblasts	C4	NA	NA	NA	NA	NA	NA
C4_1717516_CTTAACTAGCGTAATA-1	C4_1717516	12984	3462	0.123229	13	CD45-	Epithelial cells	NonImmune	E3_TUBB	13Epithelial cells	C4	NA	NA	NA	NA	NA	NA
C4_1717516_CTTAACTAGGATGTAT-1	C4_1717516	8093	2803	2.95317	4	CD45+	Myeloids	NonImmune	M01_Macro MRC4	4Myeloids M2	C4	0.064763	0.449207	-0.360865	0.243277	1.53561	0.794627
C4_1717516_CTTAACTCAAACCTAC-1	C4_1717516	7481	2323	3.92996	12	NA	unknown	NonImmune	NA	12unknown	C4	NA	NA	NA	NA	NA	NA
C4_1717516_CTTAACTCAATCGAAA-1	C4_1717516	5947	2061	3.04355	20	CD45-	Fibroblasts	NonImmune	F1_RGS5	20Fibroblasts	C4	NA	NA	NA	NA	NA	NA
C4_1717516_CTTAACTCAGACACTT-1	C4_1717516	15928	4465	4.45756	1	CD45-	Fibroblasts	NonImmune	F0_DCN	1Fibroblasts	C4	NA	NA	NA	NA	NA	NA
C4_1717516_CTTAACTCATTGTGCA-1	C4_1717516	12766	3311	2.37349	26	CD45+	Myeloids	NonImmune	M03_Mast_proliferative	26Myeloids	C4	-0.101543	-0.0849955	-0.349604	-0.104149	0.211121	-0.29714
C4_1717516_CTTAACTGTAGCGCTC-1	C4_1717516	5435	2198	3.27507	11	CD45-	Fibroblasts	NonImmune	F1_RGS5	11Fibroblasts	C4	NA	NA	NA	NA	NA	NA
C4_1717516_CTTAACTGTCATTAGC-1	C4_1717516	8130	1469	3.97294	16	CD45+	B cells	NonImmune	B cells	16Plasma B cells	C4	NA	NA	NA	NA	NA	NA
C4_1717516_CTTAACTTCTCTGAGA-1	C4_1717516	14164	4269	1.7015	18	CD45-	Endothelial cells	NonImmune	F2_VWF	18Endothelial cells	C4	NA	NA	NA	NA	NA	NA
C4_1717516_CTTACCGAGAAGGGTA-1	C4_1717516	4429	2082	2.55137	18	CD45-	Endothelial cells	NonImmune	F2_VWF	18Endothelial cells	C4	NA	NA	NA	NA	NA	NA
C4_1717516_CTTACCGCACAAGCCC-1	C4_1717516	6467	2290	4.9482	1	CD45-	Fibroblasts	NonImmune	F0_DCN	1Fibroblasts	C4	NA	NA	NA	NA	NA	NA
C4_1717516_CTTACCGCAGCCTTTC-1	C4_1717516	5048	2040	1.38669	1	CD45-	Fibroblasts	NonImmune	F0_DCN	1Fibroblasts	C4	NA	NA	NA	NA	NA	NA
C4_1717516_CTTACCGCAGTAACGG-1	C4_1717516	15561	4136	3.63087	6	CD45+	Myeloids	NonImmune	M06_pDC JCHAIN	6Myeloids M2	C4	-0.135082	1.10354	-0.540921	-0.0328919	1.40245	-0.43592
C4_1717516_CTTACCGGTAAGAGAG-1	C4_1717516	2921	1318	0.136939	0	CD45-	Epithelial cells	NonImmune	E0_MSLN	0Epithelial cells	C4	NA	NA	NA	NA	NA	NA
C4_1717516_CTTACCGGTAAGTGGC-1	C4_1717516	1936	1249	0.826446	17	CD45-	Epithelial cells	NonImmune	E7_MUC46	17Epithelial cells	C4	NA	NA	NA	NA	NA	NA
C4_1717516_CTTACCGGTTTGACTG-1	C4_1717516	11738	3500	3.3481	11	CD45-	Fibroblasts	NonImmune	F1_RGS5	11Fibroblasts	C4	NA	NA	NA	NA	NA	NA
C4_1717516_CTTACCGGTTTGGGCC-1	C4_1717516	9025	2659	2.21607	1	CD45-	Fibroblasts	NonImmune	F0_DCN	1Fibroblasts	C4	NA	NA	NA	NA	NA	NA
C4_1717516_CTTACCGTCCAATGGT-1	C4_1717516	7297	2531	3.2205	1	CD45-	Fibroblasts	NonImmune	F0_DCN	1Fibroblasts	C4	NA	NA	NA	NA	NA	NA
C4_1717516_CTTACCGTCGCCTGAG-1	C4_1717516	6592	2225	3.64078	1	CD45-	Fibroblasts	NonImmune	F0_DCN	1Fibroblasts	C4	NA	NA	NA	NA	NA	NA
C4_1717516_CTTACCGTCTCGTATT-1	C4_1717516	4659	1796	2.27517	1	CD45-	Fibroblasts	NonImmune	F0_DCN	1Fibroblasts	C4	NA	NA	NA	NA	NA	NA
C4_1717516_CTTACCGTCTGAGTGT-1	C4_1717516	9580	2996	3.78914	1	CD45-	Fibroblasts	NonImmune	F0_DCN	1Fibroblasts	C4	NA	NA	NA	NA	NA	NA
C4_1717516_CTTAGGAAGACGCACA-1	C4_1717516	2290	1262	4.62882	20	CD45-	Fibroblasts	NonImmune	F1_RGS5	20Fibroblasts	C4	NA	NA	NA	NA	NA	NA
C4_1717516_CTTAGGAAGTGAATTG-1	C4_1717516	10507	3056	3.18835	1	CD45-	Fibroblasts	NonImmune	F0_DCN	1Fibroblasts	C4	NA	NA	NA	NA	NA	NA
C4_1717516_CTTAGGACACACATGT-1	C4_1717516	5884	2407	1.98844	20	CD45-	Fibroblasts	NonImmune	F1_RGS5	20Fibroblasts	C4	NA	NA	NA	NA	NA	NA
C4_1717516_CTTAGGACACCCAGTG-1	C4_1717516	3232	1576	2.2896	18	CD45-	Endothelial cells	NonImmune	F2_VWF	18Endothelial cells	C4	NA	NA	NA	NA	NA	NA
C4_1717516_CTTAGGACAGTATCTG-1	C4_1717516	4822	1197	0.497719	16	CD45+	B cells	NonImmune	B cells	16Plasma B cells	C4	NA	NA	NA	NA	NA	NA
C4_1717516_CTTAGGAGTGTAACGG-1	C4_1717516	3320	1521	4.87952	1	CD45-	Fibroblasts	NonImmune	F0_DCN	1Fibroblasts	C4	NA	NA	NA	NA	NA	NA
C4_1717516_CTTCTCTAGGAATCGC-1	C4_1717516	5962	2270	3.55585	1	CD45-	Fibroblasts	NonImmune	F0_DCN	1Fibroblasts	C4	NA	NA	NA	NA	NA	NA
C4_1717516_CTTCTCTCAATGACCT-1	C4_1717516	596	437	2.85235	20	CD45-	Fibroblasts	NonImmune	F1_RGS5	20Fibroblasts	C4	NA	NA	NA	NA	NA	NA
[truncated: 38,711 more rows]

## Sheet: S3B celltype signatures
	p_val	avg_log2FC	pct.1	pct.2	p_val_adj	cluster	gene
S100A1	0	3.37765	0.977	0.844	0	Epithelial cells	S100A1
BX571818.1	0	3.33945	0.948	0.63	0	Epithelial cells	BX571818.1
WFDC2	0	3.21138	0.99	0.943	0	Epithelial cells	WFDC2
SLPI	0	2.85792	0.966	0.805	0	Epithelial cells	SLPI
APOA1	0	2.80279	0.964	0.774	0	Epithelial cells	APOA1
KRT18	0	2.71057	0.936	0.634	0	Epithelial cells	KRT18
SPINT2	0	2.69383	0.964	0.861	0	Epithelial cells	SPINT2
CLDN3	0	2.53622	0.925	0.629	0	Epithelial cells	CLDN3
KRT8	0	2.51923	0.93	0.603	0	Epithelial cells	KRT8
KRT19	0	2.48195	0.904	0.527	0	Epithelial cells	KRT19
ASS1	0	2.25855	0.936	0.597	0	Epithelial cells	ASS1
FOLR1	0	2.16449	0.919	0.633	0	Epithelial cells	FOLR1
KRT7	0	2.13652	0.919	0.577	0	Epithelial cells	KRT7
MUC1	0	2.10635	0.905	0.596	0	Epithelial cells	MUC1
S100A13	0	2.08833	0.957	0.76	0	Epithelial cells	S100A13
HIST1H1C	0	2.06929	0.967	0.853	0	Epithelial cells	HIST1H1C
EPCAM	0	2.00812	0.909	0.601	0	Epithelial cells	EPCAM
BCAM	0	1.98989	0.883	0.441	0	Epithelial cells	BCAM
CHI3L1	0	1.95364	0.955	0.761	0	Epithelial cells	CHI3L1
CLDN7	0	1.91421	0.932	0.617	0	Epithelial cells	CLDN7
PRKCI	0	1.87596	0.954	0.65	0	Epithelial cells	PRKCI
SOX17	0	1.86986	0.908	0.547	0	Epithelial cells	SOX17
CRABP2	0	1.8247	0.931	0.69	0	Epithelial cells	CRABP2
MSLN	0	1.77581	0.876	0.496	0	Epithelial cells	MSLN
SNCG	0	1.74765	0.925	0.659	0	Epithelial cells	SNCG
CD24	0	1.74346	0.854	0.445	0	Epithelial cells	CD24
KLK8	0	1.69921	0.93	0.604	0	Epithelial cells	KLK8
CLDN4	0	1.61313	0.806	0.371	0	Epithelial cells	CLDN4
KLK7	0	1.59552	0.919	0.634	0	Epithelial cells	KLK7
SCGB2A1	0	1.56518	0.832	0.537	0	Epithelial cells	SCGB2A1
MUC16	0	1.56199	0.806	0.483	0	Epithelial cells	MUC16
PPP1R14A	0	1.52367	0.939	0.675	0	Epithelial cells	PPP1R14A
LCN2	0	1.51441	0.89	0.605	0	Epithelial cells	LCN2
ELF3	0	1.50473	0.819	0.441	0	Epithelial cells	ELF3
MDK	0	1.49001	0.954	0.835	0	Epithelial cells	MDK
KLK6	0	1.45719	0.875	0.628	0	Epithelial cells	KLK6
CDKN2A	0	1.43134	0.889	0.578	0	Epithelial cells	CDKN2A
LSR	0	1.42013	0.873	0.54	0	Epithelial cells	LSR
AQP5	0	1.3952	0.917	0.583	0	Epithelial cells	AQP5
SMIM22	0	1.39202	0.878	0.553	0	Epithelial cells	SMIM22
BCAT1	0	1.37219	0.942	0.718	0	Epithelial cells	BCAT1
PAX8	0	1.34971	0.873	0.544	0	Epithelial cells	PAX8
KLK10	0	1.32112	0.871	0.526	0	Epithelial cells	KLK10
IGFBP2	0	1.32008	0.965	0.813	0	Epithelial cells	IGFBP2
JUP	0	1.31952	0.907	0.654	0	Epithelial cells	JUP
CD9	0	1.30793	0.908	0.694	0	Epithelial cells	CD9
UNC5B-AS1	0	1.30463	0.922	0.674	0	Epithelial cells	UNC5B-AS1
DMKN	0	1.30395	0.892	0.606	0	Epithelial cells	DMKN
HIST3H2A	0	1.24747	0.932	0.684	0	Epithelial cells	HIST3H2A
KRTCAP3	0	1.24585	0.921	0.592	0	Epithelial cells	KRTCAP3
TNNT1	0	1.22713	0.819	0.549	0	Epithelial cells	TNNT1
LAPTM4B	0	1.21554	0.905	0.626	0	Epithelial cells	LAPTM4B
PTPRF	0	1.21061	0.895	0.524	0	Epithelial cells	PTPRF
CTXN1	0	1.20851	0.869	0.523	0	Epithelial cells	CTXN1
KCNQ1OT1	0	1.19236	0.826	0.536	0	Epithelial cells	KCNQ1OT1
DHCR24	0	1.18891	0.914	0.582	0	Epithelial cells	DHCR24
CLU	0	1.18585	0.845	0.54	0	Epithelial cells	CLU
MECOM	0	1.16487	0.889	0.57	0	Epithelial cells	MECOM
MAL	0	1.16426	0.914	0.649	0	Epithelial cells	MAL
DSP	0	1.15371	0.81	0.55	0	Epithelial cells	DSP
CP	0	1.14169	0.828	0.532	0	Epithelial cells	CP
SELENBP1	0	1.13124	0.91	0.584	0	Epithelial cells	SELENBP1
S100A14	0	1.12183	0.713	0.392	0	Epithelial cells	S100A14
STXBP6	0	1.10116	0.912	0.585	0	Epithelial cells	STXBP6
SPON1	0	1.08485	0.897	0.616	0	Epithelial cells	SPON1
DNALI1	0	1.08076	0.875	0.576	0	Epithelial cells	DNALI1
KLK11	0	1.0779	0.863	0.593	0	Epithelial cells	KLK11
CFB	0	1.07325	0.905	0.728	0	Epithelial cells	CFB
HIST1H2AC	0	1.07226	0.947	0.839	0	Epithelial cells	HIST1H2AC
HIST1H4H	0	1.07152	0.928	0.694	0	Epithelial cells	HIST1H4H
PDZK1IP1	0	1.06548	0.866	0.576	0	Epithelial cells	PDZK1IP1
AP1M2	0	1.06539	0.816	0.57	0	Epithelial cells	AP1M2
HIST1H2BC	0	1.0375	0.936	0.759	0	Epithelial cells	HIST1H2BC
EFNA1	0	1.03235	0.911	0.577	0	Epithelial cells	EFNA1
PNOC	0	1.01761	0.806	0.619	0	Epithelial cells	PNOC
CERNA2	0	1.01292	0.901	0.617	0	Epithelial cells	CERNA2
TM4SF1	0	0.99607	0.847	0.43	0	Epithelial cells	TM4SF1
LYPD1	0	0.994996	0.885	0.538	0	Epithelial cells	LYPD1
EGLN3	0	0.994637	0.921	0.637	0	Epithelial cells	EGLN3
SLC34A2	0	0.954154	0.764	0.438	0	Epithelial cells	SLC34A2
PRSS8	0	0.948921	0.812	0.462	0	Epithelial cells	PRSS8
ITGB8	0	0.945417	0.705	0.432	0	Epithelial cells	ITGB8
UBE2C	0	0.942574	0.771	0.637	0	Epithelial cells	UBE2C
CRIP2	0	0.938298	0.889	0.573	0	Epithelial cells	CRIP2
SPINT1	0	0.938275	0.858	0.569	0	Epithelial cells	SPINT1
HPN	0	0.932103	0.858	0.639	0	Epithelial cells	HPN
HIST1H2BK	0	0.9194	0.927	0.687	0	Epithelial cells	HIST1H2BK
PARD6B	0	0.917062	0.874	0.538	0	Epithelial cells	PARD6B
CLDN10	0	0.909738	0.856	0.461	0	Epithelial cells	CLDN10
NQO1	0	0.909558	0.907	0.573	0	Epithelial cells	NQO1
CAPS	0	0.900336	0.766	0.487	0	Epithelial cells	CAPS
TPD52L1	0	0.891625	0.855	0.575	0	Epithelial cells	TPD52L1
MAL2	0	0.883233	0.758	0.341	0	Epithelial cells	MAL2
DCDC2	0	0.874882	0.857	0.522	0	Epithelial cells	DCDC2
GRB7	0	0.86535	0.873	0.54	0	Epithelial cells	GRB7
C19orf33	0	0.858874	0.725	0.395	0	Epithelial cells	C19orf33
DDR1	0	0.853005	0.816	0.523	0	Epithelial cells	DDR1
LAMA5	0	0.842358	0.846	0.572	0	Epithelial cells	LAMA5
EPS8L1	0	0.839115	0.811	0.469	0	Epithelial cells	EPS8L1
CKS1B	0	0.837421	0.773	0.539	0	Epithelial cells	CKS1B
S100A16	0	0.836839	0.868	0.572	0	Epithelial cells	S100A16
H1F0	0	0.834888	0.892	0.782	0	Epithelial cells	H1F0
CDC20	0	0.832907	0.764	0.601	0	Epithelial cells	CDC20
AC007906.2	0	0.830371	0.742	0.436	0	Epithelial cells	AC007906.2
PPP1R16A	0	0.82947	0.807	0.441	0	Epithelial cells	PPP1R16A
EIF4EBP1	0	0.823566	0.936	0.796	0	Epithelial cells	EIF4EBP1
WT1	0	0.816347	0.848	0.405	0	Epithelial cells	WT1
SCNN1A	0	0.816113	0.835	0.545	0	Epithelial cells	SCNN1A
PRAME	0	0.813466	0.911	0.562	0	Epithelial cells	PRAME
TMPRSS4	0	0.812733	0.885	0.514	0	Epithelial cells	TMPRSS4
IFT172	0	0.804084	0.895	0.559	0	Epithelial cells	IFT172
HMGB2	0	0.793575	0.897	0.636	0	Epithelial cells	HMGB2
LAMC1	0	0.789659	0.935	0.684	0	Epithelial cells	LAMC1
LEMD1	0	0.785403	0.908	0.644	0	Epithelial cells	LEMD1
HMGA1	0	0.784941	0.874	0.751	0	Epithelial cells	HMGA1
ALDOA	0	0.78024	0.935	0.897	0	Epithelial cells	ALDOA
BEX3	0	0.778902	0.915	0.729	0	Epithelial cells	BEX3
SLC26A2	0	0.770652	0.916	0.622	0	Epithelial cells	SLC26A2
SDC4	0	0.763313	0.812	0.63	0	Epithelial cells	SDC4
TPX2	0	0.762492	0.852	0.616	0	Epithelial cells	TPX2
CDH1	0	0.760949	0.797	0.569	0	Epithelial cells	CDH1
ESR1	0	0.759054	0.871	0.504	0	Epithelial cells	ESR1
MLF1	0	0.744288	0.77	0.412	0	Epithelial cells	MLF1
FGF18	0	0.743206	0.901	0.575	0	Epithelial cells	FGF18
UPK3B	0	0.7327	0.716	0.565	0	Epithelial cells	UPK3B
DEPP1	0	0.723536	0.912	0.607	0	Epithelial cells	DEPP1
THSD4	0	0.719134	0.688	0.416	0	Epithelial cells	THSD4
MYH14	0	0.718088	0.691	0.416	0	Epithelial cells	MYH14
CITED4	0	0.717952	0.816	0.476	0	Epithelial cells	CITED4
CHL1	0	0.706858	0.904	0.551	0	Epithelial cells	CHL1
SOX18	0	0.706813	0.92	0.646	0	Epithelial cells	SOX18
EYA2	0	0.690012	0.854	0.506	0	Epithelial cells	EYA2
GPX3	0	0.686017	0.9	0.648	0	Epithelial cells	GPX3
KRT17	0	0.682359	0.638	0.406	0	Epithelial cells	KRT17
H19	0	0.6807	0.876	0.543	0	Epithelial cells	H19
GPRC5C	0	0.676652	0.827	0.437	0	Epithelial cells	GPRC5C
HP	0	0.676021	0.882	0.68	0	Epithelial cells	HP
PHGDH	0	0.675414	0.656	0.377	0	Epithelial cells	PHGDH
TMEM106C	0	0.671256	0.868	0.56	0	Epithelial cells	TMEM106C
CD47	0	0.669768	0.892	0.846	0	Epithelial cells	CD47
SFN	0	0.662224	0.779	0.423	0	Epithelial cells	SFN
KCNK15	0	0.655831	0.872	0.547	0	Epithelial cells	KCNK15
FXYD3	0	0.65527	0.818	0.619	0	Epithelial cells	FXYD3
PLPP2	0	0.654405	0.873	0.569	0	Epithelial cells	PLPP2
AC022613.1	0	0.643408	0.78	0.446	0	Epithelial cells	AC022613.1
MYL9	0	0.643236	0.95	0.691	0	Epithelial cells	MYL9
WDR34	0	0.642367	0.809	0.535	0	Epithelial cells	WDR34
VTCN1	0	0.637624	0.746	0.436	0	Epithelial cells	VTCN1
TCIM	0	0.635689	0.845	0.54	0	Epithelial cells	TCIM
CLDN16	0	0.635262	0.854	0.53	0	Epithelial cells	CLDN16
LPAR3	0	0.63205	0.891	0.603	0	Epithelial cells	LPAR3
KLK5	0	0.631126	0.82	0.52	0	Epithelial cells	KLK5
ERBB4	0	0.626438	0.673	0.443	0	Epithelial cells	ERBB4
ALPL	0	0.623343	0.81	0.586	0	Epithelial cells	ALPL
FOXJ1	0	0.620075	0.764	0.474	0	Epithelial cells	FOXJ1
CENPW	0	0.615846	0.777	0.566	0	Epithelial cells	CENPW
MSMO1	0	0.612398	0.911	0.548	0	Epithelial cells	MSMO1
MORN2	0	0.611983	0.788	0.527	0	Epithelial cells	MORN2
AIF1L	0	0.611286	0.845	0.451	0	Epithelial cells	AIF1L
CGN	0	0.59705	0.759	0.506	0	Epithelial cells	CGN
GGH	0	0.59231	0.849	0.64	0	Epithelial cells	GGH
SQLE	0	0.591627	0.829	0.547	0	Epithelial cells	SQLE
ERBB3	0	0.583762	0.825	0.473	0	Epithelial cells	ERBB3
CKB	0	0.575009	0.667	0.357	0	Epithelial cells	CKB
CLDN6	0	0.56474	0.705	0.497	0	Epithelial cells	CLDN6
CXADR	0	0.56251	0.68	0.435	0	Epithelial cells	CXADR
MT1E	0	0.557863	0.928	0.854	0	Epithelial cells	MT1E
CCDC34	0	0.554366	0.823	0.511	0	Epithelial cells	CCDC34
NUAK2	0	0.554204	0.829	0.58	0	Epithelial cells	NUAK2
SLC44A4	0	0.549358	0.724	0.445	0	Epithelial cells	SLC44A4
EPPK1	0	0.546111	0.701	0.466	0	Epithelial cells	EPPK1
ASRGL1	0	0.542794	0.585	0.316	0	Epithelial cells	ASRGL1
DOK5	0	0.540347	0.814	0.422	0	Epithelial cells	DOK5
PERP	0	0.539707	0.608	0.374	0	Epithelial cells	PERP
PIFO	0	0.525919	0.764	0.498	0	Epithelial cells	PIFO
CFAP126	0	0.522972	0.722	0.609	0	Epithelial cells	CFAP126
ST14	0	0.52242	0.788	0.578	0	Epithelial cells	ST14
SLC9A3R2	0	0.521175	0.881	0.583	0	Epithelial cells	SLC9A3R2
S100A2	0	0.51965	0.647	0.41	0	Epithelial cells	S100A2
TK1	0	0.519074	0.771	0.528	0	Epithelial cells	TK1
CCNE1	0	0.518677	0.784	0.556	0	Epithelial cells	CCNE1
ABLIM1	0	0.515158	0.763	0.443	0	Epithelial cells	ABLIM1
PTGS1	0	0.514758	0.752	0.607	0	Epithelial cells	PTGS1
HMGB3	0	0.513004	0.646	0.457	0	Epithelial cells	HMGB3
VEGFA	0	0.51076	0.756	0.5	0	Epithelial cells	VEGFA
IFT22	0	0.509654	0.697	0.477	0	Epithelial cells	IFT22
PI3	0	0.509138	0.858	0.638	0	Epithelial cells	PI3
ANXA3	0	0.50635	0.721	0.39	0	Epithelial cells	ANXA3
DNAJB13	0	0.499588	0.84	0.516	0	Epithelial cells	DNAJB13
PPP1R1B	0	0.497647	0.808	0.5	0	Epithelial cells	PPP1R1B
DPYSL3	0	0.49734	0.92	0.6	0	Epithelial cells	DPYSL3
PSENEN	0	0.497041	0.844	0.688	0	Epithelial cells	PSENEN
KPNA2	0	0.496971	0.775	0.611	0	Epithelial cells	KPNA2
ADGRG1	0	0.494663	0.805	0.463	0	Epithelial cells	ADGRG1
FOLR3	0	0.49298	0.859	0.657	0	Epithelial cells	FOLR3
MYCL	0	0.49133	0.835	0.644	0	Epithelial cells	MYCL
LGR5	0	0.490389	0.833	0.638	0	Epithelial cells	LGR5
PART1	0	0.485383	0.638	0.491	0	Epithelial cells	PART1
CYP4B1	0	0.481769	0.836	0.547	0	Epithelial cells	CYP4B1
EFNB2	0	0.479211	0.846	0.564	0	Epithelial cells	EFNB2
LAMC2	0	0.478943	0.824	0.589	0	Epithelial cells	LAMC2
ETV4	0	0.478725	0.883	0.56	0	Epithelial cells	ETV4
BMP7	0	0.468298	0.707	0.427	0	Epithelial cells	BMP7
C20orf204	0	0.467193	0.848	0.548	0	Epithelial cells	C20orf204
MCM4	0	0.462343	0.757	0.554	0	Epithelial cells	MCM4
STMN1	0	0.458949	0.78	0.605	0	Epithelial cells	STMN1
UBE2T	0	0.452146	0.79	0.497	0	Epithelial cells	UBE2T
KIF9	0	0.451987	0.652	0.452	0	Epithelial cells	KIF9
MT1F	0	0.437457	0.867	0.749	0	Epithelial cells	MT1F
BIK	0	0.431773	0.751	0.474	0	Epithelial cells	BIK
SLC2A1	0	0.429751	0.709	0.444	0	Epithelial cells	SLC2A1
TEKT2	0	0.422149	0.854	0.551	0	Epithelial cells	TEKT2
WNT7A	0	0.411766	0.773	0.355	0	Epithelial cells	WNT7A
NDRG1	0	0.403485	0.817	0.576	0	Epithelial cells	NDRG1
NFIB	0	0.39856	0.7	0.419	0	Epithelial cells	NFIB
NPR1	0	0.391991	0.66	0.293	0	Epithelial cells	NPR1
CDCA3	0	0.38784	0.77	0.581	0	Epithelial cells	CDCA3
BIRC5	0	0.382658	0.735	0.573	0	Epithelial cells	BIRC5
C9orf116	0	0.381495	0.704	0.531	0	Epithelial cells	C9orf116
ZWINT	0	0.374206	0.712	0.579	0	Epithelial cells	ZWINT
TMPRSS3	0	0.373988	0.61	0.522	0	Epithelial cells	TMPRSS3
PROK2	0	0.368316	0.892	0.672	0	Epithelial cells	PROK2
CHIT1	0	0.363485	0.884	0.627	0	Epithelial cells	CHIT1
CLGN	0	0.362766	0.741	0.515	0	Epithelial cells	CLGN
KIFC1	0	0.358561	0.726	0.499	0	Epithelial cells	KIFC1
AK4	0	0.358176	0.71	0.456	0	Epithelial cells	AK4
AHNAK2	0	0.349634	0.724	0.532	0	Epithelial cells	AHNAK2
METTL7B	0	0.347724	0.855	0.499	0	Epithelial cells	METTL7B
KRT23	0	0.342964	0.832	0.363	0	Epithelial cells	KRT23
ITGA3	0	0.342196	0.814	0.498	0	Epithelial cells	ITGA3
RHEX	0	0.339832	0.882	0.505	0	Epithelial cells	RHEX
TMEM231	0	0.339326	0.84	0.525	0	Epithelial cells	TMEM231
H2AFX	0	0.338835	0.872	0.643	0	Epithelial cells	H2AFX
AURKA	0	0.338326	0.687	0.451	0	Epithelial cells	AURKA
LRRC23	0	0.337488	0.833	0.544	0	Epithelial cells	LRRC23
MAD2L1	0	0.336072	0.727	0.56	0	Epithelial cells	MAD2L1
SPA17	0	0.335791	0.838	0.548	0	Epithelial cells	SPA17
TCEA3	0	0.334791	0.65	0.397	0	Epithelial cells	TCEA3
GRIA2	0	0.330523	0.83	0.647	0	Epithelial cells	GRIA2
SCGB1D2	0	0.327349	0.6	0.317	0	Epithelial cells	SCGB1D2
CENPM	0	0.320665	0.784	0.537	0	Epithelial cells	CENPM
DDIT3	0	0.319514	0.825	0.598	0	Epithelial cells	DDIT3
FOXM1	0	0.319457	0.759	0.511	0	Epithelial cells	FOXM1
C1orf194	0	0.318571	0.63	0.57	0	Epithelial cells	C1orf194
CEP55	0	0.318263	0.816	0.584	0	Epithelial cells	CEP55
RSPH1	0	0.312926	0.709	0.453	0	Epithelial cells	RSPH1
NCAPD2	0	0.312527	0.784	0.559	0	Epithelial cells	NCAPD2
GADD45A	0	0.304297	0.836	0.535	0	Epithelial cells	GADD45A
GCHFR	0	0.303077	0.849	0.596	0	Epithelial cells	GCHFR
CDT1	0	0.298278	0.756	0.524	0	Epithelial cells	CDT1
OCIAD2	0	0.294885	0.78	0.571	0	Epithelial cells	OCIAD2
PRSS2	0	0.29418	0.687	0.458	0	Epithelial cells	PRSS2
C2orf88	0	0.293974	0.655	0.303	0	Epithelial cells	C2orf88
IMPG2	0	0.293137	0.717	0.631	0	Epithelial cells	IMPG2
CHAC1	0	0.292667	0.839	0.446	0	Epithelial cells	CHAC1
TFPI2	0	0.290802	0.79	0.548	0	Epithelial cells	TFPI2
FBXO2	0	0.287373	0.65	0.505	0	Epithelial cells	FBXO2
HOXD1	0	0.286367	0.631	0.374	0	Epithelial cells	HOXD1
CDKN1C	0	0.284036	0.778	0.629	0	Epithelial cells	CDKN1C
MNS1	0	0.28245	0.58	0.363	0	Epithelial cells	MNS1
SAMD11	0	0.281423	0.692	0.542	0	Epithelial cells	SAMD11
GMNN	0	0.276846	0.69	0.461	0	Epithelial cells	GMNN
MCM2	0	0.273561	0.629	0.47	0	Epithelial cells	MCM2
LDLRAD1	0	0.273039	0.8	0.65	0	Epithelial cells	LDLRAD1
CDCA5	0	0.273025	0.787	0.542	0	Epithelial cells	CDCA5
RRM2	0	0.272414	0.75	0.496	0	Epithelial cells	RRM2
FAM183A	0	0.269893	0.629	0.586	0	Epithelial cells	FAM183A
MND1	0	0.268305	0.817	0.521	0	Epithelial cells	MND1
CCNA1	0	0.263858	0.629	0.553	0	Epithelial cells	CCNA1
PEG10	0	0.263422	0.712	0.499	0	Epithelial cells	PEG10
MATN2	0	0.261855	0.71	0.372	0	Epithelial cells	MATN2
PSRC1	0	0.260575	0.854	0.45	0	Epithelial cells	PSRC1
KCNK1	0	0.257781	0.63	0.41	0	Epithelial cells	KCNK1
EFEMP1	0	0.257581	0.88	0.62	0	Epithelial cells	EFEMP1
HIST1H2BH	0	0.25191	0.784	0.591	0	Epithelial cells	HIST1H2BH
NECTIN4	0	0.250262	0.81	0.519	0	Epithelial cells	NECTIN4
FAM81B	0	0.250093	0.795	0.58	0	Epithelial cells	FAM81B
MKI67	0	0.250081	0.754	0.53	0	Epithelial cells	MKI67
LAMC3	0	0.250047	0.893	0.565	0	Epithelial cells	LAMC3
SMC4	########	0.269893	0.791	0.585	########	Epithelial cells	SMC4
LRG1	########	0.28462	0.615	0.529	########	Epithelial cells	LRG1
BNIP3	########	0.49529	0.715	0.578	########	Epithelial cells	BNIP3
TUBB4B	########	0.606192	0.849	0.793	########	Epithelial cells	TUBB4B
KIF22	########	0.307255	0.668	0.485	########	Epithelial cells	KIF22
SOX4	########	0.360718	0.829	0.689	########	Epithelial cells	SOX4
CDK1	########	0.283398	0.649	0.502	########	Epithelial cells	CDK1
TROAP	########	0.294546	0.665	0.569	########	Epithelial cells	TROAP
NMU	########	0.334173	0.558	0.346	########	Epithelial cells	NMU
TUBA1C	########	0.428117	0.89	0.81	########	Epithelial cells	TUBA1C
CCNB2	########	0.290338	0.616	0.489	########	Epithelial cells	CCNB2
TOP2A	########	0.330457	0.683	0.524	########	Epithelial cells	TOP2A
LAMB3	########	0.307658	0.593	0.455	########	Epithelial cells	LAMB3
HBB	########	1.15153	0.336	0.344	########	Epithelial cells	HBB
PTTG1	########	0.440064	0.738	0.62	########	Epithelial cells	PTTG1
MCM3	########	0.315806	0.657	0.539	########	Epithelial cells	MCM3
MYBL2	########	0.257646	0.638	0.531	########	Epithelial cells	MYBL2
HIST1H1D	########	0.348002	0.73	0.583	########	Epithelial cells	HIST1H1D
CRACR2B	########	0.307567	0.564	0.455	########	Epithelial cells	CRACR2B
SEMA3B	########	0.279047	0.553	0.4	########	Epithelial cells	SEMA3B
MMP7	########	0.470288	0.311	0.275	########	Epithelial cells	MMP7
NSG1	########	0.28902	0.517	0.348	########	Epithelial cells	NSG1
ECT2	########	0.401565	0.604	0.525	########	Epithelial cells	ECT2
C3	########	0.538945	0.758	0.708	########	Epithelial cells	C3
NPW	1.33e-96	0.272366	0.536	0.448	2.67e-93	Epithelial cells	NPW
ASF1B	3.6e-90	0.262489	0.612	0.534	7.19e-87	Epithelial cells	ASF1B
SAA1	2.21e-63	0.366749	0.437	0.46	4.42e-60	Epithelial cells	SAA1
LMNB1	3.02e-61	0.261126	0.626	0.551	6.04e-58	Epithelial cells	LMNB1
RPL39L	9.89e-53	0.275567	0.588	0.542	1.98e-49	Epithelial cells	RPL39L
CENPF	2.58e-52	0.444248	0.599	0.536	5.16e-49	Epithelial cells	CENPF
HSPA5	1.59e-49	0.392585	0.912	0.864	3.18e-46	Epithelial cells	HSPA5
TUBB	4.47e-45	0.290065	0.917	0.914	8.94e-42	Epithelial cells	TUBB
MCM7	7.22e-44	0.279957	0.55	0.452	1.44e-40	Epithelial cells	MCM7
HMGN2	9e-43	0.293225	0.874	0.886	1.8e-39	Epithelial cells	HMGN2
ADAMTS1	2.92e-41	0.377474	0.528	0.407	5.83e-38	Epithelial cells	ADAMTS1
TSPAN1	5.83e-40	0.36718	0.483	0.345	1.17e-36	Epithelial cells	TSPAN1
CDCA8	1.85e-32	0.374213	0.608	0.565	3.7e-29	Epithelial cells	CDCA8
CCNB1	2.42e-30	0.42879	0.583	0.555	4.83e-27	Epithelial cells	CCNB1
UBE2S	3.1e-26	0.268694	0.793	0.78	6.21e-23	Epithelial cells	UBE2S
DAPL1	3.99e-17	0.441491	0.454	0.29	7.99e-14	Epithelial cells	DAPL1
AGR2	0.001248	0.270805	0.475	0.451	1	Epithelial cells	AGR2
PSAT1	0.007791	0.376519	0.476	0.425	1	Epithelial cells	PSAT1
VWF	0	3.80187	0.879	0.375	0	Endothelial cells	VWF
PLVAP	0	3.63734	0.91	0.653	0	Endothelial cells	PLVAP
A2M	0	3.45568	0.944	0.752	0	Endothelial cells	A2M
COL4A1	0	3.35929	0.932	0.587	0	Endothelial cells	COL4A1
RAMP2	0	2.98718	0.898	0.323	0	Endothelial cells	RAMP2
IGFBP7	0	2.66845	0.965	0.586	0	Endothelial cells	IGFBP7
GNG11	0	2.50906	0.91	0.5	0	Endothelial cells	GNG11
SCIN	0	1.70051	0.893	0.391	0	Endothelial cells	SCIN
PCDH12	0	1.29217	0.875	0.429	0	Endothelial cells	PCDH12
HOXD10	0	0.832976	0.852	0.203	0	Endothelial cells	HOXD10
TMEM233	0	0.507813	0.852	0.247	0	Endothelial cells	TMEM233
HSPG2	########	3.52259	0.899	0.611	########	Endothelial cells	HSPG2
EGFL7	########	2.44547	0.869	0.478	########	Endothelial cells	EGFL7
SOX181	########	2.41697	0.924	0.779	########	Endothelial cells	SOX18
CLEC14A	########	2.41312	0.837	0.241	########	Endothelial cells	CLEC14A
CALCRL	########	2.11709	0.856	0.429	########	Endothelial cells	CALCRL
EXOC3L2	########	1.16793	0.824	0.336	########	Endothelial cells	EXOC3L2
GABRD	########	0.506011	0.837	0.416	########	Endothelial cells	GABRD
FOLH1	########	0.695566	0.832	0.421	########	Endothelial cells	FOLH1
SPARCL1	########	2.52098	0.895	0.566	########	Endothelial cells	SPARCL1
ENG	########	2.7006	0.908	0.725	########	Endothelial cells	ENG
CD34	########	2.2124	0.856	0.588	########	Endothelial cells	CD34
COL4A2	########	2.95157	0.909	0.579	########	Endothelial cells	COL4A2
KDR	########	2.05059	0.814	0.326	########	Endothelial cells	KDR
NPDC1	########	2.00037	0.883	0.65	########	Endothelial cells	NPDC1
ESAM	########	2.10918	0.841	0.399	########	Endothelial cells	ESAM
CETP	########	0.410332	0.84	0.518	########	Endothelial cells	CETP
PODXL	########	1.94748	0.86	0.418	########	Endothelial cells	PODXL
PCDH17	########	1.91167	0.822	0.412	########	Endothelial cells	PCDH17
APCDD1	########	1.47587	0.931	0.528	########	Endothelial cells	APCDD1
PECAM1	########	2.45403	0.861	0.695	########	Endothelial cells	PECAM1
COL15A1	########	2.06474	0.876	0.557	########	Endothelial cells	COL15A1
ITGA2	########	0.55714	0.795	0.312	########	Endothelial cells	ITGA2
CRIP21	########	1.71687	0.933	0.726	########	Endothelial cells	CRIP2
STC2	########	0.619357	0.842	0.475	########	Endothelial cells	STC2
ID3	########	2.45749	0.876	0.565	########	Endothelial cells	ID3
RGCC	########	1.9315	0.929	0.547	########	Endothelial cells	RGCC
ADGRL4	########	1.92503	0.813	0.425	########	Endothelial cells	ADGRL4
LAMA4	########	1.98391	0.871	0.528	########	Endothelial cells	LAMA4
NR5A2	########	0.976879	0.793	0.412	########	Endothelial cells	NR5A2
ITGA6	########	1.86619	0.789	0.289	########	Endothelial cells	ITGA6
CDH5	########	2.00288	0.804	0.481	########	Endothelial cells	CDH5
NID1	########	1.1865	0.86	0.499	########	Endothelial cells	NID1
LAMB1	########	1.47948	0.867	0.479	########	Endothelial cells	LAMB1
HTRA1	########	1.92616	0.879	0.645	########	Endothelial cells	HTRA1
MGP	########	2.01391	0.832	0.438	########	Endothelial cells	MGP
SPARC	########	1.42334	0.946	0.735	########	Endothelial cells	SPARC
VWA1	########	2.46747	0.798	0.434	########	Endothelial cells	VWA1
LMO2	########	2.13082	0.836	0.711	########	Endothelial cells	LMO2
KIT	########	0.291712	0.758	0.299	########	Endothelial cells	KIT
EDIL3	########	0.465315	0.838	0.408	########	Endothelial cells	EDIL3
ACE	########	1.10477	0.797	0.498	########	Endothelial cells	ACE
PDGFB	########	1.26993	0.824	0.525	########	Endothelial cells	PDGFB
ETS2	########	1.50053	0.824	0.407	########	Endothelial cells	ETS2
CD200	########	0.944179	0.821	0.407	########	Endothelial cells	CD200
CLDN5	########	2.0393	0.768	0.346	########	Endothelial cells	CLDN5
APLNR	########	1.82238	0.771	0.435	########	Endothelial cells	APLNR
TM4SF11	########	1.60342	0.885	0.632	########	Endothelial cells	TM4SF1
CD93	########	2.26128	0.793	0.511	########	Endothelial cells	CD93
NID2	########	0.623929	0.872	0.494	########	Endothelial cells	NID2
CAV1	########	1.2917	0.838	0.489	########	Endothelial cells	CAV1
PXDN	########	1.33356	0.88	0.601	########	Endothelial cells	PXDN
INSR	########	2.34502	0.78	0.396	########	Endothelial cells	INSR
RAMP3	########	1.91104	0.761	0.28	########	Endothelial cells	RAMP3
ESM1	########	2.03031	0.745	0.313	########	Endothelial cells	ESM1
TSC22D1	########	1.84469	0.832	0.589	########	Endothelial cells	TSC22D1
RNASE1	########	1.15676	0.9	0.751	########	Endothelial cells	RNASE1
SVIL	########	0.868741	0.857	0.452	########	Endothelial cells	SVIL
AP002956.1	########	2.21929	0.788	0.465	########	Endothelial cells	AP002956.1
TM4SF18	########	1.75773	0.742	0.262	########	Endothelial cells	TM4SF18
SPRY4	########	1.03318	0.822	0.629	########	Endothelial cells	SPRY4
BDKRB2	########	0.439573	0.746	0.372	########	Endothelial cells	BDKRB2
SPTBN1	########	1.60235	0.838	0.652	########	Endothelial cells	SPTBN1
CDH2	########	0.268695	0.778	0.316	########	Endothelial cells	CDH2
CYYR1	########	1.6878	0.75	0.312	########	Endothelial cells	CYYR1
MYO1B	########	1.26232	0.842	0.511	########	Endothelial cells	MYO1B
ARHGEF15	########	1.03887	0.717	0.247	########	Endothelial cells	ARHGEF15
PTPRB	########	1.54168	0.732	0.312	########	Endothelial cells	PTPRB
EPB41L3	########	0.296164	0.874	0.759	########	Endothelial cells	EPB41L3
MMP2	########	0.743028	0.889	0.581	########	Endothelial cells	MMP2
ETS1	########	1.14045	0.895	0.756	########	Endothelial cells	ETS1
FLT1	########	2.5397	0.754	0.54	########	Endothelial cells	FLT1
PCAT19	########	0.825976	0.693	0.267	########	Endothelial cells	PCAT19
ARHGAP29	########	1.39339	0.814	0.524	########	Endothelial cells	ARHGAP29
ANGPT2	########	1.76406	0.756	0.456	########	Endothelial cells	ANGPT2
TMEM204	########	1.57567	0.803	0.64	########	Endothelial cells	TMEM204
COL18A1	########	1.12322	0.909	0.684	########	Endothelial cells	COL18A1
CDA	########	1.22226	0.755	0.481	########	Endothelial cells	CDA
DIPK2B	########	1.51033	0.72	0.274	########	Endothelial cells	DIPK2B
KCNJ2	########	0.713272	0.761	0.537	########	Endothelial cells	KCNJ2
FLT4	########	0.937944	0.707	0.325	########	Endothelial cells	FLT4
CSRP2	########	0.617072	0.867	0.531	########	Endothelial cells	CSRP2
IGFBP4	########	0.47978	0.898	0.674	########	Endothelial cells	IGFBP4
CAVIN1	########	1.12958	0.822	0.605	########	Endothelial cells	CAVIN1
MAP1B	########	1.00273	0.854	0.644	########	Endothelial cells	MAP1B
PGF	########	0.472963	0.732	0.374	########	Endothelial cells	PGF
PREX2	########	1.05524	0.756	0.451	########	Endothelial cells	PREX2
IGFBP3	########	2.74099	0.723	0.325	########	Endothelial cells	IGFBP3
TNFRSF21	########	0.29735	0.876	0.612	########	Endothelial cells	TNFRSF21
JCAD	########	1.09438	0.764	0.45	########	Endothelial cells	JCAD
HBEGF	########	0.421067	0.794	0.527	########	Endothelial cells	HBEGF
HOXD9	########	1.3173	0.715	0.293	########	Endothelial cells	HOXD9
HECW2	########	0.856692	0.721	0.441	########	Endothelial cells	HECW2
ADGRF5	########	1.65629	0.741	0.479	########	Endothelial cells	ADGRF5
EXOC3L1	########	0.777926	0.775	0.588	########	Endothelial cells	EXOC3L1
SHANK3	########	1.39001	0.723	0.397	########	Endothelial cells	SHANK3
PLXND1	########	1.45233	0.811	0.676	########	Endothelial cells	PLXND1
RCAN2	########	0.359612	0.818	0.514	########	Endothelial cells	RCAN2
LDB2	########	1.08683	0.75	0.504	########	Endothelial cells	LDB2
NREP	########	1.12531	0.88	0.662	########	Endothelial cells	NREP
TGM2	########	1.58443	0.764	0.586	########	Endothelial cells	TGM2
DYSF	########	1.28666	0.737	0.536	########	Endothelial cells	DYSF
SLC9A3R21	########	1.61974	0.836	0.729	########	Endothelial cells	SLC9A3R2
TNFRSF4	########	0.808711	0.797	0.641	########	Endothelial cells	TNFRSF4
PHLDB2	########	0.431717	0.783	0.511	########	Endothelial cells	PHLDB2
NOS3	########	0.891351	0.721	0.435	########	Endothelial cells	NOS3
PDLIM1	########	1.20526	0.814	0.605	########	Endothelial cells	PDLIM1
CAV2	########	1.12114	0.745	0.431	########	Endothelial cells	CAV2
GPR4	########	1.00597	0.697	0.325	########	Endothelial cells	GPR4
SERPINE1	########	0.58426	0.747	0.476	########	Endothelial cells	SERPINE1
EPAS1	########	1.42812	0.761	0.673	########	Endothelial cells	EPAS1
ABCG2	########	0.679798	0.692	0.349	########	Endothelial cells	ABCG2
IL3RA	########	1.12497	0.721	0.557	########	Endothelial cells	IL3RA
CALD1	########	0.563353	0.866	0.592	########	Endothelial cells	CALD1
FSTL1	########	1.30303	0.777	0.537	########	Endothelial cells	FSTL1
MMRN2	########	1.22373	0.739	0.685	########	Endothelial cells	MMRN2
ITGA5	########	1.37329	0.78	0.679	########	Endothelial cells	ITGA5
SERPINH1	########	0.986453	0.889	0.701	########	Endothelial cells	SERPINH1
ARHGAP18	########	0.8558	0.879	0.623	########	Endothelial cells	ARHGAP18
NOTCH4	########	1.41206	0.722	0.608	########	Endothelial cells	NOTCH4
ROBO4	########	1.73466	0.687	0.334	########	Endothelial cells	ROBO4
FAM167B	########	1.55671	0.706	0.549	########	Endothelial cells	FAM167B
DLC1	########	0.83754	0.711	0.384	########	Endothelial cells	DLC1
TIE1	########	1.43875	0.689	0.381	########	Endothelial cells	TIE1
ACKR3	########	1.42287	0.73	0.481	########	Endothelial cells	ACKR3
TCF4	########	1.13045	0.812	0.741	2.47e-98	Endothelial cells	TCF4
IFI27	########	0.807192	0.989	0.967	5.46e-98	Endothelial cells	IFI27
VIM	########	0.783772	0.989	0.91	1.55e-97	Endothelial cells	VIM
PIEZO2	########	0.271287	0.701	0.391	4.6e-97	Endothelial cells	PIEZO2
PRSS23	########	1.04169	0.841	0.719	1.35e-96	Endothelial cells	PRSS23
LOXL2	7.28e-99	0.59908	0.809	0.634	1.46e-95	Endothelial cells	LOXL2
NRP1	8.49e-99	1.24935	0.764	0.544	1.7e-95	Endothelial cells	NRP1
ICAM2	1.98e-98	1.12661	0.765	0.707	3.95e-95	Endothelial cells	ICAM2
SOX41	9e-93	1.02964	0.92	0.755	1.8e-89	Endothelial cells	SOX4
RGS3	1.83e-92	1.2493	0.803	0.698	3.65e-89	Endothelial cells	RGS3
LHX6	2.87e-92	0.615926	0.629	0.177	5.74e-89	Endothelial cells	LHX6
FAM110D	4.54e-87	1.06307	0.674	0.477	9.08e-84	Endothelial cells	FAM110D
PRDM1	9.48e-85	0.312268	0.811	0.552	1.9e-81	Endothelial cells	PRDM1
FSCN1	9.5e-85	1.23362	0.861	0.738	1.9e-81	Endothelial cells	FSCN1
F2R	1.6e-84	0.802922	0.787	0.64	3.2e-81	Endothelial cells	F2R
NRARP	7.26e-84	1.15033	0.691	0.414	1.45e-80	Endothelial cells	NRARP
BCL6B	1.26e-83	0.941834	0.683	0.534	2.51e-80	Endothelial cells	BCL6B
PLK2	1.54e-83	1.29748	0.683	0.406	3.09e-80	Endothelial cells	PLK2
EMCN	2.97e-83	1.23135	0.654	0.365	5.94e-80	Endothelial cells	EMCN
COTL1	3.49e-81	0.383548	0.922	0.776	6.97e-78	Endothelial cells	COTL1
FBLIM1	9.08e-81	0.427415	0.769	0.478	1.82e-77	Endothelial cells	FBLIM1
HEG1	3.13e-80	1.50102	0.723	0.644	6.26e-77	Endothelial cells	HEG1
JAG1	4.66e-80	1.02479	0.687	0.414	9.33e-77	Endothelial cells	JAG1
FN1	9.03e-80	0.821079	0.869	0.767	1.81e-76	Endothelial cells	FN1
TIMP3	1.32e-79	1.18857	0.71	0.487	2.64e-76	Endothelial cells	TIMP3
MMP14	1.47e-79	0.510251	0.88	0.699	2.95e-76	Endothelial cells	MMP14
RHOB	1.4e-75	0.999161	0.862	0.699	2.8e-72	Endothelial cells	RHOB
GJA1	5.62e-75	0.852558	0.726	0.484	1.12e-71	Endothelial cells	GJA1
EMP1	1.85e-74	1.20755	0.716	0.56	3.7e-71	Endothelial cells	EMP1
FLNB	2.17e-74	0.976629	0.725	0.503	4.35e-71	Endothelial cells	FLNB
ITIH5	3.64e-73	0.867467	0.658	0.466	7.28e-70	Endothelial cells	ITIH5
LMCD1	1.63e-72	1.00882	0.731	0.575	3.27e-69	Endothelial cells	LMCD1
TNFAIP8L1	5.15e-72	0.593048	0.782	0.598	1.03e-68	Endothelial cells	TNFAIP8L1
ID1	1.48e-71	1.5519	0.687	0.456	2.95e-68	Endothelial cells	ID1
NES	5.72e-71	1.11579	0.711	0.547	1.14e-67	Endothelial cells	NES
MCM31	1.03e-70	0.262989	0.87	0.592	2.06e-67	Endothelial cells	MCM3
ANGPTL2	2.98e-70	0.803961	0.701	0.466	5.97e-67	Endothelial cells	ANGPTL2
S1PR1	1.77e-69	1.09953	0.673	0.585	3.54e-66	Endothelial cells	S1PR1
VAMP5	2.46e-69	0.740688	0.874	0.902	4.93e-66	Endothelial cells	VAMP5
ACVRL1	1.05e-68	1.07925	0.691	0.67	2.1e-65	Endothelial cells	ACVRL1
UACA	9.7e-68	0.827812	0.799	0.632	1.94e-64	Endothelial cells	UACA
PNP	1.53e-67	0.890371	0.878	0.736	3.05e-64	Endothelial cells	PNP
NRP2	2.55e-66	0.650608	0.744	0.507	5.1e-63	Endothelial cells	NRP2
LBH	4.9e-66	1.02934	0.909	0.775	9.81e-63	Endothelial cells	LBH
ADAM15	1.34e-64	1.11351	0.723	0.639	2.68e-61	Endothelial cells	ADAM15
PALMD	1.4e-61	1.11447	0.657	0.517	2.81e-58	Endothelial cells	PALMD
LAMC11	1.95e-59	0.714368	0.919	0.806	3.91e-56	Endothelial cells	LAMC1
NOSTRIN	2.75e-59	0.802749	0.611	0.252	5.51e-56	Endothelial cells	NOSTRIN
ARHGDIB	2.89e-59	0.479827	0.907	0.753	5.78e-56	Endothelial cells	ARHGDIB
PTP4A3	3.21e-59	0.707442	0.836	0.628	6.42e-56	Endothelial cells	PTP4A3
ADAMTS4	6.26e-58	0.398475	0.663	0.564	1.25e-54	Endothelial cells	ADAMTS4
BAG3	1.07e-57	0.5349	0.809	0.599	2.14e-54	Endothelial cells	BAG3
PLEKHO1	2.89e-57	0.417778	0.854	0.692	5.78e-54	Endothelial cells	PLEKHO1
CA2	4.78e-57	0.541663	0.664	0.469	9.55e-54	Endothelial cells	CA2
ADAMTS9	8.1e-57	0.904143	0.624	0.322	1.62e-53	Endothelial cells	ADAMTS9
C2CD4B	1.3e-55	0.673837	0.654	0.509	2.59e-52	Endothelial cells	C2CD4B
CCDC3	1.53e-55	0.434606	0.657	0.469	3.06e-52	Endothelial cells	CCDC3
FXYD5	1.28e-54	0.507891	0.843	0.842	2.56e-51	Endothelial cells	FXYD5
LRRC32	2.46e-54	0.346383	0.699	0.559	4.91e-51	Endothelial cells	LRRC32
SEMA3G	3.08e-54	0.533393	0.633	0.487	6.16e-51	Endothelial cells	SEMA3G
THBS1	1.6e-53	1.17766	0.701	0.554	3.19e-50	Endothelial cells	THBS1
BMP4	4.24e-52	0.500939	0.636	0.359	8.48e-49	Endothelial cells	BMP4
CDH13	1.81e-50	0.588876	0.665	0.684	3.63e-47	Endothelial cells	CDH13
S100A161	2.8e-50	0.6952	0.801	0.718	5.61e-47	Endothelial cells	S100A16
ACKR1	7.35e-49	1.29823	0.607	0.436	1.47e-45	Endothelial cells	ACKR1
DKK2	5.03e-48	0.293421	0.722	0.522	1.01e-44	Endothelial cells	DKK2
AL133415.1	5.44e-48	0.699752	0.74	0.612	1.09e-44	Endothelial cells	AL133415.1
NR4A1	4.3e-46	0.307052	0.76	0.447	8.6e-43	Endothelial cells	NR4A1
TSPAN12	2.8e-45	0.419454	0.543	0.233	5.61e-42	Endothelial cells	TSPAN12
CITED41	4.1e-45	0.950652	0.787	0.642	8.21e-42	Endothelial cells	CITED4
ABI3	4.6e-45	0.394428	0.76	0.743	9.2e-42	Endothelial cells	ABI3
SULF2	7.64e-45	0.404562	0.67	0.449	1.53e-41	Endothelial cells	SULF2
EFNA11	6.43e-42	0.915746	0.766	0.743	1.29e-38	Endothelial cells	EFNA1
TP53I11	6.85e-42	1.09986	0.727	0.629	1.37e-38	Endothelial cells	TP53I11
ITGA1	1.58e-41	0.65759	0.697	0.593	3.15e-38	Endothelial cells	ITGA1
MYCT1	3.25e-40	0.878125	0.568	0.207	6.5e-37	Endothelial cells	MYCT1
GYPC	1.66e-39	0.636838	0.888	0.776	3.32e-36	Endothelial cells	GYPC
BEX31	8.73e-39	0.531983	0.923	0.819	1.75e-35	Endothelial cells	BEX3
EPHA2	2.49e-38	0.34245	0.636	0.435	4.98e-35	Endothelial cells	EPHA2
SAT1	8.91e-38	1.35372	0.919	0.894	1.78e-34	Endothelial cells	SAT1
BACE2	2.8e-37	0.788961	0.663	0.541	5.6e-34	Endothelial cells	BACE2
LAPTM4B1	6.66e-37	0.419273	0.918	0.761	1.33e-33	Endothelial cells	LAPTM4B
FCGRT	7.64e-37	0.262065	0.799	0.723	1.53e-33	Endothelial cells	FCGRT
DEPP11	1.4e-36	0.379484	0.582	0.762	2.79e-33	Endothelial cells	DEPP1
TMEM255B	1.58e-36	0.903001	0.609	0.522	3.16e-33	Endothelial cells	TMEM255B
CCND1	3.97e-35	0.861506	0.691	0.505	7.94e-32	Endothelial cells	CCND1
NFIB1	1.71e-34	0.695983	0.653	0.557	3.43e-31	Endothelial cells	NFIB
GMFG	2.33e-34	0.383169	0.797	0.832	4.66e-31	Endothelial cells	GMFG
NEAT1	2.67e-34	0.734862	0.884	0.838	5.35e-31	Endothelial cells	NEAT1
VEGFC	3.22e-34	1.04759	0.619	0.534	6.45e-31	Endothelial cells	VEGFC
APOD	4.98e-34	0.608033	0.361	0.497	9.95e-31	Endothelial cells	APOD
THSD7A	5.67e-34	0.948984	0.563	0.305	1.13e-30	Endothelial cells	THSD7A
UPP1	1.1e-32	0.296726	0.771	0.665	2.19e-29	Endothelial cells	UPP1
PLS3	2e-31	0.706235	0.604	0.399	4.01e-28	Endothelial cells	PLS3
COX7A1	1.78e-30	0.68547	0.629	0.517	3.55e-27	Endothelial cells	COX7A1
MEOX1	3.88e-30	0.313558	0.678	0.515	7.77e-27	Endothelial cells	MEOX1
HES4	2.36e-29	0.686397	0.674	0.487	4.72e-26	Endothelial cells	HES4
GJA5	2.63e-29	0.473671	0.569	0.408	5.25e-26	Endothelial cells	GJA5
ALDH1A1	4.29e-29	0.438967	0.554	0.339	8.58e-26	Endothelial cells	ALDH1A1
DUSP6	6.47e-28	0.914752	0.682	0.731	1.29e-24	Endothelial cells	DUSP6
CDC42EP5	7.54e-28	0.678519	0.634	0.495	1.51e-24	Endothelial cells	CDC42EP5
SFRP1	1.02e-26	0.336013	0.408	0.61	2.04e-23	Endothelial cells	SFRP1
GIMAP4	7.21e-26	0.513777	0.71	0.801	1.44e-22	Endothelial cells	GIMAP4
EFNB21	2.28e-25	0.791553	0.731	0.704	4.57e-22	Endothelial cells	EFNB2
AGRN	2.44e-25	0.746222	0.684	0.598	4.89e-22	Endothelial cells	AGRN
FJX1	4.57e-25	0.250891	0.729	0.654	9.14e-22	Endothelial cells	FJX1
AQP1	2.35e-24	1.2915	0.585	0.512	4.69e-21	Endothelial cells	AQP1
UNC5B	4.94e-24	0.756701	0.802	0.746	9.88e-21	Endothelial cells	UNC5B
PLPP3	1.04e-23	0.79994	0.717	0.685	2.09e-20	Endothelial cells	PLPP3
NEURL1B	3.77e-23	0.275177	0.646	0.602	7.55e-20	Endothelial cells	NEURL1B
MT-ND6	4.07e-23	0.402579	0.729	0.578	8.14e-20	Endothelial cells	MT-ND6
NUAK1	4.14e-23	0.47341	0.598	0.433	8.27e-20	Endothelial cells	NUAK1
ERG	7.88e-23	0.866943	0.556	0.348	1.58e-19	Endothelial cells	ERG
CRIM1	4.77e-22	0.957042	0.621	0.634	9.53e-19	Endothelial cells	CRIM1
SLCO2A1	1.35e-21	1.2092	0.559	0.457	2.7e-18	Endothelial cells	SLCO2A1
GIMAP7	7.14e-21	0.443457	0.686	0.785	1.43e-17	Endothelial cells	GIMAP7
KLF2	8.56e-21	0.715859	0.665	0.638	1.71e-17	Endothelial cells	KLF2
TFPI	1.48e-20	0.551801	0.593	0.522	2.96e-17	Endothelial cells	TFPI
KLF4	4.36e-20	0.259692	0.314	0.383	8.72e-17	Endothelial cells	KLF4
MEF2C	5.22e-20	0.546545	0.635	0.676	1.04e-16	Endothelial cells	MEF2C
C11orf96	1.7e-19	0.488758	0.614	0.45	3.39e-16	Endothelial cells	C11orf96
DDIT4	8.9e-19	0.514012	0.646	0.536	1.78e-15	Endothelial cells	DDIT4
P3H2	2.53e-18	0.309278	0.557	0.415	5.05e-15	Endothelial cells	P3H2
AFAP1L1	3.38e-18	1.01282	0.538	0.32	6.75e-15	Endothelial cells	AFAP1L1
DLL4	4.78e-18	1.23487	0.566	0.543	9.56e-15	Endothelial cells	DLL4
TSC22D3	9.13e-17	0.410979	0.708	0.625	1.83e-13	Endothelial cells	TSC22D3
ENPP2	1.08e-16	0.790416	0.404	0.58	2.17e-13	Endothelial cells	ENPP2
HMCN1	1.35e-16	0.349847	0.641	0.555	2.69e-13	Endothelial cells	HMCN1
HSPA51	1.35e-16	0.318578	0.947	0.886	2.7e-13	Endothelial cells	HSPA5
FCN3	1.49e-16	0.467407	0.521	0.214	2.97e-13	Endothelial cells	FCN3
TMEM88	2.34e-15	0.425597	0.351	0.263	4.68e-12	Endothelial cells	TMEM88
CFH	4.32e-15	0.532194	0.644	0.578	8.64e-12	Endothelial cells	CFH
JUP1	1.16e-14	0.304861	0.88	0.778	2.32e-11	Endothelial cells	JUP
TEK	1.97e-13	0.583882	0.378	0.372	3.94e-10	Endothelial cells	TEK
GBP4	3.87e-13	0.453432	0.83	0.79	7.74e-10	Endothelial cells	GBP4
ITGA8	4.91e-13	0.271317	0.52	0.317	9.81e-10	Endothelial cells	ITGA8
SGK1	3.81e-12	0.421835	0.6	0.485	7.63e-09	Endothelial cells	SGK1
ALPL1	9.29e-12	0.357252	0.735	0.697	1.86e-08	Endothelial cells	ALPL
NRN1	1.47e-10	0.631896	0.559	0.59	2.94e-07	Endothelial cells	NRN1
STC1	3.74e-10	0.696961	0.374	0.331	7.49e-07	Endothelial cells	STC1
TCIM1	5.54e-10	0.554091	0.71	0.691	1.11e-06	Endothelial cells	TCIM
APLN	1.21e-09	0.892101	0.506	0.337	2.42e-06	Endothelial cells	APLN
DAB2	1.72e-09	0.524993	0.654	0.749	3.44e-06	Endothelial cells	DAB2
HSPA2	2.71e-09	0.306731	0.484	0.665	5.42e-06	Endothelial cells	HSPA2
ADIRF	3.27e-09	0.417117	0.472	0.572	6.54e-06	Endothelial cells	ADIRF
NPNT	7.5e-09	0.364489	0.381	0.371	1.5e-05	Endothelial cells	NPNT
ZEB1	1.88e-08	0.539708	0.559	0.507	3.76e-05	Endothelial cells	ZEB1
CCN2	1.73e-07	0.727358	0.549	0.416	0.000346	Endothelial cells	CCN2
CLEC3B	5.39e-07	0.933715	0.385	0.318	0.001077	Endothelial cells	CLEC3B
CXCL12	6.11e-07	0.659432	0.542	0.467	0.001221	Endothelial cells	CXCL12
STAB1	4.28e-06	0.487374	0.602	0.735	0.008563	Endothelial cells	STAB1
CX3CL1	1.3e-05	0.529791	0.523	0.438	0.026071	Endothelial cells	CX3CL1
LXN	1.87e-05	0.396491	0.698	0.651	0.037483	Endothelial cells	LXN
CPXM2	1.92e-05	0.318948	0.438	0.454	0.038336	Endothelial cells	CPXM2
XIST	2.94e-05	0.64522	0.624	0.655	0.058789	Endothelial cells	XIST
EDN1	5.82e-05	0.690726	0.404	0.379	0.116481	Endothelial cells	EDN1
CAVIN2	7.12e-05	0.486213	0.403	0.374	0.142305	Endothelial cells	CAVIN2
CYTL1	8.55e-05	0.376824	0.481	0.369	0.170967	Endothelial cells	CYTL1
TSPAN7	9.38e-05	0.395858	0.506	0.456	0.187632	Endothelial cells	TSPAN7
GJA4	0.000156	0.974737	0.428	0.503	0.312822	Endothelial cells	GJA4
ISG15	0.000184	0.268421	0.965	0.961	0.367248	Endothelial cells	ISG15
CD40	0.000195	0.340862	0.856	0.82	0.389599	Endothelial cells	CD40
GGT5	0.000376	0.443127	0.659	0.738	0.752075	Endothelial cells	GGT5
SOX7	0.000391	0.386341	0.376	0.148	0.782238	Endothelial cells	SOX7
NPTX2	0.000462	0.395263	0.616	0.685	0.923395	Endothelial cells	NPTX2
FILIP1	0.000711	0.36278	0.418	0.427	1	Endothelial cells	FILIP1
PDGFD	0.00078	0.439469	0.48	0.399	1	Endothelial cells	PDGFD
RBP7	0.001135	0.844951	0.38	0.297	1	Endothelial cells	RBP7
TGFB1I1	0.00197	0.306673	0.583	0.585	1	Endothelial cells	TGFB1I1
NR2F2	0.003056	0.391655	0.611	0.61	1	Endothelial cells	NR2F2
TSPAN13	0.003782	0.511266	0.549	0.563	1	Endothelial cells	TSPAN13
MMP28	0.004188	0.404565	0.436	0.42	1	Endothelial cells	MMP28
NPR11	0.00855	0.264724	0.46	0.476	1	Endothelial cells	NPR1
COL1A1	0	6.18205	0.994	0.682	0	Fibroblasts	COL1A1
COL1A2	0	5.6609	0.99	0.594	0	Fibroblasts	COL1A2
COL3A1	0	5.43269	0.989	0.678	0	Fibroblasts	COL3A1
MMP11	0	4.9179	0.975	0.532	0	Fibroblasts	MMP11
COL6A2	0	4.71144	0.99	0.544	0	Fibroblasts	COL6A2
COL6A1	0	4.63624	0.987	0.478	0	Fibroblasts	COL6A1
SPARC1	0	4.50319	0.995	0.694	0	Fibroblasts	SPARC
DCN	0	4.1697	0.971	0.563	0	Fibroblasts	DCN
COL6A3	0	3.9915	0.989	0.653	0	Fibroblasts	COL6A3
IGFBP71	0	3.98592	0.996	0.521	0	Fibroblasts	IGFBP7
AEBP1	0	3.96818	0.976	0.509	0	Fibroblasts	AEBP1
RARRES2	0	3.86234	0.88	0.484	0	Fibroblasts	RARRES2
IGFBP41	0	3.83924	0.987	0.623	0	Fibroblasts	IGFBP4
BGN	0	3.55431	0.991	0.603	0	Fibroblasts	BGN
CTSK	0	3.53689	0.986	0.614	0	Fibroblasts	CTSK
THY1	0	3.4818	0.99	0.5	0	Fibroblasts	THY1
CALD11	0	3.41792	0.995	0.526	0	Fibroblasts	CALD1
CTHRC1	0	3.31073	0.926	0.659	0	Fibroblasts	CTHRC1
PCOLCE	0	3.27968	0.989	0.606	0	Fibroblasts	PCOLCE
COL5A2	0	3.22079	0.987	0.567	0	Fibroblasts	COL5A2
SERPINF1	0	3.08107	0.989	0.777	0	Fibroblasts	SERPINF1
COL5A1	0	2.9807	0.982	0.477	0	Fibroblasts	COL5A1
EGFL6	0	2.93175	0.984	0.486	0	Fibroblasts	EGFL6
MMP21	0	2.91004	0.951	0.522	0	Fibroblasts	MMP2
FN11	0	2.81773	0.98	0.731	0	Fibroblasts	FN1
VCAN	0	2.80452	0.984	0.582	0	Fibroblasts	VCAN
ACTA2	0	2.74619	0.729	0.506	0	Fibroblasts	ACTA2
SERPINH11	0	2.73154	0.988	0.654	0	Fibroblasts	SERPINH1
CXCL14	0	2.72855	0.938	0.501	0	Fibroblasts	CXCL14
COL4A21	0	2.61017	0.974	0.516	0	Fibroblasts	COL4A2
COL4A11	0	2.60663	0.967	0.527	0	Fibroblasts	COL4A1
MFAP2	0	2.5984	0.979	0.518	0	Fibroblasts	MFAP2
POSTN	0	2.58286	0.955	0.519	0	Fibroblasts	POSTN
TIMP1	0	2.53196	0.991	0.883	0	Fibroblasts	TIMP1
NNMT	0	2.52027	0.98	0.513	0	Fibroblasts	NNMT
C1S	0	2.46671	0.986	0.813	0	Fibroblasts	C1S
ISLR	0	2.41256	0.872	0.392	0	Fibroblasts	ISLR
APCDD11	0	2.39963	0.983	0.456	0	Fibroblasts	APCDD1
FBLN1	0	2.36126	0.965	0.554	0	Fibroblasts	FBLN1
SPARCL11	0	2.29136	0.875	0.519	0	Fibroblasts	SPARCL1
PDGFRB	0	2.2822	0.968	0.556	0	Fibroblasts	PDGFRB
COL12A1	0	2.22965	0.956	0.587	0	Fibroblasts	COL12A1
THBS2	0	2.22619	0.901	0.49	0	Fibroblasts	THBS2
HTRA11	0	2.22435	0.943	0.597	0	Fibroblasts	HTRA1
C1R	0	2.18265	0.982	0.772	0	Fibroblasts	C1R
TPM1	0	2.1311	0.961	0.635	0	Fibroblasts	TPM1
PMEPA1	0	2.12228	0.979	0.726	0	Fibroblasts	PMEPA1
IGFBP5	0	2.0821	0.78	0.413	0	Fibroblasts	IGFBP5
TDO2	0	2.07287	0.971	0.548	0	Fibroblasts	TDO2
COL18A11	0	2.05105	0.973	0.637	0	Fibroblasts	COL18A1
MGP1	0	2.05094	0.715	0.397	0	Fibroblasts	MGP
CAV11	0	2.0509	0.856	0.431	0	Fibroblasts	CAV1
TAGLN	0	2.04909	0.869	0.683	0	Fibroblasts	TAGLN
LHFPL6	0	2.04408	0.959	0.503	0	Fibroblasts	LHFPL6
VIM1	0	2.04221	0.998	0.896	0	Fibroblasts	VIM
THBS11	0	2.04143	0.857	0.503	0	Fibroblasts	THBS1
SPON2	0	2.02749	0.887	0.443	0	Fibroblasts	SPON2
LGALS1	0	2.02354	0.995	0.962	0	Fibroblasts	LGALS1
FBLN2	0	2.01406	0.952	0.499	0	Fibroblasts	FBLN2
CD248	0	2.00352	0.952	0.597	0	Fibroblasts	CD248
MXRA8	0	1.97161	0.957	0.477	0	Fibroblasts	MXRA8
PRRX1	0	1.96768	0.981	0.517	0	Fibroblasts	PRRX1
CAVIN11	0	1.89735	0.948	0.548	0	Fibroblasts	CAVIN1
FSTL11	0	1.88713	0.962	0.467	0	Fibroblasts	FSTL1
COL8A1	0	1.88142	0.875	0.457	0	Fibroblasts	COL8A1
MEST	0	1.86142	0.975	0.481	0	Fibroblasts	MEST
PMP22	0	1.8601	0.967	0.698	0	Fibroblasts	PMP22
CPE	0	1.84974	0.91	0.643	0	Fibroblasts	CPE
OLFML3	0	1.84862	0.968	0.562	0	Fibroblasts	OLFML3
ANTXR1	0	1.84647	0.923	0.533	0	Fibroblasts	ANTXR1
LOXL21	0	1.81099	0.966	0.579	0	Fibroblasts	LOXL2
GPM6B	0	1.80656	0.974	0.415	0	Fibroblasts	GPM6B
TCF41	0	1.80222	0.973	0.701	0	Fibroblasts	TCF4
EFEMP2	0	1.79822	0.954	0.567	0	Fibroblasts	EFEMP2
ADAMTS2	0	1.78758	0.973	0.568	0	Fibroblasts	ADAMTS2
CCDC80	0	1.77911	0.948	0.426	0	Fibroblasts	CCDC80
RCN3	0	1.77019	0.969	0.509	0	Fibroblasts	RCN3
EMILIN1	0	1.74824	0.888	0.567	0	Fibroblasts	EMILIN1
LAMA41	0	1.71456	0.93	0.464	0	Fibroblasts	LAMA4
MXRA5	0	1.71237	0.948	0.422	0	Fibroblasts	MXRA5
CNN3	0	1.6839	0.969	0.59	0	Fibroblasts	CNN3
CDH11	0	1.67186	0.884	0.518	0	Fibroblasts	CDH11
ECM1	0	1.66744	0.962	0.595	0	Fibroblasts	ECM1
FILIP1L	0	1.65552	0.894	0.477	0	Fibroblasts	FILIP1L
CCL2	0	1.64973	0.945	0.781	0	Fibroblasts	CCL2
CERCAM	0	1.62268	0.971	0.702	0	Fibroblasts	CERCAM
SULF1	0	1.58809	0.966	0.729	0	Fibroblasts	SULF1
GUCY1A1	0	1.53088	0.94	0.474	0	Fibroblasts	GUCY1A1
PRSS231	0	1.52827	0.953	0.68	0	Fibroblasts	PRSS23
PALLD	0	1.52229	0.887	0.596	0	Fibroblasts	PALLD
MFGE8	0	1.51776	0.965	0.524	0	Fibroblasts	MFGE8
CFH1	0	1.50746	0.944	0.514	0	Fibroblasts	CFH
CPXM1	0	1.49746	0.954	0.561	0	Fibroblasts	CPXM1
CCL11	0	1.49266	0.917	0.509	0	Fibroblasts	CCL11
TIMP31	0	1.49155	0.878	0.422	0	Fibroblasts	TIMP3
TUBA1A	0	1.47308	0.95	0.628	0	Fibroblasts	TUBA1A
LAMB11	0	1.46974	0.927	0.408	0	Fibroblasts	LAMB1
NR2F21	0	1.46429	0.905	0.557	0	Fibroblasts	NR2F2
RAB31	0	1.44738	0.98	0.635	0	Fibroblasts	RAB31
MMP141	0	1.43689	0.946	0.659	0	Fibroblasts	MMP14
TIMP2	0	1.43619	0.975	0.828	0	Fibroblasts	TIMP2
FBN1	0	1.42788	0.91	0.533	0	Fibroblasts	FBN1
PLXDC1	0	1.41894	0.942	0.45	0	Fibroblasts	PLXDC1
RHOBTB3	0	1.41346	0.947	0.424	0	Fibroblasts	RHOBTB3
SOD3	0	1.40831	0.937	0.637	0	Fibroblasts	SOD3
COL16A1	0	1.38035	0.937	0.709	0	Fibroblasts	COL16A1
TPM2	0	1.37446	0.98	0.729	0	Fibroblasts	TPM2
IGFBP6	0	1.37209	0.884	0.533	0	Fibroblasts	IGFBP6
FKBP10	0	1.36231	0.979	0.722	0	Fibroblasts	FKBP10
MMP1	0	1.35781	0.921	0.612	0	Fibroblasts	MMP1
MYO1B1	0	1.34058	0.954	0.439	0	Fibroblasts	MYO1B
LRP1	0	1.32755	0.943	0.761	0	Fibroblasts	LRP1
2022-09-11	0	1.32477	0.916	0.576	0	Fibroblasts	2022-09-11
COL5A3	0	1.32384	0.908	0.424	0	Fibroblasts	COL5A3
EDNRA	0	1.31755	0.895	0.442	0	Fibroblasts	EDNRA
TGFB1I11	0	1.30719	0.883	0.531	0	Fibroblasts	TGFB1I1
ITGA11	0	1.29729	0.875	0.433	0	Fibroblasts	ITGA11
ADAMTS12	0	1.29424	0.958	0.403	0	Fibroblasts	ADAMTS12
NREP1	0	1.29167	0.967	0.612	0	Fibroblasts	NREP
NTM	0	1.28183	0.93	0.509	0	Fibroblasts	NTM
CSRP21	0	1.28172	0.897	0.473	0	Fibroblasts	CSRP2
EHD2	0	1.27394	0.88	0.37	0	Fibroblasts	EHD2
TWIST1	0	1.26989	0.954	0.639	0	Fibroblasts	TWIST1
CCN1	0	1.26236	0.785	0.524	0	Fibroblasts	CCN1
F2R1	0	1.25284	0.955	0.586	0	Fibroblasts	F2R
ITGA12	0	1.24925	0.906	0.54	0	Fibroblasts	ITGA1
SELENOM	0	1.24902	0.982	0.831	0	Fibroblasts	SELENOM
CHN1	0	1.24798	0.956	0.386	0	Fibroblasts	CHN1
CKAP4	0	1.24692	0.951	0.687	0	Fibroblasts	CKAP4
NID21	0	1.23984	0.927	0.425	0	Fibroblasts	NID2
TMEM158	0	1.23566	0.873	0.556	0	Fibroblasts	TMEM158
LTBP2	0	1.23267	0.85	0.704	0	Fibroblasts	LTBP2
MFAP4	0	1.23036	0.776	0.408	0	Fibroblasts	MFAP4
HES41	0	1.22811	0.945	0.409	0	Fibroblasts	HES4
CCN21	0	1.22642	0.691	0.37	0	Fibroblasts	CCN2
COLEC12	0	1.21976	0.913	0.448	0	Fibroblasts	COLEC12
TNFAIP6	0	1.2194	0.96	0.743	0	Fibroblasts	TNFAIP6
VCAM1	0	1.20438	0.906	0.562	0	Fibroblasts	VCAM1
C11orf961	0	1.19566	0.774	0.396	0	Fibroblasts	C11orf96
FAP	0	1.19213	0.916	0.515	0	Fibroblasts	FAP
MYL91	0	1.17221	0.98	0.791	0	Fibroblasts	MYL9
NID11	0	1.17191	0.884	0.438	0	Fibroblasts	NID1
GLI3	0	1.17004	0.904	0.447	0	Fibroblasts	GLI3
NDN	0	1.16956	0.867	0.391	0	Fibroblasts	NDN
COPZ2	0	1.16482	0.919	0.596	0	Fibroblasts	COPZ2
COL15A11	0	1.16459	0.821	0.517	0	Fibroblasts	COL15A1
AL133415.11	0	1.1622	0.889	0.565	0	Fibroblasts	AL133415.1
S100A6	0	1.14797	0.995	0.967	0	Fibroblasts	S100A6
CDC42EP51	0	1.14642	0.945	0.417	0	Fibroblasts	CDC42EP5
MYLK	0	1.14389	0.878	0.711	0	Fibroblasts	MYLK
SERPING1	0	1.14319	0.994	0.932	0	Fibroblasts	SERPING1
SFRP4	0	1.14212	0.631	0.381	0	Fibroblasts	SFRP4
SLIT3	0	1.13683	0.877	0.383	0	Fibroblasts	SLIT3
IFI271	0	1.1348	0.998	0.962	0	Fibroblasts	IFI27
FRZB	0	1.13071	0.863	0.59	0	Fibroblasts	FRZB
NOTCH3	0	1.12967	0.842	0.657	0	Fibroblasts	NOTCH3
NBL1	0	1.12373	0.805	0.511	0	Fibroblasts	NBL1
NT5E	0	1.11984	0.933	0.477	0	Fibroblasts	NT5E
ID31	0	1.10971	0.857	0.52	0	Fibroblasts	ID3
HOPX	0	1.10714	0.783	0.509	0	Fibroblasts	HOPX
FAT1	0	1.10437	0.933	0.661	0	Fibroblasts	FAT1
PLPP1	0	1.10251	0.911	0.446	0	Fibroblasts	PLPP1
GGT51	0	1.10186	0.934	0.7	0	Fibroblasts	GGT5
PDLIM3	0	1.09881	0.771	0.464	0	Fibroblasts	PDLIM3
TNFRSF12A	0	1.08896	0.911	0.605	0	Fibroblasts	TNFRSF12A
RGCC1	0	1.08812	0.899	0.493	0	Fibroblasts	RGCC
CREB3L1	0	1.07262	0.851	0.379	0	Fibroblasts	CREB3L1
COX7A11	0	1.07152	0.841	0.461	0	Fibroblasts	COX7A1
SDC2	0	1.07139	0.827	0.415	0	Fibroblasts	SDC2
LAMP5	0	1.06034	0.865	0.423	0	Fibroblasts	LAMP5
PHLDA1	0	1.05694	0.861	0.521	0	Fibroblasts	PHLDA1
SVIL1	0	1.05562	0.882	0.384	0	Fibroblasts	SVIL
GAS6	0	1.05476	0.941	0.718	0	Fibroblasts	GAS6
ADAM12	0	1.05009	0.932	0.504	0	Fibroblasts	ADAM12
SNAI2	0	1.03906	0.922	0.497	0	Fibroblasts	SNAI2
EMP11	0	1.03357	0.938	0.495	0	Fibroblasts	EMP1
PDPN	0	1.00434	0.878	0.466	0	Fibroblasts	PDPN
INHBA	0	0.999006	0.799	0.498	0	Fibroblasts	INHBA
FMOD	0	0.991457	0.893	0.482	0	Fibroblasts	FMOD
GJB2	0	0.990913	0.856	0.368	0	Fibroblasts	GJB2
GLT8D2	0	0.988632	0.886	0.408	0	Fibroblasts	GLT8D2
SYTL2	0	0.988263	0.87	0.462	0	Fibroblasts	SYTL2
FBLIM11	0	0.987855	0.82	0.423	0	Fibroblasts	FBLIM1
MAP1B1	0	0.987337	0.842	0.614	0	Fibroblasts	MAP1B
HTRA3	0	0.986477	0.872	0.514	0	Fibroblasts	HTRA3
FNDC1	0	0.984686	0.825	0.451	0	Fibroblasts	FNDC1
PPIC	0	0.981475	0.937	0.719	0	Fibroblasts	PPIC
MEG3	0	0.978841	0.789	0.305	0	Fibroblasts	MEG3
PDGFRL	0	0.970992	0.838	0.634	0	Fibroblasts	PDGFRL
FRMD6	0	0.970689	0.87	0.459	0	Fibroblasts	FRMD6
CRISPLD2	0	0.952015	0.878	0.509	0	Fibroblasts	CRISPLD2
CAV21	0	0.936789	0.773	0.377	0	Fibroblasts	CAV2
OLFML2B	0	0.933303	0.896	0.713	0	Fibroblasts	OLFML2B
HMCN11	0	0.932219	0.879	0.498	0	Fibroblasts	HMCN1
COL14A1	0	0.925408	0.837	0.383	0	Fibroblasts	COL14A1
LOXL1	0	0.925174	0.845	0.551	0	Fibroblasts	LOXL1
P4HA2	0	0.92472	0.873	0.409	0	Fibroblasts	P4HA2
C1QTNF1	0	0.914561	0.773	0.519	0	Fibroblasts	C1QTNF1
BACE21	0	0.910375	0.924	0.475	0	Fibroblasts	BACE2
TBX2	0	0.909904	0.904	0.604	0	Fibroblasts	TBX2
TWIST2	0	0.905436	0.945	0.604	0	Fibroblasts	TWIST2
CAMK2N1	0	0.896526	0.815	0.358	0	Fibroblasts	CAMK2N1
OLFM2	0	0.895707	0.919	0.565	0	Fibroblasts	OLFM2
TMEM98	0	0.894207	0.92	0.659	0	Fibroblasts	TMEM98
SMOC2	0	0.893993	0.797	0.426	0	Fibroblasts	SMOC2
CCND11	0	0.889872	0.89	0.44	0	Fibroblasts	CCND1
APOD1	0	0.883296	0.852	0.43	0	Fibroblasts	APOD
2022-09-04	0	0.882941	0.75	0.549	0	Fibroblasts	2022-09-04
PDLIM11	0	0.878427	0.906	0.555	0	Fibroblasts	PDLIM1
DERL3	0	0.876237	0.872	0.486	0	Fibroblasts	DERL3
GJA11	0	0.869976	0.815	0.43	0	Fibroblasts	GJA1
LTBP1	0	0.867769	0.783	0.41	0	Fibroblasts	LTBP1
LOX	0	0.865004	0.858	0.593	0	Fibroblasts	LOX
SERPINE11	0	0.855914	0.669	0.448	0	Fibroblasts	SERPINE1
PDGFRA	0	0.850608	0.815	0.514	0	Fibroblasts	PDGFRA
TNFRSF211	0	0.848194	0.89	0.568	0	Fibroblasts	TNFRSF21
PXDN1	0	0.838443	0.815	0.569	0	Fibroblasts	PXDN
IL1R1	0	0.835542	0.898	0.558	0	Fibroblasts	IL1R1
PLAC9	0	0.820684	0.866	0.408	0	Fibroblasts	PLAC9
EPAS11	0	0.819192	0.861	0.641	0	Fibroblasts	EPAS1
MARCKS	0	0.811136	0.97	0.676	0	Fibroblasts	MARCKS
PTN	0	0.797901	0.856	0.48	0	Fibroblasts	PTN
COL10A1	0	0.790904	0.785	0.4	0	Fibroblasts	COL10A1
SPHK1	0	0.77196	0.899	0.602	0	Fibroblasts	SPHK1
EGFLAM	0	0.770376	0.648	0.43	0	Fibroblasts	EGFLAM
GEM	0	0.770117	0.767	0.574	0	Fibroblasts	GEM
FBLN5	0	0.769331	0.877	0.491	0	Fibroblasts	FBLN5
PRKG1	0	0.767595	0.826	0.402	0	Fibroblasts	PRKG1
RCAN21	0	0.765728	0.826	0.465	0	Fibroblasts	RCAN2
CDKN1A	0	0.765181	0.846	0.531	0	Fibroblasts	CDKN1A
PLS31	0	0.760837	0.718	0.347	0	Fibroblasts	PLS3
HLA-B	0	0.754472	0.999	0.994	0	Fibroblasts	HLA-B
UACA1	0	0.744778	0.838	0.599	0	Fibroblasts	UACA
PDLIM4	0	0.744526	0.873	0.547	0	Fibroblasts	PDLIM4
FAM20A	0	0.742635	0.939	0.735	0	Fibroblasts	FAM20A
FAM162B	0	0.741777	0.683	0.435	0	Fibroblasts	FAM162B
TFPI1	0	0.740382	0.677	0.495	0	Fibroblasts	TFPI
DKK3	0	0.740039	0.693	0.527	0	Fibroblasts	DKK3
TNC	0	0.737326	0.801	0.551	0	Fibroblasts	TNC
WARS	0	0.730329	0.969	0.698	0	Fibroblasts	WARS
C12orf75	0	0.711782	0.912	0.621	0	Fibroblasts	C12orf75
ANGPT21	0	0.71135	0.841	0.394	0	Fibroblasts	ANGPT2
SPTBN11	0	0.709491	0.868	0.617	0	Fibroblasts	SPTBN1
VAMP51	0	0.706381	0.973	0.888	0	Fibroblasts	VAMP5
FKBP11	0	0.70616	0.944	0.551	0	Fibroblasts	FKBP11
IGFBP21	0	0.704727	0.986	0.871	0	Fibroblasts	IGFBP2
ZEB2	0	0.704333	0.875	0.754	0	Fibroblasts	ZEB2
STAT1	0	0.698339	0.988	0.912	0	Fibroblasts	STAT1
TMEM176A	0	0.697803	0.968	0.824	0	Fibroblasts	TMEM176A
CCN4	0	0.695746	0.826	0.456	0	Fibroblasts	CCN4
KIF26B	0	0.682521	0.851	0.604	0	Fibroblasts	KIF26B
VASN	0	0.682483	0.855	0.632	0	Fibroblasts	VASN
GUCY1B1	0	0.679279	0.86	0.702	0	Fibroblasts	GUCY1B1
PCDH18	0	0.675474	0.759	0.522	0	Fibroblasts	PCDH18
LRRC321	0	0.673688	0.838	0.512	0	Fibroblasts	LRRC32
SDC1	0	0.669705	0.819	0.351	0	Fibroblasts	SDC1
HEG11	0	0.664112	0.864	0.607	0	Fibroblasts	HEG1
TRPC6	0	0.652329	0.814	0.548	0	Fibroblasts	TRPC6
IFI6	0	0.647718	0.995	0.978	0	Fibroblasts	IFI6
CXCL1	0	0.6411	0.909	0.61	0	Fibroblasts	CXCL1
FHL2	0	0.639218	0.777	0.508	0	Fibroblasts	FHL2
ISG151	0	0.635288	0.995	0.955	0	Fibroblasts	ISG15
PCSK5	0	0.633825	0.854	0.372	0	Fibroblasts	PCSK5
ANGPTL21	0	0.630332	0.796	0.412	0	Fibroblasts	ANGPTL2
RND3	0	0.627696	0.827	0.436	0	Fibroblasts	RND3
PLAT	0	0.627258	0.784	0.677	0	Fibroblasts	PLAT
GNG111	0	0.62642	0.792	0.458	0	Fibroblasts	GNG11
JAG11	0	0.624229	0.716	0.366	0	Fibroblasts	JAG1
MAP1A	0	0.620254	0.778	0.513	0	Fibroblasts	MAP1A
IFIT3	0	0.616687	0.981	0.888	0	Fibroblasts	IFIT3
ASPN	0	0.615758	0.767	0.525	0	Fibroblasts	ASPN
CRYAB	0	0.610817	0.763	0.401	0	Fibroblasts	CRYAB
BASP1	0	0.6094	0.881	0.521	0	Fibroblasts	BASP1
RGS16	0	0.60295	0.694	0.401	0	Fibroblasts	RGS16
MRVI1	0	0.598588	0.685	0.456	0	Fibroblasts	MRVI1
IFITM1	0	0.59821	0.997	0.987	0	Fibroblasts	IFITM1
EDIL31	0	0.597826	0.674	0.371	0	Fibroblasts	EDIL3
ID11	0	0.596447	0.73	0.412	0	Fibroblasts	ID1
ANPEP	0	0.595873	0.932	0.636	0	Fibroblasts	ANPEP
GUCY1A2	0	0.589555	0.698	0.495	0	Fibroblasts	GUCY1A2
SRPX	0	0.589508	0.75	0.3	0	Fibroblasts	SRPX
COL7A1	0	0.588913	0.811	0.479	0	Fibroblasts	COL7A1
ANO1	0	0.58795	0.886	0.4	0	Fibroblasts	ANO1
PHLDA2	0	0.584136	0.917	0.586	0	Fibroblasts	PHLDA2
DAB21	0	0.584055	0.915	0.716	0	Fibroblasts	DAB2
PLPP31	0	0.581081	0.894	0.648	0	Fibroblasts	PLPP3
HEYL	0	0.575378	0.75	0.425	0	Fibroblasts	HEYL
JCAD1	0	0.575193	0.861	0.384	0	Fibroblasts	JCAD
CLMP	0	0.574823	0.731	0.505	0	Fibroblasts	CLMP
PLAU	0	0.573824	0.752	0.602	0	Fibroblasts	PLAU
B2M	0	0.56242	1	0.998	0	Fibroblasts	B2M
UNC5B1	0	0.56156	0.914	0.717	0	Fibroblasts	UNC5B
SUGCT	0	0.559008	0.821	0.504	0	Fibroblasts	SUGCT
LSAMP	0	0.554839	0.921	0.531	0	Fibroblasts	LSAMP
AGRN1	0	0.547045	0.929	0.54	0	Fibroblasts	AGRN
GAS1	0	0.546235	0.822	0.655	0	Fibroblasts	GAS1
ACKR4	0	0.543024	0.845	0.462	0	Fibroblasts	ACKR4
GJC1	0	0.534383	0.637	0.326	0	Fibroblasts	GJC1
SRPX2	0	0.52816	0.645	0.392	0	Fibroblasts	SRPX2
NRP11	0	0.527926	0.823	0.499	0	Fibroblasts	NRP1
STEAP1	0	0.524301	0.859	0.465	0	Fibroblasts	STEAP1
ADGRF51	0	0.523383	0.839	0.421	0	Fibroblasts	ADGRF5
PODN	0	0.522768	0.77	0.445	0	Fibroblasts	PODN
MAFB	0	0.518065	0.935	0.781	0	Fibroblasts	MAFB
WNT5A	0	0.51552	0.747	0.499	0	Fibroblasts	WNT5A
PLOD2	0	0.512338	0.831	0.471	0	Fibroblasts	PLOD2
LDB21	0	0.509038	0.822	0.452	0	Fibroblasts	LDB2
CLEC2B	0	0.505194	0.882	0.749	0	Fibroblasts	CLEC2B
PTGDS	0	0.503672	0.793	0.621	0	Fibroblasts	PTGDS
MME	0	0.503006	0.805	0.418	0	Fibroblasts	MME
ADM	0	0.501901	0.784	0.511	0	Fibroblasts	ADM
GREM1	0	0.499717	0.737	0.392	0	Fibroblasts	GREM1
GPNMB	0	0.492179	0.915	0.702	0	Fibroblasts	GPNMB
SLC40A1	0	0.491341	0.679	0.311	0	Fibroblasts	SLC40A1
TMEM119	0	0.488943	0.83	0.639	0	Fibroblasts	TMEM119
SOX42	0	0.486766	0.92	0.73	0	Fibroblasts	SOX4
VSTM4	0	0.48406	0.792	0.553	0	Fibroblasts	VSTM4
AKAP12	0	0.482456	0.708	0.476	0	Fibroblasts	AKAP12
PLPPR4	0	0.479992	0.905	0.498	0	Fibroblasts	PLPPR4
SULF21	0	0.474949	0.659	0.417	0	Fibroblasts	SULF2
HSPG21	0	0.465399	0.775	0.588	0	Fibroblasts	HSPG2
TMEM2041	0	0.462946	0.76	0.623	0	Fibroblasts	TMEM204
RARRES1	0	0.455348	0.818	0.622	0	Fibroblasts	RARRES1
SERPINE2	0	0.449641	0.745	0.414	0	Fibroblasts	SERPINE2
RASL12	0	0.446491	0.71	0.449	0	Fibroblasts	RASL12
CPXM21	0	0.444712	0.646	0.419	0	Fibroblasts	CPXM2
EPSTI1	0	0.438984	0.976	0.894	0	Fibroblasts	EPSTI1
C3orf80	0	0.435284	0.904	0.519	0	Fibroblasts	C3orf80
CYGB	0	0.435211	0.699	0.351	0	Fibroblasts	CYGB
PLPP4	0	0.435173	0.79	0.345	0	Fibroblasts	PLPP4
BATF3	0	0.435133	0.913	0.524	0	Fibroblasts	BATF3
NR2F1	0	0.430134	0.673	0.342	0	Fibroblasts	NR2F1
FSCN11	0	0.423745	0.915	0.709	0	Fibroblasts	FSCN1
MMP19	0	0.422459	0.787	0.613	0	Fibroblasts	MMP19
BEX32	0	0.422266	0.963	0.796	0	Fibroblasts	BEX3
NES1	0	0.419261	0.796	0.506	0	Fibroblasts	NES
APOL1	0	0.414546	0.884	0.558	0	Fibroblasts	APOL1
LURAP1L	0	0.414116	0.732	0.423	0	Fibroblasts	LURAP1L
RGS4	0	0.411585	0.644	0.434	0	Fibroblasts	RGS4
SERPINI1	0	0.410927	0.791	0.487	0	Fibroblasts	SERPINI1
PHLDB21	0	0.410022	0.725	0.479	0	Fibroblasts	PHLDB2
C1QTNF5	0	0.408724	0.768	0.502	0	Fibroblasts	C1QTNF5
KLF10	0	0.405744	0.778	0.463	0	Fibroblasts	KLF10
BMP41	0	0.405469	0.696	0.306	0	Fibroblasts	BMP4
MMP23B	0	0.403264	0.645	0.291	0	Fibroblasts	MMP23B
ERRFI1	0	0.399268	0.826	0.473	0	Fibroblasts	ERRFI1
OLFML2A	0	0.396377	0.707	0.562	0	Fibroblasts	OLFML2A
NUAK11	0	0.394096	0.641	0.399	0	Fibroblasts	NUAK1
ITGBL1	0	0.393854	0.673	0.359	0	Fibroblasts	ITGBL1
HES1	0	0.39153	0.699	0.305	0	Fibroblasts	HES1
CH25H	0	0.391146	0.857	0.521	0	Fibroblasts	CH25H
RGS31	0	0.389157	0.812	0.68	0	Fibroblasts	RGS3
SECTM1	0	0.389024	0.894	0.558	0	Fibroblasts	SECTM1
MX2	0	0.386972	0.968	0.815	0	Fibroblasts	MX2
LXN1	0	0.386848	0.784	0.629	0	Fibroblasts	LXN
GFPT2	0	0.384993	0.79	0.397	0	Fibroblasts	GFPT2
MSC	0	0.384761	0.743	0.627	0	Fibroblasts	MSC
TXNDC5	0	0.384173	0.921	0.564	0	Fibroblasts	TXNDC5
EBF1	0	0.381596	0.711	0.538	0	Fibroblasts	EBF1
ENG1	0	0.37728	0.835	0.71	0	Fibroblasts	ENG
MOXD1	0	0.374589	0.869	0.478	0	Fibroblasts	MOXD1
NRP21	0	0.37093	0.717	0.474	0	Fibroblasts	NRP2
PTGER3	0	0.37047	0.786	0.408	0	Fibroblasts	PTGER3
ANGPT1	0	0.367318	0.658	0.569	0	Fibroblasts	ANGPT1
ELN	0	0.359805	0.679	0.453	0	Fibroblasts	ELN
CNTN1	0	0.356785	0.684	0.401	0	Fibroblasts	CNTN1
CSF1	0	0.356154	0.873	0.685	0	Fibroblasts	CSF1
ITGA51	0	0.354417	0.835	0.653	0	Fibroblasts	ITGA5
WNT2	0	0.349422	0.771	0.354	0	Fibroblasts	WNT2
TUBA1B	0	0.34923	0.979	0.878	0	Fibroblasts	TUBA1B
UCHL1	0	0.34382	0.733	0.428	0	Fibroblasts	UCHL1
LINC01615	0	0.331691	0.846	0.519	0	Fibroblasts	LINC01615
TMEM176B	0	0.321333	0.967	0.828	0	Fibroblasts	TMEM176B
PGF1	0	0.3178	0.661	0.331	0	Fibroblasts	PGF
MYH11	0	0.314694	0.291	0.579	0	Fibroblasts	MYH11
CDKN1C1	0	0.308949	0.893	0.669	0	Fibroblasts	CDKN1C
CTSB	0	0.30472	0.991	0.866	0	Fibroblasts	CTSB
AC011603.2	0	0.303649	0.777	0.465	0	Fibroblasts	AC011603.2
PAMR1	0	0.300967	0.71	0.449	0	Fibroblasts	PAMR1
IL18BP	0	0.296291	0.881	0.637	0	Fibroblasts	IL18BP
NPTX21	0	0.271877	0.775	0.667	0	Fibroblasts	NPTX2
ADAMTS5	0	0.270952	0.773	0.352	0	Fibroblasts	ADAMTS5
F13A1	0	0.270648	0.757	0.492	0	Fibroblasts	F13A1
RSAD2	0	0.263661	0.919	0.824	0	Fibroblasts	RSAD2
DKK21	0	0.262511	0.851	0.468	0	Fibroblasts	DKK2
MMP281	0	0.259206	0.8	0.352	0	Fibroblasts	MMP28
GPC3	0	0.258546	0.711	0.301	0	Fibroblasts	GPC3
RPLP0P2	0	0.252238	0.765	0.395	0	Fibroblasts	RPLP0P2
HAS2	0	0.251813	0.658	0.34	0	Fibroblasts	HAS2
PTHLH	0	0.250047	0.65	0.421	0	Fibroblasts	PTHLH
CCDC102B	########	0.759742	0.75	0.557	########	Fibroblasts	CCDC102B
ENC1	########	0.389613	0.684	0.442	########	Fibroblasts	ENC1
S100A10	########	0.28342	0.969	0.829	########	Fibroblasts	S100A10
LBH1	########	0.570625	0.866	0.762	########	Fibroblasts	LBH
RGS5	########	2.71638	0.692	0.563	########	Fibroblasts	RGS5
RBP1	########	0.58321	0.663	0.456	########	Fibroblasts	RBP1
ARHGAP291	########	0.366744	0.736	0.492	########	Fibroblasts	ARHGAP29
ZEB11	########	0.420278	0.646	0.483	########	Fibroblasts	ZEB1
SPRY1	########	0.372623	0.878	0.729	########	Fibroblasts	SPRY1
NRARP1	########	0.460064	0.652	0.378	########	Fibroblasts	NRARP
STEAP4	########	0.251747	0.659	0.405	########	Fibroblasts	STEAP4
CEBPD	########	0.338931	0.948	0.817	########	Fibroblasts	CEBPD
EPS8	########	0.802359	0.635	0.424	########	Fibroblasts	EPS8
NDUFA4L2	########	1.57216	0.531	0.286	########	Fibroblasts	NDUFA4L2
CHRNA1	########	0.284393	0.683	0.64	########	Fibroblasts	CHRNA1
TBX3	########	0.254949	0.596	0.387	########	Fibroblasts	TBX3
ADIRF1	########	0.78199	0.739	0.54	########	Fibroblasts	ADIRF
CLEC3B1	########	0.462207	0.601	0.269	########	Fibroblasts	CLEC3B
WFDC1	########	0.935661	0.59	0.385	########	Fibroblasts	WFDC1
EFHD1	########	0.270067	0.455	0.638	########	Fibroblasts	EFHD1
AMOTL2	########	0.290718	0.657	0.485	########	Fibroblasts	AMOTL2
ID4	########	0.461174	0.65	0.431	########	Fibroblasts	ID4
LAMC12	########	0.272862	0.905	0.791	########	Fibroblasts	LAMC1
GJA41	########	0.546073	0.362	0.527	########	Fibroblasts	GJA4
DPYSL31	########	0.446466	0.802	0.751	########	Fibroblasts	DPYSL3
HSPA21	########	0.56321	0.734	0.648	########	Fibroblasts	HSPA2
CARMN	########	0.565228	0.597	0.541	########	Fibroblasts	CARMN
MFAP5	########	0.324244	0.56	0.343	########	Fibroblasts	MFAP5
MAP3K7CL	########	0.322734	0.446	0.609	########	Fibroblasts	MAP3K7CL
SYNPO2	########	0.499994	0.598	0.526	########	Fibroblasts	SYNPO2
KCNJ8	########	0.474148	0.564	0.415	########	Fibroblasts	KCNJ8
LMCD11	########	0.408278	0.65	0.565	########	Fibroblasts	LMCD1
NEURL1B1	2.69e-90	0.396724	0.665	0.592	5.38e-87	Fibroblasts	NEURL1B
PDE1A	4.91e-84	0.293359	0.559	0.395	9.82e-81	Fibroblasts	PDE1A
ENPEP	1.29e-75	0.53245	0.623	0.563	2.59e-72	Fibroblasts	ENPEP
ACTG2	5.32e-74	0.496159	0.349	0.302	1.06e-70	Fibroblasts	ACTG2
PRELP	1.1e-64	0.511717	0.583	0.573	2.2e-61	Fibroblasts	PRELP
A2M1	2.22e-63	0.497725	0.79	0.75	4.44e-60	Fibroblasts	A2M
KCNE4	3.33e-59	0.349914	0.54	0.377	6.65e-56	Fibroblasts	KCNE4
CILP	4.66e-47	0.3744	0.52	0.336	9.31e-44	Fibroblasts	CILP
FOXS1	2.62e-26	0.646641	0.584	0.542	5.24e-23	Fibroblasts	FOXS1
CNN1	4.8e-26	0.266823	0.519	0.396	9.6e-23	Fibroblasts	CNN1
TINAGL1	2.63e-25	0.501439	0.413	0.489	5.26e-22	Fibroblasts	TINAGL1
NEXN	7.99e-22	0.376774	0.558	0.653	1.6e-18	Fibroblasts	NEXN
MEF2C1	2.78e-21	0.567185	0.612	0.686	5.57e-18	Fibroblasts	MEF2C
CSPG4	4.15e-19	0.403517	0.519	0.412	8.3e-16	Fibroblasts	CSPG4
AVPR1A	1.49e-15	0.287517	0.51	0.471	2.97e-12	Fibroblasts	AVPR1A
HIGD1B	1.04e-11	0.633654	0.435	0.368	2.09e-08	Fibroblasts	HIGD1B
LMOD1	2.05e-10	0.348786	0.513	0.476	4.11e-07	Fibroblasts	LMOD1
FHL1	6.43e-10	0.333487	0.559	0.583	1.29e-06	Fibroblasts	FHL1
AP002956.11	7.47e-10	0.93584	0.503	0.466	1.49e-06	Fibroblasts	AP002956.1
TESC	1.63e-07	0.281936	0.488	0.504	0.000325	Fibroblasts	TESC
FJX11	1.88e-07	0.584634	0.643	0.658	0.000375	Fibroblasts	FJX1
PTP4A31	2.62e-07	0.319277	0.671	0.626	0.000524	Fibroblasts	PTP4A3
TPPP3	1.81e-05	0.253837	0.59	0.502	0.0361	Fibroblasts	TPPP3
DLC11	5.73e-05	0.557086	0.487	0.374	0.114528	Fibroblasts	DLC1
RASL11A	0.009792	0.284912	0.579	0.563	1	Fibroblasts	RASL11A
APOE	0	5.30163	0.969	0.945	0	Myeloids	APOE
C1QA	0	4.65258	0.921	0.887	0	Myeloids	C1QA
C1QC	0	4.53226	0.914	0.88	0	Myeloids	C1QC
LYZ	0	4.40371	0.994	0.901	0	Myeloids	LYZ
TYROBP	0	4.28037	0.998	0.909	0	Myeloids	TYROBP
C1QB	0	4.2716	0.885	0.836	0	Myeloids	C1QB
APOC1	0	4.21646	0.932	0.857	0	Myeloids	APOC1
CD14	0	4.21084	0.985	0.834	0	Myeloids	CD14
FCER1G	0	3.78091	0.994	0.87	0	Myeloids	FCER1G
MMP9	0	3.71939	0.904	0.806	0	Myeloids	MMP9
SPP1	0	3.67024	0.739	0.807	0	Myeloids	SPP1
S100A8	0	3.41982	0.87	0.83	0	Myeloids	S100A8
FTL	0	3.31972	1	0.995	0	Myeloids	FTL
HLA-DRB1	0	3.25978	0.996	0.895	0	Myeloids	HLA-DRB1
HLA-DRA	0	3.23839	0.998	0.895	0	Myeloids	HLA-DRA
S100A9	0	3.22284	0.951	0.846	0	Myeloids	S100A9
C15orf48	0	3.19368	0.953	0.783	0	Myeloids	C15orf48
AIF1	0	3.15544	0.982	0.819	0	Myeloids	AIF1
SPI1	0	3.10376	0.99	0.826	0	Myeloids	SPI1
CTSL	0	3.05337	0.954	0.874	0	Myeloids	CTSL
HLA-DQA1	0	3.01996	0.977	0.853	0	Myeloids	HLA-DQA1
SERPINA1	0	2.99685	0.978	0.855	0	Myeloids	SERPINA1
LAPTM5	0	2.95791	0.997	0.898	0	Myeloids	LAPTM5
CTSB1	0	2.88079	0.997	0.866	0	Myeloids	CTSB
LILRB4	0	2.8697	0.955	0.83	0	Myeloids	LILRB4
HLA-DPA1	0	2.85224	0.992	0.855	0	Myeloids	HLA-DPA1
CCL3	0	2.82504	0.874	0.777	0	Myeloids	CCL3
ITGB2	0	2.79139	0.989	0.837	0	Myeloids	ITGB2
CTSH	0	2.75243	0.983	0.739	0	Myeloids	CTSH
TMEM176B1	0	2.75221	0.973	0.828	0	Myeloids	TMEM176B
SRGN	0	2.74042	0.993	0.859	0	Myeloids	SRGN
CCL8	0	2.72032	0.696	0.816	0	Myeloids	CCL8
CD74	0	2.70861	1	0.991	0	Myeloids	CD74
CAPG	0	2.70051	0.991	0.841	0	Myeloids	CAPG
FCGR3A	0	2.67269	0.915	0.81	0	Myeloids	FCGR3A
CTSZ	0	2.65727	0.994	0.886	0	Myeloids	CTSZ
PSAP	0	2.65326	0.997	0.923	0	Myeloids	PSAP
PLAUR	0	2.6453	0.958	0.704	0	Myeloids	PLAUR
CYBB	0	2.61474	0.965	0.832	0	Myeloids	CYBB
CXCL10	0	2.56265	0.746	0.825	0	Myeloids	CXCL10
CD163	0	2.5235	0.908	0.787	0	Myeloids	CD163
MS4A6A	0	2.47377	0.881	0.785	0	Myeloids	MS4A6A
GRN	0	2.459	0.994	0.889	0	Myeloids	GRN
HLA-DPB1	0	2.43823	0.977	0.864	0	Myeloids	HLA-DPB1
TYMP	0	2.40593	0.997	0.906	0	Myeloids	TYMP
CTSS	0	2.39662	0.979	0.843	0	Myeloids	CTSS
HLA-DQB1	0	2.30581	0.954	0.735	0	Myeloids	HLA-DQB1
TMEM176A1	0	2.29964	0.961	0.826	0	Myeloids	TMEM176A
SAT11	0	2.28977	0.996	0.877	0	Myeloids	SAT1
CST3	0	2.26353	0.999	0.952	0	Myeloids	CST3
ADAMDEC1	0	2.23906	0.882	0.838	0	Myeloids	ADAMDEC1
CTSC	0	2.23839	0.968	0.735	0	Myeloids	CTSC
MAFB1	0	2.23825	0.959	0.779	0	Myeloids	MAFB
CCL4	0	2.21306	0.771	0.751	0	Myeloids	CCL4
FCGRT1	0	2.19468	0.958	0.685	0	Myeloids	FCGRT
CSF1R	0	2.13705	0.93	0.777	0	Myeloids	CSF1R
RNASE11	0	2.12039	0.786	0.749	0	Myeloids	RNASE1
IL18	0	2.09394	0.892	0.674	0	Myeloids	IL18
TGFBI	0	2.06004	0.921	0.761	0	Myeloids	TGFBI
PILRA	0	2.04936	0.916	0.713	0	Myeloids	PILRA
LST1	0	2.04468	0.937	0.825	0	Myeloids	LST1
HLA-DMA	0	2.0442	0.951	0.726	0	Myeloids	HLA-DMA
MARCKS1	0	2.03271	0.968	0.678	0	Myeloids	MARCKS
LAIR1	0	2.01435	0.931	0.798	0	Myeloids	LAIR1
PLEK	0	1.99478	0.927	0.792	0	Myeloids	PLEK
GLUL	0	1.99285	0.97	0.872	0	Myeloids	GLUL
TNFSF13B	0	1.97549	0.946	0.823	0	Myeloids	TNFSF13B
NR1H3	0	1.97382	0.876	0.824	0	Myeloids	NR1H3
RNF130	0	1.9604	0.952	0.788	0	Myeloids	RNF130
CLEC4E	0	1.93898	0.865	0.83	0	Myeloids	CLEC4E
IL4I1	0	1.91709	0.943	0.834	0	Myeloids	IL4I1
IL1B	0	1.89059	0.611	0.704	0	Myeloids	IL1B
FCGR2A	0	1.88116	0.88	0.73	0	Myeloids	FCGR2A
LGMN	0	1.87666	0.818	0.567	0	Myeloids	LGMN
CALHM6	0	1.87102	0.834	0.607	0	Myeloids	CALHM6
PLTP	0	1.86737	0.921	0.773	0	Myeloids	PLTP
SNX10	0	1.85693	0.908	0.801	0	Myeloids	SNX10
LILRB2	0	1.85395	0.904	0.828	0	Myeloids	LILRB2
ACP5	0	1.84517	0.854	0.701	0	Myeloids	ACP5
SOD2	0	1.8058	0.953	0.862	0	Myeloids	SOD2
FCGR2B	0	1.79874	0.845	0.754	0	Myeloids	FCGR2B
CFD	0	1.79567	0.81	0.432	0	Myeloids	CFD
RASSF4	0	1.78639	0.894	0.596	0	Myeloids	RASSF4
CTSD	0	1.77762	0.907	0.866	0	Myeloids	CTSD
FYB1	0	1.77342	0.959	0.796	0	Myeloids	FYB1
MS4A7	0	1.75359	0.806	0.723	0	Myeloids	MS4A7
S100A101	0	1.73736	0.977	0.828	0	Myeloids	S100A10
SLC11A1	0	1.73192	0.81	0.811	0	Myeloids	SLC11A1
HMOX1	0	1.72954	0.817	0.594	0	Myeloids	HMOX1
STAB11	0	1.70916	0.804	0.721	0	Myeloids	STAB1
PYCARD	0	1.69876	0.963	0.749	0	Myeloids	PYCARD
CD44	0	1.63432	0.944	0.716	0	Myeloids	CD44
C1orf54	0	1.62247	0.863	0.69	0	Myeloids	C1orf54
MNDA	0	1.61932	0.849	0.803	0	Myeloids	MNDA
CCL21	0	1.60301	0.78	0.81	0	Myeloids	CCL2
PLEKHO11	0	1.57298	0.939	0.654	0	Myeloids	PLEKHO1
MS4A4A	0	1.57272	0.8	0.77	0	Myeloids	MS4A4A
SLC16A3	0	1.56706	0.909	0.684	0	Myeloids	SLC16A3
CPVL	0	1.54708	0.832	0.75	0	Myeloids	CPVL
SLC39A8	0	1.54654	0.819	0.716	0	Myeloids	SLC39A8
HCK	0	1.54333	0.872	0.804	0	Myeloids	HCK
LY96	0	1.54246	0.874	0.709	0	Myeloids	LY96
CD86	0	1.53025	0.862	0.767	0	Myeloids	CD86
IGSF6	0	1.51043	0.735	0.753	0	Myeloids	IGSF6
HLA-DRB5	0	1.51023	0.89	0.629	0	Myeloids	HLA-DRB5
ATF5	0	1.50758	0.882	0.627	0	Myeloids	ATF5
LGALS2	0	1.50753	0.805	0.796	0	Myeloids	LGALS2
BCL2A1	0	1.49984	0.73	0.78	0	Myeloids	BCL2A1
FGL2	0	1.49634	0.802	0.678	0	Myeloids	FGL2
FPR3	0	1.48743	0.865	0.778	0	Myeloids	FPR3
FPR1	0	1.48358	0.75	0.76	0	Myeloids	FPR1
GPNMB1	0	1.47019	0.766	0.729	0	Myeloids	GPNMB
PLA2G7	0	1.46955	0.792	0.787	0	Myeloids	PLA2G7
FCGR1A	0	1.46605	0.806	0.756	0	Myeloids	FCGR1A
IL1RN	0	1.45253	0.638	0.732	0	Myeloids	IL1RN
C1orf162	0	1.45057	0.804	0.758	0	Myeloids	C1orf162
SLAMF8	0	1.43973	0.851	0.782	0	Myeloids	SLAMF8
IER3	0	1.43932	0.884	0.733	0	Myeloids	IER3
MT1X	0	1.435	0.832	0.818	0	Myeloids	MT1X
TREM2	0	1.43447	0.618	0.671	0	Myeloids	TREM2
CD48	0	1.41471	0.914	0.814	0	Myeloids	CD48
FCN1	0	1.39989	0.665	0.81	0	Myeloids	FCN1
SLC7A7	0	1.39959	0.84	0.733	0	Myeloids	SLC7A7
CD4	0	1.38753	0.856	0.767	0	Myeloids	CD4
ADAP2	0	1.3791	0.796	0.609	0	Myeloids	ADAP2
MPP1	0	1.37831	0.843	0.739	0	Myeloids	MPP1
SIGLEC10	0	1.37221	0.806	0.815	0	Myeloids	SIGLEC10
FERMT3	0	1.36967	0.888	0.754	0	Myeloids	FERMT3
CD53	0	1.35841	0.936	0.805	0	Myeloids	CD53
IFI30	0	1.35424	0.846	0.749	0	Myeloids	IFI30
LILRB1	0	1.35195	0.847	0.762	0	Myeloids	LILRB1
KCNMA1	0	1.34951	0.793	0.567	0	Myeloids	KCNMA1
SIGLEC1	0	1.33551	0.811	0.76	0	Myeloids	SIGLEC1
ARHGDIB1	0	1.33047	0.964	0.72	0	Myeloids	ARHGDIB
HCLS1	0	1.31955	0.935	0.726	0	Myeloids	HCLS1
EPB41L31	0	1.30496	0.824	0.751	0	Myeloids	EPB41L3
PTAFR	0	1.3029	0.832	0.708	0	Myeloids	PTAFR
SLC31A2	0	1.30283	0.814	0.528	0	Myeloids	SLC31A2
LHFPL2	0	1.29526	0.809	0.565	0	Myeloids	LHFPL2
VMO1	0	1.29146	0.689	0.807	0	Myeloids	VMO1
EMP3	0	1.28263	0.97	0.792	0	Myeloids	EMP3
IL7R	0	1.27897	0.841	0.809	0	Myeloids	IL7R
CD68	0	1.27659	0.798	0.768	0	Myeloids	CD68
HLA-DMB	0	1.25645	0.79	0.714	0	Myeloids	HLA-DMB
SGK11	0	1.23772	0.736	0.445	0	Myeloids	SGK1
NCF1	0	1.23693	0.763	0.743	0	Myeloids	NCF1
RNASET2	0	1.23624	0.964	0.882	0	Myeloids	RNASET2
ZEB21	0	1.2336	0.866	0.757	0	Myeloids	ZEB2
COTL11	0	1.23023	0.914	0.756	0	Myeloids	COTL1
KYNU	0	1.22901	0.807	0.75	0	Myeloids	KYNU
CXCL16	0	1.22204	0.879	0.838	0	Myeloids	CXCL16
DUSP1	0	1.22198	0.922	0.674	0	Myeloids	DUSP1
ICAM1	0	1.21974	0.874	0.816	0	Myeloids	ICAM1
SLCO2B1	0	1.20132	0.716	0.639	0	Myeloids	SLCO2B1
AOAH	0	1.1907	0.812	0.783	0	Myeloids	AOAH
DAB22	0	1.1904	0.774	0.742	0	Myeloids	DAB2
VAMP52	0	1.18141	0.919	0.898	0	Myeloids	VAMP5
LY86	0	1.18082	0.774	0.76	0	Myeloids	LY86
ARHGAP181	0	1.17434	0.843	0.592	0	Myeloids	ARHGAP18
CD300E	0	1.17103	0.704	0.812	0	Myeloids	CD300E
ABCA1	0	1.16995	0.807	0.789	0	Myeloids	ABCA1
VSIG4	0	1.16873	0.644	0.728	0	Myeloids	VSIG4
SMIM25	0	1.16604	0.734	0.705	0	Myeloids	SMIM25
IFIT2	0	1.16341	0.798	0.856	0	Myeloids	IFIT2
C3AR1	0	1.16182	0.761	0.733	0	Myeloids	C3AR1
FOS	0	1.15132	0.966	0.746	0	Myeloids	FOS
NFKBIA	0	1.15093	0.982	0.939	0	Myeloids	NFKBIA
MPEG1	0	1.14901	0.747	0.797	0	Myeloids	MPEG1
2022-03-01	0	1.14694	0.796	0.739	0	Myeloids	2022-03-01
CD84	0	1.13695	0.786	0.749	0	Myeloids	CD84
LCP1	0	1.10408	0.903	0.756	0	Myeloids	LCP1
GPR84	0	1.09956	0.737	0.796	0	Myeloids	GPR84
ALOX5	0	1.09078	0.794	0.765	0	Myeloids	ALOX5
VIM2	0	1.0898	0.998	0.897	0	Myeloids	VIM
OLFML2B1	0	1.07546	0.83	0.725	0	Myeloids	OLFML2B
SAMHD1	0	1.07478	0.956	0.841	0	Myeloids	SAMHD1
C5AR1	0	1.07437	0.626	0.71	0	Myeloids	C5AR1
TLR2	0	1.06979	0.756	0.737	0	Myeloids	TLR2
ENG2	0	1.06841	0.885	0.702	0	Myeloids	ENG
NCF2	0	1.0661	0.7	0.716	0	Myeloids	NCF2
GLRX	0	1.0619	0.841	0.609	0	Myeloids	GLRX
FTLP3	0	1.05844	0.752	0.454	0	Myeloids	FTLP3
TNFSF13	0	1.05521	0.727	0.712	0	Myeloids	TNFSF13
PTPRC	0	1.05113	0.914	0.798	0	Myeloids	PTPRC
CLEC7A	0	1.04976	0.749	0.736	0	Myeloids	CLEC7A
RAB311	0	1.0447	0.896	0.652	0	Myeloids	RAB31
CD82	0	1.03275	0.888	0.752	0	Myeloids	CD82
NCF4	0	1.01427	0.786	0.748	0	Myeloids	NCF4
ZNF385A	0	1.01278	0.779	0.655	0	Myeloids	ZNF385A
PLIN2	0	1.00251	0.759	0.712	0	Myeloids	PLIN2
ADAM8	0	0.994452	0.764	0.775	0	Myeloids	ADAM8
MSR1	0	0.985678	0.612	0.513	0	Myeloids	MSR1
P2RY6	0	0.984978	0.752	0.581	0	Myeloids	P2RY6
TNFAIP3	0	0.984972	0.791	0.729	0	Myeloids	TNFAIP3
TIMP21	0	0.978683	0.933	0.836	0	Myeloids	TIMP2
GPSM3	0	0.977184	0.899	0.814	0	Myeloids	GPSM3
ANPEP1	0	0.972993	0.762	0.668	0	Myeloids	ANPEP
GIMAP41	0	0.966842	0.855	0.79	0	Myeloids	GIMAP4
HCST	0	0.964745	0.931	0.872	0	Myeloids	HCST
RGS2	0	0.949827	0.599	0.475	0	Myeloids	RGS2
PLXND11	0	0.945001	0.789	0.66	0	Myeloids	PLXND1
TFEC	0	0.940694	0.729	0.745	0	Myeloids	TFEC
B2M1	0	0.93461	1	0.998	0	Myeloids	B2M
PKIB	0	0.93116	0.701	0.673	0	Myeloids	PKIB
PLXDC2	0	0.926867	0.748	0.68	0	Myeloids	PLXDC2
NPL	0	0.920265	0.703	0.707	0	Myeloids	NPL
GPR65	0	0.918874	0.76	0.727	0	Myeloids	GPR65
SLAMF7	0	0.916301	0.709	0.733	0	Myeloids	SLAMF7
LRRC25	0	0.909124	0.707	0.697	0	Myeloids	LRRC25
CD300A	0	0.908043	0.676	0.584	0	Myeloids	CD300A
ZFP36	0	0.90061	0.904	0.673	0	Myeloids	ZFP36
WAS	0	0.898191	0.831	0.753	0	Myeloids	WAS
CSF3R	0	0.897768	0.735	0.688	0	Myeloids	CSF3R
RHOB1	0	0.890477	0.827	0.682	0	Myeloids	RHOB
LAT2	0	0.886524	0.726	0.726	0	Myeloids	LAT2
DUSP61	0	0.886508	0.76	0.725	0	Myeloids	DUSP6
AQP9	0	0.879013	0.688	0.769	0	Myeloids	AQP9
NRP22	0	0.864341	0.734	0.473	0	Myeloids	NRP2
HSPA1A	0	0.864109	0.939	0.793	0	Myeloids	HSPA1A
OAS1	0	0.851399	0.932	0.912	0	Myeloids	OAS1
CCR1	0	0.848263	0.735	0.665	0	Myeloids	CCR1
GMFG1	0	0.845572	0.903	0.82	0	Myeloids	GMFG
CD37	0	0.841789	0.902	0.834	0	Myeloids	CD37
NCKAP1L	0	0.837747	0.713	0.74	0	Myeloids	NCKAP1L
LCP2	0	0.834143	0.808	0.788	0	Myeloids	LCP2
SECTM11	0	0.832407	0.744	0.586	0	Myeloids	SECTM1
FBP1	0	0.829721	0.609	0.616	0	Myeloids	FBP1
TBXAS1	0	0.826772	0.66	0.562	0	Myeloids	TBXAS1
CD72	0	0.822579	0.666	0.638	0	Myeloids	CD72
ARL4C	0	0.813731	0.789	0.784	0	Myeloids	ARL4C
GAL3ST4	0	0.810061	0.603	0.639	0	Myeloids	GAL3ST4
LRP11	0	0.808825	0.843	0.78	0	Myeloids	LRP1
HAVCR2	0	0.804359	0.695	0.713	0	Myeloids	HAVCR2
CSTA	0	0.803543	0.676	0.602	0	Myeloids	CSTA
CEBPD1	0	0.799779	0.897	0.827	0	Myeloids	CEBPD
EPSTI11	0	0.793117	0.922	0.904	0	Myeloids	EPSTI1
GBP1	0	0.787723	0.826	0.805	0	Myeloids	GBP1
CD83	0	0.772297	0.573	0.567	0	Myeloids	CD83
FXYD51	0	0.772199	0.952	0.824	0	Myeloids	FXYD5
LILRA5	0	0.77116	0.606	0.724	0	Myeloids	LILRA5
APBB1IP	0	0.767866	0.776	0.752	0	Myeloids	APBB1IP
ANKRD22	0	0.765594	0.668	0.67	0	Myeloids	ANKRD22
ABI31	0	0.76318	0.718	0.748	0	Myeloids	ABI3
CMKLR1	0	0.756503	0.665	0.718	0	Myeloids	CMKLR1
GLIPR1	0	0.753463	0.718	0.659	0	Myeloids	GLIPR1
LIPA	0	0.741277	0.624	0.58	0	Myeloids	LIPA
HS3ST1	0	0.739679	0.609	0.449	0	Myeloids	HS3ST1
TNFAIP8L2	0	0.739579	0.676	0.75	0	Myeloids	TNFAIP8L2
KLF21	0	0.736932	0.693	0.63	0	Myeloids	KLF2
SPHK11	0	0.732267	0.773	0.626	0	Myeloids	SPHK1
MGAT4A	0	0.727943	0.681	0.681	0	Myeloids	MGAT4A
RGS1	0	0.714975	0.676	0.683	0	Myeloids	RGS1
ADGRE2	0	0.714706	0.643	0.665	0	Myeloids	ADGRE2
FN12	0	0.713204	0.847	0.755	0	Myeloids	FN1
MMP142	0	0.682497	0.834	0.68	0	Myeloids	MMP14
CD38	0	0.680464	0.759	0.82	0	Myeloids	CD38
LMO21	0	0.675415	0.668	0.721	0	Myeloids	LMO2
TXNIP	0	0.674114	0.802	0.647	0	Myeloids	TXNIP
TNFRSF1B	0	0.660166	0.759	0.755	0	Myeloids	TNFRSF1B
ADM1	0	0.658989	0.617	0.542	0	Myeloids	ADM
AC025164.1	0	0.65588	0.621	0.721	0	Myeloids	AC025164.1
NFKBIZ	0	0.648475	0.736	0.657	0	Myeloids	NFKBIZ
NKG7	0	0.637644	0.844	0.817	0	Myeloids	NKG7
FMNL2	0	0.636796	0.613	0.601	0	Myeloids	FMNL2
CITED2	0	0.633928	0.734	0.545	0	Myeloids	CITED2
MX21	0	0.63176	0.831	0.84	0	Myeloids	MX2
SAMSN1	0	0.624479	0.637	0.676	0	Myeloids	SAMSN1
BASP11	0	0.610563	0.669	0.56	0	Myeloids	BASP1
MX1	0	0.601661	0.955	0.946	0	Myeloids	MX1
ENPP21	0	0.574236	0.565	0.578	0	Myeloids	ENPP2
NR4A2	0	0.571857	0.54	0.43	0	Myeloids	NR4A2
NRP12	0	0.568483	0.617	0.537	0	Myeloids	NRP1
KLF41	0	0.559243	0.459	0.369	0	Myeloids	KLF4
HLA-B1	0	0.555847	1	0.994	0	Myeloids	HLA-B
PPP1R15A	0	0.543962	0.768	0.605	0	Myeloids	PPP1R15A
CPM	0	0.536554	0.589	0.369	0	Myeloids	CPM
IFI61	0	0.494811	0.994	0.978	0	Myeloids	IFI6
IFIH1	0	0.489074	0.792	0.846	0	Myeloids	IFIH1
ATF3	0	0.464225	0.559	0.413	0	Myeloids	ATF3
NEAT11	0	0.437463	0.956	0.819	0	Myeloids	NEAT1
DUSP2	0	0.420194	0.602	0.479	0	Myeloids	DUSP2
CXCL121	0	0.359384	0.488	0.465	0	Myeloids	CXCL12
KCNN4	0	0.336099	0.521	0.429	0	Myeloids	KCNN4
CDA1	0	0.274708	0.499	0.484	0	Myeloids	CDA
GIMAP71	0	0.256552	0.726	0.793	0	Myeloids	GIMAP7
DNAJB1	########	0.48411	0.811	0.708	########	Myeloids	DNAJB1
TGM21	########	0.323064	0.605	0.587	########	Myeloids	TGM2
MGLL	########	0.508237	0.628	0.626	########	Myeloids	MGLL
PLAU1	########	0.771617	0.603	0.629	########	Myeloids	PLAU
FABP5	########	0.662383	0.685	0.666	########	Myeloids	FABP5
CCL3L1	########	1.75813	0.614	0.748	########	Myeloids	CCL3L1
MARCO	########	0.254433	0.31	0.771	########	Myeloids	MARCO
CDKN1A1	########	0.657294	0.633	0.57	########	Myeloids	CDKN1A
CLEC2B1	########	0.39719	0.729	0.777	########	Myeloids	CLEC2B
UPP11	########	0.585355	0.633	0.673	########	Myeloids	UPP1
IFIT31	########	0.604541	0.863	0.909	########	Myeloids	IFIT3
SLA	########	0.489262	0.622	0.722	########	Myeloids	SLA
BCL3	########	0.403672	0.78	0.801	########	Myeloids	BCL3
IER2	########	0.458593	0.913	0.815	########	Myeloids	IER2
ID2	########	0.423613	0.591	0.564	########	Myeloids	ID2
PLEK2	########	0.410015	0.518	0.6	########	Myeloids	PLEK2
G0S2	########	1.70222	0.529	0.561	########	Myeloids	G0S2
FOSB	########	0.377207	0.562	0.453	########	Myeloids	FOSB
TNFSF10	########	0.751598	0.878	0.876	########	Myeloids	TNFSF10
DHRS3	########	0.275535	0.477	0.455	########	Myeloids	DHRS3
TIFAB	########	0.292452	0.522	0.628	########	Myeloids	TIFAB
CSF2RA	########	0.594361	0.542	0.632	########	Myeloids	CSF2RA
SIGLEC9	########	0.61444	0.593	0.762	########	Myeloids	SIGLEC9
JUN	########	0.314436	0.954	0.869	########	Myeloids	JUN
ANXA1	########	0.383596	0.87	0.794	########	Myeloids	ANXA1
PECAM11	########	0.483836	0.614	0.713	########	Myeloids	PECAM1
ISG152	########	0.617104	0.975	0.958	########	Myeloids	ISG15
EREG	########	0.404728	0.453	0.495	########	Myeloids	EREG
RNASE6	########	0.739364	0.562	0.685	########	Myeloids	RNASE6
LUCAT1	########	0.497674	0.51	0.617	########	Myeloids	LUCAT1
GPR183	########	0.746526	0.582	0.702	########	Myeloids	GPR183
GADD45G	########	0.618112	0.516	0.534	########	Myeloids	GADD45G
TUBA1B1	########	0.274473	0.949	0.884	########	Myeloids	TUBA1B
ITGAX	########	0.719891	0.574	0.734	########	Myeloids	ITGAX
RARRES11	########	0.432684	0.588	0.663	########	Myeloids	RARRES1
FGR	########	0.53148	0.547	0.69	########	Myeloids	FGR
SELPLG	########	0.256182	0.569	0.614	########	Myeloids	SELPLG
CD401	########	0.478322	0.715	0.839	########	Myeloids	CD40
RETN	########	0.87359	0.569	0.776	########	Myeloids	RETN
TNFAIP2	########	0.427756	0.656	0.714	########	Myeloids	TNFAIP2
ASCL2	########	0.370911	0.598	0.709	########	Myeloids	ASCL2
AC020916.1	########	0.375148	0.539	0.534	########	Myeloids	AC020916.1
CD36	########	0.540001	0.53	0.667	########	Myeloids	CD36
UCP2	########	0.271947	0.785	0.786	########	Myeloids	UCP2
CXCL2	########	1.25519	0.51	0.594	########	Myeloids	CXCL2
GGTA1P	########	0.527795	0.443	0.506	########	Myeloids	GGTA1P
OLR1	########	0.856063	0.569	0.767	########	Myeloids	OLR1
RSAD21	########	0.630517	0.721	0.859	########	Myeloids	RSAD2
RNASE2	########	0.460059	0.547	0.747	########	Myeloids	RNASE2
MSC1	########	0.317598	0.564	0.659	########	Myeloids	MSC
GADD45B	########	0.33232	0.689	0.709	########	Myeloids	GADD45B
HK2	########	0.319337	0.427	0.469	########	Myeloids	HK2
CA21	########	0.276865	0.418	0.483	########	Myeloids	CA2
GBP41	########	0.377454	0.714	0.804	########	Myeloids	GBP4
S100A61	########	0.261799	0.99	0.968	########	Myeloids	S100A6
IRF8	########	0.526475	0.518	0.665	########	Myeloids	IRF8
MT2A	########	1.08756	0.971	0.966	########	Myeloids	MT2A
CD300C	########	0.437465	0.498	0.639	########	Myeloids	CD300C
LTC4S	########	0.289198	0.362	0.412	########	Myeloids	LTC4S
CCL4L2	########	1.32163	0.555	0.734	########	Myeloids	CCL4L2
HIST1H2AG	########	0.307815	0.674	0.814	########	Myeloids	HIST1H2AG
GBP5	########	0.312207	0.696	0.838	########	Myeloids	GBP5
TMEM1191	########	0.258957	0.549	0.688	########	Myeloids	TMEM119
CXCL3	########	1.22925	0.456	0.573	1.53e-97	Myeloids	CXCL3
WARS1	1.22e-95	0.292856	0.728	0.742	2.43e-92	Myeloids	WARS
ITGA52	2.96e-93	0.261585	0.583	0.698	5.92e-90	Myeloids	ITGA5
CXorf21	1.35e-88	0.493089	0.506	0.671	2.69e-85	Myeloids	CXorf21
FCGR2C	5.85e-88	0.616367	0.518	0.713	1.17e-84	Myeloids	FCGR2C
SLC2A3	4.44e-85	0.288456	0.475	0.522	8.89e-82	Myeloids	SLC2A3
MEF2C2	2.22e-76	0.417307	0.546	0.697	4.43e-73	Myeloids	MEF2C
CKLF	2.39e-72	0.364465	0.668	0.815	4.79e-69	Myeloids	CKLF
HSPA6	3.11e-68	0.280772	0.326	0.41	6.21e-65	Myeloids	HSPA6
NR4A3	3.4e-64	0.250496	0.299	0.363	6.81e-61	Myeloids	NR4A3
PDE4B	4.1e-64	0.413684	0.571	0.736	8.21e-61	Myeloids	PDE4B
MT1F1	5.23e-63	0.575131	0.779	0.813	1.05e-59	Myeloids	MT1F
CLEC10A	4.19e-61	0.267114	0.272	0.562	8.39e-58	Myeloids	CLEC10A
DNAAF1	2.1e-58	0.438646	0.58	0.783	4.19e-55	Myeloids	DNAAF1
CCL23	1.88e-55	0.309644	0.491	0.721	3.75e-52	Myeloids	CCL23
TNFAIP61	6.48e-55	0.486682	0.627	0.801	1.3e-51	Myeloids	TNFAIP6
JAML	2.3e-54	0.318703	0.44	0.582	4.6e-51	Myeloids	JAML
FOLR2	8.78e-52	0.655445	0.335	0.448	1.76e-48	Myeloids	FOLR2
EBI3	6.36e-48	0.571282	0.528	0.759	1.27e-44	Myeloids	EBI3
RAB42	1.67e-46	0.37612	0.453	0.633	3.34e-43	Myeloids	RAB42
MRC1	4.47e-46	0.328919	0.29	0.391	8.94e-43	Myeloids	MRC1
HAMP	2.34e-45	0.311244	0.254	0.527	4.68e-42	Myeloids	HAMP
SELENOP	1.79e-43	0.672646	0.502	0.776	3.57e-40	Myeloids	SELENOP
MT1M	2.64e-40	0.776431	0.602	0.666	5.28e-37	Myeloids	MT1M
CYP27A1	4.18e-38	0.269695	0.438	0.576	8.36e-35	Myeloids	CYP27A1
IDO1	8.59e-38	0.555476	0.528	0.628	1.72e-34	Myeloids	IDO1
CCL7	6.48e-36	0.396495	0.415	0.757	1.3e-32	Myeloids	CCL7
CXCR4	1.68e-33	0.339405	0.56	0.719	3.35e-30	Myeloids	CXCR4
GPR34	3.89e-32	0.564681	0.482	0.728	7.78e-29	Myeloids	GPR34
ALOX5AP	3.17e-29	0.61358	0.561	0.797	6.35e-26	Myeloids	ALOX5AP
HCAR2	9.4e-27	0.254319	0.304	0.582	1.88e-23	Myeloids	HCAR2
S100A12	6.59e-25	0.394612	0.489	0.74	1.32e-21	Myeloids	S100A12
S100B	2.82e-24	0.568609	0.443	0.683	5.64e-21	Myeloids	S100B
OSM	7.13e-22	0.483758	0.317	0.584	1.43e-18	Myeloids	OSM
NUPR1	2.1e-20	0.94726	0.666	0.814	4.2e-17	Myeloids	NUPR1
IFIT1	7.55e-18	0.500981	0.854	0.924	1.51e-14	Myeloids	IFIT1
CXCR2P1	2.24e-16	0.33849	0.457	0.709	4.48e-13	Myeloids	CXCR2P1
KCNMB1	2.48e-15	0.254895	0.453	0.687	4.95e-12	Myeloids	KCNMB1
HBEGF1	5.14e-15	0.333939	0.304	0.571	1.03e-11	Myeloids	HBEGF
HIST1H2BF	7.69e-12	0.252159	0.582	0.799	1.54e-08	Myeloids	HIST1H2BF
GATM	4.14e-11	0.28421	0.372	0.571	8.29e-08	Myeloids	GATM
MMP191	1.08e-09	0.278225	0.415	0.677	2.17e-06	Myeloids	MMP19
NLRP3	8.29e-09	0.368902	0.418	0.739	1.66e-05	Myeloids	NLRP3
MT1H	5.85e-07	1.70664	0.575	0.82	0.001169	Myeloids	MT1H
TREM1	4.02e-06	0.471223	0.406	0.722	0.008036	Myeloids	TREM1
CXCL11	4.22e-06	1.03108	0.545	0.793	0.008431	Myeloids	CXCL11
SDS	7.92e-06	0.789268	0.421	0.67	0.015843	Myeloids	SDS
SLC37A2	1.67e-05	0.413731	0.438	0.702	0.033345	Myeloids	SLC37A2
CLEC5A	1.83e-05	0.627822	0.45	0.705	0.036628	Myeloids	CLEC5A
HLA-DOA	2.16e-05	0.279186	0.399	0.676	0.043108	Myeloids	HLA-DOA
HCAR3	0.000516	0.252578	0.332	0.583	1	Myeloids	HCAR3
F13A11	0.00966	0.439387	0.356	0.563	1	Myeloids	F13A1
GNLY	0	4.86705	0.639	0.562	0	T cells	GNLY
CCL5	0	3.76662	0.826	0.844	0	T cells	CCL5
LTB	0	3.69549	0.864	0.801	0	T cells	LTB
CD7	0	3.49944	0.9	0.628	0	T cells	CD7
RAC2	0	3.41564	0.952	0.707	0	T cells	RAC2
IL32	0	3.2773	0.963	0.848	0	T cells	IL32
CD3D	0	3.25239	0.887	0.661	0	T cells	CD3D
CORO1A	0	3.23233	0.959	0.81	0	T cells	CORO1A
CD3E	0	3.13715	0.878	0.668	0	T cells	CD3E
GZMB	0	3.09846	0.683	0.542	0	T cells	GZMB
NKG71	0	3.09115	0.769	0.829	0	T cells	NKG7
CD2	0	3.06194	0.904	0.716	0	T cells	CD2
CST7	0	2.89916	0.838	0.678	0	T cells	CST7
GZMA	0	2.87697	0.655	0.595	0	T cells	GZMA
CD52	0	2.87093	0.872	0.729	0	T cells	CD52
TRBC2	0	2.60086	0.862	0.633	0	T cells	TRBC2
CTSW	0	2.54842	0.674	0.541	0	T cells	CTSW
HCST1	0	2.50181	0.913	0.875	0	T cells	HCST
PCED1B-AS1	0	2.50024	0.849	0.705	0	T cells	PCED1B-AS1
LIMD2	0	2.45738	0.928	0.728	0	T cells	LIMD2
LSP1	0	2.41293	0.884	0.641	0	T cells	LSP1
XCL1	0	2.39049	0.591	0.467	0	T cells	XCL1
LCK	0	2.35431	0.784	0.57	0	T cells	LCK
ISG20	0	2.33426	0.938	0.868	0	T cells	ISG20
TNFRSF18	0	2.33267	0.785	0.512	0	T cells	TNFRSF18
TNFRSF41	0	2.3054	0.76	0.626	0	T cells	TNFRSF4
EVL	0	2.22595	0.816	0.591	0	T cells	EVL
PRF1	0	2.21346	0.711	0.588	0	T cells	PRF1
ALOX5AP1	0	2.2132	0.779	0.76	0	T cells	ALOX5AP
CXCR3	0	2.17344	0.767	0.641	0	T cells	CXCR3
TIGIT	0	2.15042	0.743	0.585	0	T cells	TIGIT
CD3G	0	2.13565	0.756	0.583	0	T cells	CD3G
CD69	0	2.08016	0.691	0.618	0	T cells	CD69
TRBC1	0	2.06939	0.711	0.607	0	T cells	TRBC1
SH2D2A	0	2.06108	0.777	0.583	0	T cells	SH2D2A
GIMAP72	0	2.03742	0.803	0.78	0	T cells	GIMAP7
DUSP21	0	2.02733	0.685	0.467	0	T cells	DUSP2
BATF	0	2.02604	0.706	0.622	0	T cells	BATF
ARHGDIB2	0	2.0078	0.927	0.728	0	T cells	ARHGDIB
LAG3	0	1.9888	0.664	0.618	0	T cells	LAG3
ITM2A	0	1.98237	0.746	0.593	0	T cells	ITM2A
CD371	0	1.97613	0.869	0.84	0	T cells	CD37
PTPRC1	0	1.95918	0.835	0.812	0	T cells	PTPRC
FXYD52	0	1.949	0.928	0.829	0	T cells	FXYD5
TRAC	0	1.9463	0.759	0.621	0	T cells	TRAC
CD247	0	1.92088	0.716	0.673	0	T cells	CD247
SPOCK2	0	1.9051	0.804	0.754	0	T cells	SPOCK2
FOS1	0	1.90329	0.863	0.764	0	T cells	FOS
IL2RB	0	1.86264	0.705	0.583	0	T cells	IL2RB
GZMM	0	1.80018	0.716	0.675	0	T cells	GZMM
GMFG2	0	1.77765	0.861	0.827	0	T cells	GMFG
KLRB1	0	1.76029	0.643	0.602	0	T cells	KLRB1
CD27	0	1.75913	0.685	0.638	0	T cells	CD27
SIT1	0	1.73196	0.692	0.626	0	T cells	SIT1
SOCS1	0	1.71667	0.801	0.726	0	T cells	SOCS1
GBP51	0	1.64191	0.736	0.831	0	T cells	GBP5
CXCR6	0	1.61844	0.604	0.584	0	T cells	CXCR6
RARRES3	0	1.61673	0.828	0.773	0	T cells	RARRES3
FOXP3	0	1.59714	0.688	0.672	0	T cells	FOXP3
COTL12	0	1.59396	0.851	0.767	0	T cells	COTL1
CD96	0	1.56547	0.625	0.572	0	T cells	CD96
GIMAP42	0	1.5572	0.758	0.806	0	T cells	GIMAP4
EMP31	0	1.53348	0.902	0.805	0	T cells	EMP3
SELPLG1	0	1.47184	0.666	0.598	0	T cells	SELPLG
LCP11	0	1.4643	0.745	0.783	0	T cells	LCP1
DDIT41	0	1.46033	0.629	0.524	0	T cells	DDIT4
CD8B	0	1.45887	0.512	0.361	0	T cells	CD8B
OASL	0	1.42719	0.766	0.873	0	T cells	OASL
CD481	0	1.36525	0.776	0.837	0	T cells	CD48
LAIR2	0	1.36507	0.688	0.664	0	T cells	LAIR2
HCLS11	0	1.3623	0.776	0.753	0	T cells	HCLS1
FYB11	0	1.34264	0.778	0.826	0	T cells	FYB1
CD531	0	1.3371	0.764	0.834	0	T cells	CD53
ID21	0	1.31291	0.699	0.547	0	T cells	ID2
GPSM31	0	1.3067	0.747	0.839	0	T cells	GPSM3
TRDC	0	1.29914	0.543	0.435	0	T cells	TRDC
SELL	0	1.28027	0.727	0.737	0	T cells	SELL
ETS11	0	1.27062	0.736	0.763	0	T cells	ETS1
APBB1IP1	0	1.26548	0.708	0.763	0	T cells	APBB1IP
ICOS	0	1.23663	0.584	0.549	0	T cells	ICOS
ZFP361	0	1.23218	0.781	0.694	0	T cells	ZFP36
S100A4	0	1.21723	0.971	0.959	0	T cells	S100A4
DUSP11	0	1.21286	0.763	0.702	0	T cells	DUSP1
CKLF1	0	1.21114	0.768	0.797	0	T cells	CKLF
KLRD1	0	1.19673	0.574	0.427	0	T cells	KLRD1
2022-06-01	0	1.19419	0.917	0.876	0	T cells	JUN
WAS1	0	1.17483	0.692	0.776	0	T cells	WAS
CD5	0	1.14593	0.646	0.57	0	T cells	CD5
PIM2	0	1.1374	0.688	0.535	0	T cells	PIM2
GYPC1	0	1.11249	0.788	0.777	0	T cells	GYPC
TNFSF14	0	1.07739	0.59	0.455	0	T cells	TNFSF14
B2M2	0	1.00175	1	0.998	0	T cells	B2M
IFITM11	0	0.97083	0.996	0.987	0	T cells	IFITM1
SRGN1	0	0.945985	0.875	0.879	0	T cells	SRGN
FASLG	0	0.929928	0.547	0.441	0	T cells	FASLG
ISG153	0	0.891472	0.971	0.959	0	T cells	ISG15
CTSC1	0	0.807647	0.811	0.762	0	T cells	CTSC
HLA-B2	0	0.73604	0.999	0.994	0	T cells	HLA-B
LAPTM51	0	0.670087	0.887	0.916	0	T cells	LAPTM5
ITGB21	0	0.637904	0.809	0.867	0	T cells	ITGB2
TMIGD2	0	0.613931	0.597	0.552	0	T cells	TMIGD2
TRAV3	0	0.551106	0.562	0.247	0	T cells	TRAV3
SH2D1B	0	0.441208	0.614	0.559	0	T cells	SH2D1B
TRAV2	0	0.422978	0.545	0.448	0	T cells	TRAV2
TESC1	0	0.4162	0.58	0.489	0	T cells	TESC
HRASLS2	0	0.326292	0.639	0.341	0	T cells	HRASLS2
KCNN41	0	0.253057	0.56	0.423	0	T cells	KCNN4
ID32	########	0.625632	0.708	0.55	########	T cells	ID3
IRF1	########	1.0997	0.811	0.821	########	T cells	IRF1
CYTIP	########	1.30204	0.581	0.497	########	T cells	CYTIP
PDCD1	########	0.884846	0.57	0.555	########	T cells	PDCD1
LCP21	########	1.38604	0.676	0.809	########	T cells	LCP2
CD28	########	0.698796	0.575	0.579	########	T cells	CD28
TNFRSF1B1	########	1.45247	0.685	0.767	########	T cells	TNFRSF1B
LTA	########	1.28927	0.605	0.686	########	T cells	LTA
IL2RA	########	0.781117	0.625	0.69	########	T cells	IL2RA
HOPX1	########	1.14921	0.604	0.543	########	T cells	HOPX
TRBV7-3	########	0.347299	0.473	0.349	########	T cells	TRBV7-3
IER21	########	0.929371	0.835	0.828	########	T cells	IER2
IL7R1	########	1.45756	0.721	0.828	########	T cells	IL7R
PLAC8	########	0.300143	0.541	0.469	########	T cells	PLAC8
TYMP1	########	0.477116	0.894	0.923	########	T cells	TYMP
GPR25	########	0.518941	0.54	0.535	########	T cells	GPR25
CD441	########	0.856812	0.729	0.753	########	T cells	CD44
KRT86	########	1.03451	0.57	0.581	########	T cells	KRT86
CD8A	########	1.68592	0.528	0.479	########	T cells	CD8A
TMEM2042	########	0.278688	0.63	0.646	########	T cells	TMEM204
CCL4L21	########	1.67247	0.651	0.717	########	T cells	CCL4L2
JAML1	########	0.543778	0.558	0.562	########	T cells	JAML
CTLA4	########	1.29375	0.559	0.576	########	T cells	CTLA4
TRBV7-2	########	0.88464	0.574	0.687	########	T cells	TRBV7-2
MX11	########	0.867662	0.92	0.952	########	T cells	MX1
AC025164.11	########	0.641514	0.628	0.719	########	T cells	AC025164.1
BTG2	########	0.95776	0.621	0.582	########	T cells	BTG2
BIRC3	########	0.905214	0.627	0.635	########	T cells	BIRC3
DNAJB11	########	1.03175	0.708	0.725	########	T cells	DNAJB1
ZNF683	########	1.49454	0.505	0.461	########	T cells	ZNF683
PYCARD1	########	0.4961	0.781	0.78	########	T cells	PYCARD
HPGD	########	0.352928	0.515	0.471	########	T cells	HPGD
NCR3	########	0.84873	0.545	0.609	########	T cells	NCR3
OCIAD21	########	0.824923	0.712	0.669	########	T cells	OCIAD2
GADD45B1	########	1.0542	0.732	0.702	########	T cells	GADD45B
XCL2	########	1.70118	0.526	0.544	########	T cells	XCL2
S100A102	########	0.359507	0.887	0.844	########	T cells	S100A10
TXNIP1	########	0.893979	0.657	0.672	########	T cells	TXNIP
AC109326.1	########	0.28149	0.522	0.484	########	T cells	AC109326.1
ABI32	########	0.906728	0.627	0.762	########	T cells	ABI3
CENPK	########	0.273438	0.522	0.46	########	T cells	CENPK
TRAV8-2	########	0.461438	0.43	0.312	########	T cells	TRAV8-2
TRAV21	########	0.541876	0.516	0.555	########	T cells	TRAV21
RGL4	########	0.69926	0.516	0.572	########	T cells	RGL4
TSC22D31	########	1.13935	0.603	0.63	########	T cells	TSC22D3
KLF22	########	1.02249	0.636	0.639	########	T cells	KLF2
RGS11	########	1.21474	0.585	0.697	########	T cells	RGS1
TRGV4	########	0.285671	0.453	0.441	########	T cells	TRGV4
EZR	########	0.738851	0.651	0.708	########	T cells	EZR
DDX58	########	0.272324	0.592	0.803	########	T cells	DDX58
TRAV13-2	########	0.401861	0.485	0.497	2.41e-99	T cells	TRAV13-2
KRT81	########	0.38078	0.556	0.629	2e-97	T cells	KRT81
TRAF1	1.02e-99	0.754595	0.548	0.646	2.04e-96	T cells	TRAF1
GZMK	9.97e-98	1.85479	0.512	0.583	1.99e-94	T cells	GZMK
TRGV10	1.19e-95	0.426555	0.304	0.536	2.38e-92	T cells	TRGV10
TUBA4A	7.39e-94	1.07071	0.571	0.614	1.48e-90	T cells	TUBA4A
NEDD9	3.69e-93	0.582097	0.395	0.31	7.38e-90	T cells	NEDD9
AD000864.1	2.79e-92	0.25715	0.519	0.485	5.59e-89	T cells	AD000864.1
SLC2A31	3.21e-92	1.1202	0.51	0.516	6.42e-89	T cells	SLC2A3
TRAV1-2	7.64e-91	0.548968	0.45	0.45	1.53e-87	T cells	TRAV1-2
CDKN2D	1.71e-90	0.507467	0.656	0.701	3.42e-87	T cells	CDKN2D
RGS161	2.05e-89	0.435173	0.5	0.437	4.11e-86	T cells	RGS16
IFNG	2.73e-85	1.06009	0.425	0.363	5.47e-82	T cells	IFNG
CLIC3	8.68e-81	0.861011	0.578	0.602	1.74e-77	T cells	CLIC3
TRBV18	3.08e-80	0.499173	0.505	0.634	6.17e-77	T cells	TRBV18
UCP21	8.16e-79	0.814358	0.727	0.795	1.63e-75	T cells	UCP2
SH2D1A	5.57e-73	0.990219	0.514	0.632	1.11e-69	T cells	SH2D1A
TNF	7.65e-70	0.996368	0.659	0.754	1.53e-66	T cells	TNF
MATK	1.01e-68	0.741004	0.502	0.533	2.01e-65	T cells	MATK
LBH2	6.03e-67	0.827058	0.72	0.787	1.21e-63	T cells	LBH
ARL4C1	1.22e-65	0.866813	0.675	0.802	2.43e-62	T cells	ARL4C
PHF19	1.54e-64	0.497902	0.61	0.672	3.08e-61	T cells	PHF19
CD70	2.27e-62	0.640897	0.431	0.419	4.54e-59	T cells	CD70
HIST1H1E	3.69e-62	0.642909	0.751	0.78	7.39e-59	T cells	HIST1H1E
GPR651	9.19e-61	0.482556	0.45	0.777	1.84e-57	T cells	GPR65
JPT1	4.7e-57	0.650872	0.784	0.823	9.4e-54	T cells	JPT1
IRF4	1.98e-55	0.321799	0.486	0.515	3.95e-52	T cells	IRF4
NR4A11	2.94e-55	0.771875	0.46	0.452	5.88e-52	T cells	NR4A1
DUSP4	1.3e-53	1.27471	0.485	0.532	2.61e-50	T cells	DUSP4
PDE4B1	2.41e-53	0.699037	0.432	0.757	4.82e-50	T cells	PDE4B
NCF41	2.24e-51	0.522138	0.616	0.776	4.48e-48	T cells	NCF4
IFI44L	2.03e-49	0.691659	0.838	0.923	4.06e-46	T cells	IFI44L
EPSTI12	2.12e-49	0.687203	0.811	0.922	4.25e-46	T cells	EPSTI1
CCR11	2.99e-46	0.506066	0.556	0.695	5.99e-43	T cells	CCR1
TNFAIP31	2.39e-41	0.954505	0.58	0.763	4.79e-38	T cells	TNFAIP3
UPP12	4.08e-41	0.399242	0.459	0.7	8.17e-38	T cells	UPP1
CD821	7.31e-40	0.590713	0.712	0.782	1.46e-36	T cells	CD82
GBP42	9.65e-40	0.471643	0.58	0.825	1.93e-36	T cells	GBP4
CITED21	5.36e-39	0.659964	0.556	0.575	1.07e-35	T cells	CITED2
CD41	1.58e-38	0.272151	0.666	0.798	3.15e-35	T cells	CD4
ZNF331	2.04e-38	0.260932	0.236	0.381	4.08e-35	T cells	ZNF331
AQP3	8.1e-38	0.470126	0.564	0.71	1.62e-34	T cells	AQP3
H2AFZ	2.73e-36	0.376993	0.799	0.87	5.46e-33	T cells	H2AFZ
CCL41	6.22e-36	1.58644	0.606	0.777	1.24e-32	T cells	CCL4
PHLDA11	9.79e-36	0.840584	0.536	0.579	1.96e-32	T cells	PHLDA1
EGR1	2.3e-34	0.491286	0.693	0.662	4.61e-31	T cells	EGR1
HIST1H4C	1.56e-31	0.582417	0.767	0.82	3.13e-28	T cells	HIST1H4C
CCL31	1.15e-30	0.267107	0.536	0.832	2.31e-27	T cells	CCL3
ACP51	6.57e-30	0.306614	0.657	0.734	1.31e-26	T cells	ACP5
FERMT31	1.63e-29	0.681208	0.599	0.802	3.27e-26	T cells	FERMT3
TRBV24-1	8.26e-28	0.253804	0.345	0.265	1.65e-24	T cells	TRBV24-1
SLA1	4.4e-27	0.975143	0.537	0.735	8.79e-24	T cells	SLA
TRAV17	6.68e-27	0.329638	0.404	0.383	1.34e-23	T cells	TRAV17
TNFSF9	6.62e-26	0.472952	0.344	0.339	1.32e-22	T cells	TNFSF9
RAB11FIP1	2.82e-25	0.474083	0.59	0.658	5.65e-22	T cells	RAB11FIP1
PMAIP1	6.42e-23	0.478277	0.356	0.506	1.28e-19	T cells	PMAIP1
FAM129A	5.63e-22	0.515703	0.533	0.67	1.13e-18	T cells	FAM129A
AREG	1.19e-21	0.339153	0.353	0.335	2.39e-18	T cells	AREG
PLA2G16	2.08e-21	0.342753	0.453	0.629	4.15e-18	T cells	PLA2G16
CSF11	6.24e-21	0.571563	0.546	0.741	1.25e-17	T cells	CSF1
FOSB1	1.21e-19	0.301907	0.462	0.47	2.43e-16	T cells	FOSB
TNFRSF9	1.53e-18	0.714548	0.534	0.666	3.06e-15	T cells	TNFRSF9
NCKAP1L1	2.86e-18	0.493658	0.559	0.764	5.71e-15	T cells	NCKAP1L
CKS2	1.77e-17	0.348228	0.582	0.598	3.54e-14	T cells	CKS2
CXCR41	2.28e-17	0.681696	0.454	0.734	4.56e-14	T cells	CXCR4
MKI671	2.31e-17	0.253102	0.573	0.652	4.63e-14	T cells	MKI67
RSAD22	1.63e-16	0.45744	0.685	0.864	3.26e-13	T cells	RSAD2
MIR155HG	1.64e-14	0.430796	0.403	0.606	3.28e-11	T cells	MIR155HG
CRTAM	2.76e-14	0.297413	0.263	0.276	5.53e-11	T cells	CRTAM
HSPA1A1	3.48e-13	0.522138	0.728	0.828	6.97e-10	T cells	HSPA1A
GADD45G1	4.72e-12	0.542629	0.415	0.55	9.45e-09	T cells	GADD45G
RGCC2	1.98e-11	0.373159	0.519	0.561	3.96e-08	T cells	RGCC
KIF20B	2.2e-11	0.26578	0.376	0.502	4.4e-08	T cells	KIF20B
TRAV4	5.21e-11	0.275866	0.405	0.592	1.04e-07	T cells	TRAV4
H2AFX1	9.98e-10	0.26423	0.664	0.772	2e-06	T cells	H2AFX
SAMHD11	1.49e-09	0.418007	0.777	0.871	2.98e-06	T cells	SAMHD1
TYMS	1.61e-09	0.281038	0.436	0.468	3.22e-06	T cells	TYMS
GZMH	1.64e-08	1.49907	0.401	0.462	3.27e-05	T cells	GZMH
LINC00861	2.73e-08	0.879154	0.423	0.516	5.46e-05	T cells	LINC00861
ANP32E	7.98e-08	0.422492	0.526	0.587	0.00016	T cells	ANP32E
PRDM11	1.41e-07	0.479497	0.492	0.568	0.000281	T cells	PRDM1
STAT11	1.52e-07	0.274766	0.818	0.94	0.000304	T cells	STAT1
UBE2S1	4.88e-07	0.275345	0.682	0.803	0.000976	T cells	UBE2S
TNFSF101	1.47e-06	0.38525	0.785	0.891	0.002949	T cells	TNFSF10
NFKBIA1	2.36e-06	0.394447	0.88	0.955	0.004725	T cells	NFKBIA
LINC00892	2.88e-06	0.338921	0.364	0.485	0.005764	T cells	LINC00892
ITGA4	3.79e-06	0.915577	0.494	0.673	0.007581	T cells	ITGA4
HIST1H1D1	3.89e-06	0.382285	0.514	0.679	0.007783	T cells	HIST1H1D
GPR1831	1.05e-05	0.410415	0.53	0.709	0.020938	T cells	GPR183
CCR7	1.07e-05	0.565417	0.428	0.65	0.02147	T cells	CCR7
MAF	1.68e-05	0.44603	0.418	0.567	0.033679	T cells	MAF
RAD21	2.16e-05	0.270866	0.52	0.697	0.043149	T cells	RAD21
HSPA1B	4.34e-05	0.413978	0.706	0.823	0.086754	T cells	HSPA1B
CLEC2B2	0.00023	0.870477	0.578	0.8	0.459195	T cells	CLEC2B
ADAM81	0.000505	0.476072	0.544	0.81	1	T cells	ADAM8
SAMSN11	0.000597	0.677703	0.461	0.704	1	T cells	SAMSN1
HMGB21	0.000729	0.38583	0.681	0.779	1	T cells	HMGB2
CD381	0.000862	0.54849	0.668	0.834	1	T cells	CD38
RGS21	0.000945	0.527427	0.388	0.51	1	T cells	RGS2
GLIPR11	0.001293	0.431543	0.501	0.694	1	T cells	GLIPR1
OAS11	0.001295	0.51123	0.797	0.934	1	T cells	OAS1
JCHAIN	0	4.80145	0.82	0.513	0	B cells	JCHAIN
MZB1	0	3.29029	0.869	0.51	0	B cells	MZB1
XBP1	0	2.31591	0.885	0.774	0	B cells	XBP1
CD79A	0	2.27863	0.867	0.508	0	B cells	CD79A
DERL31	0	2.09266	0.844	0.53	0	B cells	DERL3
FKBP111	0	1.8252	0.855	0.6	0	B cells	FKBP11
TXNDC51	0	1.67336	0.819	0.609	0	B cells	TXNDC5
HERPUD1	0	1.61784	0.916	0.794	0	B cells	HERPUD1
NAPSB	0	1.19107	0.898	0.512	0	B cells	NAPSB
PIM21	########	1.24265	0.764	0.546	########	B cells	PIM2
ISG201	########	0.665573	0.942	0.874	########	B cells	ISG20
BTG21	########	0.958737	0.846	0.576	########	B cells	BTG2
ITM2C	########	0.932751	0.845	0.692	########	B cells	ITM2C
TENT5C	########	0.882783	0.701	0.507	########	B cells	TENT5C
POU2AF1	########	0.998336	0.68	0.459	########	B cells	POU2AF1
IRF81	########	0.60408	0.846	0.634	########	B cells	IRF8
PRDM12	########	0.452824	0.768	0.547	########	B cells	PRDM1
PLAC81	########	0.568482	0.716	0.468	########	B cells	PLAC8
SDC11	########	0.628441	0.658	0.411	########	B cells	SDC1
CD382	########	0.680628	0.792	0.812	########	B cells	CD38
SELL1	########	0.5591	0.843	0.73	########	B cells	SELL
IRF41	########	0.77898	0.663	0.504	########	B cells	IRF4
LSP11	########	0.840498	0.813	0.668	########	B cells	LSP1
BASP12	########	0.701193	0.836	0.564	########	B cells	BASP1
CYTIP1	########	0.55081	0.714	0.499	########	B cells	CYTIP
GLRX1	########	0.398908	0.822	0.634	########	B cells	GLRX
FOS2	########	0.63165	0.917	0.771	########	B cells	FOS
RASD1	########	0.279772	0.639	0.383	########	B cells	RASD1
RGS12	########	0.807441	0.729	0.68	########	B cells	RGS1
AC012236.1	########	0.62597	0.623	0.53	########	B cells	AC012236.1
GYPC2	########	0.267908	0.898	0.773	3.52e-97	B cells	GYPC
2022-06-02	2.46e-99	0.7506	0.933	0.879	4.93e-96	B cells	JUN
PLD4	5.26e-96	0.59059	0.621	0.523	1.05e-92	B cells	PLD4
ZFP362	1.19e-89	0.630308	0.883	0.698	2.38e-86	B cells	ZFP36
HLA-DRA1	3.94e-82	0.293935	0.944	0.908	7.88e-79	B cells	HLA-DRA
CITED22	5.94e-80	0.545083	0.728	0.565	1.19e-76	B cells	CITED2
TSPAN131	6.12e-79	0.53303	0.716	0.556	1.22e-75	B cells	TSPAN13
ANKRD36BP2	3.68e-78	0.834702	0.571	0.419	7.35e-75	B cells	ANKRD36BP2
CDKN1A2	1.65e-70	0.555636	0.751	0.571	3.3e-67	B cells	CDKN1A
IGHG3	1.05e-68	2.62056	0.576	0.485	2.11e-65	B cells	IGHG3
CCL22	4.8e-64	0.387529	0.624	0.343	9.6e-61	B cells	CCL22
GADD45B2	6.72e-60	0.448813	0.802	0.701	1.34e-56	B cells	GADD45B
SLAMF71	1.83e-59	0.477034	0.653	0.733	3.67e-56	B cells	SLAMF7
IER22	1.25e-58	0.601028	0.888	0.826	2.5e-55	B cells	IER2
HLA-DPB11	7.85e-55	0.704534	0.948	0.877	1.57e-51	B cells	HLA-DPB1
SDF2L1	2.24e-54	0.390924	0.882	0.869	4.47e-51	B cells	SDF2L1
MEF2C3	5.7e-51	0.552372	0.666	0.675	1.14e-47	B cells	MEF2C
FSCN12	3.07e-46	0.478612	0.811	0.737	6.13e-43	B cells	FSCN1
DUSP12	1.75e-41	0.369652	0.826	0.705	3.5e-38	B cells	DUSP1
FOSB2	1.79e-41	0.369633	0.624	0.461	3.57e-38	B cells	FOSB
CCR71	2.04e-40	0.813648	0.685	0.617	4.08e-37	B cells	CCR7
DUSP5	2.47e-40	0.762233	0.601	0.49	4.94e-37	B cells	DUSP5
LAMP3	5.75e-38	0.608098	0.738	0.688	1.15e-34	B cells	LAMP3
EBI31	3.64e-32	0.463585	0.756	0.724	7.28e-29	B cells	EBI3
TSC22D32	7.02e-30	0.297329	0.679	0.624	1.4e-26	B cells	TSC22D3
SPAG4	2.6e-25	0.320106	0.524	0.43	5.2e-22	B cells	SPAG4
AC109326.11	1.04e-22	0.336046	0.552	0.486	2.09e-19	B cells	AC109326.1
CD831	6.83e-22	0.976098	0.692	0.561	1.37e-18	B cells	CD83
JSRP1	1.28e-19	0.534725	0.604	0.702	2.56e-16	B cells	JSRP1
ANKRD37	1.37e-14	0.429819	0.546	0.505	2.75e-11	B cells	ANKRD37
HLA-DQA11	7.76e-14	0.331377	0.953	0.867	1.55e-10	B cells	HLA-DQA1
KLF23	8.31e-13	0.396645	0.651	0.638	1.66e-09	B cells	KLF2
IGHV3-74	2.98e-11	4.68393	0.465	0.37	5.97e-08	B cells	IGHV3-74
P2RX1	3.41e-11	0.371646	0.486	0.452	6.82e-08	B cells	P2RX1
PDE4B2	4.55e-10	0.345905	0.616	0.716	9.1e-07	B cells	PDE4B
HLA-DPA11	1.91e-08	0.40708	0.813	0.878	3.82e-05	B cells	HLA-DPA1
TNFRSF13B	5.38e-08	0.457012	0.497	0.503	0.000108	B cells	TNFRSF13B
BCL2A11	3.46e-05	0.27373	0.745	0.774	0.069258	B cells	BCL2A1
BIRC31	0.009914	0.549674	0.587	0.636	1	B cells	BIRC3
