# Supplementary material for: Integrated proteomics and scRNA-seq analyses of ovarian cancer reveal molecular subtype-associated cell landscapes and immunotherapy targets
Source: Br J Cancer. 2024 Nov 15;132(1):111–25. doi: 10.1038/s41416-024-02894-2 (PMC11723995; doi:10.1038/s41416-024-02894-2)
Supplement: Supplementary file 11 — Table S4 [file 41416_2024_2894_MOESM11_ESM.xlsx]

## Sheet: S4A OC cluster gene features
ID	FC_maxmax	FC_maxmin	Pvalue_ttest	Pvalue_anova	Flag	Flag_IDP	cluster	gene
A1BG	1.26941	1.81082	0.00585164	1.13009e-05	C3	1	NA	NA
A2M	1.08264	1.75344	0.54058	0.00151662	C2	1	Endothelial cells	A2M
NAT1	4.13272	18514	0.572709	0.012971	C4	0.18	NA	NA
SERPINA3	1.01837	1.17218	0.113515	0.463383	C2	1	NA	NA
AADAC	1575.56	1575.56	0.322431	0.424242	C3	0.02	NA	NA
AAMP	13.0585	36.2868	0.0212938	2.45032e-05	C1	0.32	NA	NA
AARS	1.46835	5.07595	0.0527541	4.56292e-21	C1	1	NA	NA
ABAT	1.89113	8.97487	0.977807	0.427966	C4	0.53	NA	NA
ABCA1	23.614	23.614	0.321612	0.533232	C2	0.02	Myeloids	ABCA1
ABCB7	1.7991	38.3708	0.792549	2.22272e-13	C4	0.71	NA	NA
ABCF1	1.16045	6.9246	0.503703	2.63857e-14	C1	1	NA	NA
AOC1	4.0318	118.83	0.283713	0.00192659	C3	0.17	NA	NA
ABR	4.08649	101.355	0.205774	0.00371151	C1	0.38	NA	NA
ACAA1	1.62175	10.3607	0.0133663	1.53459e-13	C4	1	NA	NA
ACACA	1.00806	5.53093	0.19627	8.17355e-05	C4	0.39	NA	NA
ACACB	1.07096	28.2998	0.34956	0.11073	C4	0.11	NA	NA
ACADL	4.30393	1737.6	0.389073	0.428889	C3	0.06	NA	NA
ACADM	1.15489	3.14285	0.401475	4.9032e-05	C4	0.95	NA	NA
ACADS	1.97436	2.46518	0.00081991	0.00462644	C4	0.84	NA	NA
ACADSB	2.23841	9.64039	0.0474837	1.1986e-05	C4	0.68	NA	NA
ACADVL	1.2978	2.44859	0.156917	3.54376e-09	C4	1	NA	NA
ACAT1	1.45426	4.84091	0.0133649	6.7903e-21	C4	1	NA	NA
ACAT2	1.257	4.57464	0.0608685	0.00478299	C1	0.98	NA	NA
ACLY	1.30147	3.68837	0.0173259	3.47557e-19	C1	1	NA	NA
ACO1	1.00248	2.1995	0.841584	1.33579e-07	C4	1	NA	NA
ACO2	1.22544	3.26009	0.0397532	2.40317e-18	C4	1	NA	NA
ACOX1	1.25857	53.1246	0.0114891	5.57011e-21	C1	0.98	NA	NA
ACP1	1.13079	4.5247	0.22621	2.98238e-27	C1	1	NA	NA
ACP2	3.06055	22.4181	0.664333	0.000101198	C1	0.52	NA	NA
ACP5	6.96787	20.5284	0.545581	0.804801	C1	0.07	T cells	ACP5
ACPP	2.66714	10885.1	0.332435	0.00842755	C1	0.15	NA	NA
ACTA1	1.01293	2.15608	0.729107	7.78316e-11	C4	1	NA	NA
ACTA2	1.02344	2.16092	0.808219	4.28854e-10	C4	1	Fibroblasts	ACTA2
ACTB	1.07015	2.49747	0.401593	1.47611e-15	C1	1	NA	NA
ACTC1	1.01403	2.14706	0.736096	1.93724e-10	C4	1	NA	NA
ACTG1	1.05818	2.47924	0.437151	1.30665e-15	C1	1	NA	NA
ACTG2	1.02278	2.1616	0.809159	4.23642e-10	C4	1	Fibroblasts	ACTG2
ACTN4	1.10032	3.33756	0.348887	7.54237e-21	C1	1	NA	NA
ACTL6A	1.74801	9.71498	0.000393805	8.7089e-11	C1	1	NA	NA
ACTN1	1.06598	2.4786	0.355945	8.07519e-14	C1	1	NA	NA
ACTN2	1.02916	2.46306	0.43709	5.7684e-14	C1	1	NA	NA
ACTN3	1.05863	2.78965	0.341241	4.4637e-17	C1	1	NA	NA
ACY1	1.44316	12.7805	0.0106763	2.44909e-16	C4	1	NA	NA
ACYP1	6.88251	90.5964	0.000754264	7.11556e-11	C1	0.55	NA	NA
ACYP2	4.64271	44.59	0.0330811	0.00170852	C4	0.29	NA	NA
ADA	1.13097	7.12952	0.773585	0.00137582	C1	0.78	NA	NA
ADAM8	32.9123	32.9123	0.321612	0.533232	C2	0.02	T cells	ADAM8
ADAM10	1.66958	5.84484	0.939387	1.95662e-08	C4	0.95	NA	NA
ADAR	1.32511	10.5188	0.0328933	2.19526e-14	C1	1	NA	NA
ADD1	1.1659	3.65534	0.717257	4.59924e-15	C4	1	NA	NA
ADD2	1.28139	3.09781	0.198862	0.000130349	C1	0.72	NA	NA
ADD3	1.12551	3.99179	0.186786	1.59899e-08	C4	1	NA	NA
PLIN2	1.27728	8.46925	0.00652356	8.91736e-07	C1	0.68	Myeloids	PLIN2
ADH1A	1.85632	5.82495	0.237557	5.99791e-10	C3	0.92	NA	NA
ADH1B	1.99586	6.02631	0.150965	2.79576e-10	C3	0.94	NA	NA
ADH1C	2.02498	6.82739	0.023778	1.50451e-09	C3	0.94	NA	NA
ADH4	16.8041	405.509	0.36724	0.173685	C2	0.05	NA	NA
ADH5	1.09739	3.07292	0.366571	6.06301e-05	C4	1	NA	NA
ADH6	1621.81	1621.81	0.322431	0.424242	C3	0.02	NA	NA
ADK	1.31932	3.92802	0.731521	2.90661e-05	C1	0.98	NA	NA
ADPRH	1.0751	1045.47	0.117074	0.0616918	C1	0.03	NA	NA
PARP1	1.49294	9.27594	0.00890436	8.23174e-24	C1	1	NA	NA
PARP4	1.43265	11.2196	0.0123419	2.52055e-07	C4	0.95	NA	NA
ADRBK1	1.57905	2629.79	0.265337	0.0212363	C4	0.16	NA	NA
ADSL	1.5332	4.37013	0.0343711	5.97454e-20	C1	1	NA	NA
ADSS	1.07322	2.84355	0.27468	2.29337e-10	C1	1	NA	NA
AP2A1	1.02412	2.1594	0.620287	1.89033e-11	C1	1	NA	NA
AP2A2	1.15665	2.77263	0.195364	1.02308e-12	C1	1	NA	NA
AP1B1	1.19111	3.38349	0.0674835	4.54403e-17	C1	1	NA	NA
AP2B1	1.20666	2.90293	0.0253414	1.15672e-17	C1	1	NA	NA
AP1G1	1.03018	5.52101	0.300902	1.02508e-06	C4	0.95	NA	NA
AEBP1	1.2045	1.49158	0.922075	0.700314	C1	0.9	Fibroblasts	AEBP1
AFM	1.52079	2.75182	0.000483063	4.05486e-05	C3	1	NA	NA
AGA	1.24878	1.55095	0.267065	0.454438	C2	0.3	NA	NA
ACAN	1.26935	539.729	0.532259	0.249817	C3	0.02	NA	NA
AGL	1.06615	6.63071	0.488337	2.1297e-08	C4	0.95	NA	NA
AGT	1.33059	1.5151	0.00555296	0.0411191	C3	1	NA	NA
AHCY	1.07539	4.39768	0.225515	8.40514e-27	C1	1	NA	NA
AHR	1.44798	1709.82	0.687051	0.00189221	C4	0.13	NA	NA
AHSG	1.63536	1.98384	0.00013589	8.80043e-06	C3	1	NA	NA
AIF1	1.36684	7.6411	0.715571	9.72409e-05	C1	0.6	Myeloids	AIF1
AIM1	1.55598	201.106	0.567218	0.000700382	C1	0.3	NA	NA
AK1	1.15328	2.57626	0.907788	2.11948e-09	C3	1	NA	NA
AK2	1.15296	7.80168	0.434909	2.0741e-29	C4	1	NA	NA
AK4	4.84594	42.241	0.498277	1.88309e-15	C4	0.87	Epithelial cells	AK4
AKT1	2.00893	6.63474	0.0143334	3.22424e-05	C1	0.7	NA	NA
AKT2	2.03652	4.94477	0.000152657	3.30759e-06	C2	0.4	NA	NA
ALAD	1.33614	1.54814	0.107439	0.00629578	C3	1	NA	NA
ALB	1.5661	2.03562	0.00179019	4.35648e-06	C3	1	NA	NA
ALCAM	1.42812	7.03627	0.0920926	1.16065e-06	C1	0.98	NA	NA
ABCD1	1.44887	29.7493	0.0857263	3.14648e-08	C4	0.5	NA	NA
ALDH1A1	1.25471	4.83893	0.00541069	9.98972e-11	C4	1	Endothelial cells	ALDH1A1
ALDH2	1.95426	2.46704	0.337588	0.0240057	C4	1	NA	NA
ALDH3A1	1.96744	18977.2	0.859408	0.0476618	C4	0.13	NA	NA
ALDH1B1	1.12391	3.32457	0.611325	6.96004e-09	C4	1	NA	NA
ALDH1A3	1.48701	2.20525	3.11925e-05	6.47e-06	C2	0.91	NA	NA
ALDH3B1	2.20144	4647.42	0.597906	0.00534113	C4	0.16	NA	NA
ALDH3B2	8.13459	2114.32	0.231314	0.0150043	C4	0.11	NA	NA
ALDH9A1	1.0465	2.61459	0.753607	3.0489e-12	C1	1	NA	NA
ALDH3A2	1.24911	4.36011	0.550754	4.47119e-05	C4	0.95	NA	NA
ALDOA	1.21943	5.38409	0.241033	1.89183e-27	C1	1	Epithelial cells	ALDOA
ALDOB	7.50742	30386.7	0.304764	0.125328	C1	0.07	NA	NA
ALDOC	1.24581	6.48837	0.14759	1.07174e-26	C1	1	NA	NA
AKR1B1	1.42301	2.5916	0.0157337	4.16885e-12	C1	1	NA	NA
ALOX12	154.521	154.521	0.322431	0.424242	C3	0.02	NA	NA
ALOX5	1.01971	33.987	0.838004	6.85895e-14	C2	0.81	Myeloids	ALOX5
ALOX5AP	1.25603	17.8938	0.228801	0.000878406	C1	0.28	T cells	ALOX5AP
ANXA8L2	1.68384	672.026	0.855321	0.507808	C4	0.03	NA	NA
ALOX15	2.20382	2931.58	0.619422	0.419566	C3	0.04	NA	NA
ALOX15B	232.553	232.553	0.323806	0.283498	C4	0.03	NA	NA
ALPI	2098.34	2098.34	0.323806	0.283498	C4	0.03	NA	NA
ALPL	1.65796	17.579	0.226462	5.76884e-07	C1	0.62	Endothelial cells	ALPL
ALPP	4.38214	31142.3	0.13908	0.000285651	C4	0.24	NA	NA
ALPPL2	2.39026	18832.1	0.0847537	5.19668e-05	C4	0.26	NA	NA
AMBP	1.35031	1.55114	0.0252322	0.0946343	C3	1	NA	NA
AMPD2	1.05263	3.30921	0.681953	1.40705e-06	C1	0.85	NA	NA
AMPD3	5.18038	273.507	0.0250914	1.31591e-05	C2	0.46	NA	NA
AMPH	930.15	930.15	0.0441944	0.00189094	C1	0.1	NA	NA
BIN1	1.00072	5.04535	0.338727	1.06704e-05	C1	0.98	NA	NA
AMT	4160.13	4160.13	0.0834793	0.00821778	C4	0.08	NA	NA
AMY1A	1.20915	3303.96	0.831247	0.00470663	C2	0.02	NA	NA
AMY1B	1.20915	3303.96	0.831247	0.00470663	C2	0.02	NA	NA
AMY1C	1.20915	3303.96	0.831247	0.00470663	C2	0.02	NA	NA
AMY2A	1.28108	2588.7	0.834394	0.0267794	C2	0.02	NA	NA
AMY2B	1.37823	2785.02	0.837582	0.00508925	C2	0.02	NA	NA
ANG	2.35545	4.26013	0.872975	0.792666	C2	0.05	NA	NA
ANK1	1.7572	6.24437	0.20563	9.30481e-13	C2	0.96	NA	NA
ANK2	3.32873	22.8736	0.000567366	1.6369e-09	C3	0.65	NA	NA
ANK3	2.09684	3.06349	0.000666642	0.00094054	C4	0.89	NA	NA
ANPEP	1.36228	9.26288	0.361092	1.63369e-08	C4	0.84	Myeloids	ANPEP
SLC25A4	1.07594	4.19261	0.275616	2.61818e-10	C1	1	NA	NA
SLC25A5	1.03975	8.2616	0.480922	2.46142e-21	C1	1	NA	NA
SLC25A6	1.1291	6.32999	0.174576	7.0409e-25	C1	1	NA	NA
ANXA1	1.23592	5.71989	0.420906	2.43695e-18	C1	1	Myeloids	ANXA1
ANXA2	1.29081	3.75863	0.19297	4.04081e-16	C4	1	NA	NA
ANXA3	1.53134	8.69317	0.88181	1.16718e-07	C4	0.97	Epithelial cells	ANXA3
ANXA4	1.29849	4.26252	8.98e-05	1.20677e-11	C4	1	NA	NA
ANXA5	1.06099	1.78009	0.539544	2.52617e-07	C1	1	NA	NA
ANXA6	1.08456	1.61974	0.466564	0.0083649	C4	1	NA	NA
ANXA7	1.08606	2.97275	0.586727	2.62953e-18	C4	1	NA	NA
ANXA11	1.13445	4.95151	0.540087	8.77121e-23	C1	1	NA	NA
ANXA13	5.14034	27381.4	0.00144903	3.20964e-07	C3	0.27	NA	NA
AOC2	4.31851	11989.2	0.509367	0.216661	C2	0.05	NA	NA
AOX1	11.8546	448.594	4.15479e-07	2.48541e-18	C3	0.65	NA	NA
APAF1	14.0052	36.7707	0.286503	0.287509	C2	0.11	NA	NA
NUDT2	1.52514	22.3683	0.606023	5.38331e-06	C1	0.48	NA	NA
APOF	1.67352	3.56033	0.477109	0.001415	C2	0.37	NA	NA
APC	37.225	37.225	0.323475	0.312944	C1	0.03	NA	NA
APCS	4.24507	7.0339	0.00302783	5.93093e-05	C3	1	NA	NA
APEH	1.06942	4.771	0.843306	6.8744e-32	C1	1	NA	NA
APEX1	1.34733	5.16756	0.0232122	3.65066e-24	C1	1	NA	NA
XIAP	1.39988	4802.11	0.358453	0.000364895	C4	0.21	NA	NA
APLP2	1.42567	21.7681	0.868763	5.91782e-08	C4	0.37	NA	NA
APOA1	1.38297	2.38383	0.000711213	3.9168e-09	C3	1	Epithelial cells	APOA1
APOA2	1.63751	2.93988	0.000435105	1.14572e-08	C3	1	NA	NA
APOA4	1.06619	1.75373	0.128856	0.0158818	C3	1	NA	NA
APOB	1.23355	1.30878	0.282557	0.125992	C2	1	NA	NA
APOC1	1.07732	1.48155	0.0589969	0.151181	C3	1	Myeloids	APOC1
APOC2	1.23508	1.69582	0.597601	0.0274668	C2	0.96	NA	NA
APOC3	1.26312	1.88142	0.996622	0.00285386	C2	0.79	NA	NA
APOC4	1.20541	267.123	0.925093	0.683531	C2	0.02	NA	NA
APOD	1.3022	2.74192	0.0595261	0.000210428	C3	1	Endothelial cells	APOD
APOE	1.42948	1.73563	0.792152	0.580995	C2	1	Myeloids	APOE
APOH	1.11676	1.15313	0.528291	0.367879	C4	1	NA	NA
APP	1.76872	11.1441	0.0347772	5.28945e-17	C1	0.85	NA	NA
APRT	1.0746	3.55999	0.848992	5.95794e-18	C4	1	NA	NA
FAS	1.2388	7.52571	0.510048	0.00409311	C1	0.55	NA	NA
SHROOM2	32.8087	1481.17	0.21722	0.0887134	C1	0.07	NA	NA
AQP1	1.89026	4.81462	0.958187	0.383197	C3	0.25	Endothelial cells	AQP1
AQP5	3.45449	10145.9	0.326346	0.146297	C1	0.07	Epithelial cells	AQP5
ARAF	4.35426	2441.82	0.0388678	0.00631739	C1	0.17	NA	NA
ARCN1	1.12337	5.25132	0.304431	1.23561e-14	C1	1	NA	NA
ARF1	1.04401	4.72524	0.545672	9.43589e-26	C1	1	NA	NA
ARF3	1.04317	4.73952	0.552627	2.51393e-25	C1	1	NA	NA
ARF4	1.08846	4.5599	0.361333	3.79763e-21	C1	1	NA	NA
ARF5	1.01865	4.49139	0.522393	1.21547e-21	C1	1	NA	NA
ARF6	1.23776	4.37272	0.147163	3.36809e-08	C4	1	NA	NA
ARG1	4.61308	2364.09	0.00130879	0.000117021	C2	0.25	NA	NA
ARG2	5793.25	5793.25	0.159611	0.129204	C3	0.04	NA	NA
RHOA	1.02538	2.83067	0.923616	6.59633e-17	C1	1	NA	NA
RHOB	1.19553	1.89355	0.023094	0.00508162	C1	0.25	Myeloids	RHOB
RHOC	1.06477	2.71919	0.64349	4.37543e-08	C4	1	NA	NA
RHOG	1.05605	2.61838	0.700448	0.00562079	C1	0.95	NA	NA
ARHGAP1	1.11874	2.46634	0.760101	2.5237e-12	C4	1	NA	NA
ARHGAP4	1.30277	264.653	0.0268162	1.6148e-14	C4	0.76	NA	NA
ARHGAP5	2.68309	701.275	0.380102	2.08699e-05	C1	0.22	NA	NA
ARHGDIA	1.07738	3.28145	0.484985	7.13768e-20	C1	1	NA	NA
ARHGDIB	1.09131	3.64422	0.268977	9.30974e-12	C4	1	T cells	ARHGDIB
ARL1	1.09613	4.96758	0.564308	4.24255e-15	C1	1	NA	NA
ARL2	1.25203	32.6353	0.925909	1.05411e-07	C1	0.4	NA	NA
ARL3	1.64128	3.14246	0.0011555	1.59125e-08	C1	1	NA	NA
ARRB1	2.93454	7.18713	0.466163	0.785957	C4	0.32	NA	NA
ARRB2	1.98579	72.7148	0.913453	0.0513946	C2	0.18	NA	NA
ARSA	1.06013	2.02921	0.198563	0.0747967	C4	0.79	NA	NA
ARSB	1.30779	411.562	0.800805	0.477518	C3	0.06	NA	NA
STS	3.45407	859.632	0.776629	0.195934	C4	0.05	NA	NA
ARSD	1.38598	8.53402	0.246981	0.0639943	C3	0.17	NA	NA
ARSE	2.385	331.763	0.833646	0.503484	C4	0.03	NA	NA
ARVCF	1.54795	71.8139	0.158134	1.62491e-07	C1	0.4	NA	NA
ASAH1	1.15234	1.57902	0.534379	4.66164e-07	C4	1	NA	NA
ASL	2.27437	16.005	0.133724	6.64945e-09	C4	0.92	NA	NA
ASNA1	1.04604	3.13124	0.695132	4.6745e-13	C4	1	NA	NA
ASNS	2.15846	907.384	0.0797595	2.45112e-16	C1	0.72	NA	NA
ASPA	1233.15	1233.15	0.00708451	0.000102461	C3	0.15	NA	NA
ASPH	1.25764	2.79143	0.320963	2.39853e-10	C4	1	NA	NA
ASS1	1.45817	18.5198	0.196264	8.2447e-25	C1	1	Epithelial cells	ASS1
SERPINC1	2.6271	4.04442	1.38733e-10	1.04495e-16	C3	1	NA	NA
ZFHX3	6.725	6.725	0.323475	0.312944	C1	0.03	NA	NA
ATF1	23741.7	23741.7	0.083778	0.011821	C1	0.07	NA	NA
ATIC	1.04232	4.42787	0.669253	5.20023e-25	C1	1	NA	NA
ATM	1.20698	8.24243	0.0023918	0.00035126	C4	0.39	NA	NA
ATOX1	1.10157	3.22931	0.526791	1.44494e-06	C4	1	NA	NA
ATP1A1	1.08185	5.20876	0.892039	7.32738e-23	C1	1	NA	NA
ATP1A2	1.05067	5.33506	0.524902	6.69458e-24	C1	1	NA	NA
ATP1A3	1.08881	5.07051	0.641145	1.3105e-23	C1	1	NA	NA
ATP12A	1.07503	19.5153	0.42119	0.000548772	C1	0.25	NA	NA
ATP1A4	1.1506	4.99756	0.904481	3.52592e-10	C1	1	NA	NA
ATP1B1	1.13212	4.84461	0.8716	1.11494e-05	C1	0.92	NA	NA
ATP1B3	1.08321	8.53055	0.500761	3.20111e-05	C1	0.98	NA	NA
ATP2A1	1.0823	4.3303	0.479015	1.0965e-08	C1	1	NA	NA
ATP2A2	1.31018	5.07771	0.0543565	6.21546e-21	C1	1	NA	NA
ATP2A3	1.48771	3.86822	0.839394	0.0210351	C4	0.71	NA	NA
ATP2B1	1.15206	1.3984	0.0590267	0.00479068	C1	1	NA	NA
ATP2B2	1.50673	5.69434	0.0460901	2.82494e-06	C1	0.9	NA	NA
ATP2B3	1.23545	5.26347	0.614251	8.4945e-08	C1	0.95	NA	NA
ATP2B4	1.37814	1.86607	0.0628643	6.86951e-05	C1	1	NA	NA
ATP4A	1.18748	6.58228	0.554741	0.00132844	C1	0.68	NA	NA
ATP5A1	1.11543	5.33037	0.302361	2.97346e-30	C4	1	NA	NA
ALDH7A1	1.12726	5.03351	0.849699	1.68548e-19	C4	1	NA	NA
ATP5B	1.05617	4.24553	0.471524	9.54819e-28	C4	1	NA	NA
ATP5C1	1.07395	4.70763	0.367142	1.0258e-13	C4	1	NA	NA
ATP5D	1.14803	3.23673	0.280784	0.113875	C4	0.92	NA	NA
ATP5E	1.25464	134851	0.681101	9.42711e-07	C4	0.26	NA	NA
ATP5F1	1.04648	4.73911	0.899938	7.44188e-17	C4	1	NA	NA
ATP5I	1.08727	6.7324	0.336029	4.34504e-13	C4	1	NA	NA
ATP5J	1.16228	4.42693	0.370331	1.13368e-07	C4	1	NA	NA
ATP6V1A	1.14221	4.41352	0.458211	5.87405e-13	C4	1	NA	NA
ATP6V1B1	1.19642	14.5878	0.819703	8.56756e-15	C4	0.95	NA	NA
ATP6V1B2	1.12598	4.22754	0.378552	8.98774e-16	C1	1	NA	NA
ATP6V1C1	1.16419	6.31173	0.25371	5.3245e-14	C1	1	NA	NA
ATP6V1E1	1.25007	3.59914	0.345196	0.000116937	C4	0.95	NA	NA
ATP6V0A1	1.80983	11.6984	0.000989771	9.47421e-10	C1	0.8	NA	NA
ATP6AP1	46.327	155.984	0.00409481	8.50749e-05	C1	0.35	NA	NA
ATP7A	3.90434	4158.71	0.31478	0.000377869	C4	0.18	NA	NA
ATP5O	1.13351	4.14103	0.797159	1.71613e-13	C4	1	NA	NA
ATP7B	24.975	24.975	0.323475	0.312944	C1	0.03	NA	NA
ATR	111.763	111.763	0.323806	0.283498	C4	0.03	NA	NA
ATRX	2.24367	14.5185	0.224953	2.0164e-15	C1	0.72	NA	NA
KIF1A	3.88332	5035.75	0.0207177	7.06494e-11	C1	0.5	NA	NA
AUH	1.85952	23.0885	0.203089	0.0451739	C4	0.21	NA	NA
AUP1	1.97133	24774.3	0.049143	2.20753e-11	C1	0.48	NA	NA
AXL	3.56562	114.225	0.750275	0.577732	C1	0.03	NA	NA
AZGP1	1.49143	1.612	0.00203456	0.00352708	C3	1	NA	NA
AZU1	2.72445	11.4237	0.050437	0.00499823	C2	0.42	NA	NA
B2M	1.33477	5.84108	0.122854	1.08875e-10	C4	1	T cells	B2M
BACH1	572.7	572.7	0.159934	0.064811	C1	0.05	NA	NA
BAD	1.31305	20912.2	0.624896	2.36206e-08	C1	0.3	NA	NA
BAG1	2.00285	109.601	0.433503	9.05055e-05	C4	0.26	NA	NA
BAK1	1.41074	7.99842	0.0403946	6.75294e-24	C4	0.87	NA	NA
BAX	1.18662	2.90011	0.117618	1.50054e-07	C1	1	NA	NA
BBS1	9.29889	80.9167	0.125433	0.03774	C3	0.08	NA	NA
BBS2	1	1	NA	NA	C1	0	NA	NA
BCAT1	9.05648	123.212	0.716764	9.31032e-06	C1	0.78	Epithelial cells	BCAT1
BCAT2	1.00923	12.7512	0.716323	1.45899e-14	C4	0.84	NA	NA
BCHE	22.5881	5991.79	5.42556e-05	1.25378e-12	C3	0.46	NA	NA
BCKDHA	2.04593	29.4818	0.0405822	2.1138e-11	C4	0.79	NA	NA
BCKDHB	2.37367	8.16135	0.0172248	1.38052e-05	C4	0.71	NA	NA
CCND1	3050.45	3050.45	0.323806	0.283498	C4	0.03	Endothelial cells	CCND1
BCL2	23.6993	1861.02	0.00602974	3.24466e-05	C3	0.19	NA	NA
BCL2L1	1.19474	79.0813	0.393411	3.40695e-09	C4	0.5	NA	NA
BCR	2.43736	2878.65	0.163465	2.17352e-08	C1	0.35	NA	NA
BCS1L	2.1736	22.9505	1.10361e-07	3.35746e-14	C4	0.82	NA	NA
BDH1	1.09146	31.1335	0.0593556	4.02316e-15	C4	0.92	NA	NA
CFB	1.226	1.36387	0.119208	0.0188332	C4	1	Epithelial cells	CFB
BGN	1.62973	1.98162	0.827578	0.765434	C3	1	Fibroblasts	BGN
CEACAM1	2.06389	9.31983	0.269966	0.0479941	C2	0.12	NA	NA
BHMT	2527.85	2527.85	0.322431	0.424242	C3	0.02	NA	NA
BICD1	1.58982	59.1674	0.132889	4.81585e-09	C1	0.45	NA	NA
BID	1.59241	6.74943	0.454831	1.14326e-06	C1	0.98	NA	NA
BLK	2.76058	627.45	0.568244	0.377423	C1	0.05	NA	NA
BLMH	1.612	3.06876	0.130792	0.238404	C1	0.92	NA	NA
BLVRA	1.08367	2.43373	0.308558	2.94348e-05	C1	1	NA	NA
BLVRB	1.03549	1.18394	0.656865	0.37055	C2	1	NA	NA
BMP1	8.94969	500.947	0.518789	0.232547	C2	0.05	NA	NA
POLR3D	3.40609	380.675	0.337064	0.0551794	C1	0.07	NA	NA
BNIP1	2.15723	3429.89	0.909433	0.288534	C4	0.05	NA	NA
BNIP3L	3.66768	1688.67	0.6501	0.14125	C1	0.07	NA	NA
DST	1.03998	8.79969	0.292244	0.0180588	C4	0.26	NA	NA
FOXL2	2360.98	2360.98	0.322431	0.424242	C3	0.02	NA	NA
BPGM	1.303	3.39096	0.121735	7.37044e-07	C2	0.93	NA	NA
BPHL	1.57204	102.149	0.81268	5.31038e-09	C1	0.5	NA	NA
BPI	3.45903	21.3253	0.00147335	0.00014943	C2	0.33	NA	NA
BRAF	4.73505	313.579	0.505746	0.163162	C4	0.05	NA	NA
ZFP36L2	2290.38	2290.38	0.0239434	0.000295995	C1	0.12	NA	NA
BSG	1.3003	4.75318	0.11923	8.12973e-21	C1	1	NA	NA
BST1	1.67224	3.28075	0.00369202	1.09372e-05	C3	0.81	NA	NA
BST2	1.12956	4.55742	0.834835	0.00442506	C1	0.9	NA	NA
BTD	1.98537	16.0704	0.00207494	1.81441e-06	C3	0.52	NA	NA
BTF3	1.62663	1.81213	3.69485e-06	1.82277e-06	C1	1	NA	NA
BTK	4.90604	315.45	0.628626	0.255749	C1	0.05	NA	NA
BUB1B	135.425	135.425	0.0833776	0.0116654	C1	0.07	NA	NA
BYSL	1.62421	13526.3	0.019481	8.29835e-19	C1	0.7	NA	NA
TSPO	4.43797	12.2787	0.376054	2.59864e-06	C4	0.66	NA	NA
C1QBP	1.55877	6.9413	0.0206086	2.12242e-25	C1	1	NA	NA
SERPING1	1.10379	1.34875	0.19626	0.364126	C3	1	Fibroblasts	SERPING1
C1QA	2.07749	5.94865	0.775188	0.00104187	C1	0.72	Myeloids	C1QA
C1QB	1.25302	1.98753	0.00716354	0.0441284	C1	1	Myeloids	C1QB
C1QC	1.29301	2.49462	0.489282	0.00175115	C1	0.88	Myeloids	C1QC
C1R	1.33167	1.97845	0.379845	0.68607	C1	0.98	Fibroblasts	C1R
C1S	1.00812	1.32121	0.155253	0.145742	C1	0.95	Fibroblasts	C1S
C2	1.27121	1.51539	0.0706019	0.0488058	C4	0.97	NA	NA
C3	1.01686	1.12141	0.606327	0.90793	C4	1	Epithelial cells	C3
C3AR1	217.649	217.649	0.321612	0.533232	C2	0.02	Myeloids	C3AR1
C4A	1.01728	1.21555	0.914559	0.675902	C4	1	NA	NA
C4B	1.01226	1.23193	0.86411	0.632016	C4	1	NA	NA
C4BPA	1.48963	3.41571	0.172646	0.0013714	C2	1	NA	NA
C4BPB	1.93166	4.64792	1.86032e-05	6.62636e-08	C2	0.89	NA	NA
CAPN5	9.34901	72.4291	0.814558	0.00116547	C4	0.21	NA	NA
C5	1.62248	1.75719	0.280224	0.557211	C2	1	NA	NA
C5AR1	4910.44	4910.44	0.159279	0.218108	C2	0.04	Myeloids	C5AR1
C6	1.7429	2.15565	0.214319	0.124606	C2	1	NA	NA
C7	1.12312	2.02292	0.0370891	0.0103062	C3	1	NA	NA
C8A	1.23257	1.79281	0.336316	0.00577707	C2	1	NA	NA
C8B	1.19792	1.56256	0.0144071	7.84474e-05	C3	1	NA	NA
C8G	1.08916	1.76554	0.647634	0.204705	C2	0.98	NA	NA
C9	1.75584	2.24467	0.545366	0.527681	C2	1	NA	NA
VPS51	1.23516	20.0398	0.987399	2.71497e-16	C4	0.82	NA	NA
MRPL49	1.32044	17.2817	0.0739203	7.70377e-15	C1	0.88	NA	NA
TMEM258	8600.18	8600.18	0.323806	0.283498	C4	0.03	NA	NA
FMNL1	1.47893	234.579	0.654206	3.99999e-07	C1	0.42	NA	NA
PTTG1IP	47448.6	47448.6	0.323806	0.283498	C4	0.03	NA	NA
C21orf2	33.475	33.475	0.323475	0.312944	C1	0.03	NA	NA
CA1	1.33331	2.93091	0.0635205	2.72258e-15	C2	1	NA	NA
CA2	1.84663	3.55541	0.0160333	4.82727e-07	C4	1	Myeloids	CA2
CA3	2.09888	6.15614	0.981795	1.61734e-08	C3	0.75	NA	NA
CA4	1.26166	13202.8	0.0945351	0.0521568	C2	0.12	NA	NA
CA8	1.22115	11.5702	0.825605	0.314054	C4	0.11	NA	NA
CA9	6.79333	28778.7	0.985926	0.00409232	C4	0.16	NA	NA
CA12	10156.7	10156.7	0.160293	0.0520894	C4	0.05	NA	NA
DDR1	1.70707	6155.25	0.922551	3.36536e-06	C1	0.25	Epithelial cells	DDR1
CACNA2D1	1.93671	7.0526	2.4955e-06	2.1975e-09	C3	0.9	NA	NA
SLC25A20	2.90524	5.79728	0.00198996	8.36727e-05	C4	0.66	NA	NA
CAD	1.53306	10.5461	0.0501904	4.57183e-18	C1	1	NA	NA
CALB1	4.67255	27775	0.579284	0.428597	C2	0.02	NA	NA
CALB2	1.27901	4.17629	0.53352	0.0223195	C1	0.65	NA	NA
CALD1	1.1072	2.12447	0.552515	4.9006e-05	C3	1	Endothelial cells	CALD1
CALM1	1.17103	3.74719	0.257443	1.86488e-21	C1	1	NA	NA
CALM2	1.17103	3.74719	0.257443	1.86488e-21	C1	1	NA	NA
CALM3	1.17103	3.74719	0.257443	1.86488e-21	C1	1	NA	NA
CALML3	5.34653	83.4023	0.0988956	0.0106067	C1	0.17	NA	NA
CALR	1.11295	6.02682	0.447199	5.20938e-26	C1	1	NA	NA
CALU	1.41669	3.89254	0.032281	3.24253e-18	C1	1	NA	NA
CAMK2A	3.12699	1208.58	0.0879187	0.00336887	C3	0.12	NA	NA
CAMK2B	2.59204	7.40593	0.0462344	0.00506423	C3	0.23	NA	NA
CAMK2D	1.32992	2.22098	0.291074	0.156899	C4	0.97	NA	NA
CAMK2G	2.04712	6.82796	0.156918	0.00856479	C3	0.33	NA	NA
CAMLG	1.35311	1241.58	0.709081	0.00360803	C4	0.21	NA	NA
CAMP	3.60523	8.79044	0.0113493	0.0136053	C2	0.49	NA	NA
CANX	1.26889	6.03734	0.651382	1.24321e-28	C4	1	NA	NA
CAPG	1.05663	7.74911	0.441786	2.85111e-25	C4	1	Myeloids	CAPG
CAPN1	1.13159	3.93742	0.480083	3.78208e-25	C4	1	NA	NA
CAPN2	1.14727	2.516	0.356499	2.32015e-11	C4	1	NA	NA
CAPNS1	1.25225	3.16562	0.0513248	2.09963e-22	C4	1	NA	NA
CAPN6	191.225	191.225	0.323475	0.312944	C1	0.03	NA	NA
CAPS	1.12479	5.02297	0.32346	0.0106801	C1	0.82	Epithelial cells	CAPS
CAPZA1	1.19645	4.57971	0.100469	3.17583e-23	C1	1	NA	NA
CAPZA2	1.02347	2.89792	0.69305	1.3475e-17	C1	1	NA	NA
CAST	1.04803	1.56693	0.838635	0.0112738	C4	1	NA	NA
CAPZB	1.00839	2.38314	0.579577	9.7563e-15	C1	1	NA	NA
CARS	1.04222	6.41405	0.842293	1.33057e-11	C1	1	NA	NA
CASP1	2.0994	20.668	0.174541	1.78623e-07	C1	0.82	NA	NA
CASP2	5.53351	2442.9	0.41474	0.0206248	C1	0.1	NA	NA
CASP3	1.41402	12.4481	0.0311379	3.19501e-12	C1	0.72	NA	NA
CASP4	1.30371	2129.65	0.0143886	7.10708e-05	C1	0.35	NA	NA
CASP6	1.52669	15.4811	0.668174	3.11752e-06	C1	0.48	NA	NA
CASP7	1.15849	69.1952	0.791405	2.16103e-16	C4	0.63	NA	NA
CASP8	1.07856	36.8151	0.446385	9.85634e-21	C1	0.75	NA	NA
CASP10	2.59192	7615.13	0.222313	1.72279e-05	C4	0.34	NA	NA
CASQ2	48.2708	48.2708	0.322431	0.424242	C3	0.02	NA	NA
CAT	1.27068	1.49578	0.000583208	5.44697e-08	C2	1	NA	NA
CAV1	2.18566	4.0491	5.36993e-05	5.28694e-06	C3	1	Endothelial cells	CAV1
RUNX2	1844.22	1844.22	0.323475	0.312944	C1	0.03	NA	NA
RUNX3	1.08414	1234.95	0.969011	0.139597	C1	0.05	NA	NA
CBFB	1.13997	19.9382	0.414314	8.40011e-11	C4	0.68	NA	NA
SERPINA6	1.56042	2.7107	0.088395	2.3525e-05	C3	0.98	NA	NA
CBL	10.5852	2521.12	0.059955	0.0177119	C1	0.12	NA	NA
CBLB	10.3329	260.225	0.860631	0.439978	C1	0.03	NA	NA
SERPINH1	1.93141	6.21737	0.000137804	2.82283e-19	C1	1	Endothelial cells	SERPINH1
CBR1	1.33393	3.05619	0.163417	1.08602e-15	C4	1	NA	NA
CBR3	1.1961	3.43737	0.289728	0.306939	C4	0.71	NA	NA
CBS	5.46196	2919.3	0.0365774	1.60347e-14	C1	0.58	NA	NA
CCBL1	411.225	411.225	0.323475	0.312944	C1	0.03	NA	NA
CCNB1	1990.67	1990.67	0.0844349	0.0120789	C1	0.07	Epithelial cells	CCNB1
CCNE1	114.395	114.395	0.323806	0.283498	C4	0.03	Epithelial cells	CCNE1
CCNH	190.475	190.475	0.323475	0.312944	C1	0.03	NA	NA
CCNT1	418.579	418.579	0.160072	0.0518984	C4	0.05	NA	NA
CCT6A	1.6818	5.29805	0.000249863	1.43688e-29	C1	1	NA	NA
CD1A	11905.4	11905.4	0.0834046	0.0116758	C1	0.07	NA	NA
CD3E	3.16826	83.0877	0.913984	0.621166	C2	0.02	T cells	CD3E
CD4	483.596	483.596	0.163126	0.225649	C2	0.04	T cells	CD4
CD5L	1.44178	2.56539	0.757161	0.000482009	C2	0.88	NA	NA
CD9	1.55379	6.61955	0.408135	5.62847e-07	C4	0.95	Epithelial cells	CD9
CD14	1.30829	2.99304	0.168005	0.0336487	C1	1	Myeloids	CD14
CD34	9.53024	84973.9	0.00511045	9.97544e-09	C3	0.42	Endothelial cells	CD34
CD36	2.51711	9.24282	0.000499093	8.66141e-07	C2	0.74	Myeloids	CD36
SCARB1	35.8051	42937.9	0.919788	0.54215	C3	0.02	NA	NA
SCARB2	1.03542	3.44189	0.932544	3.58203e-10	C1	1	NA	NA
CD38	1.57273	11.26	0.299553	0.0605998	C2	0.25	T cells	CD38
ENTPD1	1.60894	2.49183	0.273679	0.000278287	C3	0.62	NA	NA
ENTPD2	1298.9	1298.9	0.322431	0.424242	C3	0.02	NA	NA
ENTPD5	1.46578	4795.45	0.864077	0.509453	C4	0.03	NA	NA
CD40	1.94143	27374.1	0.213234	8.35169e-05	C1	0.38	Myeloids	CD40
CD44	1.39392	1.93325	0.193686	0.49042	C1	0.95	T cells	CD44
CD47	1.06374	5.8781	0.604136	0.00727567	C1	0.82	Epithelial cells	CD47
CD48	2.93449	1112.22	0.599322	0.25529	C1	0.03	T cells	CD48
CD58	4.33841	5062.93	0.628158	0.174313	C1	0.07	NA	NA
CD59	1.13904	2.3025	0.406233	0.000269495	C4	0.84	NA	NA
CD63	1.16146	9.79235	0.275401	1.36261e-07	C1	0.62	NA	NA
CD68	1781.84	1781.84	0.160867	0.221218	C2	0.04	Myeloids	CD68
CD74	3.02901	32.6056	0.007124	8.83601e-11	C4	1	Myeloids	CD74
CD81	1.01118	1.80559	0.988407	4.42813e-07	C4	1	NA	NA
CD97	1.06522	2.83316	0.705915	8.2252e-05	C1	0.95	NA	NA
CD151	2.73603	48762.9	0.033937	0.00183048	C4	0.24	NA	NA
CDA	3.28187	11.1601	0.0464892	0.0927201	C2	0.19	Myeloids	CDA
CDK1	3.10814	17.8374	0.000160834	6.07827e-21	C1	0.85	Epithelial cells	CDK1
CDK11B	2.72796	85.3804	0.00761933	9.19895e-21	C1	0.78	NA	NA
LRBA	1.27094	7.82486	0.172079	1.50091e-13	C4	1	NA	NA
CDC5L	1.51757	10.1098	0.0133197	9.72149e-14	C1	1	NA	NA
2024-09-07	1.20496	3.01709	0.146301	5.38679e-15	C1	1	NA	NA
CDC20	3317.47	3317.47	0.323475	0.312944	C1	0.03	Epithelial cells	CDC20
CDC27	4.40822	256.45	0.391675	0.412983	C1	0.05	NA	NA
CDC42	1.05416	3.02607	0.712876	8.27379e-21	C1	1	NA	NA
CDH1	1.05523	10.4069	0.963071	1.86471e-20	C4	0.97	Epithelial cells	CDH1
CDH2	1.8268	8.55028	0.104051	4.66736e-10	C1	0.72	Endothelial cells	CDH2
CDH3	1.53622	11.0996	0.00124194	2.05606e-06	C1	0.48	NA	NA
CDH5	1.45991	6404.37	0.229472	0.0576583	C4	0.05	Endothelial cells	CDH5
CDH6	1.07111	492.457	0.0547893	2.81712e-20	C4	0.63	NA	NA
CDH11	1.63783	2.03291	0.0610202	0.115048	C3	0.73	Fibroblasts	CDH11
CDH13	17.4592	61917.6	5.85399e-10	1.55666e-22	C3	0.73	Endothelial cells	CDH13
CDH17	1103.06	1103.06	0.322431	0.424242	C3	0.02	NA	NA
CDK2	9.02643	76.7249	7.26033e-06	1.08637e-17	C1	0.72	NA	NA
CDK3	3075.22	3075.22	0.323475	0.312944	C1	0.03	NA	NA
CDK4	4.24876	10.8194	0.000100916	5.00949e-08	C1	0.72	NA	NA
CDK5	1.03667	128.977	0.794986	0.000490144	C4	0.29	NA	NA
CDK6	7.40212	2495.43	0.204168	0.0584135	C1	0.07	NA	NA
CDK7	1.00966	2975.11	0.967051	0.0772518	C4	0.11	NA	NA
CDK9	1.9825	5894.07	0.0969818	0.000240428	C1	0.17	NA	NA
CDKN1B	2.53086	30.623	0.757887	0.00542328	C3	0.25	NA	NA
CDKN1C	159.521	159.521	0.322431	0.424242	C3	0.02	Epithelial cells	CDKN1C
CDKN2A	2.08108	190.762	0.0170835	3.30801e-14	C1	0.75	Epithelial cells	CDKN2A
CDKN2C	4721.27	4721.27	0.00691413	9.63127e-05	C3	0.15	NA	NA
CDS1	211.763	211.763	0.323806	0.283498	C4	0.03	NA	NA
CLGN	4.25991	190.464	0.0723566	7.06923e-05	C1	0.32	Epithelial cells	CLGN
CEACAM5	2.69974	4984.23	0.405163	0.0715927	C1	0.03	NA	NA
CEBPB	1.04978	8204.82	0.30838	0.000232112	C4	0.13	NA	NA
CEBPD	1014.31	1014.31	0.322431	0.424242	C3	0.02	Myeloids	CEBPD
CENPB	5.94343	858.2	0.549603	0.18164	C1	0.05	NA	NA
CENPF	71.3144	4486.55	0.0099619	1.15363e-05	C1	0.2	Epithelial cells	CENPF
CES1	1.18114	4.48469	0.0419537	3.18808e-08	C3	0.83	NA	NA
CETN2	1.25134	7.28564	0.17017	2.85023e-08	C1	0.88	NA	NA
CETN3	3.23028	610.725	0.53965	0.168631	C1	0.03	NA	NA
CETP	1.03877	184.404	0.744211	0.0157954	C2	0.11	Endothelial cells	CETP
CFL1	1.06645	4.68234	0.401116	1.38472e-27	C1	1	NA	NA
CFL2	1.12605	4.05893	0.116373	8.9598e-13	C1	1	NA	NA
CTSC	1.92422	3.57436	0.751982	1.25883e-09	C1	0.95	T cells	CTSC
CEACAM8	11.9458	10061.8	0.2558	0.239996	C2	0.07	NA	NA
RCC1	1.27426	13.809	0.0882967	1.82142e-17	C1	1	NA	NA
CHD2	2.22447	443.447	0.675473	0.000893837	C4	0.18	NA	NA
CHD3	1.84044	32.06	0.00622139	5.49915e-22	C1	0.9	NA	NA
CHD4	1.73987	13.7288	0.00014538	4.0342e-18	C1	1	NA	NA
AKR1C4	2.69131	15.9468	0.151262	0.0232148	C4	0.18	NA	NA
CHGA	51.203	445119	0.662611	0.138342	C4	0.08	NA	NA
CHGB	1.51736	4774.39	0.209576	0.0196271	C4	0.03	NA	NA
CHI3L1	3.02272	1417.74	0.0246566	5.687e-08	C4	0.58	Epithelial cells	CHI3L1
CHIT1	793.544	793.544	0.0263525	0.0110263	C2	0.09	Epithelial cells	CHIT1
CHKB	7.12112	99.715	0.783546	0.0621278	C4	0.16	NA	NA
CHN1	881.975	881.975	0.323475	0.312944	C1	0.03	Fibroblasts	CHN1
CHRNA4	174.475	174.475	0.323475	0.312944	C1	0.03	NA	NA
CHUK	2.76628	175.95	0.598636	0.197636	C1	0.05	NA	NA
CKB	1.01914	12.2167	0.533201	6.96574e-09	C3	1	Epithelial cells	CKB
CIRBP	1.50161	3.71383	0.0920241	8.46623e-06	C1	1	NA	NA
TBCB	1.12417	4.26018	0.447017	5.68701e-11	C1	1	NA	NA
CKM	1.8761	1801.72	0.8763	0.530909	C1	0.03	NA	NA
CKMT1B	1.49505	44.2453	0.311191	6.93495e-12	C4	0.68	NA	NA
CKMT2	1.09709	12.6789	0.747372	1.03193e-05	C1	0.55	NA	NA
CKS1B	21151.6	21151.6	0.0125759	3.90213e-05	C1	0.15	Epithelial cells	CKS1B
CKS2	3914.97	3914.97	0.323475	0.312944	C1	0.03	T cells	CKS2
AP2M1	1.0582	2.78893	0.230635	2.01756e-10	C1	1	NA	NA
AP1S1	1.0362	10.3189	0.284954	1.37204e-22	C1	0.98	NA	NA
AP2S1	1.3478	2.40611	0.0106077	0.000128714	C1	1	NA	NA
AP3S1	1.44051	15.2811	0.775311	8.04491e-09	C1	0.78	NA	NA
CLC	2.48196	3.58819	0.00107335	0.000453636	C2	0.7	NA	NA
CLCA1	4.52427	214247	0.581783	0.0664884	C4	0.05	NA	NA
CLCN7	4.38877	678.026	0.230136	0.181384	C4	0.08	NA	NA
CLU	1.91138	4.84627	0.213888	0.0996972	C4	1	Epithelial cells	CLU
CLIC1	1.09022	5.03831	0.278733	7.66412e-26	C1	1	NA	NA
CLIC2	1.94138	2.67277	0.0182503	2.03739e-05	C3	0.71	NA	NA
TPP1	1.33085	1.90838	0.176358	0.00264614	C1	1	NA	NA
CLN5	1.87266	5749.71	0.351792	0.000314808	C4	0.24	NA	NA
CLNS1A	1.7963	17.4569	0.00699128	6.66738e-18	C1	1	NA	NA
CLPTM1	1.16522	4.49941	0.759283	3.70638e-14	C4	0.97	NA	NA
CLTA	1.02096	3.65328	0.318958	3.45455e-06	C1	1	NA	NA
CLTB	1.08006	2.9647	0.560086	0.000233287	C4	0.95	NA	NA
CLTC	1.13245	3.63389	0.169696	5.74608e-21	C1	1	NA	NA
CMA1	1.29123	33.1029	0.857795	1.40853e-08	C3	0.48	NA	NA
CNN1	11.3226	15.1993	7.7314e-05	1.38281e-06	C3	0.96	Fibroblasts	CNN1
CNN2	1.37223	3.52744	0.131165	0.00163396	C1	1	NA	NA
CNN3	1.24173	2.31965	0.201484	1.10729e-07	C1	1	Fibroblasts	CNN3
CNP	1.0021	3.26509	0.705315	9.49485e-11	C1	1	NA	NA
CNTFR	1.13919	6.84101	0.2271	0.650944	C1	0.1	NA	NA
CNTN1	4.65479	7.9805	0.000590609	2.18592e-07	C3	0.58	Fibroblasts	CNTN1
COL1A1	1.17739	1.79247	0.890739	0.334842	C3	1	Fibroblasts	COL1A1
COL1A2	1.16737	1.69191	0.589719	0.227458	C3	1	Fibroblasts	COL1A2
COL2A1	1.97683	6.30221	0.128314	0.12647	C1	0.07	NA	NA
COL3A1	1.17075	2.7241	0.312619	5.92813e-07	C4	0.95	Fibroblasts	COL3A1
COL4A1	1.37767	5.37941	0.890819	0.0929153	C3	0.81	Endothelial cells	COL4A1
COL4A2	1.04377	2.41423	0.0524409	0.0751554	C1	0.98	Endothelial cells	COL4A2
COL4A6	159.312	159.312	0.322431	0.424242	C3	0.02	NA	NA
COL5A1	2.01924	4.31789	0.0396636	7.75362e-06	C1	1	Fibroblasts	COL5A1
COL5A2	1.04779	1.7723	0.693901	0.589472	C1	0.88	Fibroblasts	COL5A2
COL6A1	1.04764	2.07919	0.110658	0.00207735	C3	1	Fibroblasts	COL6A1
COL6A2	1.09205	1.75716	0.0638429	0.00124664	C3	1	Fibroblasts	COL6A2
COL6A3	1.43555	2.08342	0.597263	0.115452	C1	1	Fibroblasts	COL6A3
COL7A1	1.35125	22.2589	0.686818	0.540724	C1	0.1	Fibroblasts	COL7A1
COL8A1	1.14296	1.33395	0.359069	0.801192	C1	0.15	Fibroblasts	COL8A1
COL9A2	363.975	363.975	0.323475	0.312944	C1	0.03	NA	NA
COL9A3	154.725	154.725	0.323475	0.312944	C1	0.03	NA	NA
COL11A1	1.12258	16.2406	0.439543	6.21902e-05	C1	0.5	NA	NA
COL12A1	1.21744	1.80115	0.918958	0.00325365	C1	1	Fibroblasts	COL12A1
COL15A1	2.87288	9.82985	0.011532	2.78777e-16	C3	0.98	Endothelial cells	COL15A1
COL16A1	5.47194	6.04705	0.0121515	0.0322713	C3	0.33	Fibroblasts	COL16A1
COMP	1.78197	3.00997	0.240344	0.000588116	C1	0.65	NA	NA
COMT	1.03991	3.07749	0.882782	2.41091e-11	C4	1	NA	NA
COPA	1.10856	5.31052	0.174545	1.42804e-24	C1	1	NA	NA
COPB1	1.21267	6.1828	0.0461643	1.80915e-25	C1	1	NA	NA
COX4I1	1.08015	4.48166	0.281402	3.80933e-06	C1	1	NA	NA
COX5B	1.03427	3.88622	0.415175	1.73587e-10	C1	1	NA	NA
COX6B1	1.19028	3.86007	0.218851	5.95683e-06	C1	1	NA	NA
COX6C	1.18452	6.26784	0.0194786	1.27855e-08	C1	1	NA	NA
COX7A2	1.06104	6.53176	0.391451	0.00012502	C1	0.78	NA	NA
COX7C	1.05438	65385.2	0.767499	0.0179291	C1	0.1	NA	NA
COX11	304.725	304.725	0.323475	0.312944	C1	0.03	NA	NA
COX15	1.7612	10059.7	0.469405	0.000218135	C4	0.21	NA	NA
CP	1.02223	1.08588	0.553626	0.35643	C3	1	Epithelial cells	CP
CPA3	1.26815	9.08749	0.546107	2.42153e-09	C3	0.67	NA	NA
CPB2	1.21241	2.45988	0.323303	0.0927104	C1	0.55	NA	NA
CPD	8.33826	665.083	0.342528	3.74432e-07	C4	0.34	NA	NA
CPE	94.1668	9459.63	0.306937	0.141474	C4	0.05	Fibroblasts	CPE
CLDN4	12762.8	12762.8	0.0831834	0.00813149	C4	0.08	Epithelial cells	CLDN4
CLDN3	1.16782	15.7263	0.617061	1.04907e-16	C4	0.84	Epithelial cells	CLDN3
CLDN7	15.3465	14354.4	0.764133	0.487098	C4	0.03	Epithelial cells	CLDN7
CPM	1.79652	3.77237	0.648931	0.743466	C1	0.25	Myeloids	CPM
CPN1	1.86675	3887.32	0.36332	2.26249e-05	C2	0.35	NA	NA
CPN2	1.6225	8.67981	1.745e-07	4.82037e-20	C2	0.84	NA	NA
CPOX	1.99896	10.3842	0.821339	2.9576e-08	C1	0.7	NA	NA
CPS1	8.24281	2521.65	0.536116	0.0515089	C1	0.1	NA	NA
CPT1A	1.28225	5.45057	0.134958	2.0475e-10	C4	1	NA	NA
CPT2	1.38574	7.35994	0.411654	3.54086e-12	C4	1	NA	NA
CR1	1586.37	1586.37	0.0501959	0.0346389	C2	0.07	NA	NA
CRABP1	2.13255	44.0131	0.0484843	1.27211e-10	C1	0.8	NA	NA
CRABP2	1.0608	26.2708	0.107216	6.8718e-11	C4	0.95	Epithelial cells	CRABP2
CRAT	1.27784	5.07352	0.102788	0.175513	C1	0.45	NA	NA
CREB1	1.14428	7.41883	0.0667462	4.05398e-08	C4	0.66	NA	NA
ATF2	1.59214	632.553	0.779413	0.751487	C4	0.03	NA	NA
CREBBP	2.52569	938.421	0.944129	7.81142e-05	C4	0.21	NA	NA
CRIP1	1.11336	8.042	0.120669	1.4309e-08	C1	1	NA	NA
CRIP2	1.14281	6.46828	0.0786178	1.05217e-07	C1	1	Endothelial cells	CRIP2
CRK	1.83654	4.73769	0.00072617	1.36868e-09	C1	1	NA	NA
CRKL	1.54006	4.32436	0.0116782	1.43409e-18	C1	1	NA	NA
CRMP1	1.37328	2.38298	0.0948467	0.231917	C1	0.9	NA	NA
CRP	1.15932	1.40614	0.825594	0.0890986	C1	0.45	NA	NA
HAPLN1	10123.2	10123.2	0.16173	0.132452	C3	0.04	NA	NA
CRYAB	1.6512	2.02006	0.263603	0.467098	C4	0.97	Fibroblasts	CRYAB
CRYGC	3353.97	3353.97	0.323475	0.312944	C1	0.03	NA	NA
CRYGD	8.86335	15.3894	0.597684	0.925577	C1	0.05	NA	NA
CRYM	21.5249	85.738	0.0336621	0.0191116	C1	0.17	NA	NA
CRYZ	1.63602	3.67727	0.0333997	8.26917e-07	C4	1	NA	NA
CS	1.21258	4.71982	0.159851	9.61007e-11	C1	1	NA	NA
MAPK14	1.63723	4.34866	0.305454	0.0195862	C1	0.92	NA	NA
CSE1L	1.39929	6.68914	0.00471511	2.41379e-24	C1	1	NA	NA
CSF1	28.4811	30573.8	0.148091	0.00745407	C4	0.11	T cells	CSF1
CSK	1.14178	3.21359	0.396549	5.58697e-05	C1	0.98	NA	NA
CSNK1A1	1.50367	31.135	0.786532	4.34918e-13	C4	0.76	NA	NA
CSNK1D	1.0931	248.45	0.624918	0.491141	C1	0.05	NA	NA
CSNK2A1	1.27668	6.32756	0.0814857	1.10712e-11	C1	1	NA	NA
CSNK2A2	1.90383	9.17627	0.0666407	3.22744e-07	C1	0.75	NA	NA
CSNK2B	1.35392	6.20619	0.0106687	1.49748e-10	C1	1	NA	NA
VCAN	1.10059	1.5241	0.466263	0.223836	C4	0.87	Fibroblasts	VCAN
CSPG4	1.1003	9.08734	0.230998	0.00134799	C1	0.45	Fibroblasts	CSPG4
CSRP1	2.84616	5.06468	0.0637349	3.22512e-09	C3	1	NA	NA
CSRP2	1.2617	2.39749	0.695683	0.0984049	C1	0.75	Endothelial cells	CSRP2
SLC25A10	1.36611	18.0165	0.814844	7.0133e-15	C4	0.74	NA	NA
CST1	51829.4	51829.4	0.323806	0.283498	C4	0.03	NA	NA
CST3	5.8086	21.3723	0.583168	0.491825	C4	0.37	Myeloids	CST3
CSTA	5.09337	35682.7	0.561421	0.183299	C1	0.05	Myeloids	CSTA
CSTB	1.36915	3.32929	0.326337	1.70966e-16	C4	1	NA	NA
CSTF1	1.60196	16.8964	0.0981437	1.4148e-28	C1	0.9	NA	NA
CSTF2	1.82564	13.7084	0.0146301	1.02682e-18	C1	1	NA	NA
CSTF3	1.70863	16.2377	0.00141124	1.62282e-15	C1	0.98	NA	NA
CTBS	1.82081	6.07386	0.531391	3.35611e-06	C1	0.52	NA	NA
CTBP1	1.56549	5.74675	0.126599	3.7507e-10	C1	1	NA	NA
CTBP2	1.30858	6.24055	0.0372055	1.2998e-14	C1	1	NA	NA
CTF1	300.333	300.333	0.160125	0.12999	C3	0.04	NA	NA
CTGF	1.37929	6.00151	0.531664	0.246052	C1	0.12	NA	NA
CTH	22.6661	20080.9	0.633016	0.231082	C3	0.06	NA	NA
CTNNA1	1.243	5.91741	0.240064	3.46058e-22	C1	1	NA	NA
CTNNA2	1.52591	8.75058	5.65752e-05	1.67378e-08	C3	0.85	NA	NA
CTNNB1	1.12227	5.94275	0.367448	7.96225e-24	C1	1	NA	NA
CTNND1	1.15316	4.6792	0.223525	8.02884e-18	C1	1	NA	NA
CTPS1	1.83301	12.6961	0.0182978	1.49173e-11	C1	1	NA	NA
CTSB	1.01579	4.14915	0.798041	2.85645e-15	C1	1	Myeloids	CTSB
CTSD	1.04813	3.15424	0.547487	3.30737e-14	C1	1	Myeloids	CTSD
CTSE	48.1958	692188	0.56136	0.242055	C4	0.08	NA	NA
CTSG	3.11203	4.5247	1.41783e-06	1.63286e-11	C2	0.98	NA	NA
CTSH	1.00432	5.01243	0.0201568	0.00747768	C4	0.84	Myeloids	CTSH
CTSK	5.17536	9067.33	0.0421644	0.0019035	C1	0.17	Fibroblasts	CTSK
CTSL	1.05222	3.0718	0.734322	0.000209595	C4	0.92	Myeloids	CTSL
CTSS	1.00217	4.31729	0.758796	3.18913e-05	C1	0.68	Myeloids	CTSS
CTSZ	1.48939	2.82183	0.183022	0.010856	C1	0.95	Myeloids	CTSZ
CUX1	1.32929	7.16868	0.0986549	9.74582e-13	C1	0.75	NA	NA
CXADR	1.65532	75.1233	0.00623063	5.44404e-17	C1	0.78	Epithelial cells	CXADR
CYB5A	2.06357	2.77071	0.00153086	0.0142059	C4	1	NA	NA
CYB561	570.974	570.974	0.323806	0.283498	C4	0.03	NA	NA
CYBA	1.56005	44.977	0.0273467	0.00115885	C4	0.32	NA	NA
CYBB	1.04349	8.98713	0.0695281	2.88553e-10	C1	0.68	Myeloids	CYBB
CYC1	1.26343	9.75836	0.0420125	2.47272e-08	C4	1	NA	NA
CYLD	42.225	42.225	0.323475	0.312944	C1	0.03	NA	NA
CYP1B1	2.87557	7.69537	0.836468	0.799229	C1	0.28	NA	NA
CYP2J2	253.605	253.605	0.323806	0.283498	C4	0.03	NA	NA
CYP4B1	14.9097	5303.15	0.345105	0.0162947	C1	0.1	Epithelial cells	CYP4B1
CYP11A1	7.8967	41.7953	0.838316	0.540557	C3	0.08	NA	NA
CYP17A1	35.4304	29507	0.371591	0.376253	C3	0.06	NA	NA
CYP19A1	25.1219	24300.4	0.77587	0.657704	C3	0.02	NA	NA
CYP27A1	1.83779	5.42508	0.514527	0.735738	C4	0.18	Myeloids	CYP27A1
CYP51A1	4.99193	369.007	0.000837779	2.51542e-07	C4	0.37	NA	NA
DAB2	1.0365	2.13666	0.000628802	0.00150961	C2	0.86	Myeloids	DAB2
DAD1	1.1252	4.42085	0.17421	1.34778e-05	C4	1	NA	NA
CD55	5.85596	19.9027	0.244219	0.00292743	C4	0.45	NA	NA
DAG1	2.00939	9.49494	0.00361591	4.60202e-09	C3	0.98	NA	NA
DGKA	1.19204	9281.65	0.250318	0.00871934	C2	0.23	NA	NA
DGKB	70.5625	70.5625	0.322431	0.424242	C3	0.02	NA	NA
DAPK1	459.104	459.104	0.322431	0.424242	C3	0.02	NA	NA
DAPK3	3.56905	56.9809	0.641715	0.171296	C1	0.1	NA	NA
DARS	1.00714	4.14551	0.837259	4.79574e-15	C1	1	NA	NA
DAXX	4.49688	1717.92	0.314228	0.049613	C1	0.07	NA	NA
DBH	4986.17	4986.17	0.170359	0.145953	C3	0.04	NA	NA
DBI	1.01295	2.56691	0.303943	0.000101229	C1	1	NA	NA
DBN1	1.45586	6.16857	0.00704693	3.94083e-18	C1	1	NA	NA
DBT	1.35273	6.61058	0.508679	1.13465e-08	C4	0.95	NA	NA
ECI1	1.14607	5.93907	0.685308	1.65403e-10	C1	1	NA	NA
DCK	1.05857	37.1858	0.112044	3.22655e-19	C4	0.58	NA	NA
DCN	2.60606	4.13585	0.000216646	5.48684e-05	C3	1	Fibroblasts	DCN
DCTD	8.2794	22.0719	0.0215154	0.0085737	C1	0.28	NA	NA
ACE	1.0553	1.98505	0.126374	0.173873	C4	0.16	Endothelial cells	ACE
DCTN1	1.13522	3.29722	0.125849	1.52247e-15	C1	1	NA	NA
DDB1	1.132	4.32104	0.170257	5.45553e-16	C1	1	NA	NA
DDB2	1.54536	242.975	0.883113	0.531944	C1	0.03	NA	NA
AKR1C1	2.60954	6.22352	0.907278	3.30513e-05	C4	0.47	NA	NA
AKR1C2	2.05156	5.80076	0.31088	0.00682293	C4	0.29	NA	NA
DDOST	1.0453	3.7721	0.496846	3.90761e-21	C1	1	NA	NA
DDT	1.52871	7.29276	0.767897	0.00750195	C1	0.78	NA	NA
DDX1	1.11953	4.54834	0.271267	9.81044e-18	C1	1	NA	NA
DDX3X	1.35407	5.08702	0.00160057	4.7564e-28	C1	1	NA	NA
DDX5	1.33468	5.51489	0.0308289	3.38174e-12	C1	1	NA	NA
DDX6	1.43883	5.9778	0.00984419	7.38799e-10	C1	1	NA	NA
DMXL1	11.225	11.225	0.323475	0.312944	C1	0.03	NA	NA
DHX8	1.45158	12.6476	0.00012375	9.62781e-15	C1	0.82	NA	NA
DHX9	1.61835	5.60632	1.35728e-05	5.75408e-26	C1	1	NA	NA
DDX10	1.05608	5412.68	0.421447	3.74955e-08	C1	0.32	NA	NA
DHX15	1.31051	7.37524	0.0309935	1.33901e-12	C1	1	NA	NA
DECR1	1.02761	3.24487	0.989395	1.1108e-11	C1	1	NA	NA
DEFA1	8.58551	63.1864	0.0407924	0.0782481	C2	0.14	NA	NA
DEFA3	8.58551	63.1864	0.0407924	0.0782481	C2	0.14	NA	NA
DEFA5	1.00895	6102.39	0.91196	0.682022	C2	0.02	NA	NA
DES	11.1646	12.2185	1.96509e-08	5.4565e-15	C3	1	NA	NA
CFD	1.44271	2.85703	0.000261751	0.000863184	C3	0.38	Myeloids	CFD
DFFA	1.69607	6.71187	0.0333436	1.66798e-12	C1	1	NA	NA
DFFB	1.05568	554.675	0.728463	0.0667424	C1	0.07	NA	NA
TIMM8A	1.15055	6.07423	0.984178	9.47176e-07	C4	0.87	NA	NA
DFNA5	1.10513	34.1411	0.135226	0.00767738	C3	0.25	NA	NA
COCH	1627.47	1627.47	0.323475	0.312944	C1	0.03	NA	NA
DGUOK	9.95374	20113.5	0.348887	0.106468	C4	0.11	NA	NA
DHCR7	1.44696	30.3143	0.766539	3.03678e-15	C1	0.68	NA	NA
DHCR24	1.11306	15.1134	0.355268	3.36142e-11	C4	0.66	Epithelial cells	DHCR24
DHFR	46.5053	18292.5	0.00162438	5.3311e-09	C1	0.28	NA	NA
DHODH	1.66705	6630.5	0.461744	0.000131218	C1	0.25	NA	NA
DHPS	5.40135	22569	0.00339024	7.3243e-13	C1	0.52	NA	NA
CYB5R3	1.33331	2.06124	0.0439121	4.45476e-08	C1	1	NA	NA
NQO1	2.78908	50.0213	0.468202	0.000471737	C4	0.47	Epithelial cells	NQO1
DIAPH1	1.37612	22.7964	0.375227	4.99324e-25	C1	1	NA	NA
DIAPH2	1.83834	7.39097	0.208514	0.0269887	C1	0.48	NA	NA
2024-09-01	9.35518	11754.3	0.0423467	0.00361705	C2	0.19	NA	NA
DKC1	1.00007	10.4199	0.539345	1.71387e-14	C1	1	NA	NA
DLAT	1.22461	7.1004	0.153906	4.92008e-12	C4	1	NA	NA
DLD	1.11059	4.5919	0.602472	2.96445e-22	C1	1	NA	NA
DLG1	1.25309	9.98602	0.986126	5.67742e-18	C1	0.95	NA	NA
DLG2	8.62307	1864.62	0.0980468	0.00627039	C1	0.12	NA	NA
DLG3	1.05461	23.2155	0.385012	0.000600574	C1	0.22	NA	NA
DLG4	726.725	726.725	0.323475	0.312944	C1	0.03	NA	NA
DLST	1.47256	5.02057	0.933787	1.17493e-09	C4	1	NA	NA
DMBT1	2.44673	39272.1	0.489337	0.00766426	C3	0.1	NA	NA
DMD	13.4348	71.4636	1.82644e-11	1.83028e-25	C3	0.92	NA	NA
SARDH	2.16255	1334.08	0.826911	0.0730679	C4	0.08	NA	NA
DNM1	1.49338	9.5007	0.452286	1.98072e-11	C1	0.92	NA	NA
DMPK	1004.02	1004.02	0.0248961	0.00227189	C3	0.1	NA	NA
DNAH5	755.292	755.292	0.0470947	0.00999023	C3	0.08	NA	NA
DNAH6	41.7917	41.7917	0.180413	0.162205	C3	0.04	NA	NA
DNAH8	9.9375	9.9375	0.322431	0.424242	C3	0.02	NA	NA
DNAH9	35.5508	59.875	0.0926333	0.0245253	C3	0.08	NA	NA
DNASE1L1	6.86095	5350.58	0.227989	0.0349112	C4	0.16	NA	NA
DNASE2	1.05875	98.8771	0.538332	6.59375e-08	C1	0.48	NA	NA
DYNC1H1	1.1758	3.24337	0.117873	3.96038e-19	C1	1	NA	NA
DYNC1I1	7.66137	353.7	0.696752	0.207376	C1	0.05	NA	NA
DYNC1I2	1.09376	3.29419	0.59716	1.135e-16	C1	1	NA	NA
DYNC1LI2	1.16382	3.46441	0.17343	2.53979e-11	C1	1	NA	NA
DNM2	1.0695	4.11671	0.540774	1.00163e-19	C1	1	NA	NA
DNMT1	4.40613	207.244	0.00277032	1.77567e-23	C1	0.85	NA	NA
DNMT3A	1428.23	5238.29	1.212e-06	4.45183e-17	C1	0.5	NA	NA
DOCK1	1.36687	5.37981	0.032362	0.00404266	C3	0.48	NA	NA
DOCK2	1.02361	29.2067	0.000482516	9.70254e-08	C2	0.65	NA	NA
DOK1	70.2252	1454.4	0.12634	0.00692954	C1	0.1	NA	NA
DPAGT1	2.0553	1074.87	0.315309	0.172111	C4	0.08	NA	NA
DPEP1	5.50652	2450.5	0.153991	0.0527163	C3	0.08	NA	NA
DPH2	3.41265	3004.47	0.0212937	2.8657e-07	C1	0.28	NA	NA
DPP4	1.84055	2.20444	0.00117478	6.71569e-06	C3	0.81	NA	NA
DPP6	222.289	222.289	0.323806	0.283498	C4	0.03	NA	NA
DPT	1.69059	2.39134	3.47891e-05	6.83365e-10	C3	0.98	NA	NA
DPYD	1.15867	1.70631	0.510337	0.873434	C1	0.78	NA	NA
DPYS	2.26057	6.40544	0.0236692	0.0113444	C2	0.16	NA	NA
DPYSL2	1.0142	1.65333	0.83685	1.1724e-06	C1	1	NA	NA
DPYSL3	1.11328	2.41503	0.765112	2.02882e-07	C1	1	Epithelial cells	DPYSL3
DR1	2.02568	10.2376	0.170985	8.50917e-08	C1	0.68	NA	NA
SLC26A3	3128.34	3128.34	0.323806	0.283498	C4	0.03	NA	NA
DRG2	1.36859	4.19105	0.061083	4.21816e-10	C1	0.78	NA	NA
ATN1	19.725	19.725	0.323475	0.312944	C1	0.03	NA	NA
DSC1	4.18947	691.158	0.905895	0.848437	C2	0.02	NA	NA
DSC2	1.12782	33.9559	0.0338187	2.5688e-28	C4	1	NA	NA
DSC3	16.5611	8518.92	0.310741	0.0523098	C1	0.07	NA	NA
DSG1	2.0406	1557.44	0.944425	0.776248	C3	0.02	NA	NA
DSG2	1.31391	8.64561	0.0555045	5.28736e-13	C4	1	NA	NA
TSC22D3	2.59133	4.04471	0.781514	0.938418	C1	0.03	T cells	TSC22D3
DSP	1.11145	15.6885	0.55293	6.79358e-21	C4	1	Epithelial cells	DSP
EPYC	100.725	100.725	0.323475	0.312944	C1	0.03	NA	NA
SLC26A2	13.6891	1053.34	0.677028	0.760614	C4	0.03	Epithelial cells	SLC26A2
DTNA	2.53498	74.8534	0.000930459	5.37161e-10	C3	0.71	NA	NA
DTNB	12.7084	9398.21	0.0627851	1.8709e-05	C3	0.29	NA	NA
DTYMK	1.05515	15.3418	0.00929287	7.1281e-12	C1	0.92	NA	NA
ECM2	18.0375	30.7664	0.00299834	2.18016e-05	C3	0.31	NA	NA
DUSP3	2.54476	4.02684	0.00550736	0.00144189	C1	0.95	NA	NA
DUT	2.14904	17.0015	0.0180231	7.20115e-15	C1	1	NA	NA
DVL2	15.0275	116.116	0.0162383	0.00198043	C1	0.2	NA	NA
DVL3	488.4	488.4	0.0449258	0.00198486	C1	0.1	NA	NA
DYRK1A	1.26861	484.975	0.987911	0.441936	C1	0.03	NA	NA
TOR1A	4.23932	9.49311	0.0268035	8.29223e-05	C1	0.42	NA	NA
E2F4	5.21838	598.7	0.443572	0.203739	C1	0.05	NA	NA
ECE1	1.28984	7.28179	0.0913951	0.0122271	C1	0.45	NA	NA
TYMP	1.24243	7.7391	0.428814	1.37645e-19	C4	1	T cells	TYMP
ECH1	1.35104	3.88508	0.174053	9.14212e-18	C1	1	NA	NA
ECHS1	1.43399	7.21588	0.488943	3.09073e-17	C4	1	NA	NA
ECM1	1.38118	2.0583	0.081343	0.00881524	C2	0.81	Fibroblasts	ECM1
ECT2	2934.2	2934.2	0.160566	0.0654468	C1	0.05	Epithelial cells	ECT2
LPAR1	60.9792	60.9792	0.322431	0.424242	C3	0.02	NA	NA
PHC2	3.74295	11187.7	0.0737852	3.23916e-08	C1	0.32	NA	NA
EEF1A1	1.39512	8.58845	0.0139085	8.01979e-32	C1	1	NA	NA
EEF1A2	1.28175	7.22324	0.043845	2.70388e-29	C1	1	NA	NA
EEF1B2	1.33744	5.98682	0.0124814	9.88078e-28	C1	1	NA	NA
EEF1D	1.23212	5.78127	0.0364321	5.49845e-27	C1	1	NA	NA
EEF1G	1.33236	6.70253	0.00270536	2.23243e-25	C1	1	NA	NA
EEF2	1.48442	5.26689	0.00195591	1.08229e-22	C1	1	NA	NA
EIF2D	1.95996	16.7749	0.325388	8.12746e-06	C1	0.5	NA	NA
EFNB1	1.71514	13.174	0.74742	0.0180841	C1	0.22	NA	NA
EFNB2	1.50065	155.475	0.998378	0.442266	C1	0.03	Endothelial cells	EFNB2
CELSR2	1.72637	2294.87	0.467727	3.89416e-11	C4	0.34	NA	NA
MEGF6	2.77075	6.65609	0.328214	0.612233	C1	0.1	NA	NA
EGFR	1.17961	6.13091	0.832702	0.000392766	C4	0.55	NA	NA
EHHADH	2.56641	73.0756	0.0745577	3.20899e-08	C4	0.55	NA	NA
EIF1AX	1.17152	5.27596	0.282688	4.73044e-11	C1	0.9	NA	NA
EIF2S1	1.10654	5.80668	0.198951	6.40797e-10	C1	1	NA	NA
EIF2B1	1.77135	4.69428	0.111015	0.00615299	C1	0.9	NA	NA
EIF2S3	1.13287	6.72949	0.152428	3.12935e-27	C1	1	NA	NA
EPHA2	1.66277	5225.32	0.0502946	0.00931183	C1	0.17	Endothelial cells	EPHA2
EIF4A1	1.42288	5.25902	0.00120987	3.38606e-25	C1	1	NA	NA
EIF4A2	1.3803	4.49852	0.00341997	8.21947e-25	C1	1	NA	NA
EIF4B	1.48938	5.96913	0.00114169	6.94469e-15	C1	1	NA	NA
EIF4E	1.44693	6.94938	0.590772	2.0377e-10	C1	0.92	NA	NA
EIF4EBP1	2.04791	481171	0.0116405	3.51506e-08	C1	0.45	Epithelial cells	EIF4EBP1
EIF4EBP2	2.1076	12.6538	0.518092	1.09783e-06	C1	0.48	NA	NA
EIF4G1	1.29673	9.06384	0.0406508	1.8206e-25	C1	1	NA	NA
EIF4G2	2.44858	9.59176	2.37793e-05	5.02449e-12	C1	1	NA	NA
EIF5	1.30261	4.08209	0.0234234	7.19367e-09	C1	1	NA	NA
EIF5A	1.39906	4.80136	0.012745	9.13834e-26	C1	1	NA	NA
ELANE	3.4781	6.09748	4.14604e-05	1.12575e-08	C2	0.61	NA	NA
SERPINB1	1.29978	3.11937	0.164467	6.42465e-12	C4	1	NA	NA
ELAVL1	1.44981	4.40357	0.000170147	9.84507e-12	C1	1	NA	NA
ELF1	2.3144	3416.43	0.72518	0.0177928	C1	0.07	NA	NA
ELF3	1.8875	1184.95	0.991826	0.142409	C1	0.05	Epithelial cells	ELF3
ELN	3.56252	8575.1	0.340917	0.0797078	C1	0.15	Fibroblasts	ELN
EML1	2.97056	5547.38	0.00199525	2.45065e-07	C3	0.29	NA	NA
EMD	1.11957	4.43058	0.636499	2.06552e-15	C4	1	NA	NA
MARK2	1.60962	1065.29	0.289062	1.18472e-15	C4	0.68	NA	NA
EMP3	2.21373	3631.79	0.616058	0.173179	C3	0.04	T cells	EMP3
CTTN	1.03971	3.97208	0.962829	1.15029e-15	C4	1	NA	NA
ENDOG	1.19869	890.725	0.98379	0.441817	C1	0.03	NA	NA
ENG	2.93211	4.80367	0.000234151	6.45403e-07	C3	0.85	Myeloids	ENG
ENO1	1.26282	8.04175	0.138347	2.21758e-28	C1	1	NA	NA
ENO2	1.62155	7.32689	0.00513264	2.84974e-25	C1	1	NA	NA
ENO3	1.48325	8.19421	0.0317887	2.37368e-25	C1	1	NA	NA
ENPEP	1.13364	4.8886	0.67775	0.802442	C3	0.12	Fibroblasts	ENPEP
ENSA	1.0707	5.15007	0.165709	2.59308e-10	C1	1	NA	NA
SLC29A1	1817.03	1817.03	0.323806	0.283498	C4	0.03	NA	NA
EP300	7.28364	585.95	0.00119757	1.85275e-08	C1	0.3	NA	NA
EPB41	1.03892	3.0034	0.491059	0.136992	C1	0.92	NA	NA
EPB41L1	1.599	10.2235	0.00505337	5.06715e-09	C4	0.97	NA	NA
EPB41L2	1.3092	3.19973	0.800094	2.80247e-07	C3	1	NA	NA
EPB42	1.57589	5.46493	0.111581	3.09428e-12	C2	0.93	NA	NA
DMTN	1.43177	14.4817	0.60524	2.23821e-13	C2	0.68	NA	NA
STOM	1.05671	1.24741	0.607321	0.876358	C2	1	NA	NA
EPHA1	3.42004	2147.53	0.880587	0.0779065	C4	0.05	NA	NA
EPHA4	160.7	160.7	0.166512	0.0715838	C1	0.05	NA	NA
EPHB1	58.725	58.725	0.323475	0.312944	C1	0.03	NA	NA
EPHB2	1.29112	7.77008	0.493011	0.0818892	C1	0.25	NA	NA
EPHB3	10.0362	166.807	0.00452585	9.42205e-11	C1	0.48	NA	NA
EPHB4	2.88167	1053.25	0.0384343	0.000543457	C1	0.25	NA	NA
EPHX1	1.64067	3.40911	0.00729333	1.38097e-05	C4	1	NA	NA
EPHX2	1.42349	6.43354	0.944853	3.31191e-08	C4	0.71	NA	NA
STX2	319.292	319.292	0.160337	0.130313	C3	0.04	NA	NA
EPRS	1.25269	8.68773	0.307507	4.53901e-21	C1	1	NA	NA
EPS8	1.74652	8.17899	0.760704	0.0525306	C4	0.66	Fibroblasts	EPS8
EPS15	1.05463	3.49893	0.896647	1.77547e-06	C1	0.98	NA	NA
NR2F6	58.2005	10767.1	4.28965e-05	5.84627e-13	C1	0.4	NA	NA
ERBB2	6.07871	89.4488	0.269629	0.00546496	C4	0.13	NA	NA
ERCC1	2089.47	2089.47	0.323475	0.312944	C1	0.03	NA	NA
ERCC2	1.86274	728.575	0.564796	0.00170712	C1	0.17	NA	NA
ERCC3	2911.88	2911.88	0.0236787	0.000285994	C1	0.12	NA	NA
ERCC4	4.9328	640.875	0.105381	0.00638593	C1	0.12	NA	NA
ERCC5	40.975	40.975	0.323475	0.312944	C1	0.03	NA	NA
ERF	3.27233	1695.33	0.036332	8.33143e-05	C1	0.17	NA	NA
ERH	1.4248	4.83025	0.0123917	2.73257e-09	C1	1	NA	NA
FBL	1.0166	4.44715	0.678206	2.9606e-10	C4	1	NA	NA
ESD	1.08007	2.32219	0.0570775	2.95484e-11	C1	1	NA	NA
ESRRA	18.225	18.225	0.323475	0.312944	C1	0.03	NA	NA
ETF1	1.24789	9.60601	0.106367	3.37388e-14	C1	1	NA	NA
ETFA	1.10313	3.9495	0.333431	4.90487e-21	C4	1	NA	NA
ETFB	1.22651	5.3866	0.0706568	6.53465e-10	C4	1	NA	NA
ETFDH	2.60654	4.44879	0.000883692	0.000573413	C4	0.74	NA	NA
ETV6	2.30082	938.289	0.384716	0.23345	C4	0.08	NA	NA
MECOM	5292.85	5292.85	0.014088	5.60576e-05	C1	0.15	Epithelial cells	MECOM
EVI2B	1.14609	47.4093	0.181827	0.0084108	C2	0.26	NA	NA
EVPL	6.59649	37.4102	0.00454757	4.81372e-17	C4	0.89	NA	NA
EWSR1	1.2395	4.86928	0.0651588	4.22865e-10	C1	1	NA	NA
EXT2	153.975	153.975	0.323475	0.312944	C1	0.03	NA	NA
EYA1	522.725	522.725	0.323475	0.312944	C1	0.03	NA	NA
EYA2	42.8158	42.8158	0.323806	0.283498	C4	0.03	Epithelial cells	EYA2
EYA3	26.1764	801.825	0.0154687	4.51169e-05	C1	0.17	NA	NA
F2	1.45393	1.71705	0.879695	0.155613	C2	1	NA	NA
F3	128.017	845.447	0.60063	0.431893	C4	0.03	NA	NA
F5	36.5304	4467.28	0.00314175	1.19908e-05	C2	0.21	NA	NA
F7	368.877	368.877	0.321612	0.533232	C2	0.02	NA	NA
F9	1.5194	3.65539	0.0240838	0.000230321	C2	0.47	NA	NA
F10	3.28987	8.74136	0.000317705	1.42616e-05	C2	0.6	NA	NA
F11	1.28481	302.583	0.516991	0.111886	C3	0.08	NA	NA
F12	1.25323	4.71043	0.00307566	5.98218e-06	C3	0.62	NA	NA
F13A1	1.94017	2.24541	0.0165008	0.000354381	C2	1	Myeloids	F13A1
F13B	43.9834	1674.84	0.00510648	0.00013509	C2	0.19	NA	NA
FAAH	1.95143	5757.16	0.0672705	0.000469875	C4	0.16	NA	NA
FABP4	2.01324	7.25305	0.00950924	0.000964669	C2	0.93	NA	NA
FABP1	58.1044	183303	0.456954	0.316174	C4	0.05	NA	NA
FABP3	1.07706	6.10134	0.0240451	0.0141715	C3	0.94	NA	NA
FABP5	1.27728	4.66708	0.0729871	4.09285e-11	C1	1	Myeloids	FABP5
FABP6	13.7484	54.9768	0.0207296	0.000131621	C4	0.26	NA	NA
FABP7	13895.4	13895.4	0.321612	0.533232	C2	0.02	NA	NA
FANCD2	7.22232	295.925	0.303778	0.0485301	C1	0.07	NA	NA
ACSL1	1.6734	4.05475	0.893058	3.92272e-14	C2	0.95	NA	NA
ACSL3	1.08944	2.88864	0.574154	1.82212e-07	C1	0.98	NA	NA
ACSL4	1.1144	3.36153	0.809165	3.80091e-10	C4	0.95	NA	NA
FAH	1.23808	2.44437	0.0626142	0.0891767	C4	1	NA	NA
PTK2B	5.87926	230.614	0.71137	0.414671	C2	0.04	NA	NA
BPTF	2.26977	44.2263	0.0718363	6.60999e-06	C1	0.4	NA	NA
FAP	1.49466	10.5785	0.141374	8.75748e-08	C1	0.75	Fibroblasts	FAP
FBLN1	1.07758	1.41872	0.515145	0.0349379	C1	1	Fibroblasts	FBLN1
FARSA	1.01244	6.40936	0.758603	2.41248e-17	C4	1	NA	NA
FASN	1.68017	5.85749	0.00853447	6.07455e-20	C1	1	NA	NA
FAU	1.01953	66597.9	0.707725	0.317251	C1	0.07	NA	NA
FBLN2	1.29192	1.97973	0.797002	0.0756634	C1	0.92	Fibroblasts	FBLN2
FBN1	1.25435	2.26775	0.105368	0.00381843	C3	1	Fibroblasts	FBN1
FBN2	12.5597	25.4947	0.149309	0.0577621	C1	0.75	NA	NA
EFEMP1	1.24296	2.94221	0.263004	0.0133469	C3	1	Epithelial cells	EFEMP1
FBP1	1.0275	4.74213	0.0526278	0.000147074	C4	0.97	Myeloids	FBP1
FCAR	2487.23	2487.23	0.0248336	0.00989221	C2	0.09	NA	NA
FCER1G	1.79532	25.6236	0.587161	0.582284	C4	0.08	Myeloids	FCER1G
FCGR1A	1.97789	27.446	0.22572	0.0850014	C1	0.17	Myeloids	FCGR1A
FCGR1B	14985.2	14985.2	0.323806	0.283498	C4	0.03	NA	NA
FCGR2A	2.112	3.8622	0.0605929	1.18354e-08	C2	0.7	Myeloids	FCGR2A
FCGR2B	1.36017	137.435	0.380651	2.04804e-05	C4	0.39	Myeloids	FCGR2B
FCGR3A	1.40662	2103.56	0.328178	0.107438	C2	0.07	Myeloids	FCGR3A
FCGR3B	15.3677	1705.18	0.88793	0.397191	C2	0.04	NA	NA
FCGRT	1.06223	1.64927	0.810968	0.952582	C1	0.85	Myeloids	FCGRT
FCN1	7510.96	7510.96	0.162655	0.224725	C2	0.04	Myeloids	FCN1
FCN2	437.825	437.825	0.321612	0.533232	C2	0.02	NA	NA
FDFT1	1.46743	9.82691	0.453274	2.8358e-05	C4	0.39	NA	NA
FDPS	1.07975	5.54127	0.374421	2.21049e-08	C1	1	NA	NA
FDX1	1.3375	2.77311	0.154305	0.305027	C4	0.37	NA	NA
FDXR	1.27004	7.10177	0.786214	3.43179e-06	C4	0.84	NA	NA
FECH	2.40484	6.5104	0.111966	0.0405546	C4	0.47	NA	NA
FEN1	1.72773	29.9157	0.242059	6.48083e-22	C1	0.98	NA	NA
GPC4	4.75111	10.1579	0.0130185	4.46526e-05	C1	0.75	NA	NA
FES	4.88701	2643.18	0.468231	0.0164254	C4	0.18	NA	NA
FGA	2.77158	8.00291	0.0488897	3.00094e-07	C2	1	NA	NA
FGB	2.64945	7.83954	0.0303898	2.65864e-07	C2	1	NA	NA
FGFR1	8.58638	1925.67	0.632224	0.0682601	C1	0.07	NA	NA
FGFR3	738.7	738.7	0.159963	0.0648399	C1	0.05	NA	NA
FGFR2	447.975	447.975	0.323475	0.312944	C1	0.03	NA	NA
FGG	2.96285	8.4274	0.028156	1.52504e-07	C2	1	NA	NA
FGL1	1006.21	1006.21	0.08455	0.0828423	C2	0.05	NA	NA
FGR	1.86908	5499.02	0.468931	0.000771437	C2	0.23	Myeloids	FGR
FH	1.01504	5.23656	0.939365	6.30363e-27	C4	1	NA	NA
FHIT	2.63218	28706.2	0.0746943	1.15716e-05	C4	0.29	NA	NA
FHL1	3.93482	5.91822	0.00710881	9.88139e-07	C3	0.94	Fibroblasts	FHL1
FHL2	1.0692	2.50281	0.338479	4.20521e-06	C4	0.95	Fibroblasts	FHL2
FHL3	1.20971	5.92208	0.00219571	4.23405e-06	C1	0.95	NA	NA
FKBP1A	1.00242	3.1649	0.715989	8.69793e-20	C4	1	NA	NA
FKBP2	1.18661	2.55843	0.751207	0.232789	C4	0.95	NA	NA
FKBP3	1.30154	4.21448	0.00819411	9.11691e-15	C1	1	NA	NA
FKBP4	1.77587	8.93007	0.00171043	1.36668e-21	C1	1	NA	NA
FKBP5	1.06245	3.11382	0.893322	8.09726e-06	C1	0.98	NA	NA
FOXO1	978.833	978.833	0.0458393	0.00939726	C3	0.08	NA	NA
FOXO3	3.31627	17636.2	0.167839	0.0202083	C1	0.1	NA	NA
FLG	22.3432	246.084	0.798857	0.810188	C1	0.03	NA	NA
FLII	1.46884	10.0531	0.13274	9.76008e-12	C4	1	NA	NA
FLNA	1.41979	2.73097	0.416119	5.53625e-07	C3	1	NA	NA
FLNB	1.01779	2.95894	0.895057	3.67181e-16	C4	1	Endothelial cells	FLNB
FLNC	1.20128	2.03056	0.837778	0.00458891	C3	1	NA	NA
FLOT2	1.04794	3.12269	0.409262	6.79026e-10	C1	1	NA	NA
FLT1	1.25988	248.479	0.923276	0.709982	C3	0.02	Endothelial cells	FLT1
FMO1	1.72245	1035.71	0.569729	0.116886	C3	0.08	NA	NA
FMO3	6606.06	6606.06	0.00723202	0.000107967	C3	0.15	NA	NA
FMO5	1671.76	1671.76	0.323806	0.283498	C4	0.03	NA	NA
FMOD	1.87213	3.15821	0.0707386	0.0477871	C3	0.96	Fibroblasts	FMOD
FMR1	1.04508	9.57033	0.283591	8.54689e-18	C1	1	NA	NA
FN1	1.68449	9.21379	0.07347	1.102e-13	C1	1	Myeloids	FN1
FNTA	1.34576	5.05577	0.423937	1.30487e-09	C1	1	NA	NA
FNTB	5.09069	107.597	0.00580711	1.04557e-06	C1	0.32	NA	NA
FOLH1	768.975	768.975	0.323475	0.312944	C1	0.03	Endothelial cells	FOLH1
FOLR1	4.38436	244.67	0.0450776	1.34982e-15	C4	0.87	Epithelial cells	FOLR1
FOLR2	3.62197	4.47304	0.00340234	1.66968e-05	C2	0.65	Myeloids	FOLR2
FOLR3	40.9092	5136.67	0.0375882	0.0169746	C2	0.12	Epithelial cells	FOLR3
FOS	1.50722	247.026	0.860152	0.508723	C4	0.03	T cells	FOS
FOSL2	2401.18	2401.18	0.0836546	0.0117729	C1	0.07	NA	NA
FPR1	1044.67	1044.67	0.321612	0.533232	C2	0.02	Myeloids	FPR1
FXN	2.19403	10.3986	0.0224232	0.000572682	C4	0.37	NA	NA
FRK	1.45814	1902.67	0.9599	0.111336	C1	0.07	NA	NA
MTOR	1.41022	3.54443	0.91533	3.8899e-08	C1	0.88	NA	NA
FRG1	4.31499	435.7	0.54384	0.177703	C1	0.05	NA	NA
FRZB	3.2694	10683	0.572074	0.421945	C1	0.05	Fibroblasts	FRZB
FTH1	1.82888	2.14806	0.72031	0.86788	C2	1	NA	NA
FTL	4.47149	7.3684	0.0744455	0.191197	C2	0.98	Myeloids	FTL
FUCA1	1.09492	2.68459	0.57946	0.720894	C3	0.42	NA	NA
FUCA2	1.08042	7185.43	0.466301	0.0703308	C1	0.07	NA	NA
FUS	1.6488	6.64861	0.000438869	1.42129e-27	C1	1	NA	NA
FUT3	13.3158	1365.68	0.349089	0.174719	C4	0.05	NA	NA
FUT5	7.82631	843.868	0.702403	0.539566	C4	0.03	NA	NA
FUT6	3.15083	843.868	0.746876	0.557956	C4	0.03	NA	NA
FUT8	1.11358	20001.4	0.370213	6.84867e-18	C1	0.6	NA	NA
KDSR	1.45274	4.19351	0.313769	0.0216688	C1	0.62	NA	NA
FYB	1.02162	2113.88	0.759759	0.0376007	C1	0.12	NA	NA
FYN	1.18672	8.1169	0.257745	0.000909574	C4	0.39	NA	NA
G6PD	1.03291	3.0974	0.583508	7.73293e-08	C4	1	NA	NA
SLC37A4	2.55591	11537.6	0.394915	0.000321177	C4	0.21	NA	NA
XRCC6	1.29579	4.31546	0.0205605	1.49441e-23	C1	1	NA	NA
GAA	1.18806	3.7354	0.433476	3.33335e-08	C1	1	NA	NA
GABPA	1.20762	6.13435	0.266313	2.10887e-12	C1	0.8	NA	NA
GAK	1.01305	40.4062	0.999739	7.22551e-15	C1	0.85	NA	NA
GALC	2.34906	179.333	0.601422	0.116319	C4	0.08	NA	NA
GALE	1.09574	6.19504	0.568045	5.41528e-13	C4	1	NA	NA
GALK1	1.26833	4.12802	0.246441	5.55145e-08	C1	1	NA	NA
GALK2	1.08007	57.8967	0.280125	0.0917697	C1	0.05	NA	NA
GALNS	2.16897	2.37618	0.0209576	0.053173	C1	0.35	NA	NA
GALNT1	1.16118	3.01273	1.09181e-06	2.53095e-06	C3	0.06	NA	NA
GALNT2	1.05158	3.38173	0.866676	0.00758581	C1	0.92	NA	NA
GALNT3	2.43465	796.403	0.151759	2.96253e-09	C4	0.34	NA	NA
GALT	1.1266	15.7754	0.21465	0.0102008	C4	0.32	NA	NA
GAMT	1.13539	18.695	0.0221989	3.79285e-05	C1	0.22	NA	NA
GANC	82.2292	82.2292	0.322431	0.424242	C3	0.02	NA	NA
GAP43	1.41669	8430.48	0.0348252	0.000869035	C1	0.03	NA	NA
GAPDH	1.17964	4.66661	0.078747	1.77241e-24	C1	1	NA	NA
LRRC32	46.225	46.225	0.323475	0.312944	C1	0.03	Endothelial cells	LRRC32
GARS	1.45995	13.211	0.0275899	3.33941e-21	C1	1	NA	NA
GART	2.44801	12.6799	0.186357	7.2926e-18	C4	1	NA	NA
GAS1	1.21826	4.23099	0.393646	0.74632	C4	0.03	Fibroblasts	GAS1
GAS2	1124.97	1124.97	0.323475	0.312944	C1	0.03	NA	NA
GAS6	2.3941	22.338	0.399895	0.142437	C4	0.13	Fibroblasts	GAS6
GATA4	3887.4	3887.4	0.0861359	0.0374917	C3	0.06	NA	NA
GATA6	403.501	9068.69	0.750975	0.542109	C3	0.02	NA	NA
GATM	2.14631	12.3232	0.0928931	0.00312787	C3	0.58	Myeloids	GATM
GBA	1.98205	5.91191	3.07908e-05	5.73614e-09	C1	0.88	NA	NA
GBAS	1.02851	6.14153	0.673336	5.18293e-09	C4	0.92	NA	NA
GBE1	1.19703	2.41487	0.584807	0.000932519	C4	0.97	NA	NA
GBP1	1.04886	5.3759	0.532574	7.89873e-09	C4	1	Myeloids	GBP1
GBP2	1.14909	3.6141	0.269548	3.91336e-06	C4	1	NA	NA
GBP3	1.1393	8.93553	0.969093	4.3909e-05	C1	0.62	NA	NA
GC	1.22733	1.70054	0.052892	0.00273894	C3	1	NA	NA
GCDH	1.38286	10.9973	0.592642	6.89633e-10	C1	0.98	NA	NA
GCHFR	2.08787	74.5104	0.254287	0.129531	C1	0.12	Epithelial cells	GCHFR
BLOC1S1	1.57509	24.0039	0.56548	0.0739681	C4	0.21	NA	NA
GCNT1	5630.45	5630.45	0.323806	0.283498	C4	0.03	NA	NA
GCSH	1.20716	6.20872	0.703271	0.172454	C4	0.24	NA	NA
GDI1	1.12877	3.21368	0.267852	2.89885e-19	C1	1	NA	NA
GDI2	1.1445	3.97178	0.23091	4.45113e-26	C1	1	NA	NA
GFAP	1.02328	5.32846	0.61075	0.0128515	C4	0.89	NA	NA
GFER	1.71968	17.487	0.237112	0.000261342	C1	0.3	NA	NA
GFPT1	1.02064	7.8568	0.83935	4.30072e-15	C1	1	NA	NA
GFRA1	1120.15	1120.15	0.322431	0.424242	C3	0.02	NA	NA
GGCX	3.70039	730.925	0.617998	0.210467	C1	0.07	NA	NA
GGT1	1.88758	5041.58	0.562421	0.219958	C3	0.04	NA	NA
B4GALT1	1.58274	5.26347	0.272985	3.01972e-05	C4	0.68	NA	NA
GGT7	1.82783	3864.6	0.576141	0.00543656	C1	0.15	NA	NA
GGT5	2.76659	5.35256	0.00150063	4.4075e-08	C3	0.98	Endothelial cells	GGT5
GJA1	1.07628	2.9408	0.0459725	0.153615	C3	0.08	Endothelial cells	GJA1
GK	90.2709	4000.43	0.169203	0.0404988	C1	0.07	NA	NA
GLA	1.222	6.65299	0.0403481	3.04678e-10	C1	0.72	NA	NA
GPC3	884.725	884.725	0.323475	0.312944	C1	0.03	Fibroblasts	GPC3
GLB1	1.09891	5.19625	0.38063	6.41895e-14	C4	0.97	NA	NA
GCLC	1.88147	5.3162	0.178429	0.163864	C4	0.84	NA	NA
GCLM	1.51077	2.19238	0.18038	0.292221	C4	0.34	NA	NA
GLDC	1.49501	31938.5	0.400355	1.08986e-10	C4	0.42	NA	NA
GLG1	1.37798	3.70061	0.312078	2.31846e-11	C1	1	NA	NA
GLO1	1.16524	2.34425	0.622561	8.02379e-08	C4	1	NA	NA
GLS	1.01623	5.01325	0.6671	5.31286e-11	C4	1	NA	NA
GLRX	1.02226	1.15025	0.729817	0.111536	C2	0.98	Myeloids	GLRX
GLUD1	1.13453	3.71164	0.481965	6.4471e-19	C4	1	NA	NA
GLUD2	1.11951	3.44111	0.514974	2.52776e-11	C4	1	NA	NA
GLUL	1.46679	26.1246	0.518164	1.22653e-14	C4	0.87	Myeloids	GLUL
GM2A	1.13139	2.42397	0.695931	0.183358	C4	0.66	NA	NA
GMDS	1.14063	8.35924	0.399837	1.07543e-09	C4	0.97	NA	NA
GMFB	1.26192	8.29009	0.898374	6.54632e-07	C4	0.97	NA	NA
GMPR	1.26371	14.5315	0.396748	0.0821035	C1	0.75	NA	NA
GNA11	1.47706	4.24825	0.206422	4.21303e-05	C3	1	NA	NA
GNAI1	1.1759	1.96549	0.131442	3.84589e-09	C1	1	NA	NA
GNAI2	1.03344	1.74385	0.878638	3.02619e-08	C1	1	NA	NA
GNAI3	1.14715	2.38755	0.219777	7.30709e-14	C1	1	NA	NA
GNAL	1.14535	774.938	0.905991	0.68129	C3	0.02	NA	NA
GNAO1	1.23949	2.51306	0.178007	0.146966	C1	0.78	NA	NA
GNAQ	1.17117	2.47764	0.277068	2.42897e-07	C4	1	NA	NA
GNAS	1.15624	3.43554	0.256563	3.25668e-15	C1	1	NA	NA
GNB1	1.07052	2.51264	0.311907	1.56053e-13	C1	1	NA	NA
GNB2	1.02125	2.30288	0.939436	3.54754e-13	C4	1	NA	NA
GNB3	2.1036	3.74308	0.0406407	0.00585763	C4	0.55	NA	NA
GNG4	45103.2	45103.2	0.0127618	0.000448392	C3	0.12	NA	NA
GNG5	5.00833	19420.9	0.28234	0.0399321	C4	0.08	NA	NA
GNG7	4.42202	26652.7	0.0815726	0.000456917	C3	0.17	NA	NA
GNG10	1.79708	15.1599	0.0943089	0.000457286	C1	0.5	NA	NA
GNG11	11137.6	11137.6	0.0445578	0.0088113	C3	0.08	Endothelial cells	GNG11
GNL1	1.168	5.07138	0.39747	7.16318e-10	C4	0.97	NA	NA
GNS	2.75117	6.07017	0.0744874	1.94582e-06	C1	1	NA	NA
GOLGA1	319.475	319.475	0.323475	0.312944	C1	0.03	NA	NA
GOLGA2	1.80909	11.1891	0.231245	3.47257e-12	C1	0.95	NA	NA
GOLGA3	1.12561	3.41444	0.852968	3.09603e-07	C4	0.95	NA	NA
GOLGA4	1.48588	194.856	0.691973	1.19482e-06	C1	0.35	NA	NA
GOLGB1	1.1259	11.2907	0.60341	4.67675e-17	C1	0.98	NA	NA
GOT1	1.05275	4.25945	0.344665	9.53752e-14	C1	1	NA	NA
GOT2	1.17674	4.78172	0.612512	2.05832e-10	C1	1	NA	NA
SFN	1.06406	3.99706	0.45658	1.1827e-25	C1	1	Epithelial cells	SFN
GP1BA	7.06717	3100.54	0.128668	0.0640764	C2	0.11	NA	NA
GP1BB	2562.97	2562.97	0.323475	0.312944	C1	0.03	NA	NA
GP2	11476.5	11476.5	0.323806	0.283498	C4	0.03	NA	NA
GP5	4.98426	230.211	0.148376	0.0502548	C2	0.09	NA	NA
GP9	1.20391	406.246	0.92411	0.683423	C2	0.02	NA	NA
GPC1	5.44543	18.1858	0.595651	0.0257172	C1	0.45	NA	NA
GPD1	3.61174	8.09282	0.0367169	6.05778e-07	C2	0.56	NA	NA
GPD2	1.09855	13.3229	0.938488	2.60569e-17	C1	1	NA	NA
GPI	1.43335	8.52674	0.0171276	7.67124e-30	C1	1	NA	NA
GPLD1	3.46921	737.93	0.343533	0.00801664	C2	0.09	NA	NA
GPM6B	744.475	744.475	0.323475	0.312944	C1	0.03	Fibroblasts	GPM6B
GRK6	21498	21498	0.181209	0.261413	C2	0.04	NA	NA
GPS1	1.07807	2.07448	0.0986106	0.000170145	C1	1	NA	NA
GPT	1.89195	2494.79	0.296549	0.0173496	C4	0.16	NA	NA
GPX1	1.29663	5.36593	0.0458654	7.62996e-26	C4	1	NA	NA
GPX2	13.7927	90372.8	0.228705	0.0425365	C4	0.08	NA	NA
GPX3	2.55815	3.69277	8.17242e-05	4.41704e-08	C3	0.98	Epithelial cells	GPX3
GPX4	1.49123	3.16541	0.0253377	0.00323915	C4	0.74	NA	NA
GPX7	4.28692	49.4323	0.0426139	0.0019327	C1	0.4	NA	NA
GRB2	1.04255	3.39787	0.213183	1.96432e-05	C1	1	NA	NA
GRB7	1.1482	479.085	0.73048	8.89433e-07	C1	0.32	Epithelial cells	GRB7
GRB14	4555.33	4555.33	0.160933	0.131227	C3	0.04	NA	NA
RAPGEF1	70.975	70.975	0.323475	0.312944	C1	0.03	NA	NA
GRID2	21.9828	340.184	0.761758	0.421496	C4	0.03	NA	NA
GRN	1.01781	5.90725	0.608762	1.08111e-12	C1	0.88	Myeloids	GRN
NR3C1	3.43357	2122.85	0.475784	0.0196261	C1	0.15	NA	NA
ARHGAP35	1.98357	7.00987	0.203926	5.5588e-05	C1	0.45	NA	NA
PDIA3	1.04828	4.41839	0.978523	4.4211e-23	C4	1	NA	NA
GRSF1	1.16146	10.1244	0.825733	1.18757e-22	C4	0.89	NA	NA
GSK3A	4.23924	16.2588	0.00258997	5.76212e-09	C1	0.55	NA	NA
GSK3B	1.86463	7.54113	0.840959	4.2044e-06	C1	0.52	NA	NA
GSN	1.01782	2.13871	0.958717	2.19112e-11	C1	1	NA	NA
GSPT1	1.04594	5.48444	0.609815	1.00393e-10	C4	1	NA	NA
GSR	1.45943	3.24381	0.0038183	3.60058e-13	C4	1	NA	NA
GSS	1.33886	5.17811	0.0362165	4.50725e-15	C1	1	NA	NA
GSTA1	1.01743	48.7209	0.0341555	7.18628e-07	C4	0.21	NA	NA
GSTA2	1.01794	48.6583	0.034256	7.20841e-07	C4	0.21	NA	NA
GSTA3	1.79058	57.5694	0.0300531	2.17591e-06	C3	0.38	NA	NA
GSTA4	7.54	5085.54	0.604028	0.287811	C3	0.04	NA	NA
GSTM1	1.27851	7.66502	0.0395828	5.19094e-05	C3	0.75	NA	NA
GSTM2	2.45484	7.92563	0.17192	0.000917144	C3	0.98	NA	NA
GSTM3	2.73739	6.55751	0.00141212	3.63798e-12	C3	1	NA	NA
GSTM4	1.43549	10.9112	0.0249721	2.67646e-08	C3	0.77	NA	NA
GSTM5	2.05285	10.9689	5.89807e-07	2.31144e-13	C3	0.9	NA	NA
GSTP1	1.26553	5.62514	0.26455	1.53383e-26	C4	1	NA	NA
GSTT1	3.03307	6.39082	0.0243311	1.72818e-06	C3	0.6	NA	NA
GSTT2	1.2445	8.58731	0.440371	0.566053	C4	0.13	NA	NA
GSTZ1	2.9717	32.8617	0.0682784	9.84432e-05	C4	0.5	NA	NA
MSH6	1.6425	19.114	0.0109212	1.89972e-23	C1	1	NA	NA
GTF2A2	3926.4	3926.4	0.0442627	0.00189959	C1	0.1	NA	NA
GTF2B	1.16431	10.0769	0.702684	0.00441022	C4	0.24	NA	NA
GTF2E1	2.16118	1485.67	0.284387	0.188953	C1	0.07	NA	NA
GTF2E2	6.80639	1824.65	0.172697	0.0106464	C1	0.1	NA	NA
GTF2F1	1.48548	25.5086	0.0392722	4.24209e-23	C1	0.85	NA	NA
GTF2F2	5.52037	30.9191	0.000478536	1.53632e-12	C1	0.58	NA	NA
GTF2H1	11.1439	4151.4	0.35481	0.0362583	C1	0.1	NA	NA
GTF2H4	1.09317	1260.39	0.33901	0.0532329	C4	0.08	NA	NA
GTF2I	1.42363	9.18598	0.00181972	2.07847e-16	C1	1	NA	NA
GTF3C1	2.21274	31.4495	0.00414761	8.52434e-19	C1	0.75	NA	NA
GTF3C2	4.64299	55.0757	0.000153684	2.20462e-13	C1	0.62	NA	NA
GUCY1A2	995.729	995.729	0.0857798	0.0371652	C3	0.06	Fibroblasts	GUCY1A2
GUCY1A3	1.08501	350.947	0.977812	0.29777	C4	0.05	NA	NA
GUCY1B3	1.89403	9.81156	0.000330529	4.25597e-05	C3	0.46	NA	NA
GUK1	1.02628	4.01951	0.877132	2.64227e-09	C1	0.92	NA	NA
GUSB	1.17173	4.7977	0.533655	0.022806	C4	0.76	NA	NA
GYG1	1.18192	2.12811	0.70697	2.5515e-06	C1	1	NA	NA
GYPA	4.86178	8.67637	0.00669379	2.09378e-06	C2	0.39	NA	NA
GYPC	10.0569	3185.73	0.305174	0.185642	C3	0.06	T cells	GYPC
GYS1	1.05309	3.08444	0.975064	2.27866e-08	C1	0.92	NA	NA
GYS2	1.03642	1.86122	0.804179	0.970402	C4	0.11	NA	NA
GZMA	4.69153	2358.97	0.944479	0.442586	C1	0.03	T cells	GZMA
H1F0	1.48468	5.24385	0.679046	5.91811e-06	C3	0.98	Epithelial cells	H1F0
HIST1H1C	1.00247	3.8128	0.697305	2.54045e-17	C1	1	Epithelial cells	HIST1H1C
HIST1H1D	1.04743	3.08727	0.728699	5.99236e-14	C1	1	T cells	HIST1H1D
HIST1H1E	1.02471	3.00125	0.843697	4.08974e-13	C1	1	T cells	HIST1H1E
HIST1H1B	1.45697	6.66139	0.0370804	2.62423e-14	C1	1	NA	NA
HIST1H1T	1.01319	2.57033	0.554984	0.0275413	C4	0.92	NA	NA
HIST1H2AE	1.26514	4.36478	0.0117821	4.80464e-23	C1	1	NA	NA
HIST1H2AD	1.26517	4.36488	0.0117792	4.80279e-23	C1	1	NA	NA
H2AFX	1.25459	4.09243	0.0200395	1.3047e-19	C1	1	T cells	H2AFX
H2AFZ	1.26649	4.05178	0.0192279	1.27222e-12	C1	1	T cells	H2AFZ
HIST1H2BD	1.35952	3.87699	0.00175673	1.08625e-21	C1	1	NA	NA
HIST1H2BB	1.32339	3.70798	0.00281928	1.27222e-21	C1	1	NA	NA
H3F3A	1.13923	4.95473	0.150037	9.15938e-10	C1	1	NA	NA
H3F3B	1.13923	4.95473	0.150037	9.15938e-10	C1	1	NA	NA
HIST1H1A	1.16409	3.27334	0.755543	0.000136148	C1	0.98	NA	NA
HABP2	2.56642	3.33192	0.0289445	0.120623	C2	0.53	NA	NA
HSD17B10	1.0413	5.31686	0.88799	6.95517e-28	C4	1	NA	NA
HAGH	1.07502	2.368	0.977135	0.565389	C1	0.95	NA	NA
HADHA	1.18369	3.88591	0.224735	4.5433e-22	C4	1	NA	NA
HADHB	1.24322	3.78233	0.11704	1.76205e-18	C4	1	NA	NA
HADH	1.68521	4.9295	0.301945	9.55876e-14	C4	1	NA	NA
HARS	1.09846	4.75916	0.261354	2.21623e-12	C1	1	NA	NA
HBA1	1.11707	2.44355	0.228907	1.22817e-16	C2	1	NA	NA
HBA2	1.11707	2.44355	0.228907	1.22817e-16	C2	1	NA	NA
HBM	1.41164	8.49431	0.352924	0.0064375	C3	0.23	NA	NA
HBB	1.1014	2.23499	0.239971	8.74652e-17	C2	1	Epithelial cells	HBB
HBD	1.09088	2.52596	0.349798	1.38249e-18	C2	1	NA	NA
HBE1	1.23595	4.37472	0.585074	7.53213e-06	C2	0.79	NA	NA
HBG1	1.08751	2.87508	0.505251	2.0637e-05	C2	1	NA	NA
HBG2	1.07639	2.87366	0.533105	2.05061e-05	C2	1	NA	NA
HBQ1	1.70352	25.5062	0.0941352	1.85831e-09	C2	0.51	NA	NA
HBZ	2.08401	2.41769e+07	0.2011	2.83886e-05	C3	0.33	NA	NA
HCCS	1.24816	71.3385	0.975445	1.53372e-20	C1	0.7	NA	NA
SERPIND1	1.56646	3.20762	0.0071527	1.64219e-05	C3	1	NA	NA
HCFC1	1.37566	3.99965	0.0532044	1.02475e-10	C1	1	NA	NA
HCK	1.07401	8.73304	0.737707	5.97958e-11	C1	0.78	Myeloids	HCK
HCLS1	1.19639	7.76572	0.520851	1.65216e-08	C4	0.95	T cells	HCLS1
HTT	1.12506	12.8599	0.599046	9.3803e-16	C4	0.84	NA	NA
HDAC1	1.21964	7.12974	0.0120917	3.41545e-12	C1	1	NA	NA
HDAC2	1.54684	6.03812	0.00178557	1.44622e-11	C1	1	NA	NA
HDGF	1.05308	6.74952	0.214435	1.25025e-15	C1	1	NA	NA
HDLBP	1.32514	5.37283	0.0421588	6.09184e-20	C1	1	NA	NA
HELLS	2016.17	2016.17	0.0851345	0.0123571	C1	0.07	NA	NA
NCKAP1L	1.56158	30.2258	0.99774	1.00248e-09	C1	0.5	T cells	NCKAP1L
HEXA	1.27044	3.14151	0.476474	3.3744e-05	C1	0.98	NA	NA
HEXB	1.05124	2.34448	0.282169	0.00021106	C1	1	NA	NA
CFH	1.07474	1.15818	0.805502	0.951642	C2	1	Endothelial cells	CFH
CFHR1	1.03413	1.15073	0.178394	0.00188727	C3	1	NA	NA
CFHR2	1.01681	1.23692	0.97014	0.999847	C1	0.38	NA	NA
HGD	1.90378	14.1266	0.54176	0.885986	C4	0.05	NA	NA
HGFAC	1.12871	833.375	0.127036	0.0693677	C3	0.12	NA	NA
HIP1	1.38163	12.8765	0.952125	2.15568e-13	C4	0.76	NA	NA
UBE2K	1.24687	6.13174	0.0864393	3.64449e-10	C1	1	NA	NA
HINT1	1.16753	3.45208	0.281466	9.95019e-22	C1	1	NA	NA
HK1	1.18219	3.24942	0.112292	3.34619e-16	C4	1	NA	NA
HK2	1.16818	16.7733	0.417257	1.2017e-17	C1	0.98	Myeloids	HK2
HK3	1.88924	19.6407	0.0834257	1.99115e-07	C2	0.89	NA	NA
HLA-A	1.43203	2.99706	0.0386581	3.62156e-09	C4	1	NA	NA
HLA-B	1.49749	8.54285	0.0301773	4.60399e-14	C4	1	T cells	HLA-B
HLA-C	1.65346	9.25006	0.00248268	1.26187e-11	C4	1	NA	NA
HLA-DMA	2.61572	11645.1	0.307457	0.127035	C4	0.08	Myeloids	HLA-DMA
HLA-DMB	1.89097	9.56241	0.357589	0.0502963	C4	0.29	Myeloids	HLA-DMB
HLA-DPA1	3.18917	8.24633	0.0393824	0.00782518	C4	0.37	Myeloids	HLA-DPA1
HLA-DPB1	2.32569	10.3469	0.0185821	0.0164979	C4	0.63	Myeloids	HLA-DPB1
HLA-DQA1	2.42503	12.4812	0.00091124	0.000812887	C4	0.76	Myeloids	HLA-DQA1
HLA-DQB1	1.98733	11.1584	0.043115	0.00842327	C4	0.58	Myeloids	HLA-DQB1
HLA-DQB2	1668.2	1668.2	0.160088	0.0649656	C1	0.05	NA	NA
HLA-DRA	1.71228	10.6567	0.0257381	7.00387e-08	C4	1	Myeloids	HLA-DRA
HLA-DRB1	1.9478	12.5328	0.323351	0.0441858	C4	0.71	Myeloids	HLA-DRB1
HLA-DRB3	2.18402	13.173	0.000180181	2.1995e-06	C4	0.89	NA	NA
HLA-DRB4	1.80821	7.48971	0.853806	0.0361894	C4	0.32	NA	NA
HLA-DRB5	2.16294	16.4807	0.606387	0.008455	C4	0.76	Myeloids	HLA-DRB5
HLA-E	1.88289	9.35082	0.0507909	6.79105e-05	C4	0.92	NA	NA
HLA-F	2.83726	29694.8	0.0587007	1.59073e-06	C4	0.45	NA	NA
HLA-G	1.23247	38.4539	0.14449	2.70541e-05	C4	0.21	NA	NA
HMBS	2.58262	21.9315	0.192304	7.21333e-05	C4	0.79	NA	NA
HMGB1	1.082	3.88518	0.349498	9.74115e-22	C1	1	NA	NA
HMGB2	1.42824	3.88892	0.00440796	5.33646e-07	C1	1	T cells	HMGB2
HMGB3	1.68175	22.1203	0.858466	3.09594e-17	C1	0.92	Epithelial cells	HMGB3
HMGN1	1.07143	5.21515	0.242113	2.75205e-11	C4	0.95	NA	NA
HMGN2	1.4979	12.6259	0.661663	0.00666048	C1	0.3	Epithelial cells	HMGN2
HMGCL	1.0297	5.77843	0.465048	6.60426e-09	C1	1	NA	NA
HMGCR	340.771	340.771	0.322431	0.424242	C3	0.02	NA	NA
HMGCS1	3.32516	121.256	0.024259	1.63969e-09	C1	0.5	NA	NA
HMGCS2	60.3191	256727	0.624575	0.145768	C4	0.08	NA	NA
HMGA1	1.10147	63.5157	0.931433	1.65954e-28	C1	0.98	Epithelial cells	HMGA1
HMMR	65.2	65.2	0.162078	0.0669811	C1	0.05	NA	NA
HMOX1	1.27342	2.55087	0.00042117	0.00306325	C2	0.84	Myeloids	HMOX1
HMOX2	1.25602	2.76815	0.83966	1.34364e-06	C1	0.95	NA	NA
NR4A1	94.7292	94.7292	0.322431	0.424242	C3	0.02	T cells	NR4A1
HNMT	1.06028	1.56292	0.770914	0.854089	C4	0.89	NA	NA
HNRNPA1	1.65968	6.97231	8.6877e-05	9.12212e-30	C1	1	NA	NA
HNRNPA2B1	1.42293	6.02013	0.00117727	2.44609e-33	C1	1	NA	NA
HNRNPAB	1.15273	4.94393	0.2447	3.79115e-29	C1	1	NA	NA
HNRNPC	1.28737	5.56044	0.00804006	5.02569e-31	C1	1	NA	NA
HNRNPD	1.47618	4.18202	0.00318466	1.60112e-22	C1	1	NA	NA
HNRNPF	1.1478	6.04623	0.272405	5.31665e-30	C1	1	NA	NA
HNRNPH1	1.38208	4.60523	0.00741112	4.65959e-23	C1	1	NA	NA
HNRNPH2	1.34873	5.77372	0.00398116	1.31245e-29	C1	1	NA	NA
HNRNPH3	1.26567	4.77482	0.0518771	1.1941e-25	C1	1	NA	NA
HNRNPK	1.36973	5.06895	0.00313949	1.67959e-29	C1	1	NA	NA
HNRNPL	1.43379	4.9936	0.00201413	1.87836e-25	C1	1	NA	NA
HNRNPU	1.34841	5.29126	0.00512416	1.17481e-28	C1	1	NA	NA
HOXA5	1513.19	1513.19	0.0259596	0.00250927	C3	0.1	NA	NA
HPCA	2.38084	8.14525	0.590248	0.0130997	C1	0.45	NA	NA
HP	1.07481	1.56457	0.157712	0.252857	C4	1	Epithelial cells	HP
HPCAL1	1.31632	3.58653	0.986574	0.0419036	C1	0.88	NA	NA
HPGD	6.77552	21.0874	0.434551	0.0874326	C4	0.13	T cells	HPGD
HPR	1.01784	1.31956	0.0686593	0.159729	C2	1	NA	NA
HPRT1	1.20519	4.04383	0.204606	2.18776e-23	C1	1	NA	NA
HPX	1.29698	1.78836	0.0162754	0.000388439	C3	1	NA	NA
HRAS	1.62859	4.20877	0.0278177	9.74949e-06	C1	0.95	NA	NA
AGFG1	1.08389	7.18297	0.869943	6.68485e-13	C4	0.95	NA	NA
HRC	99.3125	99.3125	0.322431	0.424242	C3	0.02	NA	NA
HRG	1.07915	1.25437	0.731016	0.251064	C3	1	NA	NA
PRMT2	1617	1617	0.159527	0.129075	C3	0.04	NA	NA
PRMT1	1.43047	4.45036	0.00129523	1.60148e-08	C1	1	NA	NA
HSBP1	1.31314	4.08494	0.979544	1.10403e-07	C1	0.95	NA	NA
HSD3B1	15.8194	56060.4	0.839055	0.520333	C3	0.02	NA	NA
HSD3B2	18.6386	91431.8	0.613721	0.348505	C3	0.02	NA	NA
HSD11B1	32.3197	12358	0.699334	0.361685	C3	0.04	NA	NA
HSD11B2	739.625	739.625	0.0131267	0.000480744	C3	0.12	NA	NA
HSD17B1	63727.8	63727.8	0.168124	0.142415	C3	0.04	NA	NA
HSD17B2	5.71103	10025.9	0.720589	0.388212	C4	0.05	NA	NA
HSD17B4	1.06095	6.5187	0.425883	4.5299e-19	C1	1	NA	NA
HSF1	1.09041	12.2986	0.922135	6.44355e-19	C1	0.78	NA	NA
DNAJB2	1.67281	3.94872	0.0719501	0.100925	C4	0.42	NA	NA
DNAJA1	1.58525	6.81652	0.0295609	1.6267e-10	C1	1	NA	NA
HSPA1A	1.0111	3.87331	0.835613	1.66177e-22	C4	1	T cells	HSPA1A
HSPA1B	1.0111	3.87331	0.835613	1.66177e-22	C4	1	T cells	HSPA1B
HSPA1L	1.13826	3.80756	0.311029	1.5437e-24	C1	1	NA	NA
HSPA2	1.19915	4.7241	0.069709	2.74258e-28	C1	1	Endothelial cells	HSPA2
HSPA4	1.12772	4.67641	0.455261	3.37891e-26	C1	1	NA	NA
HSPA5	1.28824	5.9312	0.0573924	8.67234e-26	C1	1	Endothelial cells	HSPA5
HSPA6	1.02567	3.88734	0.787862	3.44594e-24	C1	1	Myeloids	HSPA6
HSPA8	1.26195	4.94075	0.0377171	4.94958e-29	C1	1	NA	NA
HSPA9	1.029	6.50477	0.940568	3.21443e-30	C1	1	NA	NA
HSPB1	1.06864	4.28816	0.557571	3.11584e-18	C1	1	NA	NA
HSP90AA1	1.548	6.42502	0.00179349	9.49578e-29	C1	1	NA	NA
IGSF3	185.496	606.725	0.570826	0.445701	C1	0.03	NA	NA
HSP90AB1	1.51161	7.17193	0.0132322	4.14171e-29	C1	1	NA	NA
HSPD1	1.23114	10.4604	0.183794	2.9051e-34	C1	1	NA	NA
HSPE1	1.09495	8.97677	0.638745	1.89657e-30	C4	1	NA	NA
DNAJB1	1.09806	2.79047	0.219783	4.23857e-06	C1	1	T cells	DNAJB1
HSPG2	1.37162	2.04066	0.0581551	0.000152088	C1	1	Endothelial cells	HSPG2
HUS1	454.95	454.95	0.161793	0.0666908	C1	0.05	NA	NA
TNC	1.45048	5.8857	0.00219836	1.19206e-06	C1	1	Fibroblasts	TNC
IARS	1.20747	4.71233	0.0920331	6.01401e-10	C1	1	NA	NA
ICA1	3863.34	3863.34	0.323806	0.283498	C4	0.03	NA	NA
ICAM1	1.50584	10.1941	0.144952	1.61816e-10	C1	1	Myeloids	ICAM1
ICAM2	1.57164	19.8828	0.506093	0.0919374	C1	0.12	Endothelial cells	ICAM2
ICAM3	8.78329	10631.2	0.00712451	9.95965e-05	C2	0.28	NA	NA
ICT1	1.12308	10351.1	0.296898	0.00139229	C4	0.16	NA	NA
IDE	1.54372	37.7802	0.172572	1.72228e-10	C1	0.88	NA	NA
IDH1	1.51192	4.39005	0.0476224	1.08706e-19	C4	1	NA	NA
IDH2	1.11872	7.0644	0.435214	3.57385e-23	C1	1	NA	NA
IDH3A	1.10131	4.82517	0.290577	2.68693e-10	C4	1	NA	NA
IDH3B	1.42279	9.6795	0.682494	7.39054e-15	C4	0.97	NA	NA
IDH3G	1.13624	20.652	0.992282	3.11977e-19	C1	0.92	NA	NA
IDI1	1.79731	19.611	0.432799	1.38284e-19	C1	0.82	NA	NA
IDUA	1.38749	1053.56	0.725619	5.24802e-05	C1	0.22	NA	NA
CFI	1.15123	1.4379	0.570759	0.04486	C4	1	NA	NA
IFI16	1.18716	6.70556	0.114072	5.34739e-18	C4	1	NA	NA
IFI27	1.77925	15499.3	0.630697	0.0127573	C4	0.13	Endothelial cells	IFI27
IFI35	1.41301	19.8355	0.223868	3.28382e-10	C1	0.6	NA	NA
SP110	1.23047	6601.9	0.683294	0.00463231	C1	0.1	NA	NA
IFIT2	1.36005	38.2107	0.780196	3.50484e-19	C4	0.82	Myeloids	IFIT2
IFIT1	1.25373	11.6779	0.80127	6.21637e-12	C4	0.95	Myeloids	IFIT1
IFIT3	1.15606	10.1459	0.921061	3.25906e-12	C4	0.92	Myeloids	IFIT3
IFRD1	2.1278	55.3384	0.0729999	1.27112e-05	C1	0.35	NA	NA
IGBP1	1.55089	7.51773	0.0809008	4.89322e-14	C1	0.85	NA	NA
IGF1R	1.09151	346.9	0.270061	0.0983731	C1	0.1	NA	NA
IGF2	1.85571	10432.5	0.761562	0.372391	C1	0.05	NA	NA
IGF2R	1.84822	7.4956	0.0345	4.3922e-09	C1	0.95	NA	NA
IGFALS	1.30895	4.56598	0.0327411	8.94763e-16	C3	0.94	NA	NA
IGFBP1	6381.6	6381.6	0.322431	0.424242	C3	0.02	NA	NA
IGFBP2	1.04136	24.4007	0.0505812	7.08297e-11	C1	0.9	Epithelial cells	IGFBP2
IGFBP3	1.59619	2.73759	0.308995	0.493201	C2	0.26	Endothelial cells	IGFBP3
IGFBP4	1.17963	23.2427	0.655029	0.128611	C1	0.12	Endothelial cells	IGFBP4
IGFBP5	2.06014	5.13038	0.718089	0.224555	C1	0.2	Fibroblasts	IGFBP5
IGFBP7	1.83337	4.03698	0.000907605	9.60701e-05	C3	0.88	Endothelial cells	IGFBP7
CYR61	67.807	67.807	0.161231	0.221932	C2	0.04	NA	NA
IGHMBP2	33067.2	33067.2	0.323475	0.312944	C1	0.03	NA	NA
IGJ	1.4771	3.99703	0.0594854	8.04269e-13	C3	1	NA	NA
RBPJ	6.59003	65.8493	0.000477322	1.50296e-09	C1	0.45	NA	NA
IGSF1	1131.72	1131.72	0.323475	0.312944	C1	0.03	NA	NA
IK	1.58099	22.7435	0.252452	1.0516e-24	C1	0.98	NA	NA
IKBKB	1.15384	11.1635	0.250875	0.00202501	C4	0.29	NA	NA
IL1RAP	1.90166	8309.88	0.738426	0.00335225	C1	0.12	NA	NA
IL1RN	4.82517	76.9861	0.0448028	9.31792e-05	C4	0.34	Myeloids	IL1RN
IL6ST	17.4375	17.4375	0.322431	0.424242	C3	0.02	NA	NA
CXCR2	1468.53	1468.53	0.321612	0.533232	C2	0.02	NA	NA
IL16	1.95467	1927.85	0.0858593	2.1872e-07	C4	0.26	NA	NA
IL18	1.32048	45.9429	0.606246	2.15519e-06	C1	0.52	Myeloids	IL18
FOXK2	144.175	144.175	0.0835547	0.011734	C1	0.07	NA	NA
ILF2	1.38717	4.99477	0.00227753	2.97692e-22	C1	1	NA	NA
ILF3	1.39413	5.42488	0.00336504	2.3864e-26	C1	1	NA	NA
ILK	1.05571	1.75535	0.98384	0.143594	C3	1	NA	NA
IMPA1	1.14131	2.31383	0.383534	0.0402188	C1	0.82	NA	NA
IMPA2	2885.96	2885.96	0.160341	0.13032	C3	0.04	NA	NA
IMPDH1	1.9377	3.64131	0.0448284	0.0403292	C4	0.29	NA	NA
IMPDH2	1.46038	8.05522	0.0682781	8.53966e-12	C1	1	NA	NA
IDO1	2.3696	7.2779	0.339749	0.16695	C4	0.18	Myeloids	IDO1
ING1	1.67267	517.725	0.879907	0.707181	C1	0.03	NA	NA
INHA	4267.02	4267.02	0.322431	0.424242	C3	0.02	NA	NA
INHBA	12.3028	11868	0.906916	0.675204	C1	0.03	Fibroblasts	INHBA
CXCL10	14232.8	14232.8	0.323806	0.283498	C4	0.03	Myeloids	CXCL10
INPP1	1.49135	6.04917	0.414754	0.355508	C4	0.39	NA	NA
INPP4A	1.85875	412.132	0.0381552	0.000332611	C4	0.18	NA	NA
INPP5A	1834.38	1834.38	0.0039157	2.23221e-05	C3	0.17	NA	NA
INPP5B	955.975	955.975	0.323475	0.312944	C1	0.03	NA	NA
INPP5D	2.03848	3479.79	0.143511	0.000122417	C2	0.33	NA	NA
INPPL1	1.4474	273.736	0.0161721	4.71886e-42	C1	1	NA	NA
INSR	1.78124	9.99725	0.921129	0.285804	C4	0.11	Endothelial cells	INSR
EIF3E	1.22434	6.18161	0.0238734	9.82118e-21	C1	1	NA	NA
IRAK1	727.553	727.553	0.323806	0.283498	C4	0.03	NA	NA
ITGA6	1.10081	5.38386	0.545618	4.63004e-11	C3	0.98	Endothelial cells	ITGA6
IREB2	3.5586	4229.4	0.0187852	2.46155e-08	C1	0.35	NA	NA
IRF3	1.03873	9.76472	0.560993	0.000262126	C1	0.55	NA	NA
IRF6	2.19882	944.625	0.501035	0.0167805	C1	0.12	NA	NA
IRS1	4657.7	4657.7	0.161528	0.0664207	C1	0.05	NA	NA
ISG20	1.06217	61.5503	0.480533	0.00170489	C4	0.32	T cells	ISG20
ISLR	1.04866	1.80265	0.00046245	0.000752336	C3	0.9	Fibroblasts	ISLR
ITGA1	3.60011	5.07254	7.76301e-05	9.10576e-05	C3	0.9	Endothelial cells	ITGA1
ITGA2	2.04818	8.65485	0.954841	0.710329	C1	0.3	Endothelial cells	ITGA2
ITGA2B	1.47147	5.18564	0.00141435	1.03936e-05	C1	0.3	NA	NA
ITGA3	1.27253	10.5575	0.668279	2.58521e-06	C4	0.71	Epithelial cells	ITGA3
ITGA4	16.5965	16.5965	0.321612	0.533232	C2	0.02	T cells	ITGA4
ITGA5	1.1858	3.84346	0.0801717	0.000933346	C3	0.88	Myeloids	ITGA5
ITGA7	2.5427	490.093	0.00978424	1.42767e-08	C3	0.5	NA	NA
ITGA9	2.44418	2332.58	0.874011	0.0415038	C3	0.08	NA	NA
ITGAL	2.86784	161.016	0.492982	0.109794	C1	0.17	NA	NA
ITGAM	2.51807	13.6337	0.0126368	2.89212e-07	C2	0.95	NA	NA
ITGAV	1.36487	3.02138	0.118301	1.00337e-11	C1	1	NA	NA
ITGAX	1.1239	161.002	0.0252327	0.00155749	C1	0.07	Myeloids	ITGAX
ITGB1	1.09309	2.05204	0.347664	1.56213e-10	C1	1	NA	NA
ITGB2	1.19453	6.88072	0.221352	1.18111e-07	C2	1	T cells	ITGB2
ITGB3	1.66279	5.10411	0.0038529	0.000531151	C2	0.61	NA	NA
ITGB4	1.54508	7.9503	0.00938987	1.85561e-10	C4	0.97	NA	NA
EIF6	1.19731	5.5195	0.256278	7.10098e-12	C1	1	NA	NA
ITGB5	1.22401	12.2437	0.0633066	1.87625e-10	C1	0.82	NA	NA
ITGB6	2.78532	462.612	0.0900359	2.02804e-05	C4	0.37	NA	NA
ITGB7	2.8282	1939.37	0.525098	0.47919	C4	0.05	NA	NA
ITGB8	2.46324	13550.5	0.431868	4.72157e-05	C1	0.25	Epithelial cells	ITGB8
ITIH1	1.10933	1.3497	0.688444	0.424288	C4	1	NA	NA
ITIH2	1.13558	1.83735	0.709429	0.000963847	C2	1	NA	NA
ITIH3	1.19479	2.1426	0.224557	0.0132103	C4	0.89	NA	NA
ITIH4	1.0046	1.15095	0.375647	0.721066	C3	1	NA	NA
STT3A	1.20438	6.21664	0.504201	4.70573e-09	C4	1	NA	NA
ITPA	1.22616	9.15028	0.0573538	1.47816e-07	C1	0.8	NA	NA
ITPK1	1.37598	15.6736	0.806126	0.283892	C4	0.08	NA	NA
ITPKB	71.375	71.375	0.161161	0.131577	C3	0.04	NA	NA
ITPR1	4.71673	31.6492	4.4448e-07	7.691e-15	C3	0.65	NA	NA
ITPR2	1.13413	55.1473	0.545091	2.447e-09	C1	0.72	NA	NA
ITPR3	2.21944	30.0927	0.0579084	1.85725e-36	C4	0.97	NA	NA
IVD	1.2223	5.97714	0.761416	1.07863e-08	C4	0.97	NA	NA
JAK1	3.23911	161.7	0.582251	0.439443	C1	0.05	NA	NA
JUNB	1.19795	4.95878	0.662355	0.868084	C4	0.05	NA	NA
JUND	1.27688	6101.23	0.438602	0.135054	C1	0.03	NA	NA
JUP	1.22437	8.24326	0.230449	2.90618e-23	C4	1	Endothelial cells	JUP
CD82	1.51164	23.4408	0.446768	8.33909e-17	C4	0.92	T cells	CD82
KARS	1.27603	7.04278	0.221767	2.02149e-21	C1	1	NA	NA
KEL	47.6316	47.6316	0.161743	0.222934	C2	0.04	NA	NA
KHK	2.07619	3878.45	0.521914	0.248442	C1	0.05	NA	NA
KIF2A	1.49954	13.501	0.0255543	8.36627e-15	C1	0.85	NA	NA
KIF5A	1.05187	7.15651	0.862041	9.87771e-11	C1	0.85	NA	NA
KIF5B	1.20368	5.06327	0.264902	4.29764e-20	C1	1	NA	NA
KIF5C	1.02756	6.5876	0.440515	2.48874e-10	C4	0.89	NA	NA
KLKB1	1.17013	3.60233	0.213668	8.75437e-05	C3	0.79	NA	NA
KNG1	1.29844	1.47024	0.0695606	0.0299223	C3	1	NA	NA
KLC1	1.67799	8.34296	0.0154824	2.67528e-16	C1	1	NA	NA
KIF11	31.1175	6333.23	1.58074e-05	1.07548e-17	C1	0.52	NA	NA
KIFC1	17.4855	8863.62	0.000320337	4.76448e-08	C1	0.38	Epithelial cells	KIFC1
KPNA1	1.09713	9.66647	0.583702	4.49448e-18	C4	0.95	NA	NA
KPNB1	1.24745	3.77528	0.017348	1.02622e-22	C1	1	NA	NA
KPNA2	4.67669	23.5338	9.18655e-05	2.70621e-26	C1	1	Epithelial cells	KPNA2
KPNA3	1.32689	5.607	0.150088	2.73778e-10	C1	1	NA	NA
KPNA4	1.91389	12.2348	0.449402	2.10451e-12	C1	0.95	NA	NA
KPNA5	1.66027	38.4215	0.128415	1.50731e-22	C1	0.9	NA	NA
TNPO1	1.40595	5.27645	0.0156918	8.57266e-24	C1	1	NA	NA
IPO5	1.70846	3.73683	0.000291135	1.43627e-16	C1	1	NA	NA
KRAS	2.1733	10.3082	0.532627	3.2813e-10	C1	0.95	NA	NA
KRT1	1.40004	2.05553	0.638391	2.74388e-06	C1	1	NA	NA
KRT2	1.18678	2.74457	0.627996	5.69559e-11	C1	1	NA	NA
KRT3	1.44394	5.40327	0.876664	1.57495e-08	C4	0.97	NA	NA
KRT4	1.22101	10.4044	0.274403	3.50313e-10	C4	0.95	NA	NA
KRT5	1.12649	3.73537	0.331584	2.43499e-13	C4	1	NA	NA
KRT6A	1.46491	7.17906	0.618918	7.14871e-21	C4	1	NA	NA
KRT6B	1.41594	6.01926	0.714478	4.21341e-16	C4	1	NA	NA
KRT7	1.72104	7.37765	0.0264601	7.7246e-21	C4	1	Epithelial cells	KRT7
KRT8	1.32309	14.4382	0.84731	3.72768e-29	C4	1	Epithelial cells	KRT8
KRT9	1.34384	2.4649	0.36092	7.07539e-07	C1	1	NA	NA
KRT10	1.19966	3.23524	0.496226	2.36547e-13	C1	1	NA	NA
KRT12	4.06272	813.909	0.120363	3.04225e-08	C4	0.29	NA	NA
KRT13	1.46123	6.57774	0.265165	1.10128e-16	C4	1	NA	NA
KRT14	1.7576	5.89553	0.0717854	1.68145e-18	C4	1	NA	NA
KRT15	1.85366	8.41447	0.140548	3.59546e-12	C4	1	NA	NA
KRT16	1.84459	7.1417	0.0761511	2.29412e-20	C4	1	NA	NA
KRT17	1.2436	4.70108	0.753578	1.21841e-12	C4	1	Epithelial cells	KRT17
KRT18	1.0013	9.13431	0.955761	7.06249e-27	C1	1	Epithelial cells	KRT18
KRT19	1.97092	12.3799	0.0724854	6.02354e-28	C4	1	Epithelial cells	KRT19
KRT81	150.184	150.184	0.323806	0.283498	C4	0.03	T cells	KRT81
KRT83	145.447	145.447	0.323806	0.283498	C4	0.03	NA	NA
KRT84	1.74244	5.08445	0.825087	0.00173501	C4	0.92	NA	NA
KRT85	3.62078	22.1215	0.200425	0.00161519	C4	0.24	NA	NA
KRT86	140.711	140.711	0.323806	0.283498	C4	0.03	T cells	KRT86
KTN1	1.03993	3.95965	0.237463	3.82831e-20	C1	1	NA	NA
L1CAM	1.11172	15200.8	0.677488	1.56733e-08	C1	0.42	NA	NA
LAD1	1.50929	44.4692	0.31703	9.28334e-13	C4	0.53	NA	NA
LAIR1	1.04576	29.196	0.0914423	0.00523859	C1	0.1	Myeloids	LAIR1
LAMA2	2.80639	414.644	0.000558445	1.53232e-09	C1	0.15	NA	NA
LAMA3	1.56684	4.13706	0.969398	0.00464375	C1	0.5	NA	NA
LAMA4	2.34992	3.25264	0.00503102	0.00285615	C3	1	Endothelial cells	LAMA4
LAMA5	1.85187	8.16848	0.0213024	1.4421e-08	C3	0.96	Epithelial cells	LAMA5
LAMB1	1.15063	3.39897	0.00122005	0.0118147	C3	1	Endothelial cells	LAMB1
LAMB2	1.99148	2.86977	0.00805938	6.63189e-07	C3	1	NA	NA
LAMB3	1.51397	2.17244	0.772763	0.0179392	C1	0.62	Epithelial cells	LAMB3
LAMC1	1.37249	3.7136	0.216753	2.88803e-07	C3	1	Endothelial cells	LAMC1
LAMP1	1.06389	3.20776	0.337971	1.58219e-05	C4	0.97	NA	NA
LAMC2	1.02344	1.87347	0.479301	0.140702	C2	0.35	Epithelial cells	LAMC2
LAMP2	1.07785	2.36199	0.816742	1.15542e-10	C4	1	NA	NA
RPSA	1.02525	2.11238	0.439359	1.55668e-09	C1	1	NA	NA
STMN1	2.43379	5.79403	0.0043486	7.1139e-07	C1	1	Epithelial cells	STMN1
LASP1	1.20399	2.69479	0.751469	1.53737e-13	C4	1	NA	NA
LBP	1.02789	1.3439	0.330366	0.188796	C1	0.92	NA	NA
LBR	2.70914	8.57146	0.00898916	0.0336002	C3	0.58	NA	NA
LCAT	1.10072	1392.18	0.421622	0.00026369	C2	0.23	NA	NA
LCK	4.23586	10664.3	0.35106	0.0823028	C4	0.08	T cells	LCK
LCN2	1.32522	2.29134	0.301665	0.0167935	C4	0.89	Epithelial cells	LCN2
LCP1	1.21025	3.34133	0.901653	3.1543e-09	C1	1	T cells	LCP1
LCP2	1.70209	15.3235	0.0499932	5.86463e-05	C1	0.28	T cells	LCP2
LDHA	1.46333	5.95248	0.0169374	1.92983e-22	C1	1	NA	NA
LDHB	1.46384	4.76683	0.0372919	1.39354e-22	C1	1	NA	NA
LDLR	58.7934	1483.06	0.83403	0.547314	C3	0.02	NA	NA
LETM1	1.40114	22.4457	0.267672	6.34715e-20	C1	1	NA	NA
LGALS1	1.48465	2.10504	0.00390382	2.17572e-05	C1	1	Fibroblasts	LGALS1
LGALS2	2.75395	4070.56	0.929673	0.519976	C3	0.02	Myeloids	LGALS2
LGALS3	1.55056	2.5791	0.000675905	1.98394e-09	C4	1	NA	NA
LGALS3BP	1.16531	4.82258	0.587636	2.23667e-14	C4	1	NA	NA
LGALS4	18.7842	941159	0.577042	0.0188188	C4	0.13	NA	NA
LGALS7	11603.4	11603.4	0.0235301	0.000280482	C1	0.12	NA	NA
LGALS8	1865.97	1865.97	0.323806	0.283498	C4	0.03	NA	NA
LGALS9	1.51417	17.8697	0.0490716	1.2035e-10	C4	0.79	NA	NA
LIG1	4.42376	5451.7	0.00109432	1.2782e-14	C1	0.55	NA	NA
LIG3	1.67023	10.0244	0.176897	1.96244e-12	C1	0.82	NA	NA
ABLIM1	1.0712	6.81017	0.320081	1.0002e-08	C1	0.8	Epithelial cells	ABLIM1
LIMK2	1.67003	1863.58	0.377142	0.00459932	C1	0.17	NA	NA
LIMS1	1.14959	2.26314	0.562397	0.0586909	C1	0.9	NA	NA
LIPA	1.10066	4.78245	0.157909	0.00183076	C1	0.55	Myeloids	LIPA
LIPE	2.44358	8.66063	0.015692	2.4195e-05	C2	0.46	NA	NA
LLGL2	13.6861	109.586	0.0795383	0.000628639	C4	0.24	NA	NA
LLGL1	1.21874	344.165	0.0215329	6.20385e-05	C1	0.07	NA	NA
LMAN1	1.01229	4.0227	0.625857	1.58843e-08	C1	1	NA	NA
LMNA	1.6521	3.86065	0.0209229	8.84136e-15	C4	1	NA	NA
LMNB1	1.19132	6.41932	0.0874921	3.43475e-28	C1	1	Epithelial cells	LMNB1
LMO7	1.27325	36.9965	0.453296	1.93736e-19	C4	0.82	NA	NA
LNPEP	1.54127	5.00249	0.756655	1.47605e-09	C1	1	NA	NA
VWA5A	2.50502	4.71475	7.33728e-05	0.000157314	C4	0.95	NA	NA
LOX	1.31407	3.24119	0.283102	0.066843	C2	0.32	Fibroblasts	LOX
LOXL1	1.14684	4334.9	0.39227	0.175557	C3	0.06	Fibroblasts	LOXL1
LOXL2	1.34336	32.3122	0.035016	0.00312045	C1	0.35	Endothelial cells	LOXL2
LPA	2.22738	8.09382	0.000250634	4.25213e-06	C2	0.58	NA	NA
LPL	641.475	641.475	0.323475	0.312944	C1	0.03	NA	NA
LPP	1.14408	3.22595	0.0433122	2.05089e-09	C3	1	NA	NA
LRCH4	1.94722	2775.4	0.585046	0.0569927	C1	0.1	NA	NA
LRP1	1.0665	1.30386	0.990066	0.873929	C2	1	Myeloids	LRP1
LRP2	5.27071	7567.03	0.481448	0.182891	C4	0.03	NA	NA
LRPAP1	1.5044	4.07916	0.308381	0.00257366	C1	0.95	NA	NA
LSAMP	4.25372	7740.31	0.431804	0.2805	C3	0.06	Fibroblasts	LSAMP
LSP1	1.12657	7.93921	0.297098	1.48305e-08	C1	1	T cells	LSP1
LSS	1.04308	5.39149	0.641254	7.79875e-05	C1	0.55	NA	NA
LTA4H	1.13513	2.09015	0.256559	4.77875e-11	C1	1	NA	NA
CYP4F3	15.578	3376.74	0.407001	0.185476	C2	0.05	NA	NA
LTBP1	2.04329	8.12152	0.680585	0.00192715	C1	0.7	Fibroblasts	LTBP1
LTBP2	1.16292	1.91048	0.181786	0.335838	C4	0.82	Fibroblasts	LTBP2
LTBP3	2.52923	7.96156	0.02103	0.00681173	C1	0.4	NA	NA
LTF	6.07386	9.557	0.00430468	0.000463249	C2	0.98	NA	NA
BCAM	1.36311	9.33389	0.0989925	6.82614e-23	C4	1	Epithelial cells	BCAM
LUM	2.23125	3.96765	0.000394193	4.41964e-09	C3	1	NA	NA
LY6H	622.225	622.225	0.323475	0.312944	C1	0.03	NA	NA
CD180	15.8371	1832.11	0.172084	0.0231816	C2	0.12	NA	NA
LY75	1.27664	1582.87	0.259252	0.00063205	C4	0.24	NA	NA
LYN	1.22194	5.16608	0.170086	8.31369e-05	C4	0.79	NA	NA
LYZ	4.53383	10.1795	0.495703	0.0290822	C3	0.88	Myeloids	LYZ
TACSTD2	1.42092	11.1985	0.0824134	1.00904e-13	C4	0.97	NA	NA
EPCAM	1.14044	13.8643	0.633923	7.03323e-17	C1	0.98	Epithelial cells	EPCAM
M6PR	1.54301	7.13582	0.0744413	1.24216e-10	C1	1	NA	NA
CAPRIN1	1.5933	7.78995	0.000128426	3.40078e-11	C1	1	NA	NA
MAB21L1	339.475	339.475	0.323475	0.312944	C1	0.03	NA	NA
MARCKS	1.2666	4.23825	0.0988612	7.69449e-18	C1	1	Myeloids	MARCKS
MAD2L1	1.29497	29.0171	0.799752	3.62827e-05	C1	0.22	Epithelial cells	MAD2L1
SMAD1	1.02318	19.633	0.271282	0.000814283	C4	0.16	NA	NA
SMAD2	1.02964	8.0177	0.766777	7.56315e-15	C1	0.72	NA	NA
SMAD3	1.23865	42.1998	0.530028	0.0700843	C1	0.15	NA	NA
SMAD4	1.85887	4223.68	0.106099	0.000953565	C4	0.21	NA	NA
MAGEA4	2.91961	30086.8	0.130651	0.0114879	C4	0.21	NA	NA
MAGEA10	13.4738	3248.84	0.74433	0.184856	C4	0.05	NA	NA
MAGOH	1.26471	12.9526	0.119705	7.87307e-20	C1	1	NA	NA
MAN1A1	1.33337	7.674	0.00791248	5.90826e-05	C4	0.11	NA	NA
MAN2C1	1.70148	5.69866	0.537005	0.067663	C4	0.24	NA	NA
MAN2A1	1.34633	14.4482	0.519558	2.10285e-05	C1	0.58	NA	NA
MAN2B1	1.45688	1.53455	0.193595	5.67427e-05	C1	0.72	NA	NA
MANBA	8.92098	4682.57	0.0713024	0.000827096	C1	0.17	NA	NA
MAOA	1.05462	6.61934	0.00261274	7.3103e-08	C4	0.58	NA	NA
MAOB	4.47332	10.8735	0.00209865	1.10081e-06	C3	0.98	NA	NA
MAP1A	2.02549	4.84153	0.35776	0.000163648	C1	0.52	Fibroblasts	MAP1A
MAP1B	1.46555	4.11525	0.00941843	0.00165687	C1	1	Endothelial cells	MAP1B
MAP2	1.69329	46.0573	0.00419588	0.000221032	C1	0.35	NA	NA
MAP4	1.08839	2.88971	0.419814	5.13591e-16	C1	1	NA	NA
MAPT	455.979	455.979	0.322431	0.424242	C3	0.02	NA	NA
MARK1	9.30288	152.763	0.189744	0.0425557	C4	0.08	NA	NA
MARK3	1.51619	116.63	1.70997e-06	9.1072e-14	C1	0.62	NA	NA
MARS	1.35505	7.07038	0.160566	3.87365e-12	C1	1	NA	NA
MAT1A	21.1768	17842.6	0.222763	0.0920996	C3	0.08	NA	NA
MAT2A	1.22938	4.68147	0.0747065	2.06973e-18	C1	1	NA	NA
MATN2	1.24208	8.63241	0.972049	8.0005e-05	C4	0.37	Epithelial cells	MATN2
MAX	2.16489	34.9589	0.119742	3.53683e-06	C1	0.35	NA	NA
MAZ	2.58154	4118.57	0.186094	0.000361107	C1	0.17	NA	NA
MB	1.02062	5723.08	0.669512	0.558846	C4	0.03	NA	NA
MBD1	1.23342	522.45	0.983202	0.140122	C1	0.05	NA	NA
MBL2	10.8996	2441.25	0.095277	0.0480472	C2	0.11	NA	NA
MBNL1	1.96634	17.2108	0.00112938	8.70782e-16	C1	0.92	NA	NA
MBP	1380.97	1380.97	0.323806	0.283498	C4	0.03	NA	NA
MCAM	2.91473	4.67649	0.00291909	8.85317e-06	C3	0.96	NA	NA
MCC	283	283	0.0443768	0.00873014	C3	0.08	NA	NA
MCL1	6.25226	1186.21	0.485262	0.154675	C4	0.05	NA	NA
MCM2	2.65438	60.3582	1.37716e-05	1.93091e-36	C1	1	Epithelial cells	MCM2
MCM3	1.57826	39.4838	0.00426147	2.18557e-27	C1	1	Endothelial cells	MCM3
MCM4	2.69827	32.0352	1.01364e-06	6.67752e-32	C1	1	Epithelial cells	MCM4
MCM5	2.46848	73.0541	0.000542371	1.15414e-32	C1	1	NA	NA
MCM6	2.24397	24.951	0.00388456	2.03656e-28	C1	1	NA	NA
MCM7	2.45261	44.8834	0.000891229	8.16144e-28	C1	1	Epithelial cells	MCM7
CD46	5.20299	5458.21	0.0318679	0.00154908	C4	0.16	NA	NA
DNAJB9	1.66234	241.975	0.878638	0.531268	C1	0.03	NA	NA
MDH1	1.03118	3.20833	0.536941	8.83518e-19	C4	1	NA	NA
MDH2	1.02386	6.40711	0.940325	1.22355e-29	C4	1	NA	NA
MDK	1.5219	12.9812	0.779617	4.34653e-12	C1	0.75	Epithelial cells	MDK
ME1	1.44095	1.6454	0.000664987	0.000200565	C3	0.79	NA	NA
ME2	1.04698	5.25855	0.626813	1.24436e-10	C4	1	NA	NA
MEA1	1	1	NA	NA	C1	0	NA	NA
MECP2	1.20585	3.48327	0.148305	1.23418e-09	C3	0.96	NA	NA
MEIS1	1.37723	65.68	0.0759614	5.19069e-14	C1	0.75	NA	NA
MEIS2	1.1724	4127.6	0.561302	0.0250305	C1	0.15	NA	NA
MAP3K3	1.72619	3171.78	0.28669	0.00015321	C1	0.22	NA	NA
MAP3K5	131.402	1545.71	0.162839	0.0296247	C3	0.08	NA	NA
RAB8A	1.00557	2.20782	0.37508	8.69101e-05	C1	0.98	NA	NA
MEN1	1.48279	284.658	0.950027	0.440496	C4	0.03	NA	NA
MEST	1.34673	1.80936	0.590391	0.00492223	C1	0.4	Fibroblasts	MEST
MET	1.31526	73.0789	0.867651	0.510108	C4	0.03	NA	NA
METTL1	1.59903	2736.2	0.459458	0.0220025	C1	0.05	NA	NA
MFAP1	1.91837	15.2346	0.479619	3.76608e-18	C1	0.72	NA	NA
MFAP2	1.86865	3.12093	0.243322	0.250537	C1	0.75	Fibroblasts	MFAP2
MFAP4	8.8891	73.6737	7.52538e-05	3.72381e-18	C3	0.79	Fibroblasts	MFAP4
MFGE8	1.04634	2.48904	0.300515	0.449261	C4	0.58	Fibroblasts	MFGE8
MFI2	8.32522	9.50149	0.0152235	0.0485384	C1	0.35	NA	NA
MGAT1	1.36387	10158.9	0.373489	0.00779357	C4	0.24	NA	NA
SCGB2A1	1.3154	5.63761	0.620699	0.813378	C1	0.03	Epithelial cells	SCGB2A1
MGAT2	2.62225	3.20844	0.134133	0.144904	C2	0.12	NA	NA
MGAT5	1283.32	1283.32	0.160292	0.0520888	C4	0.05	NA	NA
CTAGE5	1.746	28.9813	0.0594549	8.13967e-11	C4	0.74	NA	NA
MGMT	1.36425	11.5219	0.384508	5.03588e-09	C1	0.8	NA	NA
MGP	1.22102	46708.2	0.446331	0.439981	C3	0.06	Endothelial cells	MGP
MGST1	1.65766	9.87475	0.114521	3.40025e-08	C4	0.55	NA	NA
MGST2	1.14993	459937	0.85774	1.44304e-10	C4	0.42	NA	NA
MGST3	1.0566	4.15513	0.438738	1.36623e-06	C4	0.97	NA	NA
CD99	4.61945	7214.94	0.843594	0.671856	C3	0.02	NA	NA
MID1	3.62016	8947.6	0.990829	0.000285714	C1	0.15	NA	NA
MIF	1.13935	4.49225	0.415599	4.24339e-18	C1	1	NA	NA
MIPEP	1.13532	54.0724	0.450826	1.03622e-12	C4	0.61	NA	NA
ATXN3	1.21378	11.2545	0.0281213	3.24149e-06	C1	0.55	NA	NA
MKI67	2.55391	3471	0.00147433	5.97703e-24	C1	0.85	T cells	MKI67
MLF1	12.0732	7494.17	0.0263462	0.000431712	C3	0.17	Epithelial cells	MLF1
MLH1	27.6115	2010.55	0.0126031	4.67698e-06	C1	0.2	NA	NA
KMT2A	18.725	18.725	0.323475	0.312944	C1	0.03	NA	NA
MLLT3	98.725	98.725	0.323475	0.312944	C1	0.03	NA	NA
MLLT4	1.31292	16.9867	0.667111	6.28463e-11	C4	0.95	NA	NA
MME	2.78282	25.9978	0.107772	0.0261794	C1	0.25	Fibroblasts	MME
MMP1	1.05656	611.333	0.804684	0.578151	C2	0.02	Fibroblasts	MMP1
MMP2	1.47519	2.34946	0.315066	0.209879	C3	0.71	Endothelial cells	MMP2
MMP7	2.17633	4.28577	0.0396467	0.040779	C4	0.18	Epithelial cells	MMP7
MMP8	6.56812	13.8374	4.79844e-05	4.87e-05	C2	0.4	NA	NA
MMP9	3.03757	8.0865	0.000168728	1.23902e-06	C2	0.7	Myeloids	MMP9
MMP10	4.62275	10446.9	0.750154	0.513536	C2	0.04	NA	NA
MMP11	1.25351	18252.5	0.129744	0.0214842	C2	0.07	Fibroblasts	MMP11
MMP12	3.45464	2484.67	0.883505	0.615116	C2	0.02	NA	NA
MMP14	4.3719	16.8847	0.000581232	1.58784e-11	C1	0.72	Myeloids	MMP14
MMP19	105.193	105.193	0.321612	0.533232	C2	0.02	Myeloids	MMP19
ALDH6A1	1.50095	5.25571	0.0985861	1.63961e-05	C4	1	NA	NA
MNAT1	1.51131	1217.67	0.372413	0.0631021	C1	0.07	NA	NA
MNDA	1.17298	10.1655	0.975357	1.40265e-10	C2	0.93	Myeloids	MNDA
MOCS2	1.6332	10.6647	0.02512	0.00202788	C3	0.25	NA	NA
MOV10	2.02061	10.7274	0.111513	6.81011e-14	C1	0.98	NA	NA
CD200	2.827	14489.6	0.102723	0.00356285	C3	0.17	Endothelial cells	CD200
MPG	2.32328	4659.57	0.546513	0.0059727	C1	0.17	NA	NA
MPI	1.07781	3.42824	0.322396	0.0037782	C4	0.92	NA	NA
MPO	3.19577	5.36682	0.0026661	0.000181664	C2	1	NA	NA
MPP1	2.17815	3.8299	0.0139695	5.13373e-05	C2	0.84	Myeloids	MPP1
MPP2	255.475	255.475	0.323475	0.312944	C1	0.03	NA	NA
MPST	1.08706	2.97633	0.993419	6.77135e-08	C4	1	NA	NA
MPV17	7.01361	2639.89	0.417279	0.172054	C4	0.05	NA	NA
MPZ	3208.67	3208.67	0.165323	0.138021	C3	0.04	NA	NA
MRC1	1.47209	4.54266	0.00648119	6.78807e-12	C2	0.84	Myeloids	MRC1
MRE11A	1.17432	12.2511	0.143505	1.79794e-15	C1	1	NA	NA
ABCC1	1.22092	72.0221	0.3807	1.83447e-15	C1	0.6	NA	NA
MYO1B	2.40051	8.1979	0.137921	2.56851e-07	C1	0.85	Endothelial cells	MYO1B
MSH2	2.01087	10.9722	0.000616835	1.61996e-18	C1	1	NA	NA
MSH3	1.17255	1717.47	0.570379	2.29514e-05	C1	0.28	NA	NA
MSI1	42.0217	17424.6	8.97624e-05	2.20544e-13	C1	0.38	NA	NA
MSN	1.02869	3.02392	0.767499	2.93891e-16	C1	1	NA	NA
MSR1	1.20178	7.63865	0.155871	2.20147e-07	C1	0.48	Myeloids	MSR1
MSRA	1.23064	5.18231	0.432721	0.313541	C1	0.22	NA	NA
MST1	1.27877	4.25503	0.0559823	0.113819	C3	0.23	NA	NA
MST1R	455.684	455.684	0.161785	0.0533904	C4	0.05	NA	NA
MT1A	20964.9	20964.9	0.0833425	0.0116518	C1	0.07	NA	NA
MT1B	1813.72	1813.72	0.323475	0.312944	C1	0.03	NA	NA
MT1E	2.06064	37.0781	0.972907	1.3131e-09	C4	0.79	Epithelial cells	MT1E
MT1F	1.41492	44330.4	0.53146	4.14959e-06	C4	0.32	Myeloids	MT1F
MT1G	2.18707	217.65	0.190475	1.71301e-09	C4	0.63	NA	NA
MT1H	1.0262	32847.7	0.815933	0.0709802	C1	0.1	Myeloids	MT1H
MT1X	1.39423	21.5338	0.962113	8.36724e-07	C4	0.74	Myeloids	MT1X
MT2A	1.95978	12.6463	0.715266	4.33463e-07	C4	0.89	Myeloids	MT2A
MT3	4.35319	379.725	0.821602	0.699042	C1	0.03	NA	NA
MTAP	1.12353	3.91898	0.383023	1.74414e-05	C4	0.97	NA	NA
COX1	1.16993	6518.65	0.387344	0.0464561	C1	0.1	NA	NA
COX2	1.07298	4.18061	0.908355	2.26295e-08	C4	1	NA	NA
COX3	3347.53	3347.53	0.16035	0.0521384	C4	0.05	NA	NA
CYTB	5382.26	5382.26	0.160186	0.0519966	C4	0.05	NA	NA
NUDT1	6.10599	451.287	0.00126594	1.15271e-10	C1	0.45	NA	NA
MTHFD1	1.31493	5.22147	0.00737485	4.92216e-20	C1	1	NA	NA
MTHFR	16.7817	125.535	0.0409801	0.000242661	C1	0.22	NA	NA
MTIF2	1.30153	688.496	0.593868	3.93429e-16	C1	0.5	NA	NA
MTM1	5.66749	80.2991	0.203495	0.000165656	C4	0.24	NA	NA
ND1	2.53718	63.4022	0.457908	0.0163366	C4	0.16	NA	NA
ND4	1.18679	4044.85	0.824976	0.00724132	C1	0.15	NA	NA
ND5	3.81873	16.046	0.00870099	3.83189e-05	C4	0.55	NA	NA
MYO1F	1.22306	8.00313	0.442535	6.19832e-09	C2	0.96	NA	NA
MTTP	287.796	72305	0.0695236	0.00304479	C3	0.12	NA	NA
MTR	1.59148	6.83032	0.118824	0.131609	C1	0.07	NA	NA
MTX1	1.11077	10.6866	0.397053	3.24753e-16	C4	0.89	NA	NA
MUC1	2.00747	18.3695	0.0076256	1.05403e-16	C4	1	Epithelial cells	MUC1
MUC2	3.32741	4631.58	0.90775	0.230251	C3	0.04	NA	NA
MUC4	4.76231	7.8401	0.442593	0.502067	C4	0.03	NA	NA
MUC5AC	45.4912	2.90895e+06	0.499968	0.0914341	C4	0.13	NA	NA
MUC6	598.896	598.896	0.322431	0.424242	C3	0.02	NA	NA
MUT	1.53587	3.55503	0.00944194	1.76007e-08	C4	1	NA	NA
MVD	1.43858	54.3573	0.426935	1.59999e-05	C4	0.32	NA	NA
MVK	2.76361	355.27	0.99234	4.28669e-06	C4	0.34	NA	NA
MX1	1.18483	18.4962	0.479763	1.10938e-11	C4	1	T cells	MX1
MX2	2.19784	47.6363	0.342872	4.89294e-14	C4	0.87	Myeloids	MX2
MYD88	4.02431	72.4484	0.000433764	3.67928e-16	C4	0.84	NA	NA
MYH1	1.92657	127.475	0.764425	0.331217	C1	0.03	NA	NA
MYH2	2.81706	158.225	0.796577	0.339495	C1	0.03	NA	NA
MYH3	1.21662	96.975	0.746757	0.329128	C1	0.03	NA	NA
MYH4	2.30804	346.975	0.765389	0.331187	C1	0.03	NA	NA
MYH6	5.96832	2397.62	0.596132	0.283876	C3	0.04	NA	NA
MYH7	4.43862	1989.5	0.611957	0.28854	C3	0.04	NA	NA
MYH8	2.73112	143.725	0.790102	0.337287	C1	0.03	NA	NA
MYH9	1.15607	3.33545	0.257379	6.18711e-15	C1	1	NA	NA
MYH10	1.25725	2.43818	0.0451508	3.21828e-10	C1	1	NA	NA
MYH11	7.80099	11.5054	1.09724e-05	9.75035e-13	C3	1	Fibroblasts	MYH11
MYL1	1.8936	1101.47	0.794268	0.59219	C1	0.03	NA	NA
MYL2	11.5048	17460.3	0.264741	0.148889	C3	0.06	NA	NA
MYL3	3.5438	13541.7	0.905508	0.107847	C3	0.1	NA	NA
MYL4	2.61282	954.917	0.401531	0.0901541	C3	0.04	NA	NA
MYL6	1.14715	2.22236	0.0315914	1.51231e-06	C3	1	NA	NA
MYLK	11.5947	30.5549	0.00350691	3.7971e-05	C3	0.96	Fibroblasts	MYLK
MYO1A	2.70538	7770.95	0.539491	0.0779161	C4	0.05	NA	NA
MYO1C	1.15191	1.37258	0.0727588	0.127002	C4	1	NA	NA
MYO1D	1.5855	2.97868	0.380423	3.36867e-07	C1	1	NA	NA
MYO1E	1.41136	9.06708	0.332966	0.000172602	C1	0.82	NA	NA
MYO5A	2.04091	4818.18	0.755336	0.0159126	C4	0.18	NA	NA
MYO5B	6.01428	6831.47	0.032278	1.71191e-07	C4	0.32	NA	NA
MYO6	1.26738	7.72401	0.0925885	6.70351e-11	C4	0.97	NA	NA
MYO9B	2.68616	53.6221	0.0157791	1.35157e-12	C1	0.8	NA	NA
MYO10	28.975	28.975	0.323475	0.312944	C1	0.03	NA	NA
PPP1R12A	1.17315	2.72602	0.130945	1.26712e-10	C1	1	NA	NA
PPP1R12B	11.5325	17.2689	6.10859e-09	8.96469e-12	C3	0.83	NA	NA
NAB1	2541.07	2541.07	0.00668469	5.02202e-06	C1	0.17	NA	NA
NAB2	15.7491	9597	0.0120224	2.36571e-06	C1	0.25	NA	NA
NACA	1.40596	5.14786	0.00361427	1.43244e-10	C1	1	NA	NA
NAGA	1.00466	2.53555	0.914721	0.0365312	C1	0.88	NA	NA
NAGLU	1.1502	4.60221	0.214521	0.372991	C4	0.42	NA	NA
HNRNPM	1.41737	4.5467	0.000687008	4.68331e-25	C1	1	NA	NA
NAIP	1.14833	97.225	0.820835	0.599874	C1	0.03	NA	NA
NAP1L1	1.99649	8.21326	6.19013e-06	5.66634e-16	C1	1	NA	NA
NAP1L4	1.46996	4.33835	0.00168835	8.84595e-26	C1	1	NA	NA
NARS	1.24603	6.88644	0.228388	1.07056e-19	C4	1	NA	NA
NASP	1.48786	10.9958	0.0186773	8.97694e-19	C1	1	NA	NA
CEACAM6	1.37382	9131.24	0.867151	0.510017	C4	0.03	NA	NA
NUBP1	1.53889	4.54241	0.00186599	3.97847e-05	C1	0.98	NA	NA
NBN	2.0946	11.7429	0.623393	5.48169e-25	C4	0.92	NA	NA
NCAM1	1.22111	18.653	0.00370558	2.66407e-10	C1	0.55	NA	NA
NCAM2	81.475	81.475	0.323475	0.312944	C1	0.03	NA	NA
NCBP1	1.85464	5.05806	0.00262046	3.63953e-12	C1	1	NA	NA
NCF2	2.39522	23.2623	0.000396547	4.25835e-08	C2	0.75	Myeloids	NCF2
NCF4	2.31603	8.92082	0.00127648	6.86491e-07	C2	0.58	T cells	NCF4
NCK1	1.04872	41.5218	0.073954	1.43869e-13	C1	0.8	NA	NA
NCL	1.17263	7.40518	0.210941	7.26656e-34	C1	1	NA	NA
NDUFA2	1.27609	4.59802	0.0345174	7.49469e-07	C4	0.95	NA	NA
NDUFA3	2.17239	26.3485	0.0996802	2.4827e-08	C4	0.55	NA	NA
NDUFA4	1.03801	3.44433	0.366316	0.189097	C1	0.82	NA	NA
NDUFA5	1.35244	2.79742	0.0605414	0.000360823	C4	0.95	NA	NA
NDUFA6	1.04891	14.0909	0.359818	4.55202e-09	C4	0.63	NA	NA
NDUFA7	2.34806	11.5969	0.0630382	4.52057e-06	C4	0.53	NA	NA
NDUFA8	1.06842	4.93192	0.672642	4.21556e-08	C4	0.95	NA	NA
NDUFA9	1.13769	4.88197	0.730945	7.0242e-08	C4	0.97	NA	NA
NDUFA10	1.1489	3.55056	0.922666	0.00315515	C4	0.95	NA	NA
NDUFAB1	1.43335	6.45086	0.35834	1.76519e-07	C1	0.98	NA	NA
NDUFB3	1.65997	7.00765	0.382885	0.00356634	C4	0.63	NA	NA
NDUFB4	1.06291	60.1751	0.88104	0.000506391	C1	0.25	NA	NA
NDUFB5	1.48648	9.78037	0.366851	9.92419e-05	C4	0.5	NA	NA
NDUFB6	1.07489	11.1951	0.604134	1.49497e-08	C4	0.61	NA	NA
NDUFB7	1.04729	23.8587	0.908605	0.00995769	C1	0.25	NA	NA
NDUFB8	1.07736	4.62243	0.393391	0.0576449	C1	0.68	NA	NA
NDUFB9	1.15607	17.7929	0.847952	7.63806e-15	C4	0.76	NA	NA
NDUFB10	1.00735	5.48952	0.916985	0.0012548	C4	0.58	NA	NA
NDUFC2	2.24005	26.0789	0.32666	0.000357167	C4	0.29	NA	NA
NDUFS1	1.27358	3.78535	0.0271718	1.24319e-12	C4	1	NA	NA
NDUFS2	1.04012	5.23984	0.541971	1.24068e-09	C4	0.97	NA	NA
NDUFS3	1.04758	3.46466	0.777223	1.243e-13	C4	1	NA	NA
NDUFV1	1.20631	4.16913	0.0661776	5.77261e-10	C4	1	NA	NA
NDUFS4	1.06607	12.683	0.882676	9.6822e-05	C4	0.34	NA	NA
NDUFS5	1.22168	9.43955	0.675409	1.59897e-07	C1	0.68	NA	NA
NDUFS6	1.27644	6.3699	0.612534	6.61025e-06	C1	0.9	NA	NA
NDUFS8	1.22377	4.23087	0.749652	2.71432e-08	C4	0.97	NA	NA
NDUFV2	1.20436	4.55088	0.87084	9.02989e-07	C4	0.97	NA	NA
NDUFV3	1.26379	9.69243	0.962418	8.61968e-08	C1	0.82	NA	NA
DRG1	1.13803	10.4282	0.759665	6.81793e-21	C1	0.95	NA	NA
NEDD4	3.52145	229.921	0.40274	0.162011	C4	0.03	NA	NA
2024-09-02	1.1577	2.98024	0.143882	1.67957e-16	C1	1	NA	NA
RPL10A	1.25795	4.8072	0.0316042	3.04754e-14	C1	1	NA	NA
NEDD8	1.63901	5.77576	0.554939	0.811063	C1	0.12	NA	NA
NEFM	65757.4	65757.4	0.0444164	0.00874787	C3	0.08	NA	NA
NEFH	32909.5	32909.5	0.159538	0.129093	C3	0.04	NA	NA
NEFL	44288.9	44288.9	0.0839145	0.0354766	C3	0.06	NA	NA
NEO1	1.39479	94.7933	0.237365	0.00818889	C1	0.22	NA	NA
NEU1	2.60526	630.542	0.664934	0.636523	C3	0.04	NA	NA
NF1	1.79318	62.2403	0.70618	0.0435921	C4	0.13	NA	NA
NFATC2	1.4721	337.737	0.599783	0.0149056	C4	0.11	NA	NA
NFIA	1.02533	24.6474	0.979006	0.000827328	C1	0.28	NA	NA
NFIB	1.96968	27.2337	0.265892	9.28927e-05	C1	0.45	Endothelial cells	NFIB
NFIC	1.49094	9.30492	0.852442	0.00673718	C3	0.52	NA	NA
NFIX	1.48266	21.1918	0.405372	0.00113449	C1	0.38	NA	NA
NFKB1	1.14561	5.08973	0.330766	0.000349386	C1	0.88	NA	NA
NFKB2	1.09933	4.19238	0.524884	2.61925e-15	C4	0.87	NA	NA
NFKBIB	3.60785	1748.82	0.311692	0.0478053	C4	0.08	NA	NA
NFKBIE	391.155	11395	0.705071	0.424772	C1	0.03	NA	NA
NFKBIL1	188.975	188.975	0.323475	0.312944	C1	0.03	NA	NA
NFYA	2.93248	42029.8	0.0814516	1.67828e-05	C1	0.22	NA	NA
NFYB	3.81952	7.40596	8.99813e-06	4.81004e-13	C1	0.78	NA	NA
NFYC	2.12211	15.2712	0.031394	2.31132e-19	C1	0.85	NA	NA
NGFR	1.13154	3.8882	0.0133367	0.0137714	C2	0.28	NA	NA
NHP2L1	1.03345	4.88413	0.595509	2.18082e-08	C1	1	NA	NA
NID1	1.53448	2.24582	0.0103203	0.0196063	C3	1	Endothelial cells	NID1
NINJ1	4.01543	1174.26	0.228126	0.107552	C2	0.07	NA	NA
NIT1	1.46498	1.59445	0.198488	0.241178	C1	0.82	NA	NA
NME1	1.10027	5.57483	0.185645	1.50736e-29	C1	1	NA	NA
NME2	1.29593	5.93458	0.0347738	4.86873e-28	C1	1	NA	NA
NME3	1.02543	5.2796	0.0502103	0.00377658	C4	0.92	NA	NA
NME4	8895.15	8895.15	0.322431	0.424242	C3	0.02	NA	NA
NQO2	1.30658	2.66876	0.204644	0.00949197	C4	0.37	NA	NA
NMT1	1.3743	6.03786	0.0243729	1.50964e-12	C1	1	NA	NA
NNMT	1.21793	6.15124	0.343885	7.06256e-08	C4	0.97	Fibroblasts	NNMT
NOP2	1.32434	65.7783	0.74635	2.73485e-29	C1	0.92	NA	NA
NONO	1.46953	7.52866	0.000762467	4.87939e-28	C1	1	NA	NA
NOS1	971.975	971.975	0.323475	0.312944	C1	0.03	NA	NA
CNOT2	3.59449	4901.75	0.00441912	2.96128e-13	C1	0.5	NA	NA
CNOT3	3.06912	159.788	0.0164807	2.83497e-09	C1	0.42	NA	NA
NPY	4982	4982	0.159542	0.129098	C3	0.04	NA	NA
NOTCH2	1.60522	12.3084	0.983705	0.353347	C4	0.13	NA	NA
NOTCH3	1.9949	1160.63	0.330175	0.00224969	C4	0.11	Fibroblasts	NOTCH3
PNP	1.39302	2.49402	0.00616101	2.33673e-15	C1	1	Endothelial cells	PNP
NPC1	1.02562	865.312	0.817593	0.362118	C3	0.06	NA	NA
NPM1	1.05704	7.29926	0.601687	1.04186e-32	C1	1	NA	NA
NPR1	3.88754	4501.18	0.0479858	1.37147e-08	C4	0.34	Endothelial cells	NPR1
NPR3	1017.83	1017.83	0.163721	0.135528	C3	0.04	NA	NA
NPTX2	368.868	368.868	0.323806	0.283498	C4	0.03	Endothelial cells	NPTX2
SLC11A2	894.225	894.225	0.323475	0.312944	C1	0.03	NA	NA
NRAS	1.49401	4.10732	0.017347	6.09731e-06	C1	1	NA	NA
NRCAM	4.90412	23.4157	0.0287854	0.000477619	C1	0.25	NA	NA
NRD1	1.58073	33.4075	0.0151029	5.67048e-17	C1	0.98	NA	NA
NRF1	2879.63	2879.63	0.16009	0.0519137	C4	0.05	NA	NA
YBX1	1.46428	9.88603	0.0079318	3.74065e-22	C1	1	NA	NA
NSF	1.0454	3.49645	0.988941	2.09762e-07	C4	1	NA	NA
NT5E	2.4009	3.96445	0.0410604	0.0630179	C3	0.94	Fibroblasts	NT5E
NTHL1	296.725	296.725	0.323475	0.312944	C1	0.03	NA	NA
ROR2	2.88496	437.4	0.687942	0.0971127	C1	0.1	NA	NA
DDR2	1.24368	16.2456	0.938271	0.684907	C2	0.02	NA	NA
NTS	1.44198	8562.82	0.957109	0.440824	C4	0.03	NA	NA
NUCB1	1.02325	3.3064	0.988269	3.4754e-15	C4	1	NA	NA
NUCB2	1.10041	3.54451	0.209486	3.73654e-06	C1	1	NA	NA
NUMA1	1.13915	3.40572	0.240094	1.5474e-13	C1	1	NA	NA
NUP88	2.21258	7.27781	0.00624507	3.03648e-19	C1	1	NA	NA
NUP98	1.42611	8.24384	0.172557	1.18032e-13	C1	1	NA	NA
NVL	18.6285	3136.12	0.0614274	0.0143748	C1	0.12	NA	NA
GPR143	1.23515	193.271	0.922737	0.537304	C3	0.02	NA	NA
OAS1	1.6868	46254.6	0.123096	1.93884e-07	C4	0.39	T cells	OAS1
OAS2	1.72706	25.3167	0.0923171	6.02655e-22	C4	0.95	NA	NA
OAS3	1.04956	18.1023	0.484501	1.45152e-11	C1	0.98	NA	NA
OAT	1.23295	3.31222	0.822551	0.0109273	C4	0.95	NA	NA
OCRL	1.00438	794.675	0.731327	0.0673194	C1	0.07	NA	NA
ODC1	407.45	407.45	0.159913	0.0647902	C1	0.05	NA	NA
ODF2	2.82308	5060.23	0.134983	0.00220995	C3	0.15	NA	NA
OMD	2.23461	56.5643	0.950096	0.413099	C2	0.12	NA	NA
OGDH	1.05759	3.07475	0.705496	1.22902e-18	C4	1	NA	NA
OGN	4.61548	25.7889	1.46128e-07	2.48244e-12	C3	1	NA	NA
OPA1	1.07263	8.61659	0.966535	7.50295e-15	C1	1	NA	NA
TNFRSF11B	214.083	214.083	0.159753	0.12942	C3	0.04	NA	NA
ORC2	2.96207	3599.07	0.742518	0.000205985	C1	0.17	NA	NA
ORC4	5.76127	20944.5	0.387214	0.00119524	C4	0.16	NA	NA
ORC5	76.5	76.5	0.323806	0.283498	C4	0.03	NA	NA
SLC22A18	2.26907	331.225	0.974493	0.4426	C1	0.03	NA	NA
ORM1	1.06324	1.14443	0.858296	0.457435	C3	1	NA	NA
ORM2	1.15124	1.18437	0.372762	0.44353	C3	1	NA	NA
OSBP	1.05452	4.91301	0.167629	5.42042e-09	C1	1	NA	NA
OVGP1	10.6422	19459.3	0.0100379	0.000716066	C3	0.21	NA	NA
OXA1L	4.42942	7290.5	0.0502457	5.6119e-06	C4	0.24	NA	NA
OXCT1	1.06583	4.19003	0.58923	3.45824e-07	C4	1	NA	NA
P2RX4	3.71326	3350.44	0.772813	0.403462	C2	0.04	NA	NA
P4HA1	1.65854	8.03397	0.0022246	6.98628e-12	C1	1	NA	NA
P4HB	1.06052	4.01145	0.211479	2.56335e-18	C1	1	NA	NA
PA2G4	1.45077	6.7449	0.00757169	1.20678e-18	C1	1	NA	NA
PEBP1	1.05902	4.35482	0.51919	1.68384e-18	C4	1	NA	NA
PABPC3	1.67612	9.55642	1.9044e-05	1.48846e-13	C1	1	NA	NA
PAEP	3.57184	57837.2	0.929173	0.778841	C3	0.02	NA	NA
PAFAH1B1	1.42434	4.25488	0.0250396	1.36602e-11	C1	1	NA	NA
PAFAH1B2	1.03808	3.75299	0.965864	4.51802e-14	C1	1	NA	NA
PAFAH1B3	1.4587	2.15593	0.33615	0.00140082	C4	1	NA	NA
PAFAH2	2.44674	1557.55	0.785531	0.315039	C4	0.03	NA	NA
PRDX1	1.09175	3.31688	0.487345	1.49435e-22	C1	1	NA	NA
SERPINE1	10.0845	677.828	0.0591625	8.27527e-05	C2	0.3	Endothelial cells	SERPINE1
SERPINB2	1.87654	19739	0.658437	0.00621573	C2	0.21	NA	NA
PAK1	1.01865	7.80677	0.533042	1.13251e-12	C1	1	NA	NA
PAK2	1.39798	4.59852	0.0826776	5.58408e-14	C1	1	NA	NA
PAK3	1.7492	14.0238	0.0995491	5.34666e-10	C1	0.82	NA	NA
PALM	1.68352	3.59794	0.087013	0.00130583	C3	0.94	NA	NA
PAM	1.45271	499.658	0.661974	0.212463	C4	0.03	NA	NA
REG3A	18342	18342	0.322431	0.424242	C3	0.02	NA	NA
PAPPA	2.31281	81.3542	0.480363	0.196109	C3	0.06	NA	NA
PARN	1.9227	142.364	0.181648	1.3578e-12	C1	0.55	NA	NA
PAWR	1.49985	3.80973	0.248582	1.20365e-10	C3	0.92	NA	NA
PAX2	407.975	407.975	0.323475	0.312944	C1	0.03	NA	NA
PDCL	253.725	253.725	0.323475	0.312944	C1	0.03	NA	NA
PBX1	1.7155	41.5971	0.0336285	4.21045e-18	C1	0.9	NA	NA
PBX2	2.41297	19035.7	0.00992066	3.77615e-15	C1	0.55	NA	NA
PBX3	1.97313	2482.15	0.781667	0.00458222	C1	0.1	NA	NA
PC	1.02822	2.09148	0.441837	5.58794e-10	C4	0.82	NA	NA
PCBD1	1.09764	8.68896	0.217488	3.24306e-12	C1	0.98	NA	NA
PCBP1	1.19872	4.2487	0.0502102	9.59131e-27	C1	1	NA	NA
PCBP2	1.47901	4.41914	0.000388283	4.3213e-25	C1	1	NA	NA
PCCA	1.34386	5.14708	0.258645	1.08939e-07	C4	0.97	NA	NA
PCCB	1.22554	6.64373	0.308701	2.49424e-09	C4	1	NA	NA
PCDH1	1.20106	59.347	0.0822946	1.60789e-09	C4	0.55	NA	NA
PCDHGC3	334.521	334.521	0.322431	0.424242	C3	0.02	NA	NA
PCDH7	2.22345	1972.37	0.690325	0.00822686	C4	0.21	NA	NA
SERPINA5	5.33874	8.84248	0.00268847	3.8894e-05	C3	0.42	NA	NA
PCK1	5.62546	147.281	0.165306	0.141107	C1	0.12	NA	NA
PCK2	1.49281	24.4906	0.0497177	3.00057e-16	C4	1	NA	NA
PCM1	1.42223	104.152	0.433696	5.733e-06	C1	0.45	NA	NA
PCMT1	1.32013	3.20615	0.0373965	1.04229e-10	C1	1	NA	NA
PCNA	1.62371	7.69432	0.000143111	8.78826e-20	C1	1	NA	NA
PCNT	1.20746	81.4737	0.574883	0.185065	C4	0.05	NA	NA
PCOLCE	1.09553	1.83896	0.438848	0.0631107	C2	0.93	Fibroblasts	PCOLCE
CHMP1A	1.40911	5.80815	0.62889	0.00162742	C1	0.65	NA	NA
PCP4	2.6917	38827.8	0.313493	0.0475749	C4	0.08	NA	NA
PCSK5	123.475	123.475	0.323475	0.312944	C1	0.03	Fibroblasts	PCSK5
PCSK2	2963.97	2963.97	0.323475	0.312944	C1	0.03	NA	NA
CDK16	15.9338	688.342	0.857459	0.266031	C4	0.03	NA	NA
PCYT1A	1.18199	4.74669	0.479355	4.90044e-07	C1	0.92	NA	NA
PDE1A	1.7631	385.2	0.542059	0.570049	C1	0.05	Fibroblasts	PDE1A
PDE1C	25896.2	25896.2	0.00489757	3.98295e-05	C3	0.17	NA	NA
PDE2A	100.333	100.333	0.159553	0.129115	C3	0.04	NA	NA
PDE3A	7.71555	2041.58	0.136244	0.00275404	C1	0.17	NA	NA
PDE4D	1491.47	1491.47	0.163358	0.0547809	C4	0.05	NA	NA
PDE6D	1.74543	6182.35	0.0477094	0.00390295	C1	0.15	NA	NA
PDGFA	6719.94	6719.94	0.322431	0.424242	C3	0.02	NA	NA
PDGFRA	27.56	2502.65	0.00172166	1.30112e-06	C3	0.23	Fibroblasts	PDGFRA
PDGFRL	332.225	332.225	0.323475	0.312944	C1	0.03	Fibroblasts	PDGFRL
PDGFRB	2.33992	18.1894	2.98728e-05	5.22759e-10	C3	0.71	Fibroblasts	PDGFRB
PDHA1	1.43331	6.62865	0.0746222	9.56572e-10	C4	1	NA	NA
PDHA2	12.8316	20966.5	0.470769	0.33956	C4	0.05	NA	NA
PDHB	1.0225	4.20923	0.937387	1.29521e-15	C4	1	NA	NA
PDK1	1.09761	12081.2	0.258963	5.01437e-08	C4	0.29	NA	NA
PDK2	4.13423	16.1755	0.716475	0.191472	C1	0.12	NA	NA
PDK3	1.99891	5.49667	0.0255724	0.02804	C4	0.26	NA	NA
PDK4	1.1991	221.509	0.925209	0.683544	C2	0.02	NA	NA
ENPP1	1.09706	1.40873	0.4164	0.00524404	C4	0.37	NA	NA
ENPP2	3.68149	38.5384	0.572051	0.712442	C1	0.05	Myeloids	ENPP2
ENPP3	94755.4	94755.4	0.164825	0.0560955	C4	0.05	NA	NA
PDPK1	1.31194	349.895	0.938009	0.333481	C4	0.05	NA	NA
PECAM1	1.30173	1.93616	0.00187382	0.00107522	C2	0.91	Myeloids	PECAM1
SERPINF1	1.03967	1.15525	0.279455	0.248665	C3	1	Fibroblasts	SERPINF1
PEG3	882.521	882.521	0.00753868	0.00011996	C3	0.15	NA	NA
PEPD	1.37768	5.95365	0.0393366	2.8148e-10	C1	1	NA	NA
PET112	8.4083	19671.6	0.772945	0.000502939	C4	0.16	NA	NA
PEX1	31.5	31.5	0.323806	0.283498	C4	0.03	NA	NA
PEX6	120.974	120.974	0.323806	0.283498	C4	0.03	NA	NA
PEX14	1.25544	18.9828	0.538923	3.99933e-25	C1	0.85	NA	NA
PF4	1.19308	54.9963	0.00601001	9.81666e-05	C2	0.4	NA	NA
PF4V1	2.1251	59119.7	0.486209	0.226231	C1	0.05	NA	NA
PFAS	1.13999	3.58757	0.0563877	1.43574e-06	C1	1	NA	NA
CFP	2.23318	2.34395	0.00955735	0.0039937	C2	0.39	NA	NA
PFDN1	1.20772	5.13955	0.450656	4.56221e-09	C1	0.98	NA	NA
PFDN2	1.2415	3.93937	0.106897	9.25874e-11	C1	1	NA	NA
PFDN4	1.25226	4.87413	0.088347	1.04288e-09	C1	1	NA	NA
PFDN5	1.50191	4.82702	0.0502494	1.73618e-08	C1	1	NA	NA
ATP8B1	292.763	292.763	0.0839458	0.00835497	C4	0.08	NA	NA
PFKFB2	2.54911	55641.5	0.0967326	1.37548e-07	C1	0.52	NA	NA
PFKFB3	86.725	86.725	0.323475	0.312944	C1	0.03	NA	NA
PFKL	1.18328	3.63613	0.448324	4.05022e-20	C4	1	NA	NA
VIT	7194.1	7194.1	0.322431	0.424242	C3	0.02	NA	NA
PFKM	1.17008	5.21357	0.82709	1.27235e-10	C1	1	NA	NA
PFKP	1.3616	5.65118	0.026598	5.36095e-21	C1	1	NA	NA
PFN1	1.10928	3.00787	0.435677	2.04808e-15	C1	1	NA	NA
PFN2	3.28293	11.653	0.134444	1.16829e-09	C1	0.95	NA	NA
PGAM1	1.4512	3.01907	0.000315458	8.07164e-16	C1	1	NA	NA
PGAM2	1.40913	1.56416	0.044607	0.00281803	C1	1	NA	NA
PGC	99.8878	134896	0.898676	0.716621	C3	0.02	NA	NA
PGD	1.58788	4.51497	0.00659045	1.1809e-19	C1	1	NA	NA
PGGT1B	1.95747	181.684	0.845583	0.590117	C2	0.02	NA	NA
PGK1	1.05807	6.69279	0.370145	8.67119e-31	C1	1	NA	NA
PGK2	1.18594	7.86976	0.831384	8.16142e-30	C4	1	NA	NA
PGM1	1.09672	2.4211	0.326931	1.12192e-09	C1	1	NA	NA
PGM3	1.03969	3.06106	0.77662	1.83597e-11	C4	1	NA	NA
PGM5	17.1088	23.3467	1.29092e-09	4.78029e-14	C3	0.98	NA	NA
PGR	9.79229	1872.65	0.00405523	2.63269e-05	C3	0.23	NA	NA
PHB	1.16796	4.94984	0.446459	1.97313e-26	C1	1	NA	NA
SLC25A3	1.0602	5.96757	0.229094	4.70969e-16	C1	1	NA	NA
PHEX	5665.73	5665.73	0.0862772	0.0376216	C3	0.06	NA	NA
PHF2	456.95	456.95	0.159942	0.0648186	C1	0.05	NA	NA
PHKB	1.03065	5.78632	0.2377	0.0326773	C1	0.28	NA	NA
PHKG2	1.55741	765.425	0.70297	0.0661209	C1	0.07	NA	NA
PHYH	2960.98	2960.98	0.322431	0.424242	C3	0.02	NA	NA
SERPINA1	1.22413	1.52093	0.261566	0.0252839	C3	1	Myeloids	SERPINA1
SERPINA4	1.85064	3.64278	0.000225811	1.46115e-11	C3	1	NA	NA
SERPINB5	3.96133	40.3259	0.921818	0.336766	C4	0.18	NA	NA
SERPINB6	1.1494	2.79438	0.818855	0.000762257	C1	0.98	NA	NA
SERPINE2	5.80485	21.1987	0.0196522	1.84561e-05	C3	0.54	Fibroblasts	SERPINE2
SERPINB8	1.64763	6.13744	0.53056	0.000206715	C1	0.48	NA	NA
SERPINB9	1.04847	2.27548	0.646749	0.52259	C4	0.95	NA	NA
SERPINB10	2.18366	39.6524	0.0484091	0.00577866	C2	0.18	NA	NA
SERPINI1	14944.6	14944.6	0.0246921	0.000325509	C1	0.12	Fibroblasts	SERPINI1
SERPINI2	1.75454	10330	0.597525	0.193282	C1	0.05	NA	NA
PIGR	1.43375	15.6298	0.75865	0.0447676	C3	0.33	NA	NA
PIK3C2A	3.38829	317.875	0.409981	0.00508279	C1	0.12	NA	NA
PIK3C3	1.04727	12.6336	0.833189	2.84637e-09	C4	0.68	NA	NA
PIK3CA	2.58929	225.95	0.948812	0.267138	C1	0.05	NA	NA
PIK3CB	1.21034	276.684	0.678445	0.00198096	C4	0.11	NA	NA
PIK3CD	1.39628	80.225	0.867071	0.442704	C1	0.03	NA	NA
PIK3R1	1.29344	8.35245	0.257424	0.000462585	C4	0.55	NA	NA
PIK3R2	1.94021	668.789	0.387991	0.0174335	C4	0.11	NA	NA
PI4KA	1.64148	8.03156	0.100869	0.0114104	C4	0.68	NA	NA
PI4KB	175.947	175.947	0.160085	0.0519092	C4	0.05	NA	NA
PIN1	1.7469	4.77586	0.0312911	1.88613e-07	C1	1	NA	NA
PIN4	1.77965	14.6644	0.00293664	4.36581e-13	C1	0.95	NA	NA
PIP4K2A	1.27038	3.00756	0.477179	0.232755	C1	0.88	NA	NA
PITPNA	1.14672	3.99362	0.256113	8.20514e-07	C1	1	NA	NA
PITX1	2398.18	2398.18	0.0838676	0.0118559	C1	0.07	NA	NA
PKD2	1.38396	39.4792	0.350667	0.213092	C3	0.06	NA	NA
PKLR	2.51046	145892	0.00259734	9.73983e-06	C4	0.11	NA	NA
PKM	1.10739	7.27577	0.243413	2.89237e-28	C1	1	NA	NA
PKP1	33.6686	17637.9	0.263306	0.0398055	C1	0.07	NA	NA
PKP2	1.7133	10.7352	0.328088	7.52075e-15	C4	0.97	NA	NA
PLA2G4A	1.0112	10.3892	0.336736	0.175792	C4	0.18	NA	NA
PLAT	29.308	846.333	0.123782	0.037848	C3	0.08	Fibroblasts	PLAT
PLAU	109.228	109.228	0.321612	0.533232	C2	0.02	Myeloids	PLAU
[truncated: 6,032 more rows]

## Sheet: S4B CPTAC cluster gene features
ID	FC_maxmax	FC_maxmin	Pvalue_ttest	Pvalue_anova	Flag	Flag_IDP	cluster	gene
A1BG	1.09956	1.15365	0.248596	0.248735	C3	1	NA	NA
A2M	1.00129	1.29684	0.814897	0.0127428	C3	1	Endothelial cells	A2M
A2ML1	1.12845	1.36717	0.71952	0.32027	C3	1	NA	NA
AAAS	1.08854	1.16515	0.00677449	3.16018e-06	C1	1	NA	NA
AACS	1.13275	1.25057	0.284883	0.0286896	C1	1	NA	NA
AAGAB	1.02805	1.31376	0.642045	0.130382	C1	1	NA	NA
AAK1	1.00761	1.04987	0.902568	0.57924	C2	1	NA	NA
AAMDC	1.02616	1.08982	0.760408	0.515272	C4	1	NA	NA
AAMP	1.0006	1.13461	0.913238	0.0242112	C1	1	NA	NA
AAR2	1.01924	1.04409	0.943286	0.835272	C3	1	NA	NA
AARS	1.01382	1.07072	0.679255	0.513303	C2	1	NA	NA
AARS2	1.04741	1.10455	0.366717	0.248208	C1	1	NA	NA
AASDHPPT	1.08587	1.1473	0.125687	0.0705549	C1	1	NA	NA
AASS	1.10995	1.18636	0.458861	0.16231	C2	1	NA	NA
AATF	1.0853	1.20566	0.0533105	0.000224403	C1	1	NA	NA
ABAT	1.00488	1.17742	0.203955	0.251378	C1	1	NA	NA
ABCA1	1.03206	1.08763	0.411596	0.342826	C4	1	Myeloids	ABCA1
ABCA3	1.11373	3.11958	0.393233	0.483894	C2	1	NA	NA
ABCA8	1.08206	2.3641	0.555586	0.114814	C3	1	NA	NA
ABCB10	1.07271	1.2733	0.407352	0.000116326	C2	1	NA	NA
ABCB6	1.09334	1.1947	0.386302	0.671557	C1	1	NA	NA
ABCB7	1.05881	1.09269	0.562842	0.850886	C2	1	NA	NA
ABCB8	1.00114	1.34955	0.84977	0.0150618	C4	1	NA	NA
ABCB9	1.56986	3.33819	0.73701	0.811187	C1	1	NA	NA
ABCC1	1.20091	1.27582	0.00256091	0.0033552	C3	1	NA	NA
ABCC12	1.73368	2.61679	0.663649	0.797093	C4	1	NA	NA
ABCC3	1.28223	1.79264	0.465926	0.123691	C4	1	NA	NA
ABCC4	1.06175	1.15009	0.559036	0.320147	C4	1	NA	NA
ABCD1	1.08815	1.16381	0.163223	0.0808729	C2	1	NA	NA
ABCD3	1.07635	1.18447	0.103014	0.00151188	C1	1	NA	NA
ABCD4	1.11282	1.82893	0.484177	0.466114	C2	1	NA	NA
ABCE1	1.05317	1.15773	0.0640173	0.000411515	C2	1	NA	NA
ABCF1	1.00279	1.14427	0.984088	0.00190466	C2	1	NA	NA
ABCF2	1.02597	1.14288	0.691309	0.0365483	C1	1	NA	NA
ABCF3	1.00007	1.11683	0.898455	0.0315192	C2	1	NA	NA
ABHD10	1.17027	1.2806	0.0242074	0.00174508	C4	1	NA	NA
ABHD11	1.03801	1.49108	0.668174	0.000597424	C4	1	NA	NA
ABHD12	1.0163	1.18055	0.943838	0.00154368	C1	1	NA	NA
ABHD13	1.19539	1.3195	0.949679	0.999351	C3	1	NA	NA
ABHD14B	1.3092	1.47251	3.4461e-05	1.77551e-05	C4	1	NA	NA
ABHD16A	1.03615	1.16754	0.503336	0.00137851	C2	1	NA	NA
ABHD17A	1.59365	2.49787	0.559355	0.665622	C2	1	NA	NA
ABHD17B	1.12958	1.60867	0.711877	0.432707	C1	1	NA	NA
ABHD4	1.12844	1.50292	0.520706	0.0611002	C4	1	NA	NA
ABHD5	1.29509	2.24239	0.984601	0.997767	C2	1	NA	NA
ABHD6	1.02716	1.41551	0.943152	0.883023	C1	1	NA	NA
ABI1	1.02011	1.15042	0.684985	0.00067996	C4	1	NA	NA
ABI2	1.0475	1.07025	0.309384	0.469087	C4	1	NA	NA
ABI3	1.11592	1.42726	0.153789	0.205024	C2	1	T cells	ABI3
ABI3BP	1.28458	1.89075	0.949496	0.506568	C3	1	NA	NA
ABL1	1.1194	1.50699	0.985295	0.175806	C3	1	NA	NA
ABLIM1	1.18888	1.26862	0.0116244	0.00032093	C4	1	Epithelial cells	ABLIM1
ABR	1.03399	1.31152	0.32296	0.23416	C3	1	NA	NA
ABRACL	1.09209	1.3992	0.231597	0.448599	C2	1	NA	NA
ABT1	1.00595	1.74069	0.966515	0.12129	C1	1	NA	NA
ACAA1	1.02506	1.11606	0.787358	0.28084	C4	1	NA	NA
ACAA2	1.14853	1.23762	0.0132011	0.0122018	C3	1	NA	NA
ACACA	1.05122	1.15338	0.305304	0.0310918	C2	1	NA	NA
ACACB	1.08623	1.32554	0.510697	0.0954466	C2	1	NA	NA
ACAD10	1.13587	1.22462	0.0667314	0.0117863	C4	1	NA	NA
ACAD11	1.16337	1.36235	0.095759	0.0817269	C4	1	NA	NA
ACAD8	1.12342	1.35497	0.0668845	0.000139654	C4	1	NA	NA
ACAD9	1.01392	1.04887	0.697378	0.859038	C1	1	NA	NA
ACADM	1.08391	1.32764	0.392504	0.021352	C2	1	NA	NA
ACADS	1.01611	1.13419	0.833693	0.209485	C4	1	NA	NA
ACADSB	1.20389	1.30512	0.000216722	6.1519e-05	C4	1	NA	NA
ACADVL	1.09815	1.16811	0.171923	0.0997348	C4	1	NA	NA
ACAN	1.94517	4.35747	0.352636	0.124917	C3	1	NA	NA
ACAP1	1.28251	1.44974	0.317974	0.393132	C2	1	NA	NA
ACAP2	1.03863	1.0634	0.589405	0.614645	C4	1	NA	NA
ACAP3	1.13377	1.5041	0.485948	0.0676996	C1	1	NA	NA
ACAT1	1.16023	1.43703	0.0787855	0.00129913	C4	1	NA	NA
ACAT2	1.00464	1.18431	0.643	0.0106994	C2	1	NA	NA
ACBD3	1.10875	1.14798	0.086535	0.0133081	C2	1	NA	NA
ACBD5	1.13332	1.16223	0.429169	0.542193	C2	1	NA	NA
ACBD7	1.42277	1.70002	0.11918	0.195078	C1	1	NA	NA
ACE	1.26148	1.58733	0.540466	0.142696	C2	1	Endothelial cells	ACE
ACIN1	1.08328	1.18284	0.00610472	8.95115e-08	C1	1	NA	NA
ACLY	1.01542	1.19761	0.915998	0.000865777	C2	1	NA	NA
ACLY.1	1.01635	1.20008	0.930793	0.000807924	C2	1	NA	NA
ACN9	1.79739	2.13426	0.129051	0.221987	C4	1	NA	NA
ACO1	1.06096	1.19881	0.153088	0.00180253	C3	1	NA	NA
ACO2	1.031	1.25954	0.8313	8.33769e-05	C2	1	NA	NA
ACOT1	1.0243	1.16482	0.735649	0.0114728	C4	1	NA	NA
ACOT11	1.12804	1.23127	0.0341559	0.135462	C4	1	NA	NA
ACOT13	1.06472	1.2303	0.389269	0.100768	C4	1	NA	NA
ACOT2	1.02427	1.16475	0.735982	0.0115036	C4	1	NA	NA
ACOT4	1.0466	1497.74	0.619923	0.176733	C3	1	NA	NA
ACOT7	1.08192	1.18425	0.156312	0.0156433	C1	1	NA	NA
ACOT8	1.21631	1.51366	0.246252	0.00817449	C1	1	NA	NA
ACOT9	1.02337	1.12624	0.695903	0.034228	C4	1	NA	NA
ACOX1	1.00548	1.12865	0.782232	0.198597	C2	1	NA	NA
ACOX2	1.03836	1.60519	0.772646	0.049292	C1	1	NA	NA
ACOX3	1.06225	1.19026	0.93209	0.858071	C1	1	NA	NA
ACP1	1.21101	1.29082	0.0010298	5.80626e-06	C1	1	NA	NA
ACP1.1	1.20702	1.33835	0.0025236	3.71059e-06	C1	1	NA	NA
ACP2	1.05302	1.24223	0.597516	0.0228797	C2	1	NA	NA
ACP5	1.02502	1.16278	0.945704	0.161641	C4	1	T cells	ACP5
ACP6	1.58084	1.75463	0.21954	0.373869	C4	1	NA	NA
ACPP	1.32505	1.66309	0.423995	0.152795	C2	1	NA	NA
ACSF2	1.04827	1.24628	0.848632	0.416931	C2	1	NA	NA
ACSF3	1.06851	1.29707	0.298803	1.27504e-05	C4	1	NA	NA
ACSL1	1.00995	1.47008	0.868215	1.04838e-10	C2	1	NA	NA
ACSL3	1.01213	1.10529	0.780437	0.0270713	C2	1	NA	NA
ACSL4	1.05669	1.18779	0.386901	0.00150688	C2	1	NA	NA
ACSL5	1.03603	1.27939	0.859086	0.650412	C2	1	NA	NA
ACSL6	1.10051	1.26261	0.13118	0.0893113	C4	1	NA	NA
ACSM3	1.09375	1.35689	0.346689	0.00258688	C4	1	NA	NA
ACSS1	1.09656	1.28687	0.394781	0.0677215	C1	1	NA	NA
ACSS2	1.05053	1.18143	0.581483	0.101893	C1	1	NA	NA
ACSS3	1.09788	1.3096	0.310033	0.0164795	C4	1	NA	NA
ACTA1	1.19538	1.53971	4.78293e-05	4.48878e-17	C3	1	NA	NA
ACTA2	1.20105	1.55316	4.11077e-05	2.58602e-17	C3	1	Fibroblasts	ACTA2
ACTB	1.15675	1.50577	0.000516057	1.08095e-17	C3	1	NA	NA
ACTBL2	1.16467	1.54746	0.00102899	2.07653e-17	C3	1	NA	NA
ACTG1	1.16059	1.50584	0.000389214	1.24385e-17	C3	1	NA	NA
ACTG2	1.22009	1.5725	3.96857e-05	3.56399e-16	C3	1	Fibroblasts	ACTG2
ACTL6A	1.17342	1.19515	7.2881e-06	9.9767e-08	C1	1	NA	NA
ACTL6B	1.24872	1.273	0.140186	0.0418188	C1	1	NA	NA
ACTL8	1.09731	1.84427	0.811673	0.885186	C1	1	NA	NA
ACTN1	1.28311	1.44966	7.15335e-06	4.85971e-09	C3	1	NA	NA
ACTN1.1	1.2798	1.44918	8.71683e-06	4.97352e-09	C3	1	NA	NA
ACTN2	1.19256	1.28977	0.00179597	2.41967e-05	C3	1	NA	NA
ACTN3	1.21634	1.29316	0.000238736	4.47035e-05	C3	1	NA	NA
ACTN4	1.1189	1.16998	0.00626693	0.0589389	C3	1	NA	NA
ACTR10	1.04699	1.0996	0.137509	0.0253819	C3	1	NA	NA
ACTR1A	1.10119	1.19143	0.016047	5.99195e-05	C3	1	NA	NA
ACTR1B	1.07759	1.10212	0.0783232	0.107199	C3	1	NA	NA
ACTR2	1.03708	1.28633	0.29931	2.87388e-17	C2	1	NA	NA
ACTR3	1.01596	1.30467	0.695006	1.5135e-15	C3	1	NA	NA
ACTR3B	1.03856	1.26078	0.371864	4.57523e-11	C2	1	NA	NA
ACTR5	1.08208	1.29058	0.0218662	0.0878166	C2	1	NA	NA
ACTR6	1.19436	1.82276	0.249533	0.0553566	C4	1	NA	NA
ACTR8	1.20462	2.1021	0.458788	0.00213096	C1	1	NA	NA
ACVR1	1.19456	1.48189	0.38078	0.640707	C2	1	NA	NA
ACY1	1.27789	1.47357	0.00259823	0.000403271	C4	1	NA	NA
ACYP1	1.25988	1.38878	0.00279217	0.000123092	C1	1	NA	NA
ACYP2	1.03386	1.19061	0.470518	0.0847933	C2	1	NA	NA
ADA	1.03644	1.24897	0.469545	0.000323002	C2	1	NA	NA
ADAL	1.01123	2.03685	0.740779	0.151775	C4	1	NA	NA
ADAM10	1.14209	1.27099	0.00798034	3.71212e-05	C4	1	NA	NA
ADAM15	1.08801	1.30721	0.764849	0.895487	C4	1	Endothelial cells	ADAM15
ADAM17	1.01692	1.05678	0.702374	0.417031	C4	1	NA	NA
ADAM28	1.61537	2.94898	0.268282	0.0144101	C3	1	NA	NA
ADAM9	1.02981	1.04835	0.844817	0.546389	C1	1	NA	NA
ADAMTS1	1.04395	1.17897	0.604265	0.201183	C4	1	Epithelial cells	ADAMTS1
ADAMTS12	1.01173	1.84795	0.769851	0.427217	C3	1	Fibroblasts	ADAMTS12
ADAMTS16	2.57196	3.56098	0.071198	0.0041004	C3	1	NA	NA
ADAMTSL1	1.36631	2.34744	0.00323057	0.00427881	C3	1	NA	NA
ADAMTSL4	2.13132	5.29277	0.278894	0.459406	C3	1	NA	NA
ADAP1	1.59734	1.70182	0.00776848	0.0064226	C4	1	NA	NA
ADAP2	1.09183	1.27007	0.716073	0.412268	C3	1	Myeloids	ADAP2
ADAR	1.03904	1.13609	0.249523	0.000531909	C1	1	NA	NA
ADAR.1	1.04093	1.13712	0.231152	0.000523885	C1	1	NA	NA
ADARB1	1.06918	1.21361	0.0786145	0.0708869	C4	1	NA	NA
ADARB1.1	1.06659	1.21039	0.0791407	0.0715336	C4	1	NA	NA
ADCK1	1.002	1.75853	0.973603	0.294438	C1	1	NA	NA
ADCK3	1.16748	1.42025	0.000789338	1.29535e-06	C4	1	NA	NA
ADCK4	1.02792	1.15932	0.883846	0.209657	C1	1	NA	NA
ADCK5	1.18814	1.49083	0.193621	0.28027	C4	1	NA	NA
ADCY3	1.36908	2.03801	0.276765	0.522828	C3	1	NA	NA
ADCY6	1.68188	2.0031	0.523029	0.85066	C3	1	NA	NA
ADCY7	1.22458	1.30897	0.841272	0.716714	C2	1	NA	NA
ADCY8	1.42085	1.56519	0.662546	0.975702	C1	1	NA	NA
ADD1	1.04993	1.10548	0.318963	0.317969	C3	1	NA	NA
ADD2	1.09723	1.13627	0.157239	0.573387	C3	1	NA	NA
ADD3	1.00075	1.11088	0.910618	0.217517	C3	1	NA	NA
ADD3.1	1.00083	1.10985	0.907817	0.219238	C3	1	NA	NA
ADH1A	1.30002	2.93667	0.110822	4.55015e-05	C3	1	NA	NA
ADH1B	1.28834	2.80015	0.102886	6.63661e-05	C3	1	NA	NA
ADH1C	1.26891	2.79236	0.139629	6.80387e-05	C3	1	NA	NA
ADH4	1.251	2.4259	0.462469	0.687832	C3	1	NA	NA
ADH5	1.01958	1.10581	0.74327	0.138482	C4	1	NA	NA
ADH7	1.06249	1.2127	0.660717	0.930328	C2	1	NA	NA
ADI1	1.12425	1.25212	0.0917974	0.00117018	C1	1	NA	NA
ADIPOQ	1.00814	1.43556	0.452611	0.820548	C4	1	NA	NA
ADIRF	1.33696	1.48244	0.102996	0.0271291	C4	1	Endothelial cells	ADIRF
ADK	1.0817	1.2738	0.182395	0.0100399	C4	1	NA	NA
ADNP	1.19704	1.30776	5.92471e-06	7.71561e-12	C1	1	NA	NA
ADNP2	1.89536	3.12706	0.133885	0.0860466	C1	1	NA	NA
ADO	1.0464	1.1203	0.3434	0.254222	C1	1	NA	NA
ADPGK	1.10259	1.28745	0.133609	3.85523e-05	C2	1	NA	NA
ADPRH	1.01429	1.2876	0.873105	0.0352573	C2	1	NA	NA
ADPRHL2	1.0355	1.17853	0.500577	0.0838249	C1	1	NA	NA
ADRBK1	1.03432	1.12605	0.445802	0.00360752	C2	1	NA	NA
ADRBK2	1.12284	1.29943	0.55103	0.222109	C3	1	NA	NA
ADRM1	1.08586	1.15142	0.0427186	0.00591295	C1	1	NA	NA
ADSL	1.05955	1.08918	0.283363	0.268404	C2	1	NA	NA
ADSS	1.02141	1.13969	0.666735	0.0873408	C1	1	NA	NA
ADSSL1	1.09572	1.26591	0.633512	0.675122	C2	1	NA	NA
AEBP1	1.76613	2.24751	4.176e-06	2.1657e-10	C3	1	Fibroblasts	AEBP1
AES	1.0431	1.41624	0.912624	0.246738	C3	1	NA	NA
AFAP1	1.02369	1.45474	0.253645	0.0807284	C3	1	NA	NA
AFAP1L1	1.41093	2.10689	0.351153	0.00321772	C1	1	Endothelial cells	AFAP1L1
AFAP1L2	1.06626	1.11009	0.676137	0.882322	C1	1	NA	NA
AFAP1L2.1	1.0702	1.11412	0.652017	0.877485	C1	1	NA	NA
AFF1	1.12605	7.59301	0.522555	0.311839	C4	1	NA	NA
AFF4	1.05574	1.16838	0.867258	0.691115	C1	1	NA	NA
AFG3L2	1.02622	1.34166	0.799978	0.000338388	C1	1	NA	NA
AFM	1.02279	1.2686	0.975799	0.0161185	C3	1	NA	NA
AFMID	1.12273	5.97891	0.835888	0.0054799	C4	1	NA	NA
AFTPH	1.22078	1.29486	0.344691	0.0680033	C2	1	NA	NA
AGA	1.17228	1.32104	0.819448	0.939762	C3	1	NA	NA
AGAP1	1.02291	1.24658	0.906671	0.217604	C4	1	NA	NA
AGAP3	1.00573	1.18427	0.111024	0.0614895	C4	1	NA	NA
AGFG1	1.03089	1.08572	0.423359	0.141447	C2	1	NA	NA
AGFG2	1.01864	1.19659	0.442728	0.567555	C2	1	NA	NA
AGGF1	1.96756	2.44176	0.214464	0.30966	C4	1	NA	NA
AGK	1.05164	1.21795	0.334009	0.00561319	C1	1	NA	NA
AGL	1.10768	1.23488	0.0754304	0.00560102	C4	1	NA	NA
AGMAT	1.05636	1.4566	0.893788	0.549984	C3	1	NA	NA
AGO1	1.01993	1.09383	0.432633	0.0265216	C4	1	NA	NA
AGO2	1.0024	1.04503	0.969745	0.324565	C1	1	NA	NA
AGO3	1.0028	1.08491	0.906582	0.0202504	C4	1	NA	NA
AGO4	1.01397	1.10303	0.597036	0.0107367	C4	1	NA	NA
AGPAT1	1.07038	1.15607	0.513141	0.512309	C4	1	NA	NA
AGPAT2	1.24099	1.65054	0.874179	0.0209757	C1	1	NA	NA
AGPAT3	1.02786	1.04894	0.494785	0.510038	C3	1	NA	NA
AGPAT4	1.16973	1.43431	0.489844	0.492347	C3	1	NA	NA
AGPAT5	1.0275	1.30709	0.83232	0.000861165	C2	1	NA	NA
AGPAT6	1.16492	1.387	0.464753	0.0123839	C1	1	NA	NA
AGPAT9	1.1012	1.67745	0.266855	0.152545	C4	1	NA	NA
AGPS	1.06323	1.16514	0.31768	0.0101519	C1	1	NA	NA
AGR2	1.22425	2.01169	0.0965959	0.0236123	C4	1	Epithelial cells	AGR2
AGR3	1.29625	2.64236	0.129394	0.0367948	C4	1	NA	NA
AGRN	1.10894	1.18564	0.0480419	0.00538919	C1	1	Endothelial cells	AGRN
AGT	1.06786	1.23338	0.706693	0.406065	C2	1	NA	NA
AGTPBP1	1.64537	3.13628	0.081803	0.019004	C1	1	NA	NA
AGTRAP	1.04065	1.10993	0.696796	0.689768	C1	1	NA	NA
AGTRAP.1	1.09292	1.20186	0.153293	0.0810834	C1	1	NA	NA
AHCTF1	1.05906	1.10259	0.0818348	0.0297805	C1	1	NA	NA
AHCY	1.00768	1.28223	0.985753	4.48839e-07	C1	1	NA	NA
AHCYL1	1.06592	1.26629	0.28501	1.26264e-05	C4	1	NA	NA
AHCYL2	1.0456	1.26018	0.562956	5.32024e-06	C4	1	NA	NA
AHDC1	1.0281	1.10066	0.170904	0.079966	C4	1	NA	NA
AHNAK	1.12035	1.34872	0.0284956	1.06452e-06	C4	1	NA	NA
AHNAK.1	1.03038	1.19983	0.390944	0.003289	C4	1	NA	NA
AHNAK2	1.01894	1.362	0.581573	0.00011078	C2	1	Epithelial cells	AHNAK2
AHR	1.00527	1.07172	0.648469	0.705385	C2	1	NA	NA
AHSA1	1.12444	1.22989	0.0539757	0.000653649	C1	1	NA	NA
AHSG	1.01608	1.4137	0.917173	0.00188924	C4	1	NA	NA
AHSP	1.14345	1.54057	0.626212	0.168847	C1	1	NA	NA
AIDA	1.03582	1.12963	0.257802	0.00367622	C3	1	NA	NA
AIF1	1.12699	1.833	0.065563	2.57138e-18	C2	1	Myeloids	AIF1
AIF1L	1.08857	1.35817	0.62911	0.0206238	C1	1	Epithelial cells	AIF1L
AIFM1	1.10413	1.59885	0.181213	1.76861e-06	C4	1	NA	NA
AIFM2	1.05804	1.08915	0.490255	0.41502	C2	1	NA	NA
AIG1	1.06925	1.88156	0.481028	0.0979836	C2	1	NA	NA
AIM1	1.02535	1.20147	0.361831	0.633812	C2	1	NA	NA
AIMP1	1.01361	1.16014	0.905438	0.00800301	C4	1	NA	NA
AIMP2	1.01301	1.16586	0.920158	0.00679629	C4	1	NA	NA
AIP	1.07058	1.08625	0.0636357	0.0561757	C2	1	NA	NA
AJUBA	1.30503	1.48332	0.469245	0.473717	C4	1	NA	NA
AK1	1.23288	1.53336	0.15656	6.7499e-05	C4	1	NA	NA
AK2	1.10195	1.5718	0.140232	4.6296e-07	C4	1	NA	NA
AK3	1.01264	1.11241	0.542791	0.497812	C2	1	NA	NA
AK5	1.24503	1.34654	0.541199	0.653346	C4	1	NA	NA
AK6	1.10391	1.16565	0.141737	0.54409	C2	1	NA	NA
AK7	1.16358	2.12605	0.939153	0.435171	C1	1	NA	NA
AKAP1	1.01228	1.33567	0.822383	0.00991709	C4	1	NA	NA
AKAP10	1.15747	1.16328	0.187443	0.399911	C4	1	NA	NA
AKAP11	1.07487	1.20998	0.918292	0.361486	C1	1	NA	NA
AKAP12	1.07417	1.34377	0.42723	0.00102218	C3	1	Fibroblasts	AKAP12
AKAP13	1.04649	1.16999	0.449357	0.00322254	C3	1	NA	NA
AKAP17A	1.09721	1.26348	0.360694	0.507999	C1	1	NA	NA
AKAP5	1.07322	1.28384	0.292553	0.24939	C1	1	NA	NA
AKAP8	1.14792	1.18135	0.00228328	0.000728956	C1	1	NA	NA
AKAP8L	1.19329	1.23476	0.000244597	1.05848e-05	C1	1	NA	NA
AKAP9	1.03029	1.0395	0.302279	0.543064	C4	1	NA	NA
AKR1A1	1.04258	1.13086	0.341505	0.0888817	C4	1	NA	NA
AKR1B1	1.01393	1.19986	0.508883	0.0144314	C3	1	NA	NA
AKR1B10	1.07899	1.79555	0.565338	0.609706	C3	1	NA	NA
AKR1B15	1.04454	1.46306	0.552775	0.76408	C3	1	NA	NA
AKR1C1	1.05313	1.17419	0.193147	0.366841	C3	1	NA	NA
AKR1C2	1.12938	1.27532	0.032512	0.0666044	C3	1	NA	NA
AKR1C3	1.02853	1.15101	0.209692	0.44709	C3	1	NA	NA
AKR1C4	1.07535	1.22975	0.0705943	0.207693	C3	1	NA	NA
AKR7A2	1.12429	1.24825	0.0184124	0.00224535	C4	1	NA	NA
AKR7A3	1.08249	1.12257	0.460105	0.853506	C4	1	NA	NA
AKT1	1.07538	1.12699	0.0790148	0.0678112	C3	1	NA	NA
AKT1S1	1.16434	1.24031	0.341383	0.30661	C4	1	NA	NA
AKT2	1.03015	1.13029	0.932498	0.203627	C2	1	NA	NA
AKT3	1.08138	1.10119	0.541765	0.664988	C3	1	NA	NA
AKTIP	1.14105	1.31477	0.817581	0.829761	C4	1	NA	NA
ALAD	1.00855	1.03547	0.770969	0.728842	C2	1	NA	NA
ALB	1.00571	1.38821	0.817106	0.00186477	C3	1	NA	NA
ALCAM	1.05012	1.18459	0.741424	0.963984	C1	1	NA	NA
ALDH16A1	1.09186	1.13475	0.0272687	0.00681754	C2	1	NA	NA
ALDH18A1	1.01505	1.12115	0.908428	0.0400137	C2	1	NA	NA
ALDH1A1	1.00038	1.18961	0.761973	0.166114	C4	1	Endothelial cells	ALDH1A1
ALDH1A2	1.20947	1.27003	0.224246	0.0349793	C3	1	NA	NA
ALDH1A2.1	1.18724	1.21513	0.25723	0.0800023	C3	1	NA	NA
ALDH1A3	1.19901	1.54071	0.10713	1.1034e-05	C3	1	NA	NA
ALDH1B1	1.22241	1.41744	0.00569974	1.21626e-05	C3	1	NA	NA
ALDH1L1	1.19235	1.21477	0.945093	0.303831	C2	1	NA	NA
ALDH1L2	1.09426	1.51317	0.197883	7.33654e-09	C3	1	NA	NA
ALDH2	1.02969	1.38069	0.908686	4.64396e-05	C2	1	NA	NA
ALDH3A1	1.11339	2.14865	0.967615	0.000394343	C4	1	NA	NA
ALDH3A2	1.04873	1.08189	0.601112	0.671927	C1	1	NA	NA
ALDH3B1	1.24717	1.3749	0.0752608	0.33745	C4	1	NA	NA
ALDH4A1	1.01136	1.20776	0.880212	0.167067	C1	1	NA	NA
ALDH5A1	1.15738	1.72458	0.282153	8.64065e-07	C4	1	NA	NA
ALDH6A1	1.196	1.53054	0.0107586	2.45998e-06	C4	1	NA	NA
ALDH7A1	1.13586	1.2732	0.0255548	0.00653946	C4	1	NA	NA
ALDH9A1	1.22312	1.34555	0.00185967	1.69237e-05	C4	1	NA	NA
ALDOA	1.03476	1.13751	0.587381	0.135193	C4	1	Epithelial cells	ALDOA
ALDOC	1.07286	1.10371	0.282467	0.283886	C4	1	NA	NA
ALG1	1.03648	1.12562	0.702122	0.226236	C2	1	NA	NA
ALG10B	1.10403	1.18644	0.123664	0.473894	C1	1	NA	NA
ALG11	1.00184	1.03887	0.393927	0.679481	C3	1	NA	NA
ALG12	1.12248	1.63263	0.19237	0.0780149	C2	1	NA	NA
ALG13	1.17541	1.49523	0.0259109	0.00877384	C4	1	NA	NA
ALG14	1.01715	1.1454	0.627158	0.442766	C4	1	NA	NA
ALG2	1.06415	1.10661	0.103051	0.0674021	C3	1	NA	NA
ALG3	1.07838	1.3091	0.21326	0.267304	C3	1	NA	NA
ALG5	1.01035	1.22851	0.92498	6.81642e-06	C2	1	NA	NA
ALG6	1.0088	1.20248	0.388543	0.0869578	C1	1	NA	NA
ALG8	1.12763	1.19352	0.518941	0.113307	C4	1	NA	NA
ALG9	1.03608	1.20142	0.535786	0.384335	C2	1	NA	NA
ALKBH1	1.36019	1.54796	0.843843	0.894009	C1	1	NA	NA
ALKBH3	1.02687	1.33897	0.819053	0.718364	C2	1	NA	NA
ALKBH4	1.03214	1.14712	0.718459	0.663964	C4	1	NA	NA
ALKBH5	1.12749	1.19305	0.753264	0.840608	C1	1	NA	NA
ALKBH7	1.17969	1.50735	0.202041	0.0627109	C4	1	NA	NA
ALKBH8	1.21803	3.16608	0.309467	0.0578327	C4	1	NA	NA
ALOX15	1.09196	2.70018	0.587312	0.42053	C3	1	NA	NA
ALOX5	1.25471	1.63174	0.000731024	2.24079e-12	C2	1	Myeloids	ALOX5
ALOX5AP	1.14435	1.7622	0.340415	0.358614	C2	1	T cells	ALOX5AP
ALPK1	1.58145	4.02833	0.297988	0.0245845	C4	1	NA	NA
ALPL	1.44625	1.90643	0.0137517	5.72134e-06	C1	1	Endothelial cells	ALPL
ALPP	1.04325	2.28506	0.425702	0.0628025	C4	1	NA	NA
ALPPL2	1.09319	2.61551	0.247903	0.0418877	C4	1	NA	NA
ALS2	1.18073	1.47506	0.46566	0.508443	C4	1	NA	NA
ALYREF	1.0659	1.13892	0.110208	0.0113701	C1	1	NA	NA
AMACR	1.09138	1.63271	0.893706	0.726573	C4	1	NA	NA
AMBP	1.17999	1.35901	0.107047	0.00244175	C3	1	NA	NA
AMBRA1	1.01358	4.03048	0.336163	0.0215166	C4	1	NA	NA
AMDHD2	1.08458	1.17972	0.101769	0.11381	C2	1	NA	NA
AMFR	1.01022	2.11649	0.913534	0.140846	C4	1	NA	NA
AMN1	1.18412	1.28191	0.262423	0.547151	C1	1	NA	NA
AMOT	1.83399	5.75854	0.0782568	0.000787845	C4	1	NA	NA
AMPD2	1.0578	1.14074	0.332939	0.0145422	C4	1	NA	NA
AMPD3	1.06281	1.3023	0.130041	1.0003e-08	C2	1	NA	NA
AMPH	1.00355	1.07014	0.590984	0.15811	C1	1	NA	NA
AMT	1.04283	1.67857	0.689941	0.547435	C2	1	NA	NA
AMY1C	1.43376	1.49916	0.983297	0.944353	C1	1	NA	NA
AMY2B	1.39975	1.49307	0.61316	0.871511	C1	1	NA	NA
AMZ2	1.11605	1.52273	0.871051	0.911842	C1	1	NA	NA
ANAPC1	1.05662	1.165	0.285761	0.0673625	C1	1	NA	NA
ANAPC10	1.10353	1.36684	0.892333	0.417665	C1	1	NA	NA
ANAPC2	1.02954	1.10457	0.653594	0.236998	C1	1	NA	NA
ANAPC4	1.00228	1.18238	0.287728	0.218572	C2	1	NA	NA
ANAPC5	1.06221	1.08409	0.613805	0.7749	C1	1	NA	NA
ANAPC7	1.04722	1.18304	0.197203	1.49756e-05	C1	1	NA	NA
ANG	1.262	1.50275	0.0450838	0.0409939	C3	1	NA	NA
ANGEL2	1.17155	1.47593	0.4664	0.339806	C2	1	NA	NA
ANGPTL1	1.13794	1.40558	0.193182	0.313556	C3	1	NA	NA
ANGPTL2	1.07547	1.12993	0.51876	0.318428	C3	1	Endothelial cells	ANGPTL2
ANGPTL4	1.7484	2.70596	0.529014	0.472686	C3	1	NA	NA
ANK1	1.04263	1.19788	0.51478	0.426284	C2	1	NA	NA
ANK2	1.01966	1.16896	0.508825	0.0509262	C4	1	NA	NA
ANK2.1	1.02106	1.16953	0.496406	0.0520239	C4	1	NA	NA
ANK3	1.10553	1.29091	0.00639764	0.000297714	C4	1	NA	NA
ANK3.1	1.09595	1.21646	0.0111078	0.00556066	C4	1	NA	NA
ANKFY1	1.01774	1.13721	0.723686	0.000374545	C2	1	NA	NA
ANKH	1.41074	1.96991	0.476566	0.283047	C2	1	NA	NA
ANKHD1	1.00738	1.12509	0.423524	0.110473	C1	1	NA	NA
ANKHD1.EIF4EBP3	1.03421	1.0892	0.233573	0.0214204	C1	1	NA	NA
ANKIB1	1.05513	1.27588	0.606227	0.313838	C4	1	NA	NA
ANKLE2	1.00294	1.09343	0.357187	0.822777	C3	1	NA	NA
ANKMY2	1.00971	1.05353	0.957449	0.0919124	C4	1	NA	NA
ANKRD11	1.06052	1.54639	0.608995	0.356425	C4	1	NA	NA
ANKRD13A	1.00065	1.1474	0.699386	0.94087	C2	1	NA	NA
ANKRD13D	1.03277	1.1028	0.222723	0.246561	C4	1	NA	NA
ANKRD16	1.25601	1.53864	0.238206	0.47994	C1	1	NA	NA
ANKRD17	1.0502	1.08812	0.166005	0.0292525	C1	1	NA	NA
ANKRD2	1.04287	1.7806	0.44148	0.0156258	C1	1	NA	NA
ANKRD22	1.88071	4.01667	0.512015	0.128234	C2	1	Myeloids	ANKRD22
ANKRD26	1.03792	1.94739	0.630154	0.00136712	C4	1	NA	NA
ANKRD27	1.00442	1.49723	0.614474	0.247037	C1	1	NA	NA
ANKRD28	1.06364	1.12765	0.440111	0.177613	C4	1	NA	NA
ANKRD32	1.16494	3.45337	0.899641	0.157334	C3	1	NA	NA
ANKRD44	1.0865	1.39037	0.129071	1.84398e-09	C2	1	NA	NA
ANKRD45	1.04167	3.56971	0.986199	0.115078	C3	1	NA	NA
ANKRD49	1.27415	3.1435	0.075034	0.000979583	C4	1	NA	NA
ANKRD50	1.00052	1.70487	0.725339	0.800816	C1	1	NA	NA
ANKRD52	1.07116	1.47041	0.769028	0.0998058	C1	1	NA	NA
ANKRD54	1.14169	1.26577	0.0692814	0.383586	C3	1	NA	NA
ANKRD6	1.65591	2.05917	0.0601695	0.0300209	C4	1	NA	NA
ANKS1A	1.04654	1.28455	0.310918	5.55178e-06	C1	1	NA	NA
ANKS1B	1.02123	1.57015	0.779031	0.404919	C1	1	NA	NA
ANKZF1	1.00087	1.07422	0.421532	0.574318	C4	1	NA	NA
ANLN	1.25775	1.55934	0.372202	0.327245	C1	1	NA	NA
ANO1	1.22799	2.42931	0.316975	0.128912	C1	1	Fibroblasts	ANO1
ANO10	1.04176	1.12373	0.868489	0.755057	C2	1	NA	NA
ANO6	1.18093	1.24281	0.00123763	2.02641e-05	C3	1	NA	NA
ANP32A	1.01574	1.36502	0.48251	1.75847e-06	C4	1	NA	NA
ANP32B	1.16253	1.28567	0.00281123	8.0989e-07	C1	1	NA	NA
ANP32D	1.05519	1.24629	0.636424	0.360283	C1	1	NA	NA
ANP32E	1.11886	1.26727	0.0432762	4.96033e-05	C1	1	T cells	ANP32E
ANPEP	1.10479	1.76375	0.185127	2.94416e-07	C2	1	Myeloids	ANPEP
ANTXR1	1.51738	2.21646	0.00771407	0.0165865	C3	1	Fibroblasts	ANTXR1
ANTXR2	1.24904	1.50098	0.470415	0.694256	C3	1	NA	NA
ANXA1	1.14703	1.54468	0.325226	6.00478e-06	C4	1	Myeloids	ANXA1
ANXA11	1.03528	1.14258	0.52163	0.016981	C4	1	NA	NA
ANXA13	1.02103	1.17575	0.273379	0.504318	C3	1	NA	NA
ANXA2	1.03843	1.73352	0.224176	5.83536e-11	C3	1	NA	NA
ANXA3	1.07488	1.22498	0.383491	0.437298	C1	1	Epithelial cells	ANXA3
ANXA4	1.07888	1.19144	0.173322	0.309575	C4	1	NA	NA
ANXA5	1.23944	1.51413	0.000165706	4.21266e-10	C3	1	NA	NA
ANXA6	1.35698	1.6178	3.67874e-06	3.79275e-11	C3	1	NA	NA
ANXA7	1.00056	1.1597	0.788632	2.9658e-05	C2	1	NA	NA
ANXA8	1.44642	1.91293	0.904745	0.647391	C3	1	NA	NA
ANXA9	2.09884	2.36057	0.0195837	0.0174104	C4	1	NA	NA
AOC1	1.53231	1.8012	0.508567	0.323533	C1	1	NA	NA
AOC3	1.7009	2.44404	0.0039371	2.98991e-06	C3	1	NA	NA
AOX1	1.00606	1.17753	0.70935	0.22221	C3	1	NA	NA
AP1B1	1.01755	1.11589	0.563942	4.97068e-05	C2	1	NA	NA
AP1B1.1	1.01407	1.10805	0.671471	0.000261042	C2	1	NA	NA
AP1G1	1.00077	1.08599	0.927427	0.0562377	C3	1	NA	NA
AP1G2	1.04306	1.11941	0.812025	0.125085	C2	1	NA	NA
AP1M1	1.05795	1.12257	0.160214	0.0410322	C2	1	NA	NA
AP1M2	1.00234	1.09691	0.888852	0.234374	C4	1	Epithelial cells	AP1M2
AP1S1	1.06488	1.2193	0.243284	0.0492874	C4	1	NA	NA
AP1S2	1.08504	1.11924	0.677839	0.725359	C2	1	NA	NA
AP1S3	1.01319	1.75146	0.49401	0.0250393	C1	1	NA	NA
AP2A1	1.10339	1.17029	0.00085948	2.13139e-05	C3	1	NA	NA
AP2A2	1.05035	1.17281	0.110904	6.92025e-07	C3	1	NA	NA
AP2B1	1.06973	1.12578	0.0136623	7.28095e-05	C3	1	NA	NA
AP2M1	1.05575	1.17926	0.0718742	6.41467e-07	C3	1	NA	NA
AP2S1	1.06656	1.15885	0.126684	0.000584874	C3	1	NA	NA
AP3B1	1.03267	1.1214	0.187517	1.72878e-05	C3	1	NA	NA
AP3B2	1.02301	1.11374	0.783035	0.00794464	C3	1	NA	NA
AP3D1	1.04321	1.14899	0.0527083	4.19349e-07	C3	1	NA	NA
AP3M1	1.04285	1.15055	0.147795	1.97373e-05	C3	1	NA	NA
AP3M2	1.05782	1.08055	0.330756	0.715182	C3	1	NA	NA
AP3S1	1.02072	1.17202	0.850498	0.920183	C2	1	NA	NA
AP4B1	1.09557	1.45116	0.406558	0.308153	C2	1	NA	NA
AP4M1	1.21298	2.24552	0.413706	0.0630416	C4	1	NA	NA
AP4S1	1.22448	1.37298	0.220422	0.330203	C4	1	NA	NA
AP5B1	1.16565	1.53864	0.777961	0.727615	C3	1	NA	NA
AP5M1	1.1055	1.43558	0.880454	0.0361101	C2	1	NA	NA
AP5Z1	1.08523	1.25547	0.884569	0.482037	C2	1	NA	NA
APAF1	1.06357	1.09599	0.303396	0.392713	C3	1	NA	NA
APBB1	1.11199	1.96233	0.520682	0.375739	C2	1	NA	NA
APBB1IP	1.12779	1.72204	0.0840829	0.000109584	C2	1	T cells	APBB1IP
APBB2	1.02498	1.21497	0.871036	0.932899	C3	1	NA	NA
APC	1.17624	2.33615	0.918558	0.439782	C3	1	NA	NA
APCS	1.73955	1.89034	0.0185828	0.00141904	C3	1	NA	NA
APEH	1.08858	1.23097	0.142501	0.0101164	C4	1	NA	NA
APEX1	1.00251	1.33002	0.586324	0.000116531	C4	1	NA	NA
API5	1.10549	1.18481	0.00255946	5.68531e-06	C1	1	NA	NA
API5.1	1.10852	1.18169	0.0021059	7.08907e-06	C1	1	NA	NA
APIP	1.03053	1.05984	0.693387	0.849473	C1	1	NA	NA
APLP2	1.03077	1.17352	0.627753	0.0862858	C3	1	NA	NA
APMAP	1.07376	1.13396	0.515808	0.221633	C1	1	NA	NA
APOA1	1.02409	1.23112	0.282521	0.0594508	C4	1	Epithelial cells	APOA1
APOA1BP	1.11163	1.43742	0.0671283	9.43394e-09	C4	1	NA	NA
APOA2	1.08141	1.31887	0.287236	0.0357219	C3	1	NA	NA
APOA4	1.02528	1.24243	0.219209	0.015581	C4	1	NA	NA
APOB	1.14094	1.37462	0.192025	0.0014315	C3	1	NA	NA
APOBEC3B	1.18088	1.95675	0.495205	0.58716	C2	1	NA	NA
APOBEC3C	1.04767	1.18048	0.199747	0.00117959	C2	1	NA	NA
APOBEC3D	1.12071	1.13203	0.429017	0.670966	C2	1	NA	NA
APOBEC3F	1.24789	1.41937	0.264593	0.538923	C2	1	NA	NA
APOBEC3G	1.28567	1.32036	0.104451	0.226896	C2	1	NA	NA
APOBR	1.00226	1.15535	0.84137	0.188076	C3	1	NA	NA
APOC1	1.02082	1.22145	0.433589	0.116376	C2	1	Myeloids	APOC1
APOC3	1.03868	1.42664	0.580524	0.011286	C3	1	NA	NA
APOC4	1.60247	2.40469	0.502673	0.11245	C3	1	NA	NA
APOC4.APOC2	1.18831	1.30709	0.632379	0.245777	C3	1	NA	NA
APOD	1.03356	1.12101	0.968765	0.492093	C3	1	Endothelial cells	APOD
APOE	1.0252	1.48792	0.783302	4.3691e-05	C2	1	Myeloids	APOE
APOF	1.04336	1.07405	0.26784	0.209027	C3	1	NA	NA
APOH	1.00493	1.25512	0.831134	0.00499653	C3	1	NA	NA
APOL1	1.04497	1.14543	0.846699	0.135688	C2	1	Fibroblasts	APOL1
APOL2	1.19285	1.53979	0.0535042	6.08824e-08	C2	1	NA	NA
APOL3	1.39866	1.67019	0.0943518	0.218076	C2	1	NA	NA
APOM	1.21228	1.30933	0.0710018	0.215687	C3	1	NA	NA
APOO	1.0663	1.19878	0.233804	0.622493	C4	1	NA	NA
APOOL	1.13916	1.19131	0.00943679	0.00905886	C4	1	NA	NA
APP	1.01858	1.25156	0.920661	0.0230197	C4	1	NA	NA
APPL1	1.05606	1.14392	0.0671654	0.0199684	C4	1	NA	NA
APPL2	1.0282	1.03998	0.469436	0.814399	C3	1	NA	NA
APRT	1.23316	1.44434	0.00195402	6.07558e-06	C4	1	NA	NA
APTX	1.15191	1.83725	0.642383	0.013232	C1	1	NA	NA
AQP1	1.49774	2.77505	0.879288	0.354423	C3	1	Endothelial cells	AQP1
AQP5	1.23443	2.31486	0.911119	0.898874	C1	1	Epithelial cells	AQP5
AQR	1.07808	1.14406	0.016584	2.37906e-06	C1	1	NA	NA
AR	1.11619	1.50074	0.549002	0.252821	C3	1	NA	NA
ARAF	1.02583	1.05725	0.541451	0.613167	C1	1	NA	NA
ARAP1	1.03796	1.13554	0.340063	0.0090481	C3	1	NA	NA
ARAP2	1.29796	2.99969	0.967797	0.852792	C3	1	NA	NA
ARAP3	1.10863	1.32382	0.803653	0.985903	C4	1	NA	NA
ARCN1	1.07007	1.11102	0.0416576	0.010987	C3	1	NA	NA
AREL1	1.02587	1.44716	0.803122	0.580658	C2	1	NA	NA
ARF1	1.02314	1.03657	0.399639	0.664027	C3	1	NA	NA
ARF3	1.02331	1.03681	0.396971	0.659158	C3	1	NA	NA
ARF4	1.11885	1.17784	0.00594625	0.00122225	C3	1	NA	NA
ARF5	1.00585	1.0505	0.851605	0.499673	C3	1	NA	NA
ARF6	1.0405	1.21695	0.414374	1.33109e-06	C4	1	NA	NA
ARFGAP1	1.10812	1.14408	0.215638	0.515933	C3	1	NA	NA
ARFGAP2	1.02567	1.03318	0.61829	0.849426	C1	1	NA	NA
ARFGAP3	1.06133	1.25013	0.213313	4.7909e-06	C3	1	NA	NA
ARFGEF1	1.05176	1.13117	0.464243	0.141414	C4	1	NA	NA
ARFGEF2	1.02876	1.05783	0.798487	0.636309	C1	1	NA	NA
ARFIP1	1.03962	1.12249	0.365115	0.048632	C2	1	NA	NA
ARFIP1.1	1.04914	1.11547	0.27087	0.0597899	C2	1	NA	NA
ARFIP2	1.00323	1.03382	0.525779	0.749236	C1	1	NA	NA
ARFRP1	1.03439	1.22041	0.916499	0.00496883	C2	1	NA	NA
ARGLU1	1.09654	1.13226	0.0567689	0.00711418	C1	1	NA	NA
ARHGAP1	1.07769	1.34468	0.0549842	1.61498e-09	C3	1	NA	NA
ARHGAP10	1.11757	1.31827	0.97716	0.529594	C1	1	NA	NA
ARHGAP12	1.04776	1.12363	0.488456	0.0800589	C1	1	NA	NA
ARHGAP15	1.00209	1.44698	0.0986241	0.221581	C4	1	NA	NA
ARHGAP17	1.00833	1.13263	0.901201	0.000922125	C2	1	NA	NA
ARHGAP18	1.04179	1.27896	0.487233	3.99896e-09	C2	1	Myeloids	ARHGAP18
ARHGAP21	1.0939	1.69357	0.483978	0.198123	C3	1	NA	NA
ARHGAP23	1.02145	1.43929	0.66329	0.639609	C3	1	NA	NA
ARHGAP25	1.15567	1.36163	0.00354951	0.033526	C2	1	NA	NA
ARHGAP26	1.18245	1.80912	0.219031	0.00675638	C2	1	NA	NA
ARHGAP27	1.28131	1.44008	0.279459	0.0613263	C1	1	NA	NA
ARHGAP29	1.04185	1.09006	0.396104	0.152896	C1	1	Endothelial cells	ARHGAP29
ARHGAP30	1.10569	1.63581	0.614993	0.19319	C3	1	NA	NA
ARHGAP31	1.01686	1.37381	0.559131	0.797294	C3	1	NA	NA
ARHGAP32	1.23108	2.82056	0.141133	0.000821153	C4	1	NA	NA
ARHGAP35	1.02131	1.09752	0.828642	0.317426	C1	1	NA	NA
ARHGAP39	1.13564	1.95251	0.45616	0.520981	C1	1	NA	NA
ARHGAP4	1.23828	1.27589	9.49607e-05	3.26462e-05	C2	1	NA	NA
ARHGAP44	1.17586	1.20249	0.264989	0.471825	C4	1	NA	NA
ARHGAP5	1.02019	1.06427	0.395839	0.33713	C4	1	NA	NA
ARHGAP6	1.15914	1.51278	0.603215	0.937254	C4	1	NA	NA
ARHGAP9	1.05299	1.7752	0.990392	0.283278	C2	1	NA	NA
ARHGDIA	1.03053	1.18538	0.697695	0.000510506	C2	1	NA	NA
ARHGDIB	1.13141	1.77189	0.0472361	2.57456e-14	C2	1	T cells	ARHGDIB
ARHGEF1	1.0484	1.18862	0.194544	3.53686e-06	C2	1	NA	NA
ARHGEF10	4.10086	4.46578	0.0416352	0.249144	C3	1	NA	NA
ARHGEF10L	1.08786	1.21021	0.620285	0.480282	C2	1	NA	NA
ARHGEF11	1.13304	1.20701	0.0278525	0.143488	C4	1	NA	NA
ARHGEF11.1	1.13255	1.20663	0.0279275	0.143575	C4	1	NA	NA
ARHGEF12	1.09622	1.13551	0.203797	0.447229	C4	1	NA	NA
ARHGEF12.1	1.09347	1.13978	0.206324	0.442957	C4	1	NA	NA
ARHGEF16	1.10353	1.23124	0.256925	0.297688	C1	1	NA	NA
ARHGEF17	1.13703	1.17073	0.0187213	0.00835927	C3	1	NA	NA
ARHGEF18	1.05498	1.29469	0.582914	0.372928	C3	1	NA	NA
ARHGEF2	1.03636	1.13836	0.310546	0.0537714	C2	1	NA	NA
ARHGEF28	1.18197	1.28983	0.249491	0.488555	C4	1	NA	NA
ARHGEF3	1.29163	9.06697	0.402364	0.132156	C1	1	NA	NA
ARHGEF35	1.05228	1.21114	0.768442	0.317304	C2	1	NA	NA
ARHGEF37	1.45489	2.15528	0.232243	0.0102209	C4	1	NA	NA
ARHGEF40	1.01853	1.15272	0.354571	0.495378	C1	1	NA	NA
ARHGEF5	1.10332	1.23382	0.13716	0.0524481	C2	1	NA	NA
ARHGEF6	1.05938	1.3614	0.231439	1.89479e-15	C2	1	NA	NA
ARHGEF7	1.06289	1.1052	0.0483222	0.0148719	C3	1	NA	NA
ARID1A	1.15965	1.18755	0.000366655	1.99721e-05	C1	1	NA	NA
ARID1B	1.09831	1.13243	0.0245856	0.00968543	C1	1	NA	NA
ARID2	1.23396	1.27208	7.58543e-06	1.99233e-08	C1	1	NA	NA
ARID3A	1.10297	1.46352	0.147586	0.19987	C3	1	NA	NA
ARID4A	1.03957	1.20194	0.261175	0.0344513	C1	1	NA	NA
ARID4B	1.04056	1.12073	0.0861808	0.166277	C1	1	NA	NA
ARID5B	1.0396	2.33149	0.643913	0.00215771	C4	1	NA	NA
ARIH1	1.00579	1.03371	0.909819	0.958178	C1	1	NA	NA
ARIH2	1.00268	1.11341	0.92847	0.160296	C2	1	NA	NA
ARL1	1.03692	1.1183	0.385152	0.0737238	C3	1	NA	NA
ARL14EP	1.00878	1.06319	0.807309	0.835481	C1	1	NA	NA
ARL15	1.04291	1.26084	0.868491	0.0291726	C4	1	NA	NA
ARL2	1.01426	1.0781	0.209423	0.615915	C1	1	NA	NA
ARL2BP	1.018	1.13796	0.0771672	0.155823	C4	1	NA	NA
ARL3	1.10611	1.31636	0.00915267	0.000177804	C3	1	NA	NA
ARL4C	1.08124	1.37623	0.473844	0.0417662	C4	1	T cells	ARL4C
ARL5A	1.19502	1.29101	0.111096	0.393993	C4	1	NA	NA
ARL5B	1.0809	1.2218	0.246935	0.0906358	C3	1	NA	NA
ARL6	1.00641	1.4021	0.746295	0.0791441	C1	1	NA	NA
ARL6IP1	1.00852	1.06293	0.778211	0.463683	C2	1	NA	NA
ARL6IP4	1.04044	1.17007	0.504895	0.535618	C1	1	NA	NA
ARL6IP4.1	1.03745	1.1702	0.493831	0.529637	C1	1	NA	NA
ARL6IP5	1.06143	1.33679	0.301457	1.04097e-05	C3	1	NA	NA
ARL8A	1.05807	1.1869	0.214357	0.000304557	C4	1	NA	NA
ARL8B	1.04774	1.11122	0.448636	0.102006	C4	1	NA	NA
ARMC1	1.02588	1.08788	0.48855	0.206381	C1	1	NA	NA
ARMC10	1.1045	1.42609	0.122925	8.16478e-05	C4	1	NA	NA
ARMC10.1	1.10796	1.4178	0.110455	0.000155589	C4	1	NA	NA
ARMC5	2.17336	3.82584	0.167327	0.285227	C2	1	NA	NA
ARMC6	1.04723	1.14262	0.342271	0.258135	C2	1	NA	NA
ARMC8	1.02222	1.09619	0.331821	0.339458	C1	1	NA	NA
ARMC8.1	1.01558	1.0364	0.718133	0.775801	C1	1	NA	NA
ARMC9	1.18504	1.24609	0.013348	0.00844313	C3	1	NA	NA
ARMCX1	1.11254	1.14106	0.901286	0.815115	C3	1	NA	NA
ARMCX2	1.09788	1.14003	0.943551	0.885577	C3	1	NA	NA
ARMCX3	1.016	1.12631	0.578446	0.266857	C2	1	NA	NA
ARNT	1.09356	1.15666	0.25725	0.499689	C1	1	NA	NA
ARPC1A	1.031	1.2394	0.40896	1.03269e-05	C4	1	NA	NA
ARPC1B	1.00247	1.42055	0.818478	5.66971e-18	C2	1	NA	NA
ARPC2	1.04641	1.29523	0.173373	2.09142e-16	C3	1	NA	NA
ARPC4	1.04804	1.33365	0.268734	2.05257e-11	C3	1	NA	NA
ARPC5	1.03568	1.27586	0.284945	3.65388e-11	C2	1	NA	NA
ARPC5L	1.0516	1.11448	0.394326	0.400229	C2	1	NA	NA
ARPP19	1.11019	1.24754	0.0229503	0.00667154	C4	1	NA	NA
ARR3	1.3589	1.46525	0.206264	0.101712	C2	1	NA	NA
ARRB1	1.11369	1.42609	0.101471	4.58962e-10	C2	1	NA	NA
ARRB2	1.12818	1.31864	0.0100078	0.0351874	C2	1	NA	NA
ARRDC1	1.02023	1.42835	0.998301	0.00612551	C1	1	NA	NA
ARSA	1.05215	1.24424	0.390315	0.00400275	C3	1	NA	NA
ARSB	1.24314	1.41115	0.327689	0.49702	C3	1	NA	NA
ARSD	1.04956	1.16177	0.809059	0.883691	C1	1	NA	NA
ARSE	1.50578	2.48331	0.218958	0.39279	C4	1	NA	NA
ARVCF	1.03678	1.3111	0.151044	0.299024	C4	1	NA	NA
AS3MT	1.12693	1.2716	0.469703	0.115272	C1	1	NA	NA
ASAH1	1.03915	1.29361	0.549866	6.29592e-05	C2	1	NA	NA
ASAP1	1.07533	1.11851	0.0414306	0.041823	C3	1	NA	NA
ASAP2	1.00916	1.22782	0.0842551	0.0633569	C1	1	NA	NA
ASAP3	1.13438	1.6008	0.574064	0.398991	C3	1	NA	NA
ASB6	1.5013	2.61681	0.442682	0.202326	C1	1	NA	NA
ASB9	1.1604	2.35755	0.174356	0.00491762	C1	1	NA	NA
ASCC1	1.00811	1.13696	0.0930901	0.386285	C3	1	NA	NA
ASCC2	1.01854	1.12364	0.344324	0.556128	C3	1	NA	NA
ASCC3	1.04367	1.08106	0.190105	0.027186	C2	1	NA	NA
ASF1A	1.15018	1.28006	0.166256	0.542723	C1	1	NA	NA
ASF1B	1.10762	1.40911	0.194583	0.323219	C1	1	Epithelial cells	ASF1B
ASH1L	1.20153	1.93377	0.61701	0.145333	C2	1	NA	NA
ASH2L	1.12148	1.14431	0.00106807	8.65573e-05	C1	1	NA	NA
ASL	1.11117	1.23435	0.23772	0.00787562	C4	1	NA	NA
ASMTL	1.04464	1.06791	0.345724	0.396397	C4	1	NA	NA
ASNA1	1.28378	1.3812	0.0121144	0.000634079	C1	1	NA	NA
ASNS	1.02632	1.22061	0.536482	0.0251737	C2	1	NA	NA
ASNSD1	1.10819	1.36544	0.773652	0.835349	C1	1	NA	NA
ASPH	1.11879	1.22144	0.00592987	0.000158049	C3	1	NA	NA
ASPM	1.03414	1.23166	0.872994	0.948696	C3	1	NA	NA
ASPN	1.88825	2.7591	0.00048414	5.22129e-08	C3	1	Fibroblasts	ASPN
ASPSCR1	1.03633	1.16629	0.578275	0.0619921	C1	1	NA	NA
ASRGL1	1.37145	1.73127	0.0134375	0.00558017	C4	1	Epithelial cells	ASRGL1
ASS1	1.09766	1.21389	0.150841	0.267907	C4	1	Epithelial cells	ASS1
ASUN	1.06505	1.09	0.137938	0.10715	C1	1	NA	NA
ASXL2	1.12191	1.23429	0.986618	0.776072	C2	1	NA	NA
ATAD1	1.02632	1.09779	0.447395	0.34457	C4	1	NA	NA
ATAD2	1.00004	1.29415	0.912611	0.669075	C2	1	NA	NA
ATAD2B	1.19419	1.51599	0.897624	0.942939	C1	1	NA	NA
ATAD3A	1.07394	1.34049	0.159476	4.2273e-06	C1	1	NA	NA
ATAD3B	1.07387	1.33508	0.198872	1.53004e-05	C1	1	NA	NA
ATAT1	1.40492	1.82811	0.316331	0.193631	C1	1	NA	NA
ATE1	1.0017	1.13135	0.976223	0.0279869	C1	1	NA	NA
ATE1.1	1.00953	1.13823	0.862661	0.026826	C1	1	NA	NA
ATF1	1.13752	1.22964	0.511735	0.513946	C1	1	NA	NA
ATF2	1.06813	1.13286	0.260908	0.430519	C1	1	NA	NA
ATF7	1.02518	1.15708	0.74024	0.200574	C1	1	NA	NA
ATF7IP	1.02456	1.04072	0.574228	0.711573	C1	1	NA	NA
ATG101	1.05722	1.13438	0.39693	0.807003	C2	1	NA	NA
ATG12	1.01224	1.20424	0.339783	0.294714	C4	1	NA	NA
ATG13	1.04244	1.33321	0.38185	0.177926	C1	1	NA	NA
ATG14	1.27373	3.62626	0.955304	0.295241	C1	1	NA	NA
ATG16L1	1.04206	1.09316	0.765847	0.876095	C3	1	NA	NA
ATG2A	1.00935	1.12831	0.244881	0.401162	C4	1	NA	NA
ATG2B	1.12533	1.22411	0.394469	0.804202	C3	1	NA	NA
ATG3	1.02743	1.1238	0.656686	0.0124963	C2	1	NA	NA
ATG4B	1.13404	1.27582	0.140498	0.1078	C1	1	NA	NA
ATG4C	1.37247	1.95657	0.14147	0.0653636	C4	1	NA	NA
ATG5	1.04573	1.18795	0.181286	0.223822	C4	1	NA	NA
ATG7	1.04603	1.24155	0.337229	3.27857e-07	C2	1	NA	NA
ATG9A	1.00922	1.08358	0.513304	0.676445	C1	1	NA	NA
ATHL1	1.22582	1.68925	0.617179	0.0596042	C4	1	NA	NA
ATIC	1.15474	1.23234	0.00573914	0.00117439	C4	1	NA	NA
ATL1	1.13842	1.33257	0.275935	0.0178851	C1	1	NA	NA
ATL2	1.00723	1.04485	0.797637	0.808847	C1	1	NA	NA
ATL3	1.03274	1.25514	0.599304	4.90645e-08	C2	1	NA	NA
ATM	1.00899	1.04937	0.585043	0.565622	C3	1	NA	NA
ATN1	1.19563	2.45173	0.357575	0.0454477	C4	1	NA	NA
ATOX1	1.04619	1.13171	0.420141	0.0661568	C2	1	NA	NA
ATP11A	1.00589	1.10909	0.826681	0.452415	C4	1	NA	NA
ATP11B	1.04163	1.39401	0.247209	0.00309132	C4	1	NA	NA
ATP11C	1.10273	1.14139	0.688017	0.500565	C4	1	NA	NA
ATP12A	1.12292	1.28887	0.0140521	1.3381e-05	C4	1	NA	NA
ATP13A1	1.10497	1.10997	0.0246909	0.0681604	C2	1	NA	NA
ATP13A3	1.04479	1.33605	0.552921	0.141053	C2	1	NA	NA
ATP1A1	1.08993	1.2781	0.0197883	9.98756e-07	C4	1	NA	NA
ATP1A2	1.08283	1.25784	0.0270462	2.72819e-06	C4	1	NA	NA
ATP1A3	1.10132	1.25643	0.0101617	7.89163e-06	C4	1	NA	NA
ATP1A4	1.11019	1.22396	0.00758766	7.82869e-05	C4	1	NA	NA
ATP1B1	1.07084	1.37157	0.327459	0.000421256	C4	1	NA	NA
ATP1B2	1.1267	1.4378	0.654123	0.0198229	C4	1	NA	NA
ATP1B3	1.13357	1.216	0.275667	0.164993	C4	1	NA	NA
ATP2A1	1.04627	1.08056	0.327644	0.306313	C2	1	NA	NA
ATP2A2	1.02343	1.03668	0.661322	0.793519	C2	1	NA	NA
ATP2A3	1.12336	1.15061	0.0274963	0.0096115	C2	1	NA	NA
ATP2B1	1.1177	1.23362	0.0103862	4.2486e-05	C4	1	NA	NA
ATP2B2	1.12529	1.20744	0.00667576	0.000498698	C4	1	NA	NA
ATP2B3	1.1155	1.2104	0.00893635	0.000354089	C4	1	NA	NA
ATP2B4	1.09599	1.19515	0.0340536	0.00103265	C4	1	NA	NA
ATP2B4.1	1.09788	1.19157	0.0306944	0.00097156	C4	1	NA	NA
ATP2C1	1.04462	1.11931	0.186448	0.0103983	C3	1	NA	NA
ATP4A	1.11435	1.28444	0.017678	9.2376e-06	C4	1	NA	NA
ATP5A1	1.08976	1.28573	0.0479375	0.000528418	C4	1	NA	NA
ATP5B	1.10861	1.32414	0.03136	2.4692e-05	C4	1	NA	NA
ATP5C1	1.1004	1.28691	0.0169427	7.70376e-05	C4	1	NA	NA
ATP5D	1.08071	1.17452	0.101894	0.0480635	C4	1	NA	NA
ATP5F1	1.08922	1.25481	0.0620669	0.000224086	C4	1	NA	NA
ATP5H	1.0634	1.16302	0.162039	0.0312037	C4	1	NA	NA
ATP5I	1.06917	1.14812	0.0689349	0.0338856	C4	1	NA	NA
ATP5J	1.09391	1.29822	0.072209	0.000418542	C4	1	NA	NA
ATP5J2.PTCD1	1.03537	1.27311	0.410536	0.000366051	C4	1	NA	NA
ATP5L	1.03202	1.16889	0.428301	0.0247033	C4	1	NA	NA
ATP5O	1.09345	1.24461	0.0472979	0.0012835	C4	1	NA	NA
ATP5S	1.09905	1.56081	0.726045	0.0115929	C4	1	NA	NA
ATP5SL	1.05387	1.23999	0.867212	0.753841	C3	1	NA	NA
ATP6AP1	1.0158	1.40303	0.482883	0.0512091	C2	1	NA	NA
ATP6AP2	1.16818	1.24023	0.969331	0.998958	C1	1	NA	NA
ATP6V0A1	1.02217	1.03754	0.718959	0.973445	C4	1	NA	NA
ATP6V0A1.1	1.0222	1.03761	0.718599	0.973276	C4	1	NA	NA
ATP6V0A2	1.00233	1.07782	0.729792	0.984275	C1	1	NA	NA
ATP6V0A4	1.517	2.68671	0.652448	0.358786	C3	1	NA	NA
ATP6V0C	1.02984	1.25898	0.380833	0.6804	C2	1	NA	NA
ATP6V0D1	1.17528	1.26202	0.00380629	1.10774e-05	C2	1	NA	NA
ATP6V1A	1.00375	1.17444	0.76726	6.97435e-07	C2	1	NA	NA
ATP6V1B1	1.15895	1.25897	0.0116658	6.15169e-05	C4	1	NA	NA
ATP6V1B2	1.03267	1.21279	0.406009	2.47267e-09	C2	1	NA	NA
ATP6V1C1	1.00656	1.12073	0.823196	0.0110902	C2	1	NA	NA
ATP6V1C2	1.02827	3.22302	0.888809	0.108892	C4	1	NA	NA
ATP6V1D	1.00252	1.09668	0.925303	0.0295122	C4	1	NA	NA
ATP6V1E1	1.01492	1.1863	0.951621	3.14965e-05	C4	1	NA	NA
ATP6V1F	1.02077	1.05356	0.661055	0.537249	C3	1	NA	NA
ATP6V1G1	1.02965	1.12307	0.482181	0.129374	C2	1	NA	NA
ATP6V1H	1.04719	1.13176	0.434158	0.0211529	C2	1	NA	NA
ATP7A	1.186	1.25673	0.0773652	0.148607	C4	1	NA	NA
ATP7B	1.15187	2.4788	0.906447	0.227974	C2	1	NA	NA
ATP8A1	1.16434	2.48219	0.558618	0.274316	C2	1	NA	NA
ATP8B1	1.44862	2.00666	0.588181	0.0176732	C4	1	NA	NA
ATP8B2	1.76056	2.67939	0.0253783	0.0443357	C4	1	NA	NA
ATP9A	1.07699	1.13774	0.168538	0.300106	C4	1	NA	NA
ATP9B	1.03246	1.16737	0.879633	0.44015	C3	1	NA	NA
ATPAF1	1.00483	1.19323	0.817603	0.0190936	C1	1	NA	NA
ATPAF2	1.04039	1.14197	0.53863	0.134533	C4	1	NA	NA
ATPIF1	1.11352	1.64352	0.319419	0.00134197	C4	1	NA	NA
ATR	95.8689	120.633	0.783643	0.052241	C2	1	NA	NA
ATRAID	1.0073	1.25725	0.200404	0.434926	C1	1	NA	NA
ATRIP	1.10727	1.27648	0.317492	0.782153	C2	1	NA	NA
ATRN	1.06367	1.17423	0.498445	0.055399	C3	1	NA	NA
ATRNL1	1.06171	1.24472	0.596559	0.95118	C2	1	NA	NA
ATRX	1.03733	1.10448	0.855727	0.516953	C2	1	NA	NA
ATXN1	1.22465	2.94876	0.564887	0.112427	C1	1	NA	NA
ATXN10	1.01002	1.04106	0.934389	0.936206	C2	1	NA	NA
ATXN1L	1.03067	1.24615	0.957135	0.85282	C2	1	NA	NA
ATXN2	1.01328	1.16909	0.774939	0.00160245	C3	1	NA	NA
ATXN2L	1.05581	1.14038	0.0557289	4.60376e-06	C1	1	NA	NA
ATXN3	1.00021	1.01727	0.074294	0.159577	C1	1	NA	NA
ATXN7L3B	1.02892	1.21772	0.113842	0.142178	C4	1	NA	NA
AUH	1.10222	1.3247	0.459177	0.0861696	C4	1	NA	NA
AUP1	1.02182	1.17503	0.552203	0.000785976	C1	1	NA	NA
AURKA	1.67055	2.56672	0.109318	0.0270978	C1	1	Epithelial cells	AURKA
AURKB	1.30862	2.18901	0.983659	0.296799	C1	1	NA	NA
AVEN	1.02461	1.23433	0.805722	0.264778	C1	1	NA	NA
AVL9	1.07975	1.15479	0.945416	0.983242	C1	1	NA	NA
AZGP1	1.00733	1.24839	0.791277	0.00898638	C4	1	NA	NA
AZU1	1.32391	1.60741	0.838219	0.0395077	C2	1	NA	NA
B2M	1.46205	1.63643	1.51943e-05	2.90806e-08	C2	1	T cells	B2M
B3GALNT1	1.04507	1.11502	0.576377	0.877481	C1	1	NA	NA
B3GALT6	1.03632	1.30919	0.49681	0.651684	C4	1	NA	NA
B3GALTL	1.19892	1.36079	0.922293	0.334377	C3	1	NA	NA
B3GAT3	1.00333	1.07879	0.816384	0.934351	C3	1	NA	NA
B3GNT1	1.11111	1.15112	0.473597	0.744245	C4	1	NA	NA
B3GNT2	1.1295	2.26062	0.371687	0.0207659	C1	1	NA	NA
B3GNT7	1.09385	1.37195	0.735123	0.979342	C4	1	NA	NA
B4GALT1	1.077	1.08235	0.923824	0.810075	C3	1	NA	NA
B4GALT3	1.48651	2.05282	0.727313	0.485578	C2	1	NA	NA
B4GALT4	1.07464	1.6916	0.73708	0.580501	C3	1	NA	NA
B4GALT7	1.11301	1.50974	0.307782	0.552672	C2	1	NA	NA
BABAM1	1.00739	1.10409	0.808066	0.0210403	C1	1	NA	NA
BACH1	1.01977	1.19618	0.578969	0.183258	C1	1	NA	NA
BAD	1.1567	1.34831	0.0109971	0.0502816	C4	1	NA	NA
BAG1	1.02085	1.13154	0.271288	0.622701	C4	1	NA	NA
BAG2	1.22621	1.44721	0.000175467	0.000522798	C3	1	NA	NA
BAG3	1.0795	1.14274	0.0621901	0.0407975	C3	1	Endothelial cells	BAG3
BAG4	1.06725	1.54571	0.964051	0.0168428	C4	1	NA	NA
BAG5	1.01678	1.09692	0.993267	0.357206	C1	1	NA	NA
BAG6	1.00331	1.09873	0.791115	0.0463464	C1	1	NA	NA
BAIAP2	1.11903	1.23059	0.104957	0.0783	C4	1	NA	NA
BAIAP2.1	1.11639	1.22722	0.107881	0.0822142	C4	1	NA	NA
BAIAP2L1	1.03482	1.24717	0.610968	0.0279332	C1	1	NA	NA
BAK1	1.01062	1.1211	0.205277	0.631781	C3	1	NA	NA
BANF1	1.10496	1.28234	0.0231662	3.34083e-05	C4	1	NA	NA
BANP	1.2415	1.54625	0.179165	0.355387	C1	1	NA	NA
BAP1	1.19234	1.42327	0.441902	0.536663	C1	1	NA	NA
BASP1	1.38966	1.83598	1.12815e-05	6.37678e-11	C3	1	Myeloids	BASP1
BAX	1.03714	1.16079	0.490911	0.000435328	C2	1	NA	NA
BAZ1A	1.08973	1.34831	0.540942	0.0701504	C2	1	NA	NA
BAZ1B	1.07721	1.25517	0.111189	0.000656683	C1	1	NA	NA
BAZ2A	1.04117	1.24617	0.0594774	0.112341	C4	1	NA	NA
BAZ2B	1.32013	1.72524	0.330117	0.277269	C3	1	NA	NA
BBOX1	1.15754	1.28531	0.145119	0.25904	C4	1	NA	NA
BBS1	1.02278	1.46165	0.980914	0.228768	C3	1	NA	NA
BBS2	1.22259	1.66382	0.371309	0.824328	C4	1	NA	NA
BBS4	5.53397	9.36511	0.40101	0.36035	C3	1	NA	NA
BBS7	1.16574	1.91993	0.826671	0.0157438	C4	1	NA	NA
BBS9	1.04554	4.61175	0.85737	0.0407362	C3	1	NA	NA
BBX	1.09504	1.22253	0.694574	0.532566	C1	1	NA	NA
BCAM	1.07294	1.28184	0.281868	0.170655	C4	1	Epithelial cells	BCAM
BCAP29	1.07518	1.18092	0.286171	0.00321091	C2	1	NA	NA
BCAP31	1.0919	1.18787	0.164857	0.0629372	C2	1	NA	NA
BCAR1	1.01384	1.10188	0.52495	0.573236	C3	1	NA	NA
BCAR3	1.03228	1.54958	0.894173	0.525447	C4	1	NA	NA
BCAS2	1.11418	1.12399	0.000548746	3.67e-06	C1	1	NA	NA
BCAS3	1.40272	1.61595	0.099755	0.38962	C2	1	NA	NA
BCAT1	1.03252	1.78099	0.470655	0.517076	C1	1	Epithelial cells	BCAT1
BCAT1.1	1.04511	1.82894	0.437568	0.526298	C2	1	NA	NA
BCAT2	1.01021	1.13537	0.84026	0.323721	C4	1	NA	NA
BCCIP	1.16194	1.2835	0.0424505	0.000140713	C1	1	NA	NA
BCCIP.1	1.149	1.27916	0.0468964	8.2012e-05	C1	1	NA	NA
BCHE	1.05633	1.32735	0.723025	0.240908	C2	1	NA	NA
BCKDHA	1.18155	1.23779	0.00195347	0.000721985	C4	1	NA	NA
BCKDHB	1.22593	1.2823	0.00057199	0.000125426	C4	1	NA	NA
BCKDK	1.07146	1.19237	0.172458	0.0208531	C2	1	NA	NA
BCL10	1.01269	1.035	0.0247602	0.132079	C4	1	NA	NA
BCL11A	1.52492	2.30581	0.9022	0.747984	C1	1	NA	NA
BCL2L1	1.10007	1.29042	0.164534	0.00822376	C4	1	NA	NA
BCL2L11	1.88663	5.79603	0.292568	0.0669264	C1	1	NA	NA
BCL2L13	1.0095	1.16954	0.692947	0.000656068	C2	1	NA	NA
BCL2L2.PABPN1	1.07742	1.29473	0.0952288	1.27175e-09	C1	1	NA	NA
BCL3	1.09347	1.59553	0.270645	0.297878	C2	1	Myeloids	BCL3
BCL6	1.29558	2.63788	0.82462	0.214932	C2	1	NA	NA
BCL7A	1.24793	1.37002	0.776862	0.980246	C1	1	NA	NA
BCL7B	1.30697	1.46469	0.128275	0.121008	C1	1	NA	NA
BCL7C	1.03299	1.04464	0.323339	0.628491	C1	1	NA	NA
BCL9	1.0156	1.33482	0.11114	0.171168	C1	1	NA	NA
BCL9L	1.07892	1.31793	0.310254	0.0386815	C4	1	NA	NA
BCLAF1	1.13372	1.19108	0.000125829	7.9425e-08	C1	1	NA	NA
BCLAF1.1	1.13062	1.18699	0.000159368	8.40674e-08	C1	1	NA	NA
BCOR	1.01109	1.77155	0.767174	0.339618	C1	1	NA	NA
BCR	1.00983	1.10662	0.117115	0.246476	C4	1	NA	NA
BCS1L	1.15933	1.39874	0.017237	2.80269e-05	C4	1	NA	NA
BDH1	1.14753	1.92637	0.100745	6.07633e-07	C4	1	NA	NA
BDH2	1.01478	1.20384	0.776093	0.0133144	C4	1	NA	NA
BECN1	1.10684	1.20287	0.330633	0.362729	C3	1	NA	NA
BEND3	1.21014	1.488	0.367803	0.0315184	C1	1	NA	NA
BET1	1.05095	1.15667	0.927143	0.72002	C2	1	NA	NA
BET1L	1.0341	1.13277	0.198312	0.434637	C4	1	NA	NA
BGN	1.58917	2.12824	2.97676e-05	2.98256e-08	C3	1	Fibroblasts	BGN
BHLHE41	1.01504	1.2952	0.271781	0.288584	C1	1	NA	NA
BICD1	1.06486	1.17058	0.449508	0.24831	C3	1	NA	NA
BICD2	1.19045	1.24153	0.0215768	0.146555	C3	1	NA	NA
BID	1.10537	1.18943	0.0948616	0.0141815	C2	1	NA	NA
BIN1	1.03554	1.07244	0.461941	0.467361	C4	1	NA	NA
BIN2	1.23116	1.36656	0.00302129	4.58439e-08	C2	1	NA	NA
BIN3	1.51837	2.09263	0.0218361	0.0184171	C4	1	NA	NA
BIRC2	1.01251	1.22981	0.0775143	0.0393201	C1	1	NA	NA
BIRC5	1.46811	3.5384	0.659904	0.0050341	C1	1	Epithelial cells	BIRC5
BIRC6	1.014	1.06936	0.905003	0.369941	C1	1	NA	NA
BLMH	1.08245	1.22197	0.0588705	0.00388627	C3	1	NA	NA
BLOC1S1	1.00918	1.16514	0.952333	1.40173e-05	C4	1	NA	NA
BLOC1S2	1.03699	1.21385	0.593765	0.666881	C4	1	NA	NA
BLOC1S3	1.02028	1.09761	0.83737	0.761335	C4	1	NA	NA
BLOC1S4	1.01055	1.14113	0.860571	0.00237024	C2	1	NA	NA
BLOC1S5	1.0978	1.29063	0.292675	0.281525	C2	1	NA	NA
BLOC1S6	1.08096	1.37895	0.407397	0.417085	C3	1	NA	NA
BLVRA	1.00553	1.16043	0.901534	0.000397255	C3	1	NA	NA
BLVRB	1.13543	1.19382	0.0422215	0.155822	C2	1	NA	NA
BMP1	2.09735	2.31992	0.148199	0.416126	C3	1	NA	NA
BMP2K	1.05056	1.14251	0.240542	0.00151137	C2	1	NA	NA
BMP7	1.55546	2.68812	0.519981	0.746503	C1	1	Epithelial cells	BMP7
BMPR2	1.57839	3.09285	0.190725	0.140643	C4	1	NA	NA
BMS1	1.00751	1.20675	0.95368	0.000129756	C4	1	NA	NA
BNIP1	1.0408	1.14639	0.277035	0.00965439	C3	1	NA	NA
BNIP2	1.19216	1.43092	0.500594	0.599588	C2	1	NA	NA
BNIP3L	1.40764	2.16889	0.117487	0.023145	C4	1	NA	NA
BOD1	1.05105	1.08991	0.808366	0.583164	C2	1	NA	NA
BOD1L1	1.11204	1.1707	0.791698	0.616538	C2	1	NA	NA
BOLA1	1.02101	1.33382	0.385037	0.140727	C1	1	NA	NA
BOLA2B	1.02745	1.10961	0.36823	0.272305	C2	1	NA	NA
BOLA3	1.06676	1.39278	0.969236	0.0725892	C1	1	NA	NA
BOP1	1.05092	1.18422	0.252275	0.00106695	C1	1	NA	NA
BPGM	1.1828	1.32861	0.0696605	0.0246099	C2	1	NA	NA
BPHL	1.02359	1.19187	0.832688	0.214848	C1	1	NA	NA
BPI	1.00499	1.14802	0.855661	0.902071	C4	1	NA	NA
BPNT1	1.1602	1.2982	0.0116541	0.00188986	C4	1	NA	NA
BPTF	1.08659	1.12307	0.0470616	0.00273384	C1	1	NA	NA
BPTF.1	1.08521	1.12516	0.0506143	0.00265618	C1	1	NA	NA
BRAF	1.04798	1.14	0.754588	0.979724	C2	1	NA	NA
BRAP	1.03006	1.07392	0.431593	0.215621	C1	1	NA	NA
BRAT1	1.00315	1.16609	0.970407	0.456457	C3	1	NA	NA
BRCC3	1.09058	1.15747	0.0280722	0.00190878	C4	1	NA	NA
BRD1	1.01688	1.23116	0.0728808	0.107956	C3	1	NA	NA
BRD2	1.10473	1.20941	0.00331701	2.116e-07	C1	1	NA	NA
BRD3	1.12086	1.31916	0.00667905	3.59309e-12	C1	1	NA	NA
BRD4	1.21943	1.27473	2.3015e-06	3.26364e-10	C1	1	NA	NA
BRD7	1.20786	1.2857	0.0137331	0.059283	C1	1	NA	NA
BRD8	1.06024	1.10654	0.474243	0.395346	C1	1	NA	NA
BRD9	1.18521	1.46329	0.42338	0.00178654	C1	1	NA	NA
BRE	1.12235	1.13657	7.64571e-05	4.80919e-05	C4	1	NA	NA
BRF1	1.30475	1.73868	0.948402	0.221529	C1	1	NA	NA
BRI3	1.3316	2.52833	0.753368	0.264219	C2	1	NA	NA
BRIX1	1.03612	1.14471	0.375368	0.0423523	C1	1	NA	NA
BRK1	1.02172	1.07483	0.482518	0.068483	C2	1	NA	NA
BRMS1	1.53083	1.80861	0.604336	0.805154	C1	1	NA	NA
BRMS1L	1.03582	1.19755	0.227685	0.273974	C1	1	NA	NA
BROX	1.03053	1.21246	0.6742	0.0152063	C4	1	NA	NA
BRPF1	1.10355	1.29594	0.224641	0.0233364	C2	1	NA	NA
BRPF3	1.2252	1.40167	0.587239	0.347437	C2	1	NA	NA
BRWD3	1.08869	2.10163	0.239431	0.00217853	C4	1	NA	NA
BSCL2	1.1603	1.22278	0.914183	0.998919	C3	1	NA	NA
BSDC1	1.03208	1.15387	0.64295	0.0271998	C1	1	NA	NA
BSG	1.08367	1.14475	0.249552	0.156486	C1	1	NA	NA
BSPRY	1.02008	1.51991	0.960381	0.411194	C1	1	NA	NA
BST1	1.24588	1.65773	0.00444029	4.3289e-12	C3	1	NA	NA
BST2	1.04196	1.18144	0.665843	0.84214	C1	1	NA	NA
BTAF1	1.01587	1.08572	0.983875	0.1961	C3	1	NA	NA
BTBD1	1.01408	1.70938	0.810904	0.440251	C1	1	NA	NA
BTBD2	1.11167	3.09414	0.315103	0.205295	C3	1	NA	NA
BTBD9	1.13274	1.26263	0.461204	0.799704	C4	1	NA	NA
BTD	1.04395	1.10035	0.306764	0.657055	C3	1	NA	NA
BTF3	1.04181	1.0574	0.518259	0.71445	C4	1	NA	NA
BTF3L4	1.07672	1.12911	0.0438514	0.00503794	C1	1	NA	NA
BTK	1.27932	1.6592	0.698411	0.042326	C2	1	NA	NA
BTN2A1	1.01745	1.24151	0.086637	0.120743	C1	1	NA	NA
BTN3A1	1.13123	1.29009	0.88387	0.902685	C2	1	NA	NA
BTN3A2	1.22809	1.38639	0.00964473	0.124705	C2	1	NA	NA
BTN3A3	1.13851	1.35375	0.0379826	0.102931	C2	1	NA	NA
BTRC	1.05226	1.42681	0.490622	0.800115	C1	1	NA	NA
BUB1B	1.15201	1.39537	0.70836	0.672282	C1	1	NA	NA
BUB3	1.14171	1.17834	1.41425e-06	2.6661e-09	C1	1	NA	NA
BUD13	1.13176	1.27796	0.660038	0.580331	C1	1	NA	NA
BUD31	1.16587	1.29319	0.00018439	8.0355e-10	C1	1	NA	NA
BYSL	1.05272	1.07075	0.120215	0.137271	C1	1	NA	NA
BZW1	1.00731	1.23628	0.848678	4.0566e-05	C1	1	NA	NA
BZW2	1.08493	1.18086	0.211612	0.0700641	C1	1	NA	NA
C10orf11	1.09277	1.4813	0.586761	0.600586	C4	1	NA	NA
C10orf2	1.02202	1.10773	0.564504	0.365436	C2	1	NA	NA
C10orf32	1.12364	1.29349	0.218056	0.0528036	C4	1	NA	NA
C10orf35	1.00741	1.11509	0.574397	0.928438	C2	1	NA	NA
C10orf54	1.31998	1.63092	0.102112	0.206097	C4	1	NA	NA
C10orf76	1.00654	1.1879	0.375853	0.384978	C3	1	NA	NA
C11orf30	1.02749	1.39865	0.65646	0.0350821	C1	1	NA	NA
C11orf31	1.27495	1.30015	3.04314e-05	6.34288e-07	C1	1	NA	NA
C11orf52	1.25739	1.79603	0.108162	0.33176	C4	1	NA	NA
C11orf54	1.1153	1.36607	0.078927	2.40562e-05	C4	1	NA	NA
C11orf57	1.00132	1.71971	0.829223	0.449122	C4	1	NA	NA
C11orf58	1.01175	1.19229	0.785231	0.000294198	C4	1	NA	NA
C11orf68	1.10327	1.13978	0.0226888	0.00886437	C4	1	NA	NA
C11orf73	1.04603	1.17476	0.48765	0.475221	C1	1	NA	NA
C11orf84	1.47542	2.62995	0.25891	0.00677551	C1	1	NA	NA
C11orf96	1.49221	2.44558	0.414706	0.248664	C3	1	Endothelial cells	C11orf96
C12orf10	1.11296	1.21192	0.0676839	0.00111958	C1	1	NA	NA
C12orf4	1.03324	1.21693	0.435094	0.214237	C1	1	NA	NA
C12orf43	1.00059	1.23786	0.39717	0.0091895	C4	1	NA	NA
C12orf45	1.23007	3.75884	0.742966	0.230856	C1	1	NA	NA
C12orf5	1.01623	1.12618	0.800538	0.0911834	C2	1	NA	NA
C12orf57	1.24819	1.31389	0.014209	0.00200407	C3	1	NA	NA
C12orf75	1.04186	1.45955	0.183765	0.10855	C1	1	Fibroblasts	C12orf75
C14orf1	1.00049	1.23167	0.105614	0.495971	C1	1	NA	NA
C14orf142	1.08835	1.1884	0.0535662	0.0133509	C4	1	NA	NA
C14orf159	1.19559	1.47161	0.0394644	0.012216	C4	1	NA	NA
C14orf166	1.0385	1.10285	0.242497	0.0204209	C4	1	NA	NA
C14orf169	1.11101	1.2491	0.179245	0.310991	C4	1	NA	NA
C14orf2	1.02393	1.2701	0.931902	0.203894	C1	1	NA	NA
C14orf93	1.45949	4.63638	0.695986	0.473941	C2	1	NA	NA
C15orf38.AP3S2	1.03992	1.12565	0.174268	0.202273	C3	1	NA	NA
C15orf40	1.03608	1.74092	0.581322	0.0153564	C1	1	NA	NA
C15orf48	1.46709	1.85739	0.00223883	0.00308737	C2	1	Myeloids	C15orf48
C15orf52	1.29889	1.6428	0.1167	0.178873	C4	1	NA	NA
C15orf57	1.124	1.28171	0.278121	0.201507	C4	1	NA	NA
C16orf13	1.00261	1.08055	0.888523	0.19483	C3	1	NA	NA
C16orf58	1.05543	1.08555	0.433011	0.508622	C4	1	NA	NA
C16orf62	1.002	1.12269	0.979514	0.000340281	C3	1	NA	NA
C16orf70	1.10673	1.42082	0.694716	0.459027	C2	1	NA	NA
C17orf49	1.00344	1.04647	0.967988	0.951306	C1	1	NA	NA
C17orf59	1.35127	1.42195	0.00457086	0.0172062	C4	1	NA	NA
C17orf62	1.05778	1.31882	0.781637	0.951184	C2	1	NA	NA
C17orf75	1.0203	1.11611	0.651254	0.0368221	C1	1	NA	NA
C17orf80	1.2004	2.77026	0.28207	0.0196474	C4	1	NA	NA
C17orf85	1.05654	1.11869	0.155441	0.0480142	C1	1	NA	NA
C17orf97	1.25084	2.10896	0.215506	0.00332063	C1	1	NA	NA
C18orf21	1.18589	1.51965	0.412187	0.415757	C1	1	NA	NA
C18orf25	1.00596	1.11548	0.8046	0.679673	C1	1	NA	NA
C18orf25.1	1.02188	1.13659	0.408233	0.578796	C1	1	NA	NA
C18orf32	1.10342	1.2097	0.559235	0.186731	C1	1	NA	NA
C18orf8	1.01142	1.35342	0.768226	0.0713908	C1	1	NA	NA
C19orf10	1.00223	1.31393	0.72329	6.10411e-08	C2	1	NA	NA
C19orf12	1.1266	1.35227	0.794115	0.891751	C3	1	NA	NA
C19orf25	1.00824	1.48827	0.727037	0.0255263	C3	1	NA	NA
C19orf33	1.07798	1.51661	0.548239	0.318108	C4	1	Epithelial cells	C19orf33
C19orf43	1.17944	1.22885	0.0309777	0.0165293	C1	1	NA	NA
C19orf52	1.05479	1.39598	0.0447926	0.0347899	C4	1	NA	NA
C19orf53	1.1569	1.2025	0.834293	0.0967245	C1	1	NA	NA
C19orf66	1.03419	1.15918	0.345899	0.0688819	C3	1	NA	NA
C19orf70	1.04999	1.32055	0.723749	0.0387596	C2	1	NA	NA
C1D	1.10495	1.45867	0.693148	0.604173	C1	1	NA	NA
C1GALT1	1.22829	1.43883	0.341377	0.284471	C2	1	NA	NA
C1GALT1C1	1.17367	2.83827	0.701018	0.0886795	C4	1	NA	NA
C1orf116	1.71921	1.93155	0.124176	0.420574	C4	1	NA	NA
C1orf122	1.1256	1.3655	0.402519	0.331507	C1	1	NA	NA
C1orf123	1.02621	1.13846	0.520662	0.0239979	C4	1	NA	NA
C1orf131	1.06506	1.38323	0.223348	0.252584	C4	1	NA	NA
C1orf174	1.07664	1.18009	0.0208453	0.220645	C4	1	NA	NA
C1orf198	1.22478	1.25095	0.460572	0.429375	C3	1	NA	NA
C1orf226	1.43587	1.75945	0.69995	0.703987	C1	1	NA	NA
C1orf27	1.0367	1.04849	0.796181	0.902847	C2	1	NA	NA
C1orf35	1.09362	1.52345	0.79706	0.0525364	C1	1	NA	NA
C1orf43	1.38601	2.29912	0.332151	0.0634568	C1	1	NA	NA
C1orf50	1.10316	1.13997	0.676348	0.738382	C2	1	NA	NA
C1orf52	1.24408	3.17889	0.24223	0.00527673	C1	1	NA	NA
C1orf85	1.16359	1.35027	0.70449	0.366566	C2	1	NA	NA
C1orf87	1.81193	2.17899	0.305782	0.666316	C3	1	NA	NA
C1QA	1.08032	1.71661	0.743499	2.21014e-09	C2	1	Myeloids	C1QA
C1QB	1.01425	1.54739	0.911135	7.45256e-11	C2	1	Myeloids	C1QB
C1QBP	1.09989	1.51284	0.295251	0.000203756	C4	1	NA	NA
C1QC	1.05955	1.67267	0.698361	6.71165e-11	C2	1	Myeloids	C1QC
C1QTNF3	1.94715	2.18501	0.00531963	0.0258068	C3	1	NA	NA
C1QTNF5	1.11016	1.33267	0.907844	0.939073	C3	1	Fibroblasts	C1QTNF5
C1R	1.30318	1.70692	0.00225435	5.64299e-10	C3	1	Fibroblasts	C1R
C1RL	1.16687	1.45354	0.3631	0.309128	C3	1	NA	NA
C1S	1.25042	1.69255	0.00486491	1.35315e-11	C3	1	Fibroblasts	C1S
C2	1.07547	1.33937	0.136901	7.39186e-06	C3	1	NA	NA
C20orf194	1.69942	4.61849	0.297006	0.297131	C3	1	NA	NA
C20orf27	1.00025	1.08287	0.744419	0.291916	C1	1	NA	NA
C21orf2	1.07926	3.91026	0.559174	0.139371	C3	1	NA	NA
C21orf33	1.12301	1.29071	0.0528859	0.00747388	C4	1	NA	NA
C21orf59	1.0955	1.14304	0.436111	0.52519	C1	1	NA	NA
C2CD2	1.04349	1.07342	0.858785	0.99245	C3	1	NA	NA
C2CD2L	1.08948	1.2068	0.48754	0.74831	C4	1	NA	NA
C2CD3	1.19856	2.10313	0.40879	0.373589	C4	1	NA	NA
C2CD5	1.05647	1.16046	0.796956	0.0998193	C1	1	NA	NA
C2orf43	1.01088	1.13652	0.281035	0.621865	C2	1	NA	NA
C2orf47	1.0528	1.34503	0.377413	9.63055e-07	C4	1	NA	NA
C2orf49	1.19748	1.41533	0.822128	0.340438	C1	1	NA	NA
C2orf69	1.15956	1.20572	0.944513	0.093426	C4	1	NA	NA
C2orf76	1.09909	1.2327	0.392428	0.421538	C4	1	NA	NA
C2orf88	1.12737	1.39238	0.911761	0.423426	C4	1	Epithelial cells	C2orf88
C3	1.11814	1.37183	0.162859	0.00142175	C3	1	Epithelial cells	C3
C3orf17	1.02159	1.20654	0.11409	0.0953178	C4	1	NA	NA
C3orf38	1.00174	1.06319	0.368425	0.15691	C2	1	NA	NA
C3orf58	1.03627	1.0788	0.177052	0.136899	C1	1	NA	NA
C4A	1.06094	1.2063	0.516304	0.0463407	C3	1	NA	NA
C4B	1.0612	1.2088	0.513433	0.0422365	C3	1	NA	NA
C4BPA	1.05823	1.37782	0.334533	0.00875321	C3	1	NA	NA
C4BPB	1.17165	1.35526	0.801019	0.0128021	C3	1	NA	NA
C4BPB.1	1.17174	1.35457	0.801035	0.0127998	C3	1	NA	NA
C4orf27	1.1017	1.13484	0.0913229	0.0843595	C1	1	NA	NA
C4orf33	1.39409	2.00643	0.111685	0.111509	C4	1	NA	NA
C5	1.10215	1.28864	0.246443	0.119108	C3	1	NA	NA
C5AR1	1.33479	1.40151	0.907676	0.163271	C3	1	Myeloids	C5AR1
C5orf15	1.34645	1.51331	0.0472457	0.171567	C4	1	NA	NA
C5orf22	1.12052	1.1822	0.503559	0.195562	C1	1	NA	NA
C5orf24	1.05491	1.29353	0.74941	0.283176	C4	1	NA	NA
C5orf30	1.03426	3.22526	0.350252	0.119674	C4	1	NA	NA
C5orf51	1.03726	1.04111	0.452264	0.720447	C1	1	NA	NA
C6	1.11553	1.41579	0.346374	0.00140461	C3	1	NA	NA
C6orf132	1.04858	1.12864	0.143146	0.377492	C4	1	NA	NA
C6orf203	1.01151	1.17039	0.528136	0.692991	C4	1	NA	NA
C6orf211	1.13074	1.21774	0.128857	0.0224994	C1	1	NA	NA
C6orf47	1.00836	1.26721	0.855825	0.724413	C4	1	NA	NA
C6orf57	1.27706	1.45643	0.114973	0.00413006	C4	1	NA	NA
C6orf89	1.05651	1.10079	0.419048	0.295606	C1	1	NA	NA
C7	1.09083	1.21627	0.327538	0.0784423	C4	1	NA	NA
C7orf25	1.09759	1.30177	0.430967	0.787925	C1	1	NA	NA
C7orf26	1.04531	1.31635	0.410688	0.519898	C1	1	NA	NA
C7orf43	1.07851	1.65401	0.239729	0.372157	C2	1	NA	NA
C7orf50	1.02383	1.10216	0.396813	0.403255	C3	1	NA	NA
C7orf55	1.03213	1.10511	0.640744	0.850303	C1	1	NA	NA
C7orf55.LUC7L2	1.1574	1.28112	0.00028597	2.27066e-08	C1	1	NA	NA
C7orf73	1.28896	3.09209	0.280549	0.00135697	C4	1	NA	NA
C8A	1.16573	1.26337	0.0332561	0.0278256	C3	1	NA	NA
C8B	1.15587	1.31885	0.0622496	0.00964032	C3	1	NA	NA
C8G	1.17827	1.25469	0.0569117	0.030539	C3	1	NA	NA
C8orf33	1.04393	1.29487	0.813513	0.599049	C4	1	NA	NA
C8orf37	1.26857	2.35446	0.323629	0.034663	C4	1	NA	NA
C8orf44.SGK3	1.51233	2.52589	0.199436	0.12893	C3	1	NA	NA
C8orf59	1.19371	1.57434	0.156129	0.0236475	C1	1	NA	NA
C8orf76	1.29713	2.97354	0.451146	0.0470148	C3	1	NA	NA
C8orf82	1.402	1.65014	0.000258764	9.49912e-06	C4	1	NA	NA
C9	1.06718	1.24849	0.207221	0.162339	C3	1	NA	NA
C9orf114	1.00733	1.4543	0.364475	0.00775069	C4	1	NA	NA
C9orf142	1.083	1.18821	0.160461	0.120472	C4	1	NA	NA
C9orf41	1.00525	1.5083	0.843251	0.376603	C3	1	NA	NA
C9orf64	1.00937	1.12676	0.671481	0.0605302	C4	1	NA	NA
C9orf72	1.19489	1.64122	0.539815	0.522436	C4	1	NA	NA
C9orf78	1.18346	1.21202	5.08851e-05	0.0333687	C1	1	NA	NA
C9orf89	1.05733	1.23816	0.749737	0.731385	C4	1	NA	NA
CA1	1.26289	1.5393	0.34646	0.335824	C2	1	NA	NA
CA12	1.17281	1.38754	0.737343	0.529738	C2	1	NA	NA
CA13	1.39699	1.54523	0.0714871	0.0585969	C4	1	NA	NA
CA2	1.1993	1.35272	0.172186	0.279033	C2	1	Myeloids	CA2
CA3	1.07175	1.12286	0.957609	0.672939	C2	1	NA	NA
CA4	1.3502	2716.65	0.998187	0.234952	C4	1	NA	NA
CA5B	1.32657	1.4366	0.212788	0.110757	C4	1	NA	NA
CA8	1.23147	1.67214	0.953301	0.0073868	C1	1	NA	NA
CA9	1.08123	1.75595	0.33999	0.522404	C2	1	NA	NA
CAAP1	1.04784	1.24904	0.359472	0.231521	C1	1	NA	NA
CAB39	1.02212	1.11302	0.512948	0.00667879	C4	1	NA	NA
CAB39L	1.06487	1.10899	0.153482	0.192513	C4	1	NA	NA
CABIN1	1.12661	1.85509	0.707585	0.00311284	C1	1	NA	NA
CABLES1	1.32474	1.94222	0.264867	0.0100328	C1	1	NA	NA
CACHD1	1.01215	1.7564	0.427276	0.0436873	C4	1	NA	NA
CACNA2D1	1.18898	1.48526	0.0446426	0.112286	C3	1	NA	NA
CACNA2D2	1.80648	2.32639	0.0492509	0.129794	C4	1	NA	NA
CACNB1	1.04816	1.54347	0.0138022	0.0469765	C2	1	NA	NA
CACNB2	1.05284	1.56159	0.393703	0.014927	C4	1	NA	NA
CACNB3	1.11655	2.27548	0.850093	0.659706	C1	1	NA	NA
CACTIN	1.09178	1.27232	0.0620242	0.0891894	C1	1	NA	NA
CACUL1	1.03503	1.28362	0.683077	0.139248	C1	1	NA	NA
CACYBP	1.13481	1.20293	0.01339	0.0021966	C1	1	NA	NA
CAD	1.1495	1.21892	0.00326724	7.72436e-05	C1	1	NA	NA
CADM1	1.11757	1.19172	0.0287458	0.0942439	C4	1	NA	NA
CADM2	2.55378	21.0563	0.438182	0.141988	C4	1	NA	NA
CADM4	1.39504	1.79419	0.481304	0.0863933	C1	1	NA	NA
CADPS	1.0874	1.62001	0.40962	0.0573486	C4	1	NA	NA
CADPS2	1.13336	1.75482	0.421846	0.0639456	C4	1	NA	NA
CALB1	1.44628	1.96365	0.396839	0.187787	C3	1	NA	NA
CALB2	1.53462	1.96514	0.000118785	3.33288e-07	C3	1	NA	NA
CALCOCO1	1.09723	1.34741	0.904869	0.666953	C3	1	NA	NA
CALCOCO2	1.05393	1.26424	0.316377	0.00740272	C1	1	NA	NA
CALCRL	1.51385	2.36582	0.578725	0.512427	C3	1	Endothelial cells	CALCRL
CALD1	1.5962	2.26115	2.72455e-08	1.58998e-16	C3	1	Endothelial cells	CALD1
CALD1.1	1.59894	2.26391	2.4538e-08	1.08543e-16	C3	1	NA	NA
CALD1.2	1.59677	2.2523	2.19897e-08	6.67204e-17	C3	1	NA	NA
CALHM2	1.027	1.59821	0.543012	0.327877	C3	1	NA	NA
CALM3	1.05755	1.16253	0.493531	0.0966978	C3	1	NA	NA
CALML3	1.04098	1.22406	0.906009	0.00890897	C3	1	NA	NA
CALML5	1.07022	2.01044	0.134759	0.158505	C3	1	NA	NA
CALR	1.00737	1.15606	0.708296	0.0902894	C1	1	NA	NA
CALU	1.00672	1.04772	0.697342	0.890413	C3	1	NA	NA
CALU.1	1.01573	1.05662	0.584516	0.818364	C3	1	NA	NA
CAMK1	1.0184	1.26294	0.379049	0.0531925	C2	1	NA	NA
CAMK1D	1.02305	1.14899	0.422723	0.0316352	C2	1	NA	NA
CAMK1G	1.05715	1.25382	0.581379	0.0113222	C1	1	NA	NA
CAMK2A	1.04057	1.24901	0.843955	0.000227694	C3	1	NA	NA
CAMK2B	1.01402	1.20174	0.791945	1.20346e-05	C2	1	NA	NA
CAMK2D	1.04271	1.30685	0.306667	2.06909e-07	C3	1	NA	NA
CAMK2G	1.02398	1.18326	0.47612	8.9998e-06	C3	1	NA	NA
CAMK2G.1	1.02273	1.18232	0.495991	9.63735e-06	C3	1	NA	NA
CAMK4	1.01988	1.26748	0.709424	0.290056	C4	1	NA	NA
CAMKK2	1.02556	1.10023	0.177459	0.267221	C4	1	NA	NA
CAMKMT	2.33608	1878.01	0.386698	0.341352	C1	1	NA	NA
CAMLG	1.15253	1.30044	0.307553	0.575737	C4	1	NA	NA
CAMP	1.21339	1.39153	0.833007	0.48671	C2	1	NA	NA
CAMSAP1	1.06902	1.25164	0.489013	0.102579	C3	1	NA	NA
CAMSAP2	1.01099	1.22926	0.239199	0.0338775	C1	1	NA	NA
CAMSAP3	1.14865	1.30421	0.522163	0.268134	C1	1	NA	NA
CAND1	1.13082	1.1674	0.0380852	0.0163597	C1	1	NA	NA
CAND2	1.14797	1.18531	0.0416146	0.0306102	C1	1	NA	NA
CANT1	1.01302	1.179	0.933614	0.193199	C1	1	NA	NA
CANX	1.03966	1.12794	0.488717	0.0724684	C4	1	NA	NA
CAP1	1.02064	1.25416	0.426656	3.22854e-07	C3	1	NA	NA
CAP2	1.13227	1.38571	0.0266115	2.27887e-05	C3	1	NA	NA
CAPG	1.14095	1.50269	0.0620389	7.43286e-08	C2	1	Myeloids	CAPG
CAPN1	1.12678	1.2481	0.02153	3.26836e-05	C4	1	NA	NA
CAPN13	1.27086	1.78387	0.196068	0.500348	C4	1	NA	NA
CAPN15	1.43966	2.43199	0.173965	0.397944	C1	1	NA	NA
CAPN2	1.12589	1.42783	0.0766146	1.02422e-09	C4	1	NA	NA
CAPN5	1.09527	1.40485	0.134482	0.000370538	C4	1	NA	NA
CAPN6	1.18185	2.05258	0.789776	0.976972	C1	1	NA	NA
CAPN7	1.01071	1.04442	0.671409	0.882194	C4	1	NA	NA
CAPNS1	1.2146	1.35432	0.000407474	7.21022e-08	C4	1	NA	NA
CAPNS2	1.22607	1.37345	0.00467371	8.68511e-07	C4	1	NA	NA
CAPRIN1	1.05468	1.13449	0.349684	0.0340821	C1	1	NA	NA
CAPS	1.14421	1.96917	0.0942122	1.31005e-05	C4	1	Epithelial cells	CAPS
CAPZA1	1.04698	1.15806	0.182606	6.32951e-06	C2	1	NA	NA
CAPZA2	1.00417	1.10716	0.835531	0.00711677	C2	1	NA	NA
CAPZB	1.00995	1.13703	0.713554	3.47765e-06	C2	1	NA	NA
CAPZB.1	1.00319	1.14021	0.94947	7.91196e-08	C3	1	NA	NA
CAPZB.2	1.00416	1.14641	0.895357	4.38261e-06	C2	1	NA	NA
CARD11	1.11681	1.18701	0.394837	0.284777	C1	1	NA	NA
CARD16	1.26004	1.59149	0.000742571	8.78471e-11	C2	1	NA	NA
CARD6	1.06933	1.74156	0.782822	0.319933	C2	1	NA	NA
CARD8	1.04374	1.45352	0.244507	0.149721	C4	1	NA	NA
CARD9	1.01712	1.07202	0.758363	0.866433	C4	1	NA	NA
CARHSP1	1.00306	1.04751	0.557318	0.896201	C1	1	NA	NA
CARKD	1.15376	1.2851	0.00835484	1.65474e-06	C4	1	NA	NA
CARKD.1	1.1631	1.2822	0.00838491	6.66696e-06	C4	1	NA	NA
CARM1	1.06472	1.12197	0.442673	0.284008	C1	1	NA	NA
CARS	1.03363	1.09408	0.58326	0.073167	C2	1	NA	NA
CARS2	1.14221	1.1548	0.0787465	0.0835282	C4	1	NA	NA
CASC3	1.10856	1.4294	0.836088	0.156647	C1	1	NA	NA
CASC4	1.00299	1.15378	0.758922	0.000262768	C2	1	NA	NA
CASC4.1	1.00407	1.14464	0.864245	0.00132609	C2	1	NA	NA
CASK	1.09062	1.20068	0.0258315	1.5656e-06	C4	1	NA	NA
CASKIN2	1.09583	1.21231	0.54623	0.0152051	C1	1	NA	NA
CASP1	1.27187	1.5463	7.31479e-05	9.10784e-13	C2	1	NA	NA
CASP10	1.04922	1.25134	0.508894	0.536571	C2	1	NA	NA
CASP2	1.0938	1.14473	0.608402	0.596743	C3	1	NA	NA
CASP3	1.01581	1.1957	0.875076	0.000713229	C1	1	NA	NA
CASP4	1.07607	1.35844	0.110272	2.82924e-10	C2	1	NA	NA
CASP6	1.03316	1.10584	0.714005	0.175112	C1	1	NA	NA
CASP7	1.00421	1.07664	0.892816	0.171511	C2	1	NA	NA
CASP8	1.0185	1.10423	0.568548	0.24344	C2	1	NA	NA
CASP9	1.17173	1.64267	0.621783	0.20346	C1	1	NA	NA
CAST	1.06414	1.2664	0.272365	9.34092e-06	C2	1	NA	NA
CAST.1	1.08647	1.29299	0.191439	6.70367e-07	C2	1	NA	NA
CASZ1	1.27513	1.43697	0.207286	0.584426	C1	1	NA	NA
CAT	1.05876	1.18972	0.370791	0.356174	C2	1	NA	NA
CAV1	1.44669	1.99299	0.012795	1.52678e-07	C3	1	Endothelial cells	CAV1
CAV2	1.22232	1.54666	0.306393	0.27519	C3	1	Endothelial cells	CAV2
CBFB	1.042	1.19956	0.394495	4.88301e-06	C2	1	NA	NA
CBFB.1	1.03125	1.19052	0.536945	5.1951e-06	C2	1	NA	NA
CBL	1.10223	1.19905	0.998078	0.700837	C3	1	NA	NA
CBLB	1.01936	1.13604	0.765467	0.461652	C2	1	NA	NA
CBLC	1.13803	2.56171	0.598274	0.142379	C4	1	NA	NA
CBLL1	1.01142	1.18731	0.0687528	0.124702	C4	1	NA	NA
CBR1	1.17677	1.21707	0.00715559	0.0106484	C4	1	NA	NA
CBR3	1.06287	1.17982	0.445583	0.00851171	C4	1	NA	NA
CBR4	1.27157	1.41484	0.00274263	0.000475499	C4	1	NA	NA
CBS	1.10251	1.46939	0.977319	0.0436091	C1	1	NA	NA
CBWD2	1.1366	1.22716	0.737115	0.209537	C1	1	NA	NA
CBX1	1.19362	1.2761	1.51491e-05	8.07905e-10	C1	1	NA	NA
CBX2	1.76178	2.84913	0.106226	0.0906382	C1	1	NA	NA
CBX3	1.20043	1.25023	0.000371128	1.61397e-06	C1	1	NA	NA
CBX4	1.89153	2.94842	0.0215953	0.0196899	C2	1	NA	NA
CBX5	1.24143	1.33165	0.000135595	2.10587e-07	C1	1	NA	NA
CBX8	1.21744	1.58018	0.919293	0.0217893	C1	1	NA	NA
CC2D1A	1.00479	1.10014	0.863271	0.546035	C4	1	NA	NA
CC2D1B	1.06691	1.245	0.566074	0.218111	C2	1	NA	NA
CCAR1	1.03763	1.10339	0.154332	0.000244117	C1	1	NA	NA
CCAR2	1.06087	1.19108	0.274663	0.00480071	C1	1	NA	NA
CCBL2	1.14657	1.35539	0.133963	0.0528928	C4	1	NA	NA
CCDC101	1.04502	1.43833	0.804065	0.0410537	C1	1	NA	NA
CCDC102A	1.15066	1.41461	0.760219	0.0801215	C4	1	NA	NA
CCDC109B	1.03809	1.35894	0.774827	0.258941	C4	1	NA	NA
CCDC115	1.06062	1.43548	0.716564	0.339298	C1	1	NA	NA
CCDC117	1.08856	2.91274	0.493829	0.0185917	C1	1	NA	NA
CCDC12	1.2558	1.53063	0.703451	0.634619	C2	1	NA	NA
CCDC124	1.09686	1.21413	0.288211	0.0481365	C1	1	NA	NA
CCDC127	1.0581	1.21398	0.791756	0.433941	C4	1	NA	NA
CCDC132	1.09972	1.19463	0.160388	0.00106753	C2	1	NA	NA
CCDC134	1.16227	1.27845	0.193966	0.245375	C1	1	NA	NA
CCDC137	1.17803	1.38466	0.0633765	0.108025	C1	1	NA	NA
CCDC174	1.32421	2.10069	0.103316	0.140653	C1	1	NA	NA
CCDC18	1.24928	1.88114	0.99939	0.245051	C2	1	NA	NA
CCDC186	1.01285	1.05987	0.378865	0.471139	C3	1	NA	NA
CCDC22	1.02946	1.11717	0.47252	3.38092e-05	C2	1	NA	NA
CCDC25	1.00093	1.0678	0.960354	0.664471	C3	1	NA	NA
CCDC28A	1.34689	2.25727	0.0709797	0.00137467	C4	1	NA	NA
CCDC43	1.11497	1.29865	0.0173874	0.010528	C1	1	NA	NA
CCDC47	1.0295	1.03793	0.549369	0.744409	C2	1	NA	NA
CCDC50	1.09922	1.21962	0.0301088	0.00202715	C3	1	NA	NA
CCDC50.1	1.0712	1.23121	0.0691941	0.00595944	C3	1	NA	NA
CCDC51	1.04898	1.25088	0.504842	0.050021	C4	1	NA	NA
CCDC53	1.04334	1.18596	0.43403	0.846893	C3	1	NA	NA
CCDC58	1.03317	1.17396	0.335054	0.0094618	C4	1	NA	NA
CCDC59	1.08272	2.23214	0.738477	0.000401355	C4	1	NA	NA
CCDC6	1.03828	1.19672	0.993235	0.517977	C1	1	NA	NA
CCDC71	1.07447	36.3298	0.959422	0.00660885	C1	1	NA	NA
CCDC71L	1.69361	4.11524	0.239831	0.276402	C2	1	NA	NA
CCDC78	1.45717	3.31737	0.514897	0.647371	C4	1	NA	NA
CCDC8	1.15507	1.52912	0.164244	0.0846206	C1	1	NA	NA
CCDC80	1.54341	2.16608	0.8348	0.0785451	C3	1	Fibroblasts	CCDC80
CCDC82	1.20176	1.29919	0.342483	0.707851	C4	1	NA	NA
CCDC85C	1.30698	2.07979	0.467805	0.349586	C1	1	NA	NA
CCDC86	1.00131	1.24645	0.114489	0.0205916	C4	1	NA	NA
CCDC88A	1.10227	1.36946	0.636032	0.423553	C3	1	NA	NA
CCDC88B	1.20266	1.87298	0.577374	0.5957	C1	1	NA	NA
CCDC88C	1.00609	1.17881	0.636671	0.363655	C1	1	NA	NA
CCDC9	1.01497	1.10577	0.227595	0.248414	C2	1	NA	NA
CCDC90B	1.04282	1.10091	0.458056	0.443618	C4	1	NA	NA
CCDC91	1.12568	1.15442	0.0144594	0.0151177	C3	1	NA	NA
CCDC92	1.00659	3.77784	0.476404	0.0692874	C3	1	NA	NA
CCDC93	1.00941	1.1039	0.655181	0.0308344	C4	1	NA	NA
CCDC94	1.04651	1.29387	0.292194	0.343455	C1	1	NA	NA
CCDC97	1.06463	1.19733	0.154817	0.618041	C3	1	NA	NA
CCL18	1.44547	4.96568	0.503523	0.11573	C3	1	NA	NA
CCL21	1.12247	10.4806	0.449324	0.145838	C3	1	NA	NA
CCM2	1.23331	1.60805	0.722351	0.4601	C3	1	NA	NA
CCNA2	1.23863	3.35808	0.77228	0.0027342	C1	1	NA	NA
CCNB1	1.16083	1.42064	0.97794	0.969078	C1	1	Epithelial cells	CCNB1
CCNB2	1.44898	3.52002	0.77943	0.427979	C1	1	Epithelial cells	CCNB2
CCNC	2.18421	3.45867	0.0648809	0.0427043	C1	1	NA	NA
CCNDBP1	1.01665	1.3961	0.477909	0.265123	C4	1	NA	NA
CCNE1	1.15232	1.3602	0.466586	0.879381	C3	1	Epithelial cells	CCNE1
CCNH	1.2149	1.39062	0.130535	0.00838263	C1	1	NA	NA
CCNK	1.02911	1.19942	0.63531	0.517604	C1	1	NA	NA
CCNL1	1.10668	1.32745	0.544647	0.37232	C1	1	NA	NA
CCNL2	1.13733	1.45013	0.902073	0.818814	C3	1	NA	NA
CCNT1	1.1995	1.29667	0.837258	0.432669	C1	1	NA	NA
CCNT2	1.0783	1.57799	0.973957	0.441389	C4	1	NA	NA
CCNY	1.11778	1.19376	0.00686427	0.00193181	C4	1	NA	NA
CCNYL1	1.1065	1.21081	0.400068	0.193748	C4	1	NA	NA
CCNYL1.1	1.08784	1.20217	0.41877	0.199191	C4	1	NA	NA
CCP110	1.00087	1.84083	0.753414	0.158905	C4	1	NA	NA
CCPG1	1.17376	2.21372	0.19101	0.00299442	C4	1	NA	NA
CCS	1.01337	1.10222	0.731578	0.200094	C4	1	NA	NA
CCT2	1.05263	1.12482	0.166448	0.0179077	C1	1	NA	NA
CCT3	1.04816	1.11455	0.154343	0.02403	C1	1	NA	NA
CCT4	1.08269	1.14905	0.0374726	0.00355651	C1	1	NA	NA
CCT5	1.05991	1.11856	0.139514	0.0353576	C1	1	NA	NA
CCT6A	1.03989	1.16238	0.3124	0.00140667	C1	1	NA	NA
CCT6B	1.01743	1.1249	0.569517	0.0394192	C1	1	NA	NA
CCT7	1.05628	1.10057	0.136773	0.0267618	C1	1	NA	NA
CCT8	1.0453	1.12274	0.18953	0.0113464	C1	1	NA	NA
CCZ1B	1.00888	1.11455	0.427505	0.478501	C2	1	NA	NA
CD109	1.00901	1.22966	0.456044	0.0152624	C2	1	NA	NA
CD14	1.18341	1.53605	0.00874367	2.93173e-11	C2	1	Myeloids	CD14
CD151	1.08634	1.16255	0.126307	0.115639	C4	1	NA	NA
CD163	1.16402	1.54459	0.0359542	5.58608e-10	C2	1	Myeloids	CD163
CD163.1	1.16196	1.54454	0.038652	7.285e-10	C2	1	NA	NA
CD177	1.14395	1.90411	0.791531	0.638399	C2	1	NA	NA
CD180	1.17341	1.51797	0.523589	0.696678	C3	1	NA	NA
CD2	1.25757	1.70117	0.512174	0.89335	C2	1	T cells	CD2
CD200	1.17314	1.44276	0.566298	0.472969	C4	1	Endothelial cells	CD200
CD207	1.23357	3.87023	0.587624	0.598861	C2	1	NA	NA
CD209	1.0694	1.38752	0.917844	0.907521	C3	1	NA	NA
CD248	2.79364	4.01633	0.269784	0.164462	C3	1	Fibroblasts	CD248
CD276	1.0131	1.12309	0.217844	0.461186	C2	1	NA	NA
CD2AP	1.05484	1.20024	0.456848	0.0386993	C4	1	NA	NA
CD2BP2	1.0972	1.17294	0.0198699	0.00115275	C1	1	NA	NA
CD300A	1.11751	1.177	0.300055	0.640486	C2	1	Myeloids	CD300A
CD320	1.28709	2.86316	0.391155	0.0816149	C1	1	NA	NA
CD34	1.11915	1.44549	0.11421	0.101725	C3	1	Endothelial cells	CD34
CD36	1.24065	2.10942	0.734055	0.753819	C3	1	Myeloids	CD36
CD38	1.54598	2.26972	0.0182601	2.783e-09	C2	1	T cells	CD38
CD3E	2.39713	3.99918	0.655455	0.882619	C2	1	T cells	CD3E
CD3EAP	1.06964	1.22858	0.731405	0.198815	C1	1	NA	NA
CD3G	1.28219	1.99577	0.743908	0.878429	C2	1	T cells	CD3G
CD4	1.55081	1.83147	0.118293	0.351425	C2	1	T cells	CD4
CD40	1.11609	1.24131	0.635439	0.500066	C2	1	Myeloids	CD40
CD44	1.10623	1.71772	0.0825853	1.57849e-14	C2	1	T cells	CD44
CD46	1.00811	1.19327	0.723483	0.0120952	C4	1	NA	NA
CD46.1	1.01407	1.23514	0.67448	0.00352667	C4	1	NA	NA
CD47	1.04868	1.22551	0.320757	0.141643	C2	1	Epithelial cells	CD47
CD48	1.54029	2.46376	0.0249418	0.00314605	C2	1	T cells	CD48
CD53	1.12576	1.79405	0.691865	0.0493836	C2	1	T cells	CD53
CD55	1.00967	1.41224	0.921788	0.000301101	C3	1	NA	NA
CD58	1.02359	1.12313	0.574831	0.90858	C2	1	NA	NA
CD59	1.04638	1.22071	0.401265	0.00569461	C4	1	NA	NA
CD5L	1.02357	1.08545	0.470812	0.627421	C3	1	NA	NA
CD63	1.15987	1.31749	0.811863	0.574696	C3	1	NA	NA
CD68	1.21363	1.44701	0.15533	0.0955707	C2	1	Myeloids	CD68
CD74	1.11485	1.77312	0.311044	1.12844e-12	C2	1	Myeloids	CD74
CD74.1	1.1193	1.78198	0.297946	1.00278e-12	C2	1	NA	NA
CD81	1.03744	1.31672	0.841027	0.000567333	C2	1	NA	NA
CD82	1.15463	1.43713	0.75927	0.0202828	C4	1	T cells	CD82
CD84	1.05583	1.20311	0.165833	0.287151	C2	1	Myeloids	CD84
CD9	1.19995	1.24235	0.00157696	0.00585825	C4	1	Epithelial cells	CD9
CD93	1.34086	1.51349	0.495356	0.475477	C3	1	Endothelial cells	CD93
CD97	1.09843	1.22938	0.0944032	0.000161291	C2	1	NA	NA
CD99	1.03355	1.18598	0.48571	0.811351	C3	1	NA	NA
CD99L2	1.03224	1.22577	0.885211	0.0817473	C1	1	NA	NA
CDA	1.02569	1.11718	0.494292	0.467724	C4	1	Myeloids	CDA
CDAN1	1.09809	1.16576	0.863737	0.876956	C4	1	NA	NA
CDC123	1.06806	1.17671	0.635854	0.286605	C3	1	NA	NA
CDC16	1.02852	1.14235	0.328613	0.154475	C3	1	NA	NA
CDC20	1.03986	1.69134	0.231067	0.410661	C2	1	Epithelial cells	CDC20
CDC23	1.00337	1.08519	0.828049	0.0759342	C3	1	NA	NA
CDC25C	1.24478	2.12627	0.593657	0.147433	C1	1	NA	NA
CDC26	1.19057	1.46918	0.32309	0.669388	C3	1	NA	NA
CDC27	1.05244	1.20802	0.266633	0.525469	C3	1	NA	NA
CDC34	1.02361	1.80833	0.64244	0.127672	C3	1	NA	NA
CDC37	1.02455	1.10901	0.472247	0.285403	C3	1	NA	NA
CDC37L1	1.00448	1.31579	0.631816	0.0597253	C1	1	NA	NA
CDC40	1.06508	1.1139	0.233784	0.100486	C1	1	NA	NA
CDC42	1.05594	1.17605	0.306632	0.000103266	C2	1	NA	NA
CDC42.1	1.04775	1.17594	0.437347	0.000209322	C2	1	NA	NA
CDC42BPA	1.05099	1.17413	0.21532	0.000409856	C3	1	NA	NA
CDC42BPB	1.06624	1.1149	0.0280311	0.00180265	C3	1	NA	NA
CDC42BPG	1.01173	1.10508	0.78435	0.903234	C2	1	NA	NA
CDC42EP1	1.09412	1.33271	0.164613	0.151696	C3	1	NA	NA
CDC42EP4	1.03082	1.08163	0.761861	0.512774	C4	1	NA	NA
CDC45	1.12904	1.30633	0.852747	0.991714	C4	1	NA	NA
CDC5L	1.21991	1.25716	2.75648e-05	1.22473e-07	C1	1	NA	NA
CDC7	1.03242	1.7971	0.713879	0.0329455	C1	1	NA	NA
CDC73	1.17482	1.21493	1.27624e-09	1.86883e-12	C1	1	NA	NA
CDCA2	1.07609	2.26407	0.521224	0.241601	C1	1	NA	NA
CDCA3	2.2935	3.51517	0.00920381	0.00214915	C1	1	Epithelial cells	CDCA3
CDCA5	1.94765	2.54278	0.0040195	0.00520727	C1	1	Epithelial cells	CDCA5
CDCA7L	1.38193	2.74926	0.0441468	0.024772	C4	1	NA	NA
CDCA8	1.62435	2.1159	0.0987186	0.0774604	C1	1	Epithelial cells	CDCA8
CDCP1	1.11422	1.18815	0.873721	0.507203	C2	1	NA	NA
CDH1	1.0593	1.38523	0.220922	1.88321e-05	C4	1	Epithelial cells	CDH1
CDH10	1.20309	1.3731	0.153278	0.383036	C4	1	NA	NA
CDH11	1.51175	1.90708	2.89814e-08	8.14991e-14	C3	1	Fibroblasts	CDH11
CDH12	1.10541	2.03795	0.53267	0.139456	C3	1	NA	NA
CDH13	1.38324	1.64601	0.0605407	0.103272	C3	1	Endothelial cells	CDH13
CDH2	1.05439	1.51012	0.921234	0.0243855	C4	1	Endothelial cells	CDH2
CDH3	1.0454	1.33484	0.51666	0.004723	C4	1	NA	NA
CDH5	1.10461	1.59479	0.878499	0.487376	C3	1	Endothelial cells	CDH5
CDH6	1.22557	1.36161	0.0547487	0.0205201	C4	1	NA	NA
CDIPT	1.01186	1.03465	0.93604	0.941692	C1	1	NA	NA
CDK1	1.18419	1.44531	0.0115492	7.71275e-07	C1	1	Epithelial cells	CDK1
CDK11A	1.11951	1.16875	0.000829229	2.13258e-06	C1	1	NA	NA
CDK12	1.05612	1.14818	0.264255	0.342475	C1	1	NA	NA
CDK13	1.04118	1.13414	0.349812	0.0782189	C1	1	NA	NA
CDK13.1	1.04319	1.1292	0.291824	0.0836016	C1	1	NA	NA
CDK14	1.23499	1.73435	0.676297	0.741902	C1	1	NA	NA
CDK16	1.21907	1.43034	0.00529979	0.0100764	C1	1	NA	NA
CDK17	1.00856	1.40812	0.0774431	0.00515144	C1	1	NA	NA
CDK18	1.06581	1.40063	0.049758	0.062451	C4	1	NA	NA
CDK19	1.03983	1.59346	0.540998	0.0361645	C1	1	NA	NA
CDK2	1.16647	1.372	0.000959952	2.10261e-10	C1	1	NA	NA
CDK2AP1	1.15742	1.21836	0.506334	0.899359	C1	1	NA	NA
CDK4	1.05729	1.10972	0.348674	0.318806	C1	1	NA	NA
CDK5	1.06646	1.09796	0.34789	0.595976	C1	1	NA	NA
CDK5RAP1	1.00826	1.5798	0.277251	0.00554358	C4	1	NA	NA
CDK5RAP2	1.03618	1.05388	0.970638	0.352228	C3	1	NA	NA
CDK5RAP3	1.01605	1.0544	0.943176	0.598451	C2	1	NA	NA
CDK6	1.03028	1.29797	0.329002	0.0549844	C4	1	NA	NA
CDK7	1.04748	1.71823	0.529487	0.37858	C3	1	NA	NA
CDK8	1.16708	1.81848	0.230952	0.139049	C4	1	NA	NA
CDK9	1.10586	1.16923	0.0130239	0.000208607	C1	1	NA	NA
CDKAL1	1.06896	1.25178	0.667606	0.717532	C1	1	NA	NA
CDKN1B	1.0301	1.10292	0.622509	0.265402	C2	1	NA	NA
CDKN2A	1.03683	1.21355	0.456183	0.133322	C2	1	Epithelial cells	CDKN2A
CDKN2A.1	1.01271	1.69522	0.259544	0.701656	C1	1	NA	NA
CDKN2AIP	1.00898	1.07236	0.931733	0.383492	C1	1	NA	NA
CDKN2AIPNL	1.02795	1.03747	0.654527	0.821698	C3	1	NA	NA
CDKN2C	1.27398	1.49464	0.0994202	0.187119	C4	1	NA	NA
CDR2L	1.07214	1.1407	0.374507	0.507926	C4	1	NA	NA
CDS1	1.03816	1.25172	0.248073	0.448418	C2	1	NA	NA
CDS2	1.05401	1.11273	0.275336	0.169906	C2	1	NA	NA
CDV3	1.03237	1.16321	0.694013	0.0168547	C2	1	NA	NA
CDYL	1.10772	1.23279	0.763196	0.462672	C1	1	NA	NA
CDYL2	1.07347	1.68403	0.600161	0.528039	C4	1	NA	NA
CEACAM1	1.16276	1.32289	0.723851	0.822572	C2	1	NA	NA
CEACAM8	1.3726	1.46129	0.981388	0.0767509	C2	1	NA	NA
CEBPB	1.03873	1.12697	0.740896	0.123729	C2	1	NA	NA
CEBPZ	1.02283	1.11504	0.307251	0.192251	C1	1	NA	NA
CECR5	1.01628	1.21125	0.998805	0.0313786	C4	1	NA	NA
CEL	2.41317	3.92279	0.691329	0.243405	C1	1	NA	NA
CELF1	1.19686	1.23265	6.06981e-06	1.25736e-07	C1	1	NA	NA
CELF1.1	1.19747	1.23279	5.85537e-06	1.23439e-07	C1	1	NA	NA
CELF2	1.02356	1.154	0.242627	0.371133	C2	1	NA	NA
CELSR1	1.01527	1.06105	0.425026	0.76483	C4	1	NA	NA
CELSR2	1.05925	1.22159	0.209814	0.0154772	C4	1	NA	NA
CEMIP	1.85259	2.29132	0.144854	0.371432	C3	1	NA	NA
CENPB	1.13046	1.19637	0.518006	0.773047	C1	1	NA	NA
CENPC	1.05367	1.08061	0.715154	0.0914455	C1	1	NA	NA
CENPE	1.08407	1.57046	0.66084	0.776614	C2	1	NA	NA
CENPF	1.0542	1.17735	0.586914	0.515147	C2	1	Epithelial cells	CENPF
CENPH	1.38732	1.59054	0.292124	0.727138	C1	1	NA	NA
CENPI	1.25895	4.74717	0.72816	0.2627	C3	1	NA	NA
CENPK	1.21276	2.02728	0.690068	0.213039	C3	1	T cells	CENPK
CENPT	1.53438	3.81173	0.819953	0.743588	C1	1	NA	NA
CENPU	1.84454	2.59264	0.38612	0.214879	C1	1	NA	NA
CENPV	1.2639	1.50605	0.111936	0.11302	C1	1	NA	NA
CEP112	1.10493	1.97294	0.369996	0.694909	C1	1	NA	NA
CEP128	1.33358	1.57269	0.623051	0.764281	C2	1	NA	NA
CEP131	1.08853	1.46844	0.315072	0.0699677	C1	1	NA	NA
CEP135	1.0845	1.30311	0.834451	0.586437	C4	1	NA	NA
CEP164	1.00309	1.17329	0.867298	0.817418	C3	1	NA	NA
CEP170	1.09893	1.24027	0.0109226	4.07555e-08	C3	1	NA	NA
CEP170B	1.05204	1.2668	0.832358	0.942234	C3	1	NA	NA
CEP192	1.11251	1.15394	0.918622	0.991072	C1	1	NA	NA
CEP250	1.0581	1.26532	0.163305	0.0776335	C3	1	NA	NA
CEP290	1.01921	1.16643	0.109671	0.254385	C3	1	NA	NA
CEP350	1.45461	2.32254	0.10886	0.0103596	C4	1	NA	NA
CEP41	1.05127	1.11261	0.559237	0.561439	C1	1	NA	NA
CEP44	1.02803	1.23832	0.864975	0.0902673	C3	1	NA	NA
CEP55	1.17116	1.34725	0.721557	0.756905	C2	1	Epithelial cells	CEP55
CEP57	1.08208	1.51994	0.743238	0.208541	C2	1	NA	NA
CEP63	2.41671	9.63854	0.0813097	0.0255345	C2	1	NA	NA
CEP68	1.06592	1.84916	0.78119	0.0746733	C4	1	NA	NA
CEP78	2.01604	10.8657	0.480279	0.162449	C1	1	NA	NA
CEP85	1.04984	2.0691	0.611647	0.417851	C2	1	NA	NA
CEP89	1.27643	1.59075	0.235457	0.422592	C2	1	NA	NA
CEP97	1.39325	1.63327	0.219177	0.15178	C1	1	NA	NA
CEPT1	1.21093	1.48495	0.143793	0.495533	C2	1	NA	NA
CERCAM	1.09646	1.13961	0.388705	0.15661	C3	1	Fibroblasts	CERCAM
CERS2	1.01157	1.16834	0.805176	0.36405	C1	1	NA	NA
CERS4	1.3424	1.98407	0.954917	0.384354	C1	1	NA	NA
CERS5	1.07256	1.29371	0.964079	0.715681	C3	1	NA	NA
CERS6	1.20956	1.35795	0.0918495	0.0916332	C1	1	NA	NA
CES1	1.35373	1.69212	0.00998546	0.0231635	C3	1	NA	NA
CES2	1.12799	1.75335	0.15795	0.0123274	C4	1	NA	NA
CETN2	1.03285	1.21504	0.64945	0.00330777	C4	1	NA	NA
CETN3	1.32084	1.96936	0.431665	0.104995	C1	1	NA	NA
CETP	1.04664	3.20899	0.512729	0.298101	C4	1	Endothelial cells	CETP
CFAP20	1.03908	1.12822	0.558266	0.644316	C1	1	NA	NA
CFAP36	1.12518	1.40675	0.483968	0.00373906	C1	1	NA	NA
CFAP44	1.0351	1.37372	0.392383	0.359997	C4	1	NA	NA
CFB	1.07814	1.2682	0.184928	0.00859817	C3	1	Epithelial cells	CFB
CFD	1.12067	1.24174	0.584206	0.267143	C3	1	Myeloids	CFD
CFDP1	1.11187	1.15671	0.0795154	0.356142	C4	1	NA	NA
CFH	1.17498	1.38321	0.0322951	0.000434547	C3	1	Endothelial cells	CFH
CFHR1	1.14789	1.27622	0.0421109	0.00164405	C3	1	NA	NA
CFHR2	1.12457	1.21142	0.137495	0.0714956	C3	1	NA	NA
CFHR3	1.11909	1.25402	0.245708	0.102283	C3	1	NA	NA
CFHR4	1.08309	1.40129	0.625684	0.910064	C1	1	NA	NA
CFHR5	1.03034	1.16037	0.309644	0.129487	C3	1	NA	NA
CFI	1.08067	1.18037	0.189354	0.0151998	C3	1	NA	NA
CFL1	1.0241	1.12421	0.368395	0.130126	C3	1	NA	NA
CFL2	1.03354	1.09819	0.473486	0.481266	C3	1	NA	NA
CFP	1.46264	1.59094	0.0769131	0.111496	C3	1	NA	NA
CGGBP1	1.09487	1.18801	0.546685	0.356659	C2	1	NA	NA
CGN	1.02129	1.17226	0.668645	0.00816882	C4	1	Epithelial cells	CGN
CGNL1	1.03544	1.09254	0.787462	0.900108	C3	1	NA	NA
CGREF1	1.23859	1.46604	0.309361	0.385454	C4	1	NA	NA
CHAC2	1.11447	1.41862	0.595913	0.557905	C1	1	NA	NA
CHAF1A	1.87818	2.60288	0.0804437	0.027857	C1	1	NA	NA
CHAF1B	1.42091	2.08127	0.628896	0.0868521	C1	1	NA	NA
CHAMP1	1.05202	1.20729	0.351916	0.00197854	C1	1	NA	NA
CHCHD1	1.02596	1.22176	0.499128	0.717585	C1	1	NA	NA
CHCHD10	1.02696	1.0797	0.538123	0.533229	C3	1	NA	NA
CHCHD2	1.07745	1.15323	0.24803	0.163188	C1	1	NA	NA
CHCHD3	1.00237	1.18076	0.884191	0.00165803	C1	1	NA	NA
CHCHD4	1.16922	1.21618	0.828508	0.880242	C4	1	NA	NA
CHCHD5	1.01883	1.21903	0.994671	0.271497	C2	1	NA	NA
CHCHD6	1.2029	1.32074	0.0209658	5.77245e-05	C4	1	NA	NA
CHCHD7	1.03337	1.41592	0.307848	0.00362741	C4	1	NA	NA
CHD1	1.0963	1.14386	0.0147808	0.120728	C1	1	NA	NA
CHD1L	1.1486	1.48143	0.427046	0.2491	C2	1	NA	NA
CHD2	1.02911	1.09578	0.328336	0.0454858	C1	1	NA	NA
CHD3	1.15201	1.20545	6.08224e-05	6.50349e-11	C1	1	NA	NA
CHD4	1.22813	1.28018	1.18644e-10	4.24478e-16	C1	1	NA	NA
CHD5	1.17551	1.26477	1.27325e-07	9.54533e-12	C1	1	NA	NA
CHD6	1.17604	1.33051	0.00104437	0.0209272	C1	1	NA	NA
CHD7	1.28121	1.46827	0.338322	0.0511793	C1	1	NA	NA
CHD8	1.19308	1.3193	0.00120423	0.00929195	C1	1	NA	NA
CHD9	1.31714	1.45599	0.514582	0.11112	C1	1	NA	NA
CHDH	1.14617	1.52754	0.736099	0.0628017	C4	1	NA	NA
CHEK1	1.41939	2.17896	0.345722	0.189515	C1	1	NA	NA
CHEK2	1.14491	1.27089	0.0481607	0.10439	C1	1	NA	NA
CHERP	1.09417	1.15257	0.00433171	2.30269e-05	C1	1	NA	NA
CHGA	1.17405	2.19713	0.578661	0.878323	C2	1	NA	NA
CHI3L1	1.66215	2.09937	0.0212551	1.51599e-05	C2	1	Epithelial cells	CHI3L1
CHID1	1.01764	1.07311	0.543082	0.589447	C4	1	NA	NA
CHIT1	1.58988	14.7308	0.674475	0.26332	C3	1	Epithelial cells	CHIT1
CHKA	1.50099	2.86388	0.649492	0.414893	C1	1	NA	NA
CHKB	1.10195	1.12277	0.382951	0.388352	C2	1	NA	NA
CHL1	1.1846	1.36205	0.0374189	0.0045409	C4	1	Epithelial cells	CHL1
CHM	1.00426	1.16907	0.239681	0.0196799	C2	1	NA	NA
CHML	1.05666	1.61907	0.576404	0.0141749	C1	1	NA	NA
CHMP1A	1.0249	1.08046	0.862294	0.908426	C4	1	NA	NA
CHMP1B	1.14252	1.14876	0.0236329	0.0126533	C1	1	NA	NA
CHMP2A	1.01088	1.03486	0.76302	0.707767	C4	1	NA	NA
CHMP2B	1.06455	1.14332	0.125274	0.00364066	C3	1	NA	NA
CHMP3	1.03278	1.09888	0.30821	0.18426	C3	1	NA	NA
CHMP4A	1.05789	1.19658	0.547014	0.0369463	C2	1	NA	NA
CHMP4B	1.09127	1.11908	0.062471	0.0271472	C1	1	NA	NA
CHMP4C	1.04041	1.59202	0.863343	0.109343	C4	1	NA	NA
CHMP5	1.04137	1.07315	0.318491	0.426314	C1	1	NA	NA
CHMP6	1.13582	1.22645	0.158343	0.43339	C3	1	NA	NA
CHMP7	1.01197	1.07991	0.640142	0.41383	C2	1	NA	NA
CHN1	1.04797	1.57792	0.513799	0.249883	C4	1	Fibroblasts	CHN1
CHORDC1	1.02142	1.05011	0.60756	0.877403	C1	1	NA	NA
CHP1	1.0214	1.14603	0.430425	0.814805	C2	1	NA	NA
CHPF	1.55341	1.72238	0.459832	0.574169	C3	1	NA	NA
CHPF2	1.02263	1.1365	0.521647	0.736561	C4	1	NA	NA
CHRAC1	1.05576	1.34288	0.0619315	0.0442973	C1	1	NA	NA
CHST14	1.12468	1.29899	0.428659	0.683733	C3	1	NA	NA
CHSY1	1.12689	1.74852	0.826187	0.357584	C3	1	NA	NA
CHSY3	1.15162	1.50812	0.754717	0.56834	C3	1	NA	NA
CHTF18	1.09828	1.20566	0.746299	0.71914	C3	1	NA	NA
CHTOP	1.05099	1.06981	0.193005	0.278841	C1	1	NA	NA
CHUK	1.08648	1.18778	0.178185	0.560513	C2	1	NA	NA
CHURC1	1.00603	1.36167	0.686173	0.750731	C3	1	NA	NA
CHURC1.FNTB	1.00266	1.09656	0.855594	0.0965436	C1	1	NA	NA
CIAO1	1.01867	1.09201	0.73174	0.474041	C2	1	NA	NA
CIAPIN1	1.11975	1.13491	0.0175689	0.0146466	C1	1	NA	NA
CIB1	1.13814	1.33808	0.0587627	9.31843e-05	C4	1	NA	NA
CIC	2.04178	3.24587	0.701407	0.283815	C2	1	NA	NA
CILP	1.5743	2.15892	0.00279788	2.00313e-08	C3	1	Fibroblasts	CILP
CILP2	1.63369	1.66718	0.92669	0.613619	C3	1	NA	NA
CIR1	1.08683	1.70023	0.416872	0.057688	C1	1	NA	NA
CIRBP	1.08167	1.21739	0.143208	0.0181757	C4	1	NA	NA
CIRH1A	1.03772	1.18975	0.250519	5.78415e-06	C1	1	NA	NA
CISD1	1.13776	1.27007	0.0324984	0.000847789	C4	1	NA	NA
CISD2	1.15741	1.23627	0.0156216	0.000813292	C2	1	NA	NA
CISD3	1.04166	1.39375	0.100623	0.00169721	C4	1	NA	NA
CIT	1.01365	1.22188	0.932899	0.553842	C1	1	NA	NA
CIZ1	1.09315	1.55319	0.18006	0.176951	C4	1	NA	NA
CKAP2	1.1453	1.413	0.141853	0.110508	C1	1	NA	NA
CKAP4	1.30464	1.47883	9.91542e-05	1.51826e-06	C3	1	Fibroblasts	CKAP4
CKAP5	1.08919	1.13874	0.0126695	0.000326925	C1	1	NA	NA
CKB	1.65667	2.11226	0.00277909	1.70747e-05	C1	1	Epithelial cells	CKB
CKM	1.39928	1.90684	0.0840336	0.0530978	C1	1	NA	NA
CKMT1A	1.09469	1.59022	0.618756	0.00906947	C1	1	NA	NA
CKMT2	1.19528	1.63043	0.19511	0.00365214	C1	1	NA	NA
CKS1B	1.34792	1.42058	0.0700265	0.141238	C1	1	Epithelial cells	CKS1B
CKS2	1.32619	1.49666	0.444639	0.662783	C1	1	T cells	CKS2
CLASP1	1.04987	1.09083	0.14638	0.0702131	C1	1	NA	NA
CLASP1.1	1.04892	1.08577	0.159654	0.101932	C1	1	NA	NA
CLASP2	1.04522	1.0537	0.360539	0.622134	C3	1	NA	NA
CLASP2.1	1.00031	1.03469	0.892158	0.721314	C2	1	NA	NA
CLASRP	1.03842	1.16205	0.533101	0.0613959	C4	1	NA	NA
CLC	1.06845	1.78325	0.433489	0.431056	C3	1	NA	NA
CLCC1	1.07519	1.10126	0.0795605	0.203856	C2	1	NA	NA
CLCN3	1.03421	1.26797	0.709236	0.19446	C1	1	NA	NA
CLCN7	1.09204	1.24233	0.511966	0.576347	C2	1	NA	NA
CLDN1	1.32558	1.78951	0.517685	0.0441543	C4	1	NA	NA
CLDN10	1.09858	1.45462	0.213477	0.331238	C2	1	Epithelial cells	CLDN10
CLDN16	1.24755	1.42098	0.411709	0.338896	C4	1	Epithelial cells	CLDN16
CLDN3	1.03387	1.44047	0.961486	0.000100204	C1	1	Epithelial cells	CLDN3
CLDN4	1.24334	1.40787	0.444678	0.758965	C1	1	Epithelial cells	CLDN4
CLDN6	1.42141	1.72092	0.133695	0.304619	C1	1	Epithelial cells	CLDN6
CLDN7	1.00461	1.19629	0.930295	0.80704	C4	1	Epithelial cells	CLDN7
CLDND1	1.0456	1.15245	0.957325	0.673489	C4	1	NA	NA
CLEC11A	1.05566	1.55492	0.19874	0.00681402	C3	1	NA	NA
CLEC16A	1.07253	1.36706	0.740542	0.0371029	C4	1	NA	NA
CLEC3B	1.1006	1.35099	0.163754	0.00303388	C3	1	Endothelial cells	CLEC3B
CLEC5A	1.11031	1.59239	0.901106	0.465652	C4	1	Myeloids	CLEC5A
CLGN	1.06398	1.33911	0.456865	0.0901622	C2	1	Epithelial cells	CLGN
CLIC1	1.03178	1.10119	0.60006	0.120873	C2	1	NA	NA
CLIC2	1.00543	1.60769	0.199462	0.121799	C3	1	NA	NA
CLIC3	1.11822	1.29686	0.880299	0.528109	C3	1	T cells	CLIC3
CLIC4	1.17461	1.30921	0.00320915	5.36387e-08	C3	1	NA	NA
CLIC5	1.08976	1.13085	0.21848	0.19031	C4	1	NA	NA
CLIC6	1.02034	1.06898	0.681676	0.58809	C4	1	NA	NA
CLINT1	1.05069	1.12936	0.101114	0.00438996	C2	1	NA	NA
CLINT1.1	1.04792	1.12401	0.115139	0.00573143	C2	1	NA	NA
CLIP1	1.00767	1.08124	0.817669	0.0124348	C2	1	NA	NA
CLIP2	1.04017	1.07154	0.448349	0.315367	C3	1	NA	NA
CLK1	1.05079	2.81092	0.799452	0.0238023	C1	1	NA	NA
CLK2	1.20541	2.25341	0.883754	0.0163944	C1	1	NA	NA
CLK3	1.06882	1.37443	0.217403	0.152983	C1	1	NA	NA
CLK4	1.41445	2.16144	0.963146	0.312927	C3	1	NA	NA
CLMN	1.06672	1.11152	0.392362	0.507251	C4	1	NA	NA
CLN3	1.00777	1.81101	0.103908	0.000625116	C2	1	NA	NA
CLN5	1.13714	1.28255	0.205634	0.276078	C2	1	NA	NA
CLN6	1.02756	1.24518	0.81719	0.308747	C1	1	NA	NA
CLNS1A	1.01756	1.13214	0.505531	0.0475557	C4	1	NA	NA
CLP1	1.10617	1.21887	0.359214	0.157365	C1	1	NA	NA
CLPB	1.13383	1.14793	0.121792	0.185743	C2	1	NA	NA
CLPP	1.0871	1.11966	0.234249	0.330358	C2	1	NA	NA
CLPTM1	1.00359	1.24831	0.822606	0.0153729	C1	1	NA	NA
CLPTM1L	1.1043	1.26831	0.0302348	0.0163276	C2	1	NA	NA
CLPX	1.05306	1.11549	0.0551239	0.00102372	C1	1	NA	NA
CLSTN1	1.06813	1.11917	0.706542	0.943475	C3	1	NA	NA
CLTA	1.00494	1.11144	0.957954	0.032892	C3	1	NA	NA
CLTB	1.06312	1.2267	0.0471517	3.72309e-07	C3	1	NA	NA
CLTC	1.01606	1.08485	0.588437	0.0311384	C3	1	NA	NA
CLTCL1	1.02331	1.03657	0.438715	0.678417	C3	1	NA	NA
CLUAP1	1.35669	2.03491	0.235518	0.209081	C4	1	NA	NA
CLUH	1.05182	1.18509	0.29088	0.000597334	C1	1	NA	NA
CLYBL	1.37897	1.5676	0.00162289	7.3247e-05	C4	1	NA	NA
CMA1	1.47242	2.97623	0.146307	0.0109313	C3	1	NA	NA
CMAS	1.13047	1.44558	0.785689	0.0202911	C1	1	NA	NA
CMBL	1.24273	1.43649	0.0151335	0.0195178	C4	1	NA	NA
CMC1	1.1538	1.31326	0.266989	0.734088	C4	1	NA	NA
CMC2	1.02892	1.14011	0.338837	0.392226	C4	1	NA	NA
CMC4	1.13105	1.28466	0.759901	0.293919	C4	1	NA	NA
CMIP	1.27277	1.70484	0.384312	0.495071	C2	1	NA	NA
CMPK1	1.03601	1.13244	0.575208	0.111005	C4	1	NA	NA
CMPK2	1.16084	1.30641	0.00148571	0.00101445	C2	1	NA	NA
CMSS1	1.06252	1.30679	0.311518	0.430836	C1	1	NA	NA
CMTM3	1.04151	1.59169	0.150419	0.0693982	C3	1	NA	NA
CMTR1	1.08084	1.18918	0.0570726	0.000200749	C1	1	NA	NA
CMTR2	1.31278	2.17625	0.429823	0.361508	C1	1	NA	NA
CMYA5	1.06142	1.20144	0.00375266	0.0331226	C1	1	NA	NA
CNBP	1.0385	1.07952	0.740292	0.474564	C1	1	NA	NA
CNBP.1	1.03547	1.07614	0.783792	0.479921	C1	1	NA	NA
CNDP1	1.0138	1.49903	0.708211	0.614213	C3	1	NA	NA
CNDP2	1.18696	1.33745	0.148201	0.00114569	C4	1	NA	NA
CNIH1	1.17224	1.19546	0.729023	0.925965	C3	1	NA	NA
CNIH4	1.07608	1.10937	0.152786	0.106874	C2	1	NA	NA
CNKSR1	1.10112	1.49896	0.0295456	0.00269602	C4	1	NA	NA
CNKSR2	1.05423	1518.62	0.977137	0.111111	C2	1	NA	NA
CNN1	1.65325	2.56887	1.39558e-06	6.13467e-10	C3	1	Fibroblasts	CNN1
CNN2	1.51034	2.43878	1.92474e-05	1.8201e-16	C3	1	NA	NA
CNN3	1.339	1.85296	0.000466935	6.42223e-13	C3	1	Fibroblasts	CNN3
CNNM2	1.13818	1.64483	0.245536	0.00236524	C4	1	NA	NA
CNNM3	1.01322	1.22939	0.138223	0.587751	C1	1	NA	NA
CNNM4	1.03225	1.46628	0.287622	0.00217238	C4	1	NA	NA
CNOT1	1.05615	1.0828	0.0591894	0.0158216	C1	1	NA	NA
CNOT10	1.03909	1.07335	0.527081	0.705299	C1	1	NA	NA
CNOT11	1.06595	1.15674	0.310096	0.759917	C1	1	NA	NA
CNOT2	1.00179	1.03783	0.59085	0.834679	C1	1	NA	NA
CNOT3	1.02835	1.11114	0.4173	0.113986	C1	1	NA	NA
CNOT4	1.00805	1.19899	0.491269	0.259882	C2	1	NA	NA
CNOT6	1.07822	2.39148	0.50896	0.00396795	C4	1	NA	NA
CNOT6L	1.16609	1.76994	0.613185	0.0632511	C1	1	NA	NA
CNOT7	1.05029	1.11405	0.176301	0.110094	C1	1	NA	NA
CNOT8	1.02082	1.17	0.329828	0.740098	C2	1	NA	NA
CNP	1.06279	1.1042	0.088944	0.154238	C3	1	NA	NA
CNPY2	1.05858	1.11795	0.383242	0.089704	C1	1	NA	NA
CNPY3	1.0366	1.14931	0.847916	0.184578	C1	1	NA	NA
CNPY4	1.19512	1.30566	0.769802	0.576509	C3	1	NA	NA
CNRIP1	1.42494	1.84904	0.0317735	0.0488331	C3	1	NA	NA
CNST	1.02172	1.19652	0.629464	0.592194	C2	1	NA	NA
CNTFR	1.3967	14.7755	0.60233	0.299152	C1	1	NA	NA
CNTN1	1.08421	1.59925	0.411048	0.587877	C3	1	Fibroblasts	CNTN1
CNTRL	1.64694	1.93255	0.895917	0.818563	C3	1	NA	NA
COA1	1.0524	1.46649	0.908232	0.0214376	C1	1	NA	NA
COA3	1.16321	1.2035	0.112392	0.311685	C4	1	NA	NA
COA4	1.0245	1.13901	0.898657	0.982098	C2	1	NA	NA
COA5	1.2001	1.27173	0.0894951	0.119787	C4	1	NA	NA
COA6	1.12221	1.40057	0.0360895	0.00526676	C4	1	NA	NA
COA7	1.06498	1.32583	0.401169	0.000856849	C1	1	NA	NA
COBL	1.11085	1.94788	0.459103	0.39015	C4	1	NA	NA
COBLL1	1.08168	1.26044	0.226015	0.327868	C3	1	NA	NA
COG1	1.04143	1.11965	0.92735	0.747878	C3	1	NA	NA
COG2	1.07622	1.13331	0.213075	0.0612604	C3	1	NA	NA
COG3	1.0103	1.04292	0.708979	0.584071	C3	1	NA	NA
COG4	1.01405	1.07685	0.640144	0.0560036	C3	1	NA	NA
COG5	1.02907	1.12666	0.522306	0.00075378	C2	1	NA	NA
COG6	1.04523	1.18623	0.169681	0.000539419	C3	1	NA	NA
COG7	1.03013	1.13512	0.323044	0.423358	C3	1	NA	NA
COG8	1.04312	1.08014	0.202217	0.281341	C3	1	NA	NA
COIL	1.12756	1.22693	0.0110235	0.0411238	C1	1	NA	NA
COL10A1	1.19219	1.96984	0.0315095	0.118243	C4	1	Fibroblasts	COL10A1
COL11A1	1.57804	2.56717	0.000215879	2.02175e-10	C3	1	NA	NA
COL11A2	1.05483	1.70842	0.0374034	0.137878	C3	1	NA	NA
COL12A1	1.75165	2.25511	3.88521e-05	1.30439e-08	C3	1	Fibroblasts	COL12A1
COL14A1	1.03426	1.80746	0.914575	0.0045711	C3	1	Fibroblasts	COL14A1
COL15A1	1.1056	1.21457	0.364981	0.357769	C3	1	Endothelial cells	COL15A1
COL16A1	1.38137	1.59728	0.537649	0.911881	C3	1	Fibroblasts	COL16A1
COL18A1	1.18717	1.35906	0.105984	0.00318722	C1	1	Endothelial cells	COL18A1
COL1A1	1.17588	2.06075	0.147431	8.00357e-06	C3	1	Fibroblasts	COL1A1
COL1A2	1.34878	1.98948	0.0232723	2.86448e-05	C3	1	Fibroblasts	COL1A2
COL21A1	1.7921	5.15425	0.122993	0.0860926	C3	1	NA	NA
COL22A1	1.15292	1.30744	0.473637	0.82168	C3	1	NA	NA
COL26A1	1.15546	1.92508	0.208103	0.560687	C1	1	NA	NA
COL2A1	1.30028	1.72756	0.0272788	9.56763e-07	C3	1	NA	NA
COL3A1	1.48202	2.09613	0.00373163	3.34531e-08	C3	1	Fibroblasts	COL3A1
COL4A1	1.13492	1.24195	0.162921	0.12642	C3	1	Endothelial cells	COL4A1
COL4A2	1.09319	1.20272	0.359334	0.171551	C3	1	Endothelial cells	COL4A2
COL4A3	1.04277	1.32133	0.589797	0.577082	C2	1	NA	NA
COL4A3BP	1.00791	1.05009	0.871309	0.812992	C4	1	NA	NA
COL4A5	1.15564	1.24312	0.0637245	0.0638914	C3	1	NA	NA
COL4A6	1.23447	1.66671	0.619443	0.124678	C3	1	NA	NA
COL5A1	1.38531	2.02982	0.000600011	4.75575e-08	C3	1	Fibroblasts	COL5A1
COL5A2	1.48903	2.0322	0.000244566	7.34867e-10	C3	1	Fibroblasts	COL5A2
COL5A3	1.08501	1.41137	0.756612	0.596166	C2	1	Fibroblasts	COL5A3
COL6A1	1.46424	1.80439	0.024735	7.51702e-06	C3	1	Fibroblasts	COL6A1
COL6A2	1.31311	1.73814	0.0802579	1.264e-05	C3	1	Fibroblasts	COL6A2
COL6A2.1	1.27544	1.73036	0.1121	8.86462e-06	C3	1	NA	NA
COL6A3	1.40626	1.81012	0.0308634	8.82272e-06	C3	1	Fibroblasts	COL6A3
COL6A3.1	1.43372	1.87498	0.0172139	3.31399e-06	C3	1	NA	NA
COL6A5	1.05405	1.75804	0.529365	0.327581	C4	1	NA	NA
COL6A6	1.59258	1.63654	0.0620224	0.100503	C2	1	NA	NA
COL7A1	1.13445	1.35085	0.360142	0.799875	C4	1	Fibroblasts	COL7A1
COL8A1	1.48502	2.13348	0.000962452	1.33671e-08	C3	1	Fibroblasts	COL8A1
COL8A2	1.0941	1.2917	0.301242	0.0660757	C4	1	NA	NA
COL9A2	1.4551	1.50444	0.36209	0.577257	C1	1	NA	NA
COLEC11	1.213	4.47124	0.052639	0.00147309	C4	1	NA	NA
COLEC12	1.0427	1.9273	0.575844	0.22244	C3	1	Fibroblasts	COLEC12
COLGALT1	1.07183	1.31391	0.202472	0.00013719	C3	1	NA	NA
COLGALT2	1.14925	1.63043	0.726203	0.293646	C2	1	NA	NA
COMMD1	1.01945	1.17653	0.47458	1.24445e-07	C3	1	NA	NA
COMMD10	1.02836	1.09963	0.808978	0.950402	C3	1	NA	NA
COMMD2	1.02109	1.12961	0.884756	0.0472297	C2	1	NA	NA
COMMD3	1.04149	1.16495	0.174424	8.59354e-05	C3	1	NA	NA
COMMD3.BMI1	1.06528	1.21142	0.129879	0.0857402	C1	1	NA	NA
COMMD4	1.03951	1.10085	0.226756	0.00317161	C2	1	NA	NA
COMMD5	1.00825	1.13609	0.775108	0.439076	C3	1	NA	NA
COMMD6	1.1096	1.1675	0.867817	0.56776	C2	1	NA	NA
COMMD7	1.01188	1.0547	0.346827	0.356238	C4	1	NA	NA
COMMD8	1.03889	1.15229	0.255649	0.0251001	C3	1	NA	NA
COMMD9	1.04605	1.10763	0.261408	0.375284	C2	1	NA	NA
COMP	1.74196	2.31397	0.00108705	1.1505e-06	C3	1	NA	NA
COMT	1.03276	1.16918	0.637619	0.0473031	C2	1	NA	NA
COMTD1	1.04056	1.53047	0.797583	0.366266	C4	1	NA	NA
COPA	1.03354	1.09153	0.254436	0.00639291	C3	1	NA	NA
COPA.1	1.03371	1.09144	0.254358	0.00642913	C3	1	NA	NA
COPB1	1.0509	1.12032	0.111014	0.000118428	C3	1	NA	NA
COPB2	1.05535	1.13812	0.113492	0.000177364	C3	1	NA	NA
COPE	1.02545	1.10956	0.349027	0.000910041	C3	1	NA	NA
COPG1	1.05265	1.16465	0.100095	1.9372e-05	C3	1	NA	NA
COPG2	1.00011	1.06715	0.909012	0.119291	C3	1	NA	NA
COPRS	1.05113	1.65306	0.321957	0.0504098	C4	1	NA	NA
COPS2	1.0286	1.07441	0.377749	0.0881126	C4	1	NA	NA
COPS3	1.001	1.03952	0.864318	0.330934	C3	1	NA	NA
COPS4	1.02162	1.10922	0.345582	0.0963449	C4	1	NA	NA
COPS5	1.01953	1.03656	0.523093	0.613961	C1	1	NA	NA
COPS6	1.04875	1.08289	0.141034	0.175564	C4	1	NA	NA
COPS7A	1.05804	1.16896	0.606719	0.402917	C3	1	NA	NA
COPS7B	1.02039	1.1123	0.646748	0.0402804	C1	1	NA	NA
COPS8	1.11158	1.16307	0.093564	0.0412736	C4	1	NA	NA
COPZ1	1.00214	1.01026	0.939141	0.958658	C4	1	NA	NA
COPZ2	1.43169	2.05041	0.493035	0.157167	C3	1	Fibroblasts	COPZ2
COQ10B	1.02753	3.75456	0.83558	0.193458	C1	1	NA	NA
COQ3	1.01653	1.21942	0.410536	0.209136	C1	1	NA	NA
COQ5	1.13108	1.3231	0.0228987	6.47561e-05	C4	1	NA	NA
COQ6	1.08949	1.18974	0.0851029	0.0123401	C4	1	NA	NA
COQ6.1	1.12436	1.20619	0.0251853	0.00481599	C4	1	NA	NA
COQ7	1.13073	1.29624	0.0113962	0.000146821	C4	1	NA	NA
COQ9	1.24696	1.42574	1.06003e-05	5.84558e-07	C4	1	NA	NA
CORO1A	1.25033	1.89969	0.00242755	1.18697e-18	C2	1	T cells	CORO1A
CORO1B	1.05315	1.12277	0.156959	0.023287	C2	1	NA	NA
CORO1C	1.0503	1.43616	0.264577	7.55009e-17	C3	1	NA	NA
CORO2A	1.02935	1.36382	0.374489	0.166572	C1	1	NA	NA
CORO2B	1.06492	1.31307	0.934683	0.839036	C3	1	NA	NA
CORO6	1.0931	1.57548	0.174631	4.93095e-14	C2	1	NA	NA
CORO7.PAM16	1.05484	1.10774	0.168291	0.053791	C2	1	NA	NA
COTL1	1.10223	1.7698	0.19538	2.55085e-16	C2	1	T cells	COTL1
COX11	1.21298	1.6242	0.442581	0.0448931	C4	1	NA	NA
COX15	1.02843	1.14654	0.494968	0.257322	C4	1	NA	NA
COX17	1.01362	1.12095	0.837169	0.529744	C4	1	NA	NA
COX18	1.39527	1.86453	0.260478	0.173305	C4	1	NA	NA
COX19	1.09349	1.57812	0.236111	0.0385746	C1	1	NA	NA
COX20	1.02495	1.35119	0.927169	0.0808006	C4	1	NA	NA
COX4I1	1.10599	1.19413	0.181763	0.0139883	C4	1	NA	NA
COX5A	1.12781	1.24386	0.0401189	7.52574e-05	C4	1	NA	NA
COX5B	1.10595	1.23124	0.0622505	0.000128747	C4	1	NA	NA
COX6A1	1.12076	1.37359	0.301108	0.396892	C2	1	NA	NA
COX6B1	1.03925	1.11669	0.518859	0.24693	C4	1	NA	NA
COX6C	1.09309	1.18073	0.268815	0.0415768	C4	1	NA	NA
COX7A2	1.11448	1.20343	0.240454	0.125665	C4	1	NA	NA
COX7A2L	2.64941	3.83026	0.185878	0.271502	C2	1	NA	NA
COX7C	1.09558	1.25778	0.313276	0.0286638	C4	1	NA	NA
COX8A	1.02881	1.08061	0.423089	0.608703	C2	1	NA	NA
CP	1.02986	1.18126	0.549739	0.121581	C4	1	Epithelial cells	CP
CPA3	1.59733	2.28076	0.310784	0.340753	C3	1	NA	NA
CPB2	1.00957	1.14288	0.33614	0.516138	C2	1	NA	NA
CPD	1.00574	1.1578	0.697117	0.31391	C1	1	NA	NA
CPE	1.02653	1.21964	0.916446	0.614022	C4	1	Fibroblasts	CPE
CPEB3	1.22005	5.80181	0.888383	0.103629	C2	1	NA	NA
CPEB4	1.32414	1.73136	0.813225	0.663157	C2	1	NA	NA
CPLX2	1.39852	2.29974	0.11539	0.459352	C1	1	NA	NA
CPM	1.03132	1.15116	0.993126	0.196398	C2	1	Myeloids	CPM
CPN1	1.0224	1.30301	0.135236	0.00974333	C3	1	NA	NA
CPN2	1.00161	1.16972	0.437958	0.546418	C2	1	NA	NA
CPNE1	1.21947	1.40182	0.0335421	0.000469564	C1	1	NA	NA
CPNE2	1.03873	1.05923	0.365363	0.510257	C3	1	NA	NA
CPNE3	1.02122	1.03393	0.699204	0.909221	C2	1	NA	NA
CPNE5	1.01415	1.19909	0.788323	0.856393	C2	1	NA	NA
CPNE8	1.05583	1.30324	0.506804	0.891327	C1	1	NA	NA
CPOX	1.03767	1.08395	0.543924	0.826045	C2	1	NA	NA
CPPED1	1.06368	1.26603	0.62238	0.00132604	C4	1	NA	NA
CPQ	1.08005	1.32333	0.340796	0.104144	C4	1	NA	NA
CPS1	1.12217	1.31346	0.932162	0.0417762	C1	1	NA	NA
CPSF1	1.10677	1.16991	0.000639699	2.6445e-07	C1	1	NA	NA
CPSF2	1.04253	1.13695	0.168294	4.52265e-05	C1	1	NA	NA
CPSF3	1.0042	1.10132	0.673541	0.0129106	C1	1	NA	NA
CPSF3L	1.03782	1.13977	0.82567	0.962778	C1	1	NA	NA
CPSF4	1.00467	1.14072	0.926655	0.0234552	C1	1	NA	NA
CPSF6	1.08593	1.12595	0.00265218	5.47697e-06	C1	1	NA	NA
CPSF7	1.14667	1.16001	0.000317136	1.60598e-05	C1	1	NA	NA
CPT1A	1.00887	1.25716	0.82357	0.0126689	C1	1	NA	NA
CPT1B	1.03035	1.71371	0.150253	0.208861	C2	1	NA	NA
CPT2	1.03258	1.33094	0.933224	0.00522936	C4	1	NA	NA
CPTP	1.18617	1.30808	0.133464	0.0891741	C1	1	NA	NA
CPVL	1.12691	1.18004	0.0636252	0.0774207	C2	1	Myeloids	CPVL
CPXM1	1.16914	1.42927	0.0203822	0.00334704	C3	1	Fibroblasts	CPXM1
CPXM2	2.14619	2.59066	0.146714	0.0509032	C3	1	Endothelial cells	CPXM2
CPZ	1.46928	1.77817	0.591727	0.481868	C3	1	NA	NA
CRABP1	1.28962	1.57852	0.498106	0.812494	C1	1	NA	NA
CRABP2	1.02027	1.11916	0.741588	0.262043	C3	1	Epithelial cells	CRABP2
CRADD	1.13623	1.5293	0.915895	0.436607	C2	1	NA	NA
CRAT	1.04766	1.18811	0.869242	0.188782	C2	1	NA	NA
CRB2	1.04421	1.25278	0.68259	0.0881464	C4	1	NA	NA
CRBN	1.06278	1.19792	0.57786	0.208249	C1	1	NA	NA
CREB1	1.1185	1.16373	0.0102201	0.00123823	C1	1	NA	NA
CREBBP	1.01517	1.05449	0.675434	0.550439	C1	1	NA	NA
CREG1	1.27485	1.51904	0.734047	0.479894	C2	1	NA	NA
CRELD1	1.02012	1.05846	0.914569	0.751601	C4	1	NA	NA
CRELD2	1.09541	1.38065	0.538687	0.451392	C2	1	NA	NA
CRIP1	1.05188	1.32128	0.910206	0.18724	C4	1	NA	NA
CRIP2	1.16361	1.30786	0.0375903	0.00421036	C4	1	Endothelial cells	CRIP2
CRIPT	1.17695	1.51944	0.832206	0.799246	C1	1	NA	NA
CRISP3	1.27184	1.74536	0.426657	0.326308	C4	1	NA	NA
CRISPLD2	1.77179	3.6431	0.252568	0.205892	C3	1	Fibroblasts	CRISPLD2
CRK	1.06226	1.11071	0.544637	0.362127	C1	1	NA	NA
CRK.1	1.0673	1.11695	0.482108	0.315648	C1	1	NA	NA
CRKL	1.02766	1.05919	0.79708	0.761479	C1	1	NA	NA
CRLF3	1.14196	1.34354	0.20348	0.247128	C2	1	NA	NA
CRMP1	1.2441	1.54553	0.000390983	5.86533e-09	C3	1	NA	NA
CRNKL1	1.11161	1.21843	0.00637616	8.11009e-08	C1	1	NA	NA
CROCC	1.06164	1.15532	0.48131	0.712688	C4	1	NA	NA
CROT	1.06494	1.15022	0.322429	0.66889	C4	1	NA	NA
CRP	1.02566	1.38924	0.735131	0.811808	C3	1	NA	NA
CRTAC1	1.19372	1.29696	0.255966	0.257673	C4	1	NA	NA
CRTAP	1.449	1.69642	2.44123e-07	1.16429e-10	C3	1	NA	NA
CRTC1	1.07595	1.3215	0.0367449	0.027547	C2	1	NA	NA
CRTC2	1.08858	1.46082	0.0557103	0.000770379	C4	1	NA	NA
CRTC3	1.18404	1.47266	0.392888	0.135439	C3	1	NA	NA
CRYAB	1.15625	1.81748	0.383013	0.00141938	C4	1	Fibroblasts	CRYAB
CRYBB1	1.36248	2295.24	0.484209	0.286261	C2	1	NA	NA
CRYGC	1.64217	11.1705	0.847607	0.959582	C1	1	NA	NA
CRYL1	1.04836	1.23741	0.241511	6.01026e-05	C3	1	NA	NA
CRYM	1.60914	2.14491	0.607326	0.60167	C4	1	NA	NA
CRYZ	1.33329	1.65176	0.000320187	7.49583e-08	C4	1	NA	NA
CRYZL1	1.0776	1.21407	0.813612	0.311426	C2	1	NA	NA
CS	1.09659	1.29238	0.1122	0.000408184	C1	1	NA	NA
CSAD	1.01148	2.9744	0.501107	0.448234	C3	1	NA	NA
CSDE1	1.00392	1.09201	0.81291	0.0147325	C1	1	NA	NA
CSE1L	1.28982	1.33358	3.42367e-08	7.08487e-12	C1	1	NA	NA
CSF1	1.09499	1.53082	0.676816	0.409395	C4	1	T cells	CSF1
CSF1R	1.19235	1.46595	0.223395	0.254518	C2	1	Myeloids	CSF1R
CSGALNACT2	1.4451	1.70974	0.793175	0.916555	C3	1	NA	NA
CSK	1.12398	1.27115	0.0190935	2.98079e-08	C2	1	NA	NA
CSNK1A1	1.01286	1.07728	0.859597	0.274354	C4	1	NA	NA
CSNK1D	1.02017	1.09934	0.484353	0.035597	C1	1	NA	NA
CSNK1E	1.02916	1.11265	0.433274	0.0327431	C1	1	NA	NA
CSNK1G1	1.09752	1.11979	0.117896	0.127621	C4	1	NA	NA
CSNK1G2	1.01665	1.0568	0.690452	0.973305	C2	1	NA	NA
CSNK2A1	1.09327	1.13027	0.00274514	0.000411798	C1	1	NA	NA
CSNK2A2	1.02449	1.05397	0.360582	0.604544	C3	1	NA	NA
CSNK2B	1.07165	1.10793	0.0092184	0.000957284	C1	1	NA	NA
CSPG4	1.14849	1.24393	0.542673	0.793808	C3	1	Fibroblasts	CSPG4
CSRP1	1.21761	1.75003	0.0102956	4.3975e-11	C3	1	NA	NA
CSRP2	1.48779	1.79132	1.43512e-05	2.98346e-09	C3	1	Endothelial cells	CSRP2
CST1	1.89957	5.65616	0.76757	0.340355	C1	1	NA	NA
CST3	1.00746	1.04532	0.8991	0.720186	C2	1	Myeloids	CST3
CSTA	1.23001	2.07787	0.244868	0.0850515	C4	1	Myeloids	CSTA
CSTB	1.14539	1.24661	0.223054	0.0195879	C4	1	NA	NA
CSTF1	1.08314	1.13729	0.0102156	5.3901e-05	C1	1	NA	NA
CSTF2	3.77571	4.19154	0.732675	0.337564	C3	1	NA	NA
CSTF2T	4.48932	4.64541	0.605323	0.667739	C3	1	NA	NA
CSTF3	1.06015	1.14656	0.110193	0.00154709	C1	1	NA	NA
CT45A6	1.51403	2.15196	0.701149	0.796969	C2	1	NA	NA
CTAGE1	1.04324	1.05637	0.321091	0.50128	C4	1	NA	NA
CTAGE5	1.01017	1.09607	0.737625	0.0128617	C4	1	NA	NA
CTBP1	1.12358	1.18048	0.00224136	9.0046e-05	C1	1	NA	NA
CTBP2	1.16557	1.21695	9.60346e-05	9.49515e-07	C1	1	NA	NA
CTBS	1.00001	1.06376	0.698146	0.296021	C2	1	NA	NA
CTC1	1.11828	1.35098	0.905023	0.294391	C1	1	NA	NA
CTCF	1.00491	1.0587	0.904882	0.246173	C1	1	NA	NA
CTCFL	1.16012	1.30227	0.146218	0.178853	C1	1	NA	NA
CTDNEP1	1.0695	1.59534	0.511222	0.120786	C4	1	NA	NA
CTDP1	1.03992	1.10079	0.448592	0.0725526	C4	1	NA	NA
CTDSP1	1.20453	1.51249	0.840675	0.979982	C3	1	NA	NA
CTDSPL	1.25557	1.49476	0.414541	0.489597	C4	1	NA	NA
CTDSPL2	1.09234	1.25275	0.486828	0.859107	C1	1	NA	NA
CTGF	1.30486	1.46025	0.517122	0.877274	C3	1	NA	NA
CTH	1.21012	1.66785	0.511546	0.719437	C4	1	NA	NA
CTHRC1	1.70188	2.56085	0.000379794	3.67074e-11	C3	1	Fibroblasts	CTHRC1
CTIF	1.23614	1.72652	0.981097	0.181435	C3	1	NA	NA
CTNNA1	1.10391	1.25508	0.00415759	7.91156e-08	C4	1	NA	NA
CTNNA2	1.07101	1.3724	0.109171	4.4751e-10	C4	1	NA	NA
CTNNAL1	1.07129	1.1494	0.282665	0.129725	C4	1	NA	NA
CTNNB1	1.07462	1.33398	0.0414177	1.80824e-10	C4	1	NA	NA
CTNNBIP1	1.06827	1.24583	0.543945	0.310906	C1	1	NA	NA
CTNNBL1	1.15236	1.25643	0.00114351	2.89406e-09	C1	1	NA	NA
CTNND1	1.03647	1.1451	0.252727	0.000865619	C4	1	NA	NA
CTNND1.1	1.03638	1.16445	0.256378	0.00034597	C4	1	NA	NA
CTNND2	1.08261	1.51941	0.846074	0.0731277	C4	1	NA	NA
CTPS1	1.24682	1.35274	0.0143596	0.00106767	C1	1	NA	NA
CTPS2	1.13478	1.29093	0.0550986	5.25601e-05	C1	1	NA	NA
CTR9	1.05676	1.12976	0.0656421	8.91505e-05	C1	1	NA	NA
CTSA	1.0167	1.19821	0.573836	0.00374553	C3	1	NA	NA
CTSB	1.05984	1.24014	0.517062	0.0048697	C4	1	Myeloids	CTSB
CTSC	1.05771	1.16392	0.0472062	0.142093	C2	1	T cells	CTSC
CTSD	1.11365	1.30648	0.310763	0.000787916	C2	1	Myeloids	CTSD
CTSF	1.10045	1.60976	0.0248747	0.00261753	C4	1	NA	NA
CTSG	1.00069	1.5326	0.523226	0.00260413	C2	1	NA	NA
CTSH	1.07024	1.13974	0.435869	0.163085	C2	1	Myeloids	CTSH
CTSK	1.03155	1.38733	0.946171	2.10427e-05	C2	1	Fibroblasts	CTSK
CTSL	1.1108	1.39292	0.101341	1.305e-07	C2	1	Myeloids	CTSL
CTSS	1.27209	1.76037	0.00548426	1.38904e-11	C2	1	Myeloids	CTSS
CTSV	1.02215	1.24841	0.280814	0.561198	C2	1	NA	NA
CTSZ	1.00061	1.13914	0.869788	0.0317895	C2	1	Myeloids	CTSZ
CTTN	1.08839	1.10587	0.0670414	0.0819665	C4	1	NA	NA
CTTNBP2	1.08081	1.38116	0.439715	0.734214	C4	1	NA	NA
CTTNBP2NL	1.03712	1.05019	0.226495	0.211992	C3	1	NA	NA
CTU1	1.16436	1.25943	0.222315	0.370989	C4	1	NA	NA
CTU2	1.00238	1.06852	0.859219	0.881551	C4	1	NA	NA
CUEDC2	1.11309	1.2286	0.32035	0.36031	C1	1	NA	NA
CUL1	1.0448	1.0879	0.194448	0.04037	C1	1	NA	NA
CUL2	1.03145	1.08195	0.282394	0.276206	C2	1	NA	NA
CUL3	1.00517	1.10187	0.792652	0.0316655	C1	1	NA	NA
CUL4A	1.05634	1.14485	0.142224	0.00111359	C1	1	NA	NA
CUL4B	1.0263	1.10726	0.552546	0.0277972	C1	1	NA	NA
CUL5	1.06541	1.18296	0.0698725	0.000140075	C4	1	NA	NA
CUL7	1.01537	1.12942	0.418039	0.07567	C4	1	NA	NA
CUL9	1.06917	1.24858	0.875348	0.998725	C4	1	NA	NA
CUTA	1.16149	1.25833	0.00960247	0.00144214	C4	1	NA	NA
CUTC	1.00099	1.19726	0.5536	0.126429	C1	1	NA	NA
CUX1	1.00887	1.10378	0.968706	0.00910343	C1	1	NA	NA
CUX1.1	1.02228	1.10491	0.41651	0.00828135	C3	1	NA	NA
CWC15	1.12324	1.15239	0.00337432	0.00159842	C1	1	NA	NA
CWC22	1.08867	1.1621	0.754999	0.74136	C1	1	NA	NA
CWC25	1.69018	1.89337	0.0385898	0.0232699	C1	1	NA	NA
CWC27	1.04168	1.13201	0.338241	0.0782015	C1	1	NA	NA
CWF19L1	1.11642	1.1726	0.496493	0.502092	C1	1	NA	NA
CWF19L2	1.10358	1.44622	0.04127	0.0369017	C2	1	NA	NA
CXADR	1.0086	1.27244	0.724451	0.000721458	C4	1	Epithelial cells	CXADR
CXCL10	1.83756	3.00632	0.167953	0.0715106	C2	1	Myeloids	CXCL10
CXCL12	1.95214	2.71999	0.106682	0.114858	C3	1	Myeloids	CXCL12
CXCL14	1.84169	3.30487	0.165236	0.521784	C3	1	Fibroblasts	CXCL14
CXCL16	1.00996	1.2071	0.968374	0.703997	C3	1	Myeloids	CXCL16
CXCL17	1.23906	1.94554	0.000237285	0.0012109	C4	1	NA	NA
CXCR4	1.059	1.17591	0.67112	0.779058	C3	1	T cells	CXCR4
CXorf38	1.07877	1.2507	0.138436	0.0231053	C2	1	NA	NA
CXorf56	1.03376	1.26264	0.671555	0.449366	C1	1	NA	NA
CXXC1	1.06731	1.36602	0.053711	0.0915089	C1	1	NA	NA
CXXC5	1.05466	1.2361	0.30546	0.239089	C1	1	NA	NA
CYB561	1.16695	1.38461	0.169317	0.291821	C4	1	NA	NA
CYB5A	1.10621	1.14755	0.247072	0.170243	C4	1	NA	NA
CYB5B	1.0175	1.06363	0.586966	0.742282	C2	1	NA	NA
CYB5R1	1.08558	1.35028	0.339738	2.08646e-06	C4	1	NA	NA
CYB5R2	1.02318	1.07076	0.521699	0.506886	C3	1	NA	NA
CYB5R3	1.12848	1.3248	0.0303475	2.151e-06	C3	1	NA	NA
CYB5R4	1.13135	1.35257	0.619307	0.94968	C2	1	NA	NA
CYBA	1.32765	1.59643	0.138544	0.148909	C2	1	NA	NA
CYBB	1.45477	2.01718	2.56502e-05	6.60239e-18	C2	1	Myeloids	CYBB
CYBRD1	1.0785	1.35822	0.937239	0.829867	C3	1	NA	NA
CYC1	1.18732	1.5096	0.110783	0.0076817	C4	1	NA	NA
CYCS	1.10374	1.47961	0.110169	0.000618513	C4	1	NA	NA
CYFIP1	1.1346	1.20532	0.00131247	5.42616e-07	C2	1	NA	NA
CYFIP2	1.09237	1.11831	0.00240595	0.000485522	C2	1	NA	NA
CYGB	1.04285	1.28303	0.731027	0.863559	C2	1	Fibroblasts	CYGB
CYHR1	1.21334	1.37047	0.405672	0.0519735	C1	1	NA	NA
CYLD	1.00135	1.12204	0.767053	0.857193	C2	1	NA	NA
CYP17A1	1.24998	6.7281	0.459792	0.222138	C4	1	NA	NA
CYP1B1	1.27618	2.12333	0.923866	0.0119227	C3	1	NA	NA
CYP20A1	1.07184	1.24212	0.419104	0.00112674	C3	1	NA	NA
CYP27A1	1.13084	1.35312	0.690532	0.91654	C2	1	Myeloids	CYP27A1
CYP2S1	1.09825	1.26812	0.045509	0.0305846	C4	1	NA	NA
CYP2U1	1.07757	1.47163	0.857709	0.825903	C3	1	NA	NA
CYP4B1	1.01284	1.50945	0.87172	0.648061	C4	1	Epithelial cells	CYP4B1
CYP4F11	1.09793	1.58804	0.160845	0.0744807	C4	1	NA	NA
CYP4F12	1.10797	1.28646	0.45683	0.853199	C4	1	NA	NA
CYP4F3	1.15916	1.35996	0.0861642	0.0715612	C4	1	NA	NA
CYP4X1	1.18433	1.37078	0.0163877	0.045078	C4	1	NA	NA
CYP51A1	1.05387	1.25141	0.611735	0.0232093	C1	1	NA	NA
CYP7B1	1.49266	1.68948	0.270895	0.665968	C3	1	NA	NA
CYR61	1.43566	1.69607	0.266026	0.377606	C3	1	NA	NA
CYTH1	1.03428	1.08563	0.288545	0.226933	C1	1	NA	NA
CYTH2	1.0171	1.10172	0.877862	0.747611	C2	1	NA	NA
CYTH3	1.0151	1.14424	0.120474	0.0374116	C4	1	NA	NA
CYTH4	1.07742	1.21598	0.208557	0.198613	C4	1	NA	NA
D2HGDH	1.28588	1.40321	0.0332144	0.27027	C4	1	NA	NA
DAAM1	1.12007	1.56569	0.982828	0.00674783	C4	1	NA	NA
DAAM2	1.02062	1.3164	0.334769	0.166093	C2	1	NA	NA
DAB2	1.14269	1.45109	0.0159971	2.05178e-13	C3	1	Myeloids	DAB2
DAB2IP	1.14072	1.30694	0.0504167	0.0296769	C4	1	NA	NA
DACH1	1.71421	2.5422	0.103711	0.21051	C1	1	NA	NA
[truncated: 7,601 more rows]

## Sheet: S4C 2023 OC Cell gene features
ID	FC_maxmax	FC_maxmin	Pvalue_ttest	Pvalue_anova	Flag	Flag_IDP	cluster	gene
A1BG	2.22729	2.52567	5.42147e-08	3.87063e-14	C3	1	NA	NA
A2M	1.90046	2.8339	0.000603873	2.52612e-08	C3	1	Endothelial cells	A2M
A2ML1	1.08396	1.38832	0.582091	0.598515	C3	1	NA	NA
AAAS	1.01268	1.28415	0.889281	5.02741e-08	C4	1	NA	NA
AACS	1.04039	1.45518	0.806618	0.00052204	C1	1	NA	NA
AAGAB	1.00101	1.22904	0.819582	0.012396	C2	1	NA	NA
AAK1	1.05472	1.10655	0.253009	0.126336	C2	1	NA	NA
AAMDC	1.00093	1.04038	0.748832	0.986283	C2	1	NA	NA
AAMP	1.00833	1.15387	0.982494	0.0365199	C2	1	NA	NA
AAR2	1.05576	1.21673	0.75771	0.508925	C3	1	NA	NA
AARS	1.10741	1.21744	0.321771	0.051646	C1	1	NA	NA
AARS2	1.14754	1.22244	0.0927815	0.0156763	C4	1	NA	NA
AARSD1	1.00215	1.07764	0.706659	0.587137	C3	1	NA	NA
AASDHPPT	1.0133	1.25264	0.818719	0.00432715	C4	1	NA	NA
AASS	1.00172	1.412	0.951856	0.0170833	C3	1	NA	NA
AATF	1.13417	1.23382	0.142356	0.0169924	C4	1	NA	NA
ABAT	1.23816	1.66279	0.543979	0.196022	C1	1	NA	NA
ABCA1	1.2879	1.89118	0.678566	0.80219	C3	1	Myeloids	ABCA1
ABCA2	1.08063	1.51137	0.996531	0.0640831	C3	1	NA	NA
ABCA8	1.05288	3.1667	0.207631	0.150609	C1	1	NA	NA
ABCB10	1.09981	1.22991	0.197217	0.0125208	C4	1	NA	NA
ABCB6	1.01815	1.15267	0.853639	0.352329	C3	1	NA	NA
ABCB7	1.14387	1.17161	0.19608	0.300012	C4	1	NA	NA
ABCB8	1.0181	1.38647	0.897901	3.78113e-05	C1	1	NA	NA
ABCC1	1.07928	1.16783	0.443488	0.046278	C1	1	NA	NA
ABCC4	1.04761	1.18406	0.749393	0.52811	C1	1	NA	NA
ABCD1	1.23087	1.42053	0.0410985	0.000149236	C2	1	NA	NA
ABCD3	1.04699	1.40345	0.600283	3.99982e-07	C1	1	NA	NA
ABCE1	1.07125	1.2046	0.177108	0.000294051	C1	1	NA	NA
ABCF1	1.15328	1.18878	0.0224072	0.00415507	C2	1	NA	NA
ABCF2	1.06346	1.24565	0.86071	0.00965204	C1	1	NA	NA
ABCF3	1.01224	1.27537	0.823734	1.69922e-06	C2	1	NA	NA
ABHD10	1.03589	1.56242	0.580334	2.83589e-06	C4	1	NA	NA
ABHD11	1.335	1.80524	0.0304277	2.92253e-05	C4	1	NA	NA
ABHD12	1.04165	1.24218	0.727475	0.00221308	C1	1	NA	NA
ABHD14B	1.04739	1.49141	0.636135	3.47749e-05	C3	1	NA	NA
ABHD16A	1.08574	1.30096	0.432838	0.0016829	C2	1	NA	NA
ABHD5	1.76454	2.25342	0.177712	0.429211	C3	1	NA	NA
ABI1	1.02537	1.0974	0.667587	0.194263	C4	1	NA	NA
ABI2	1.00942	1.29352	0.855621	3.08409e-05	C1	1	NA	NA
ABI3	1.09493	1.67123	0.176169	5.4068e-09	C2	1	T cells	ABI3
ABI3BP	3.07414	3.41372	2.35865e-06	1.67059e-10	C3	1	NA	NA
ABL1	1.35063	1.39036	0.000830258	0.000229727	C3	1	NA	NA
ABL2	1.04231	2.98062	0.231693	0.032058	C1	1	NA	NA
ABLIM1	1.14255	1.62312	0.23238	1.68307e-05	C3	1	Epithelial cells	ABLIM1
ABLIM2	1.2629	1.676	0.0765921	0.000192308	C3	1	NA	NA
ABLIM3	1.42122	2.13057	0.056383	4.64494e-05	C3	1	NA	NA
ABR	1.02263	1.38431	0.610758	7.94874e-08	C2	1	NA	NA
ABRACL	1.06374	1.29493	0.973643	0.0559951	C1	1	NA	NA
ABRAXAS1	1.06978	1.09027	0.283571	0.453962	C4	1	NA	NA
ABRAXAS2	1.04409	1.14242	0.32145	0.0120478	C2	1	NA	NA
ABT1	1.21977	1.41589	0.0858511	0.00666685	C4	1	NA	NA
ACAA1	1.0214	1.32555	0.945896	0.00772278	C2	1	NA	NA
ACAA2	1.02887	1.27446	0.770676	0.0418115	C3	1	NA	NA
ACACA	1.00826	1.14415	0.915293	0.0832619	C1	1	NA	NA
ACAD10	1.09434	1.20272	0.46009	0.213434	C4	1	NA	NA
ACAD11	1.21899	1.83563	0.419942	0.203707	C4	1	NA	NA
ACAD8	1.68269	1.98452	0.00363622	3.40853e-06	C4	1	NA	NA
ACAD9	1.14982	1.43189	0.233029	0.000223448	C4	1	NA	NA
ACADM	1.24035	1.36923	0.163194	0.0229849	C4	1	NA	NA
ACADS	1.05541	1.50304	0.567496	0.00278309	C3	1	NA	NA
ACADSB	1.17785	1.33587	0.474442	0.200381	C4	1	NA	NA
ACADVL	1.11953	1.30488	0.717573	0.29791	C4	1	NA	NA
ACAP2	1.10636	1.22685	0.190558	0.0297895	C1	1	NA	NA
ACAT1	1.02498	1.14053	0.928001	0.370441	C4	1	NA	NA
ACAT2	1.07182	1.32727	0.35858	0.00389515	C2	1	NA	NA
ACBD3	1.07886	1.13506	0.226544	0.10664	C2	1	NA	NA
ACBD5	1.00781	1.26094	0.884313	0.00851709	C2	1	NA	NA
ACBD6	1.17288	1.35738	0.140137	0.0010013	C1	1	NA	NA
ACBD7	1.76763	2.13713	0.000637691	4.86541e-07	C1	1	NA	NA
ACCSL	1.33927	2.82432	0.147866	0.279144	C2	1	NA	NA
ACD	1.04372	1.34407	0.861549	0.254044	C3	1	NA	NA
ACE	1.27574	1.44329	0.000341742	4.30499e-06	C3	1	Endothelial cells	ACE
ACIN1	1.04097	1.37784	0.478972	9.39251e-10	C4	1	NA	NA
ACLY	1.21582	1.22196	0.0995445	0.0645506	C2	1	NA	NA
ACO1	1.39785	1.43773	2.7139e-06	2.90518e-08	C3	1	NA	NA
ACO2	1.12996	1.28477	0.169911	0.0245171	C4	1	NA	NA
ACOT1	1.10955	1.29377	0.243625	0.00958656	C3	1	NA	NA
ACOT11	1.09492	1.25129	0.961472	0.536931	C1	1	NA	NA
ACOT13	1.19118	1.76276	0.514494	9.14528e-05	C1	1	NA	NA
ACOT4	1.53379	2.80692	0.959726	0.471925	C2	1	NA	NA
ACOT7	1.31607	1.43607	0.0370295	0.00218701	C1	1	NA	NA
ACOT8	1.25075	1.52591	0.0244123	7.41655e-06	C4	1	NA	NA
ACOT9	1.04872	1.21427	0.59276	0.0409247	C4	1	NA	NA
ACOX1	1.0318	1.07201	0.64627	0.75373	C2	1	NA	NA
ACOX3	1.13479	1.26953	0.173564	0.0444008	C2	1	NA	NA
ACP1	1.08867	1.27407	0.464937	0.0025968	C1	1	NA	NA
ACP2	1.13105	1.30559	0.234905	0.00755974	C2	1	NA	NA
ACP5	1.07719	1.37623	0.998407	0.788581	C1	1	T cells	ACP5
ACP6	1.24836	1.4495	0.0341096	0.000882562	C4	1	NA	NA
ACPP	1.4857	2.52287	0.209544	0.000117138	C2	1	NA	NA
ACSF2	1.04576	1.28402	0.555825	0.535366	C1	1	NA	NA
ACSF3	1.09968	1.22022	0.21004	0.0533151	C4	1	NA	NA
ACSL1	1.17832	1.83725	0.74786	0.00019697	C3	1	NA	NA
ACSL3	1.08775	1.32822	0.299749	1.00554e-05	C1	1	NA	NA
ACSL4	1.21228	1.372	0.0328978	4.72976e-05	C2	1	NA	NA
ACSL5	1.01305	1.31471	0.91134	0.00113885	C3	1	NA	NA
ACSM3	1.51328	2.15323	0.0483596	0.000538816	C4	1	NA	NA
ACSS1	1.14254	1.23559	0.248839	0.16389	C4	1	NA	NA
ACSS2	1.02383	1.17331	0.609405	0.0565625	C4	1	NA	NA
ACSS3	1.11445	1.57266	0.264385	0.000227025	C3	1	NA	NA
ACTA1	1.397	1.74852	0.000129947	3.91138e-10	C3	1	NA	NA
ACTBL2	1.2339	1.55899	0.00274782	1.71425e-09	C3	1	NA	NA
ACTG1	1.20234	1.4898	0.000208164	6.37417e-13	C3	1	NA	NA
ACTG2	1.47176	1.83817	0.000110493	1.28817e-09	C3	1	Fibroblasts	ACTG2
ACTL6A	1.09847	1.19663	0.0996598	0.00270255	C1	1	NA	NA
ACTL8	1.38764	2.36099	0.213718	0.128457	C2	1	NA	NA
ACTN1	1.31474	1.57231	0.000889581	2.10856e-06	C3	1	NA	NA
ACTN2	1.19228	1.43623	0.0276837	0.000248335	C3	1	NA	NA
ACTN4	1.10942	1.36809	0.211518	0.00231054	C3	1	NA	NA
ACTR10	1.01175	1.08868	0.744288	0.199746	C1	1	NA	NA
ACTR1A	1.04548	1.17671	0.373452	0.0106141	C3	1	NA	NA
ACTR1B	1.03832	1.14224	0.545032	0.0647878	C3	1	NA	NA
ACTR2	1.0596	1.18865	0.166657	0.00938647	C2	1	NA	NA
ACTR3	1.12401	1.24398	0.017512	0.00581959	C2	1	NA	NA
ACTR3B	1.00978	1.13839	0.99785	0.0421184	C4	1	NA	NA
ACTR5	1.13842	1.237	0.0150602	0.000103977	C3	1	NA	NA
ACTR6	1.06539	1.15865	0.366518	0.263891	C1	1	NA	NA
ACTR8	1.0158	1.26128	0.637813	3.74351e-07	C4	1	NA	NA
ACVR1	1.01605	2.7255	0.791145	0.000357378	C2	1	NA	NA
ACY1	1.49923	1.64747	0.00375522	1.14381e-05	C4	1	NA	NA
ACYP1	1.28352	1.58804	0.0722525	0.000533187	C1	1	NA	NA
ACYP2	1.02839	1.16789	0.8484	0.489066	C1	1	NA	NA
ADA	1.05891	1.55118	0.309736	5.17599e-08	C2	1	NA	NA
ADA2	1.1247	2.08617	0.154561	4.0661e-11	C2	1	NA	NA
ADAM10	1.08039	1.4007	0.27471	3.48828e-06	C2	1	NA	NA
ADAM15	1.06319	1.50293	0.769445	0.00673331	C1	1	Endothelial cells	ADAM15
ADAM17	1.06391	1.10561	0.208798	0.233439	C2	1	NA	NA
ADAM28	1.24333	1.50196	0.427165	0.244904	C4	1	NA	NA
ADAM9	1.07796	1.21151	0.390926	0.0222805	C2	1	NA	NA
ADAMTS1	1.12544	1.15883	0.474382	0.620989	C3	1	Epithelial cells	ADAMTS1
ADAMTS2	1.15699	2.16025	0.713243	0.635811	C2	1	Fibroblasts	ADAMTS2
ADAMTS7	1.10658	2.95247	0.767562	0.0676656	C3	1	NA	NA
ADAMTS9	1.24909	2.25186	0.0357424	0.142262	C3	1	Endothelial cells	ADAMTS9
ADAMTSL2	1.84527	1.95422	0.920473	0.788523	C3	1	NA	NA
ADAMTSL4	1.93809	2.85593	0.00060499	5.74048e-11	C3	1	NA	NA
ADAP1	1.05126	1.45407	0.501868	0.000174036	C2	1	NA	NA
ADAR	1.03508	1.2883	0.566045	7.79214e-06	C4	1	NA	NA
ADAT3	1.3835	2.3671	0.0936697	0.0867976	C4	1	NA	NA
ADCY9	1.29793	1.46905	0.702644	0.636226	C3	1	NA	NA
ADD1	1.02523	1.33028	0.945856	9.90618e-05	C3	1	NA	NA
ADD2	1.01652	1.5416	0.694646	8.67686e-05	C3	1	NA	NA
ADD3	1.13071	1.33601	0.160311	0.00199928	C3	1	NA	NA
ADGRA3	1.13116	1.3453	0.740331	0.769691	C1	1	NA	NA
ADGRE2	1.06469	2.03262	0.323698	2.39747e-07	C2	1	Myeloids	ADGRE2
ADGRE5	1.07278	1.68773	0.17986	5.85031e-08	C2	1	NA	NA
ADGRG1	1.00161	1.71718	0.573317	0.000403671	C4	1	Epithelial cells	ADGRG1
ADGRG2	1.00061	1.86353	0.198934	0.000217632	C2	1	NA	NA
ADGRL2	1.22727	1.41938	0.0297043	6.90189e-05	C3	1	NA	NA
ADH1B	5.70294	6.98935	5.56541e-06	7.97932e-08	C3	1	NA	NA
ADH1C	5.57568	7.23015	1.15437e-05	1.22973e-07	C3	1	NA	NA
ADH5	1.38992	1.75684	0.013773	3.03468e-06	C3	1	NA	NA
ADI1	1.13169	1.18866	0.2688	0.316998	C1	1	NA	NA
ADIPOQ	2.25954	2.68105	0.336383	0.158581	C3	1	NA	NA
ADIRF	2.39574	3.25162	0.013675	0.00268247	C3	1	Endothelial cells	ADIRF
ADK	1.19333	1.29787	0.0841924	0.00523147	C2	1	NA	NA
ADNP	1.00999	1.28541	0.868195	1.4421e-05	C4	1	NA	NA
ADO	1.14808	1.35581	0.153321	0.000120232	C1	1	NA	NA
ADPGK	1.11562	1.23501	0.129102	0.00369145	C2	1	NA	NA
ADPRH	1.06454	1.37581	0.442334	7.46971e-05	C2	1	NA	NA
ADPRHL2	1.12011	1.19787	0.16772	0.0923479	C4	1	NA	NA
ADRM1	1.10998	1.18147	0.0221666	0.000293151	C1	1	NA	NA
ADSL	1.10356	1.22577	0.410062	0.156938	C1	1	NA	NA
ADSS	1.01614	1.25217	0.716082	0.000386217	C2	1	NA	NA
ADSSL1	1.06253	1.23685	0.416918	0.00351023	C2	1	NA	NA
AEBP1	2.10597	2.63129	5.93012e-07	1.88428e-11	C3	1	Fibroblasts	AEBP1
AES	1.04798	1.17588	0.620376	0.215619	C3	1	NA	NA
AFAP1	1.10961	1.72739	0.213939	1.59404e-07	C3	1	NA	NA
AFAP1L1	1.37049	2.33658	0.137018	0.142701	C4	1	Endothelial cells	AFAP1L1
AFAP1L2	1.06552	1.17205	0.416199	0.479178	C1	1	NA	NA
AFDN	1.08965	1.38647	0.218198	0.000235088	C4	1	NA	NA
AFF3	1.4409	3.44213	0.904726	5.49622e-05	C3	1	NA	NA
AFF4	1.08591	1.11513	0.574164	0.746973	C3	1	NA	NA
AFG3L2	1.0939	1.62504	0.365314	2.11182e-07	C4	1	NA	NA
AFM	2.45327	2.78737	1.94877e-07	6.62244e-15	C3	1	NA	NA
AFMID	1.21653	1.31408	0.657445	0.680014	C4	1	NA	NA
AFTPH	1.03615	1.14879	0.379271	0.00215044	C4	1	NA	NA
AGA	1.12243	1.30303	0.923309	0.295733	C1	1	NA	NA
AGAP1	1.16168	1.29015	0.00879472	0.00197316	C4	1	NA	NA
AGAP3	1.18729	1.31417	0.00690597	0.000944599	C4	1	NA	NA
AGFG1	1.03225	1.06623	0.483741	0.521761	C2	1	NA	NA
AGFG2	1.02311	1.30983	0.821191	0.0246963	C3	1	NA	NA
AGK	1.11069	1.47448	0.240085	4.69707e-08	C4	1	NA	NA
AGL	1.0904	1.12255	0.229382	0.325499	C4	1	NA	NA
AGMAT	1.26332	2.02943	0.827546	0.48966	C4	1	NA	NA
AGO1	1.02151	1.20396	0.688027	0.00202843	C4	1	NA	NA
AGO2	1.092	1.16265	0.126766	0.0401144	C4	1	NA	NA
AGO3	1.01823	1.14462	0.695677	0.0418112	C4	1	NA	NA
AGPAT1	1.05276	1.20242	0.506308	0.0435932	C1	1	NA	NA
AGPAT2	1.00995	1.19469	0.639529	0.342849	C2	1	NA	NA
AGPAT3	1.03413	1.23356	0.679409	0.021185	C2	1	NA	NA
AGPAT4	1.07366	3.33201	0.434657	0.041387	C1	1	NA	NA
AGPAT5	1.13069	1.2547	0.224095	0.0301065	C4	1	NA	NA
AGPS	1.02375	1.23845	0.633239	2.79911e-05	C2	1	NA	NA
AGR2	1.32672	2.77306	0.0460904	0.0056778	C4	1	Epithelial cells	AGR2
AGR3	2.41585	4.01373	0.0292364	3.32015e-06	C4	1	NA	NA
AGRN	1.02948	1.10866	0.463817	0.67919	C4	1	Endothelial cells	AGRN
AGT	1.86613	2.04511	0.000108904	4.15342e-09	C3	1	NA	NA
AGTPBP1	1.36803	1.47315	0.198171	0.479676	C3	1	NA	NA
AGTRAP	1.03171	1.32399	0.943473	0.00085782	C4	1	NA	NA
AHCTF1	1.09461	1.13096	0.0349654	0.00346229	C3	1	NA	NA
AHCY	1.21024	1.42204	0.0178901	6.18482e-06	C4	1	NA	NA
AHCYL1	1.29354	1.33089	2.40793e-05	4.27999e-07	C4	1	NA	NA
AHCYL2	1.26399	1.33707	0.000372459	4.1021e-07	C4	1	NA	NA
AHDC1	1.03297	1.2372	0.786348	0.01452	C4	1	NA	NA
AHNAK	1.00802	1.32468	0.776862	0.0186798	C2	1	NA	NA
AHNAK2	1.06034	1.88935	0.733875	0.00228573	C4	1	Epithelial cells	AHNAK2
AHR	1.00541	1.28681	0.873464	0.00797198	C3	1	NA	NA
AHSA1	1.05716	1.47284	0.388023	3.55432e-09	C1	1	NA	NA
AHSG	2.16838	2.52174	1.17345e-08	2.46874e-13	C3	1	NA	NA
AHSP	1.46365	2.88084	0.205456	4.47776e-05	C3	1	NA	NA
AIDA	1.03926	1.24314	0.397747	2.69211e-06	C3	1	NA	NA
AIF1	1.23431	2.55916	0.0551911	4.87637e-10	C2	1	Myeloids	AIF1
AIF1L	1.01343	1.44691	0.459215	0.187215	C1	1	Epithelial cells	AIF1L
AIFM1	1.0416	1.7712	0.395868	5.4169e-05	C4	1	NA	NA
AIFM2	1.16533	1.48693	0.10367	2.7565e-05	C3	1	NA	NA
AIMP1	1.02473	1.252	0.749441	5.78748e-07	C4	1	NA	NA
AIMP2	1.02805	1.2878	0.79974	2.74124e-08	C4	1	NA	NA
AIP	1.00914	1.04467	0.866616	0.809034	C1	1	NA	NA
AJUBA	1.08166	1.37685	0.556597	0.00642167	C3	1	NA	NA
AK1	1.64617	2.05305	0.00186358	3.74267e-07	C3	1	NA	NA
AK2	1.03009	1.5466	0.536269	4.41463e-08	C4	1	NA	NA
AK3	1.42127	1.57184	0.02867	0.00525965	C4	1	NA	NA
AK4	1.21969	1.92121	0.154061	8.39413e-06	C4	1	Epithelial cells	AK4
AK6	1.01206	1.21705	0.869374	0.000555151	C1	1	NA	NA
AKAP1	1.00586	1.13857	0.822982	0.17639	C3	1	NA	NA
AKAP10	1.03609	1.13887	0.277084	0.000362841	C3	1	NA	NA
AKAP11	1.16614	1.17002	0.0156657	0.0165294	C3	1	NA	NA
AKAP12	2.25882	3.3286	0.00256605	4.70075e-08	C3	1	Fibroblasts	AKAP12
AKAP13	1.03232	1.19569	0.300993	0.000915242	C2	1	NA	NA
AKAP17A	1.11741	1.37431	0.396111	0.000716238	C1	1	NA	NA
AKAP5	1.22884	1.64448	0.436054	0.843452	C1	1	NA	NA
AKAP8	1.0141	1.31967	0.651253	7.55895e-07	C4	1	NA	NA
AKAP8L	1.08475	1.38353	0.17588	2.29947e-06	C1	1	NA	NA
AKAP9	1.04402	1.08781	0.485264	0.195559	C4	1	NA	NA
AKR1A1	1.01999	1.27097	0.852204	0.00229241	C3	1	NA	NA
AKR1B1	1.11048	1.31638	0.318294	0.0110248	C3	1	NA	NA
AKR1B10	1.02215	1.51645	0.79394	0.0815479	C2	1	NA	NA
AKR1C2	1.4257	2.29634	0.0234454	4.99899e-06	C3	1	NA	NA
AKR1C3	1.16343	1.93474	0.128352	0.000254667	C3	1	NA	NA
AKR7A2	1.05339	1.3603	0.490121	1.70183e-05	C3	1	NA	NA
AKR7A3	1.18478	1.5073	0.200759	0.00210853	C3	1	NA	NA
AKT1	1.02112	1.09967	0.679793	0.494316	C2	1	NA	NA
AKT1S1	1.01583	1.05342	0.791624	0.72527	C2	1	NA	NA
AKT2	1.09736	1.24414	0.051121	0.00177054	C2	1	NA	NA
AKTIP	1.30394	3.29458	0.427892	0.0944808	C1	1	NA	NA
ALAD	1.54616	1.80807	0.000871272	3.2445e-07	C3	1	NA	NA
ALB	2.6462	3.15756	5.00141e-09	8.63467e-15	C3	1	NA	NA
ALCAM	1.29339	1.83568	0.439984	0.0146191	C4	1	NA	NA
ALDH16A1	1.07443	1.24316	0.090622	0.00799721	C2	1	NA	NA
ALDH18A1	1.10027	1.37525	0.509368	0.00256434	C4	1	NA	NA
ALDH1A1	2.50901	2.8855	0.000115982	3.63277e-08	C3	1	Endothelial cells	ALDH1A1
ALDH1A2	1.89352	1.9573	0.000651761	2.57463e-05	C3	1	NA	NA
ALDH1A3	1.18281	2.01761	0.10927	3.13842e-07	C3	1	NA	NA
ALDH1B1	1.06701	1.51724	0.453879	0.000145883	C3	1	NA	NA
ALDH1L1	1.45342	1.52604	0.00146291	0.000745289	C3	1	NA	NA
ALDH1L2	1.09147	1.39763	0.26475	0.0143106	C3	1	NA	NA
ALDH2	1.10194	1.55697	0.54707	0.00128288	C2	1	NA	NA
ALDH3A1	1.24397	1.64136	0.569063	0.0627456	C4	1	NA	NA
ALDH3A2	1.04091	1.09994	0.9588	0.817505	C4	1	NA	NA
ALDH3B1	1.09257	1.5701	0.374765	0.000198385	C3	1	NA	NA
ALDH4A1	1.08851	1.56997	0.442205	0.0336371	C4	1	NA	NA
ALDH5A1	1.3459	1.8471	0.0267358	1.56587e-05	C4	1	NA	NA
ALDH6A1	1.36413	1.755	0.0521663	0.00153533	C4	1	NA	NA
ALDH7A1	1.05087	1.16416	0.26506	0.266154	C4	1	NA	NA
ALDH9A1	1.18521	1.4173	0.0734673	0.000172538	C3	1	NA	NA
ALDOA	1.02756	1.10277	0.682559	0.477419	C2	1	Epithelial cells	ALDOA
ALDOB	1.20846	1.3138	0.075663	0.0355918	C2	1	NA	NA
ALDOC	1.10745	1.33693	0.077166	0.000287669	C3	1	NA	NA
ALG1	1.09242	1.30496	0.229001	0.00469802	C2	1	NA	NA
ALG11	1.0211	1.24816	0.596485	0.00242514	C4	1	NA	NA
ALG13	1.07589	1.18046	0.110502	0.0210393	C3	1	NA	NA
ALG2	1.1182	1.27134	0.0563449	0.00659156	C2	1	NA	NA
ALG5	1.12949	1.2969	0.132177	0.0790649	C2	1	NA	NA
ALG9	1.13613	1.36792	0.56283	0.277135	C1	1	NA	NA
ALKBH3	1.02048	1.6651	0.0679584	0.0261482	C3	1	NA	NA
ALKBH4	1.01111	1.23725	0.918905	0.80206	C4	1	NA	NA
ALKBH5	1.06469	1.37067	0.368863	4.46076e-07	C1	1	NA	NA
ALKBH7	1.02856	1.17197	0.124815	0.581515	C3	1	NA	NA
ALMS1	1.16901	2.3955	0.295474	7.2015e-05	C3	1	NA	NA
ALOX5	1.32208	1.84097	0.00288304	2.06847e-06	C2	1	Myeloids	ALOX5
ALOX5AP	1.1503	1.64034	0.121089	0.030285	C2	1	T cells	ALOX5AP
ALPG	2.99559	5.3808	0.011116	3.46727e-07	C4	1	NA	NA
ALPL	1.46317	1.51563	0.392455	0.542594	C2	1	Endothelial cells	ALPL
ALPP	3.00312	5.42637	0.00982997	4.29569e-08	C4	1	NA	NA
ALYREF	1.0564	1.20726	0.442269	0.0132616	C1	1	NA	NA
AMBP	2.36889	2.64328	2.75816e-12	2.51421e-18	C3	1	NA	NA
AMBRA1	1.1716	1.66961	0.0437887	0.0245721	C4	1	NA	NA
AMDHD2	1.21185	1.29399	7.89438e-06	4.15367e-06	C3	1	NA	NA
AMFR	1.03172	1.42975	0.857331	0.250242	C3	1	NA	NA
AMOT	1.32135	2.65015	0.103555	8.48983e-05	C1	1	NA	NA
AMOTL2	1.18613	1.37249	0.0642046	0.00840617	C3	1	Fibroblasts	AMOTL2
AMPD2	1.17416	1.30163	0.118988	0.00134047	C4	1	NA	NA
AMPD3	1.22916	1.61139	0.0146186	1.46421e-06	C2	1	NA	NA
AMT	1.51196	2.32337	0.421888	0.133432	C4	1	NA	NA
AMY1A	1.04996	2.23782	0.669343	0.675455	C3	1	NA	NA
ANAPC1	1.05208	1.06765	0.18293	0.32481	C1	1	NA	NA
ANAPC10	1.0241	1.24649	0.454084	0.0587534	C1	1	NA	NA
ANAPC16	1.22444	2.41758	0.111163	0.0319787	C3	1	NA	NA
ANAPC2	1.07895	2.28044	0.3076	6.95974e-05	C1	1	NA	NA
ANAPC4	1.04962	1.15714	0.43964	0.0847916	C3	1	NA	NA
ANAPC5	1.05121	1.10765	0.201041	0.0736137	C1	1	NA	NA
ANAPC7	1.02134	1.08278	0.529579	0.129881	C4	1	NA	NA
ANG	2.17049	2.32059	3.46582e-06	3.21882e-11	C3	1	NA	NA
ANGEL2	1.26704	1.75306	0.540769	0.886419	C4	1	NA	NA
ANGPT2	1.00828	1.27196	0.499735	0.867771	C3	1	Endothelial cells	ANGPT2
ANGPTL2	1.83151	2.00749	3.79711e-05	1.95719e-10	C3	1	Endothelial cells	ANGPTL2
ANGPTL4	3.01112	5.58519	0.31272	0.228233	C3	1	NA	NA
ANK1	1.51966	2.41253	0.177586	0.00110215	C3	1	NA	NA
ANK2	1.21293	1.67245	0.115425	4.51111e-06	C3	1	NA	NA
ANK3	1.08645	1.30412	0.309534	0.0025583	C4	1	NA	NA
ANKFY1	1.0589	1.25069	0.197652	1.33112e-05	C2	1	NA	NA
ANKHD1	1.03919	1.11831	0.297391	0.00176491	C1	1	NA	NA
ANKIB1	1.95406	2.45936	0.152239	0.00983103	C3	1	NA	NA
ANKLE2	1.00677	1.07376	0.932243	0.399774	C2	1	NA	NA
ANKMY2	1.11771	1.28034	0.0731258	0.0316622	C1	1	NA	NA
ANKRD10	1.24399	2.08091	0.0894419	0.0703964	C2	1	NA	NA
ANKRD11	1.01577	1.27216	0.770294	0.251516	C3	1	NA	NA
ANKRD13A	1.06967	1.25591	0.12313	3.8779e-06	C3	1	NA	NA
ANKRD16	1.02765	1.09873	0.811827	0.50656	C1	1	NA	NA
ANKRD17	1.11492	1.23386	0.0784636	0.00345593	C1	1	NA	NA
ANKRD27	1.02973	1.15396	0.731779	0.19953	C3	1	NA	NA
ANKRD28	1.0089	1.11115	0.901826	0.134905	C2	1	NA	NA
ANKRD40	1.00108	1.67448	0.212175	0.175925	C4	1	NA	NA
ANKRD44	1.0244	1.56299	0.717735	2.8064e-12	C2	1	NA	NA
ANKRD49	1.04581	1.20804	0.611897	0.0840028	C3	1	NA	NA
ANKRD50	1.14705	2.39812	0.786676	0.0555496	C3	1	NA	NA
ANKRD52	1.4357	1.51675	1.2412e-05	1.4318e-07	C3	1	NA	NA
ANKRD54	1.02711	1.1015	0.596465	0.752594	C2	1	NA	NA
ANKS1A	1.0444	1.11899	0.232283	0.101977	C4	1	NA	NA
ANKS3	1.24591	1.65613	0.0766588	0.0169731	C2	1	NA	NA
ANKZF1	1.1226	1.1952	0.013418	0.000842248	C4	1	NA	NA
ANLN	1.18591	1.60714	0.158514	1.07444e-05	C1	1	NA	NA
ANO10	1.08036	1.15643	0.132562	0.289889	C1	1	NA	NA
ANO6	1.23256	1.4106	0.0655594	0.000515068	C3	1	NA	NA
ANO8	1.40681	3.93504	0.626839	0.0083932	C1	1	NA	NA
ANOS1	1.27278	2.81706	0.843178	0.735457	C3	1	NA	NA
ANP32A	1.12431	1.57631	0.392098	2.57593e-07	C4	1	NA	NA
ANP32B	1.24662	1.82555	0.297155	1.27386e-07	C1	1	NA	NA
ANP32E	1.13275	1.61752	0.306212	4.95196e-07	C1	1	T cells	ANP32E
ANPEP	1.12235	1.66817	0.884421	0.00503789	C2	1	Myeloids	ANPEP
ANTXR1	1.21586	1.8916	0.976361	0.738752	C3	1	Fibroblasts	ANTXR1
ANXA1	1.0288	1.54831	0.760539	0.00804682	C4	1	Myeloids	ANXA1
ANXA11	1.0757	1.31722	0.267366	0.00804452	C2	1	NA	NA
ANXA13	1.12819	1.34869	0.160831	0.0118478	C2	1	NA	NA
ANXA2	1.31597	1.64975	0.00204831	1.15019e-06	C3	1	NA	NA
ANXA3	1.16369	1.42783	0.399802	0.114451	C4	1	Epithelial cells	ANXA3
ANXA4	1.04329	1.3977	0.245693	0.0165692	C3	1	NA	NA
ANXA5	1.32174	1.97095	0.0221223	6.71152e-10	C3	1	NA	NA
ANXA6	1.76194	2.00081	2.15102e-05	7.89078e-11	C3	1	NA	NA
ANXA7	1.04568	1.25412	0.499137	0.00110931	C2	1	NA	NA
ANXA8	1.02402	1.65878	0.0402661	0.346454	C2	1	NA	NA
ANXA9	1.02215	1.26673	0.988134	0.0970182	C2	1	NA	NA
AOAH	1.25899	2.42658	0.667619	0.0265169	C2	1	Myeloids	AOAH
AOC1	1.04063	1.45597	0.818364	0.073163	C2	1	NA	NA
AOC3	3.02442	3.63727	2.17406e-05	1.87223e-07	C3	1	NA	NA
AOX1	2.30997	2.59641	2.88529e-05	4.56997e-08	C3	1	NA	NA
AP1B1	1.13508	1.15947	0.000273312	0.00134722	C2	1	NA	NA
AP1G1	1.03974	1.2841	0.298018	1.78228e-07	C2	1	NA	NA
AP1G2	1.11705	1.13619	0.567391	0.871925	C3	1	NA	NA
AP1M1	1.07103	1.10292	0.137813	0.181582	C2	1	NA	NA
AP1M2	1.08604	1.2296	0.270509	0.00209213	C4	1	Epithelial cells	AP1M2
AP1S1	1.05517	1.24802	0.228496	0.00137921	C2	1	NA	NA
AP1S2	1.03196	1.24595	0.824951	0.000834375	C3	1	NA	NA
AP2A1	1.02244	1.17597	0.584908	0.000321424	C3	1	NA	NA
AP2A2	1.01293	1.16431	0.838018	0.00396484	C3	1	NA	NA
AP2B1	1.0524	1.10138	0.154943	0.135731	C2	1	NA	NA
AP2M1	1.06835	1.18971	0.10289	0.000982859	C2	1	NA	NA
AP2S1	1.07782	1.18297	0.108328	0.00636626	C3	1	NA	NA
AP3B1	1.09367	1.13135	0.0404173	0.0115707	C2	1	NA	NA
AP3B2	1.0596	1.10498	0.154298	0.0862852	C2	1	NA	NA
AP3D1	1.06963	1.09461	0.0299387	0.0353504	C2	1	NA	NA
AP3M1	1.05478	1.14626	0.195047	0.0247498	C2	1	NA	NA
AP3M2	1.00765	1.05312	0.797159	0.858456	C2	1	NA	NA
AP3S1	1.09142	1.13655	0.0972126	0.105794	C2	1	NA	NA
AP4M1	1.00872	1.105	0.631026	0.893666	C2	1	NA	NA
AP5B1	1.07622	1.24669	0.0931892	0.00108011	C2	1	NA	NA
AP5M1	1.02562	2.76276	0.37617	0.13977	C1	1	NA	NA
AP5S1	1.0099	1.05387	0.622989	0.88699	C2	1	NA	NA
AP5Z1	1.04306	1.1737	0.291868	0.0562657	C2	1	NA	NA
APAF1	1.06402	1.21713	0.353001	0.000422882	C1	1	NA	NA
APBA1	1.24145	1.5957	0.052399	0.0068769	C3	1	NA	NA
APBA3	1.40947	5.08527	0.0277314	0.00376906	C3	1	NA	NA
APBB1IP	1.06924	1.79286	0.219625	9.42492e-12	C2	1	T cells	APBB1IP
APBB2	1.21097	1.42038	0.00391619	2.88701e-06	C3	1	NA	NA
APC	1.12259	1.26192	0.217907	0.659409	C4	1	NA	NA
APCS	3.61845	5.01441	5.77091e-05	1.75089e-10	C3	1	NA	NA
APEH	1.01031	1.18987	0.974821	0.00550819	C1	1	NA	NA
APEX1	1.2554	1.5078	0.010064	1.33297e-07	C4	1	NA	NA
APEX2	1.16057	1.52725	0.473732	0.260136	C1	1	NA	NA
API5	1.06884	1.41556	0.126352	1.32877e-11	C1	1	NA	NA
APIP	1.12061	1.27218	0.14583	0.0233321	C2	1	NA	NA
APLP2	1.03238	1.19946	0.863673	0.192958	C2	1	NA	NA
APMAP	1.00041	1.09858	0.775359	0.545371	C4	1	NA	NA
APOA1	2.46094	2.86343	3.49314e-08	6.08907e-13	C3	1	Epithelial cells	APOA1
APOA2	2.26377	2.80711	8.05535e-08	1.48333e-12	C3	1	NA	NA
APOA4	2.50288	3.11123	3.31547e-05	9.48706e-11	C3	1	NA	NA
APOB	1.86204	2.70742	0.000102032	6.88024e-10	C3	1	NA	NA
APOBEC3B	1.5664	3.02659	0.083181	0.0369193	C2	1	NA	NA
APOBEC3C	1.13451	1.38704	0.0349438	9.28562e-06	C3	1	NA	NA
APOBEC3F	1.04762	1.4121	0.605614	4.30111e-05	C3	1	NA	NA
APOBEC3G	1.18769	1.7387	0.00207267	9.87505e-14	C2	1	NA	NA
APOBR	1.18913	1.59683	0.0174548	6.45602e-05	C2	1	NA	NA
APOC1	2.43948	2.93653	9.03476e-06	2.34363e-08	C3	1	Myeloids	APOC1
APOC2	2.51821	2.92557	2.39755e-08	5.42998e-13	C3	1	NA	NA
APOC3	2.55998	3.43349	1.91382e-07	6.16628e-13	C3	1	NA	NA
APOC4	1.58743	2.259	0.553508	0.574075	C3	1	NA	NA
APOD	2.19024	2.37997	1.14835e-06	4.84641e-09	C3	1	Endothelial cells	APOD
APOE	1.42933	2.64237	0.00527146	2.45897e-12	C3	1	Myeloids	APOE
APOF	2.33366	2.3936	1.46457e-09	1.44795e-12	C3	1	NA	NA
APOH	2.54976	2.81869	2.10229e-07	2.59631e-12	C3	1	NA	NA
APOL1	1.49103	1.75474	2.06159e-05	4.62711e-09	C3	1	Fibroblasts	APOL1
APOL2	1.29514	2.10892	0.0576125	8.69246e-07	C2	1	NA	NA
APOL3	1.21456	2.34767	0.0525927	6.38348e-10	C2	1	NA	NA
APOM	2.32231	2.47576	3.55791e-07	7.0821e-10	C3	1	NA	NA
APOO	1.04577	1.34805	0.614096	0.000184872	C4	1	NA	NA
APOOL	1.00155	1.25743	0.978763	0.0161333	C1	1	NA	NA
APP	1.01646	1.11408	0.958021	0.416121	C1	1	NA	NA
APPL1	1.02201	1.12515	0.6809	0.163264	C3	1	NA	NA
APPL2	1.08057	1.23013	0.220124	0.00101355	C3	1	NA	NA
APRT	1.09527	1.2743	0.393752	0.0396301	C4	1	NA	NA
APTX	1.51715	2.03285	0.409238	0.549502	C4	1	NA	NA
AQP1	1.40098	1.82756	0.00199024	1.22104e-06	C3	1	Endothelial cells	AQP1
AQR	1.01458	1.12161	0.774147	0.0127802	C1	1	NA	NA
AR	1.03333	1.32029	0.305157	4.68302e-05	C4	1	NA	NA
ARAF	1.16076	1.19159	0.0289308	0.00453707	C1	1	NA	NA
ARAP1	1.02739	1.26885	0.574559	0.000548899	C2	1	NA	NA
ARAP3	1.02778	1.29671	0.927874	0.0338157	C3	1	NA	NA
ARCN1	1.11898	1.18048	0.0373905	0.00460128	C2	1	NA	NA
ARF1	1.06128	1.13338	0.128205	0.0533518	C2	1	NA	NA
ARF3	1.05446	1.15743	0.156722	0.0174777	C2	1	NA	NA
ARF4	1.05488	1.06898	0.358871	0.718077	C1	1	NA	NA
ARF5	1.0464	1.20375	0.498011	0.0113314	C1	1	NA	NA
ARF6	1.04261	1.12863	0.452352	0.342468	C2	1	NA	NA
ARFGAP1	1.12208	1.15439	0.0879517	0.0549372	C1	1	NA	NA
ARFGAP2	1.03986	1.23365	0.661893	2.43225e-05	C4	1	NA	NA
ARFGAP3	1.14001	1.42404	0.140532	0.000825464	C2	1	NA	NA
ARFGEF1	1.15863	1.43384	0.0426088	6.01117e-09	C2	1	NA	NA
ARFGEF2	1.06045	1.2424	0.235702	6.35832e-06	C2	1	NA	NA
ARFGEF3	1.19136	2.26859	0.00701931	0.00689046	C4	1	NA	NA
ARFIP1	1.00398	1.09404	0.956611	0.235382	C2	1	NA	NA
ARFIP2	1.16361	1.37187	0.0122236	2.11049e-05	C1	1	NA	NA
ARFRP1	1.13016	1.17793	0.217659	0.104016	C2	1	NA	NA
ARG1	1.28459	1.72966	0.593954	0.222634	C3	1	NA	NA
ARG2	1.51673	3.16105	0.844023	0.0874133	C3	1	NA	NA
ARGLU1	1.0116	1.56507	0.91728	7.33505e-08	C1	1	NA	NA
ARHGAP1	1.15846	1.34637	0.0217722	1.99876e-05	C3	1	NA	NA
ARHGAP10	1.23405	1.57383	0.0938448	9.05979e-05	C3	1	NA	NA
ARHGAP12	1.03968	1.13141	0.391082	0.164107	C2	1	NA	NA
ARHGAP17	1.00337	1.07209	0.92367	0.366254	C3	1	NA	NA
ARHGAP18	1.03401	1.12834	0.528871	0.206683	C2	1	Myeloids	ARHGAP18
ARHGAP21	1.02064	1.1874	0.777621	0.00629223	C3	1	NA	NA
ARHGAP23	1.0626	1.30046	0.30901	0.00116976	C3	1	NA	NA
ARHGAP25	1.03457	1.61418	0.652639	5.00501e-11	C2	1	NA	NA
ARHGAP26	1.1283	1.23223	0.322753	0.142147	C4	1	NA	NA
ARHGAP27	1.06196	1.53293	0.18913	3.16858e-10	C2	1	NA	NA
ARHGAP29	1.00491	1.20679	0.751444	0.013346	C4	1	Endothelial cells	ARHGAP29
ARHGAP30	1.26837	2.00857	0.00416252	2.54209e-10	C2	1	NA	NA
ARHGAP32	1.08333	1.94813	0.0530798	0.0208788	C4	1	NA	NA
ARHGAP35	1.02922	1.13554	0.682701	0.0703946	C2	1	NA	NA
ARHGAP39	1.53503	2.63347	0.0897275	0.0779162	C4	1	NA	NA
ARHGAP4	1.0453	1.25361	0.565993	0.0110882	C2	1	NA	NA
ARHGAP45	1.21373	1.85494	0.0253262	4.61013e-10	C2	1	NA	NA
ARHGAP5	1.08576	1.19004	0.168901	0.038992	C3	1	NA	NA
ARHGAP6	1.34459	1.61584	0.0545362	0.000467316	C3	1	NA	NA
ARHGAP9	1.15642	1.57651	0.0783219	2.58849e-05	C2	1	NA	NA
ARHGDIA	1.08622	1.31466	0.0404085	8.8644e-07	C3	1	NA	NA
ARHGDIB	1.15493	2.29332	0.106806	1.70642e-10	C2	1	T cells	ARHGDIB
ARHGEF1	1.05614	1.28518	0.219142	4.3862e-05	C2	1	NA	NA
ARHGEF10	1.0675	1.6813	0.523489	0.205924	C3	1	NA	NA
ARHGEF10L	1.1182	1.35146	0.0484385	5.34336e-05	C3	1	NA	NA
ARHGEF11	1.00544	1.03705	0.736184	0.793377	C3	1	NA	NA
ARHGEF12	1.02815	1.18217	0.751031	0.0275873	C2	1	NA	NA
ARHGEF16	1.12798	1.33113	0.141297	0.0175864	C4	1	NA	NA
ARHGEF17	1.07064	1.19186	0.165449	0.0179398	C3	1	NA	NA
ARHGEF18	1.00412	1.13863	0.971511	0.00111403	C2	1	NA	NA
ARHGEF2	1.03433	1.18707	0.540146	0.0325576	C4	1	NA	NA
ARHGEF28	1.02507	1.33609	0.505885	0.00033113	C1	1	NA	NA
ARHGEF35	1.06111	1.39396	0.512747	0.00398222	C4	1	NA	NA
ARHGEF37	1.18421	1.62778	0.963489	0.734279	C3	1	NA	NA
ARHGEF40	1.23522	1.37208	0.0603812	0.000703462	C1	1	NA	NA
ARHGEF5	1.03613	1.36658	0.635715	0.00137967	C4	1	NA	NA
ARHGEF6	1.00157	1.4306	0.971759	1.64749e-06	C2	1	NA	NA
ARHGEF7	1.01674	1.0741	0.704253	0.659772	C2	1	NA	NA
ARID1A	1.09032	1.21383	0.0590102	0.000244578	C1	1	NA	NA
ARID1B	1.04603	1.19922	0.357028	0.000688001	C1	1	NA	NA
ARID2	1.03567	1.24483	0.636681	8.75345e-05	C1	1	NA	NA
ARID3A	1.14119	1.37332	0.0598595	0.000354615	C2	1	NA	NA
ARID4A	1.12056	1.29831	0.16307	0.000778308	C3	1	NA	NA
ARID4B	1.06505	1.13769	0.21173	0.0516324	C1	1	NA	NA
ARIH1	1.07664	1.23359	0.0783401	0.00669551	C2	1	NA	NA
ARIH2	1.07617	1.15534	0.289276	0.0338867	C1	1	NA	NA
ARL1	1.01561	1.10241	0.867903	0.23412	C1	1	NA	NA
ARL14EP	1.01567	1.34279	0.939457	0.000235817	C1	1	NA	NA
ARL2	1.06063	1.12127	0.275833	0.189345	C3	1	NA	NA
ARL2BP	1.1596	1.24687	0.0576445	0.00409685	C3	1	NA	NA
ARL3	1.15287	1.42071	0.104011	0.000116467	C1	1	NA	NA
ARL6	1.08869	2.19882	0.933474	0.59291	C1	1	NA	NA
ARL6IP1	1.05289	1.4936	0.52645	4.5403e-07	C2	1	NA	NA
ARL6IP4	1.02808	1.29209	0.815997	9.96099e-07	C4	1	NA	NA
ARL6IP5	1.0458	1.07609	0.65238	0.705029	C2	1	NA	NA
ARL6IP6	1.54582	1.93734	0.322644	0.425116	C3	1	NA	NA
ARL8A	1.20993	1.27233	0.0160717	0.00322342	C4	1	NA	NA
ARL8B	1.19503	1.32165	0.024228	0.00131292	C4	1	NA	NA
ARMC1	1.05533	1.19753	0.390213	0.0115686	C4	1	NA	NA
ARMC10	1.01191	1.34065	0.988805	3.69194e-05	C4	1	NA	NA
ARMC6	1.36527	1.46955	0.103918	0.00179826	C1	1	NA	NA
ARMC8	1.00471	1.11963	0.92973	0.0139546	C1	1	NA	NA
ARMC9	1.02089	1.10886	0.539439	0.671835	C1	1	NA	NA
ARMCX1	1.41366	2.65195	0.660852	0.188674	C1	1	NA	NA
ARMCX2	1.34993	1.67582	0.00581964	9.17384e-06	C1	1	NA	NA
ARMCX3	1.31573	1.43392	0.22312	0.025563	C1	1	NA	NA
ARMH3	1.00649	1.43072	0.509658	0.232163	C4	1	NA	NA
ARMT1	1.00728	1.16807	0.94459	0.01521	C1	1	NA	NA
ARNT	1.21801	1.32518	0.0807391	0.00320881	C1	1	NA	NA
ARPC1A	1.01794	1.31841	0.763159	9.52384e-05	C4	1	NA	NA
ARPC1B	1.24828	1.52676	0.00149326	0.000105931	C2	1	NA	NA
ARPC2	1.0712	1.23739	0.128809	0.0130066	C2	1	NA	NA
ARPC3	1.11093	1.26583	0.12553	0.0131867	C2	1	NA	NA
ARPC4	1.12024	1.2123	0.0351929	0.0500429	C2	1	NA	NA
ARPC5	1.06317	1.242	0.198327	0.0189603	C2	1	NA	NA
ARPC5L	1.09224	1.15329	0.147128	0.0539015	C2	1	NA	NA
ARPIN	1.01675	1.19886	0.757332	0.120682	C1	1	NA	NA
ARPP19	1.10193	1.12936	0.038594	0.241079	C1	1	NA	NA
ARRB1	1.01242	1.50629	0.907211	3.31991e-05	C2	1	NA	NA
ARRB2	1.0004	1.33193	0.875688	1.85693e-05	C3	1	NA	NA
ARRDC1	1.08504	1.58372	0.972197	0.682064	C1	1	NA	NA
ARSA	1.05561	1.29172	0.477666	0.00305515	C3	1	NA	NA
ARSB	1.09303	1.27881	0.292803	0.0853241	C3	1	NA	NA
ARVCF	1.0102	1.09709	0.627454	0.591032	C3	1	NA	NA
ARX	1.3296	1.48976	0.0290161	0.00982212	C3	1	NA	NA
AS3MT	1.1422	1.4207	0.204146	0.0024852	C1	1	NA	NA
ASAH1	1.16152	1.60983	0.394655	0.00161105	C2	1	NA	NA
ASAP1	1.00852	1.13167	0.727618	0.0145262	C3	1	NA	NA
ASAP2	1.02284	1.24048	0.698089	0.0209233	C3	1	NA	NA
ASAP3	1.32925	1.40481	0.00614687	0.00214059	C3	1	NA	NA
ASB9	1.10832	1.4919	0.182084	0.706671	C1	1	NA	NA
ASCC1	1.01595	1.06273	0.650052	0.677992	C2	1	NA	NA
ASCC2	1.04076	1.17363	0.49747	0.050232	C2	1	NA	NA
ASCC3	1.07377	1.13244	0.218029	0.08427	C2	1	NA	NA
ASDURF	1.05455	1.31032	0.493186	9.4819e-05	C1	1	NA	NA
ASF1A	1.23094	1.43796	0.0804417	0.000224015	C1	1	NA	NA
ASF1B	1.37216	1.43662	0.0367805	0.00429313	C1	1	Epithelial cells	ASF1B
ASH2L	1.11986	1.29713	0.166148	9.39001e-05	C1	1	NA	NA
ASL	1.04696	1.52069	0.915158	0.00998726	C2	1	NA	NA
ASMTL	1.10466	1.14008	0.535207	0.76973	C1	1	NA	NA
ASNA1	1.14128	1.20838	0.42553	0.199673	C1	1	NA	NA
ASNS	1.02852	1.2334	0.760473	0.165502	C2	1	NA	NA
ASNSD1	1.0963	1.23223	0.465154	0.0627074	C1	1	NA	NA
ASPA	1.41209	3.51991	0.122791	0.319812	C3	1	NA	NA
ASPH	1.0206	1.15965	0.939788	0.0614672	C1	1	NA	NA
ASPN	2.92587	4.29881	4.85773e-05	4.45516e-08	C3	1	Fibroblasts	ASPN
ASPSCR1	1.0374	1.05722	0.670546	0.897292	C1	1	NA	NA
ASRGL1	1.76731	2.44552	0.0151752	0.000502303	C4	1	Epithelial cells	ASRGL1
ASS1	1.35467	1.80089	0.0344687	0.000324413	C2	1	Epithelial cells	ASS1
ASXL1	1.04801	2.23863	0.817944	0.000473333	C1	1	NA	NA
ASXL2	1.0324	1.24081	0.884692	0.1545	C2	1	NA	NA
ATAD1	1.00587	1.19202	0.73695	0.000667826	C2	1	NA	NA
ATAD2	1.02353	1.19455	0.651955	0.00352374	C2	1	NA	NA
ATAD3A	1.19498	1.82647	0.399962	3.32099e-08	C4	1	NA	NA
ATAT1	1.3828	1.99	0.117655	0.127716	C4	1	NA	NA
ATE1	1.11495	1.17183	0.560133	0.499415	C4	1	NA	NA
ATF1	1.11249	1.32571	0.226239	0.00024905	C4	1	NA	NA
ATF2	1.03858	1.27902	0.44133	0.00233625	C1	1	NA	NA
ATF7	1.0743	1.25064	0.348908	0.0232374	C1	1	NA	NA
ATF7IP	1.02708	1.19842	0.62996	5.79711e-07	C4	1	NA	NA
ATG101	1.04633	1.54324	0.785473	0.0307437	C3	1	NA	NA
ATG13	1.01198	1.20092	0.864183	0.0391463	C3	1	NA	NA
ATG14	1.63317	4.00118	0.00886408	0.00220436	C4	1	NA	NA
ATG16L1	1.02647	1.09695	0.582459	0.171339	C4	1	NA	NA
ATG2A	1.0254	1.05437	0.52748	0.593544	C2	1	NA	NA
ATG2B	1.09588	1.17325	0.244136	0.148421	C3	1	NA	NA
ATG3	1.17737	1.28145	0.343826	0.0818133	C1	1	NA	NA
ATG4B	1.11434	1.12661	0.330866	0.585887	C1	1	NA	NA
ATG5	1.14029	1.19417	0.00651041	0.000324257	C3	1	NA	NA
ATG7	1.05131	1.29349	0.233185	0.000192582	C2	1	NA	NA
ATG9A	1.19007	1.23303	0.0956271	0.0315422	C4	1	NA	NA
ATIC	1.15667	1.22966	0.101943	0.00729214	C4	1	NA	NA
ATL2	1.01469	1.29304	0.607943	0.000258021	C4	1	NA	NA
ATL3	1.2018	1.39532	0.0047523	0.000482976	C2	1	NA	NA
ATM	1.04688	1.08903	0.227811	0.408397	C2	1	NA	NA
ATN1	1.02892	1.12882	0.616238	0.223791	C1	1	NA	NA
ATOX1	1.02548	1.14615	0.707438	0.0468073	C3	1	NA	NA
ATP11A	1.07732	1.67974	0.817342	0.000634624	C2	1	NA	NA
ATP11B	1.22491	1.31985	0.137727	0.00815684	C1	1	NA	NA
ATP11C	1.05585	1.31787	0.522393	0.000397925	C3	1	NA	NA
ATP13A1	1.04961	1.23763	0.347828	5.66041e-05	C1	1	NA	NA
ATP13A3	1.04689	1.18657	0.638102	0.151909	C4	1	NA	NA
ATP1A1	1.05928	1.39796	0.57558	5.34694e-06	C4	1	NA	NA
ATP1B1	1.02097	1.23096	0.676296	0.113706	C4	1	NA	NA
ATP1B3	1.07974	1.41538	0.568921	0.000201707	C4	1	NA	NA
ATP2A2	1.04693	1.32616	0.765806	0.000297584	C1	1	NA	NA
ATP2A3	1.08598	1.2382	0.271216	0.00838783	C2	1	NA	NA
ATP2B1	1.06203	1.25922	0.380758	6.90733e-05	C4	1	NA	NA
ATP2B4	1.02423	1.3194	0.735341	8.10741e-05	C4	1	NA	NA
ATP2C1	1.02392	1.21745	0.768301	0.00195294	C4	1	NA	NA
ATP5F1A	1.13172	1.3674	0.122258	0.0002829	C4	1	NA	NA
ATP5F1B	1.10235	1.22455	0.14231	0.0153389	C4	1	NA	NA
ATP5F1C	1.10623	1.37311	0.192786	0.000296831	C4	1	NA	NA
ATP5F1D	1.0967	1.16897	0.0634657	0.101056	C4	1	NA	NA
ATP5F1E	1.2445	1.58237	0.0640561	7.62683e-05	C4	1	NA	NA
ATP5IF1	1.27053	1.8038	0.186858	0.00122092	C4	1	NA	NA
ATP5MD	1.02089	1.64068	0.946238	2.04278e-10	C4	1	NA	NA
ATP5ME	1.07936	1.41548	0.287515	7.45106e-07	C4	1	NA	NA
ATP5MF-PTCD1	1.0851	1.29484	0.305244	0.000343511	C4	1	NA	NA
ATP5MG	1.04742	1.57436	0.681933	7.54612e-10	C4	1	NA	NA
ATP5MPL	1.00317	1.21017	0.789081	0.0506528	C4	1	NA	NA
ATP5PB	1.06737	1.41571	0.454623	2.38715e-06	C4	1	NA	NA
ATP5PD	1.11402	1.54823	0.200863	6.83104e-09	C4	1	NA	NA
ATP5PF	1.06967	1.3531	0.360468	0.000321364	C4	1	NA	NA
ATP5PO	1.08503	1.46389	0.215373	9.32334e-07	C4	1	NA	NA
ATP5S	1.082	1.17865	0.736908	0.601587	C4	1	NA	NA
ATP6AP1	1.01218	1.10329	0.8532	0.613518	C4	1	NA	NA
ATP6AP2	1.08382	1.27324	0.256763	0.014612	C1	1	NA	NA
ATP6V0A1	1.02815	1.13073	0.890758	0.485763	C1	1	NA	NA
ATP6V0A2	1.2615	1.36552	0.014548	0.00420995	C1	1	NA	NA
ATP6V0D1	1.11242	1.25493	0.139096	0.0270159	C2	1	NA	NA
ATP6V1A	1.13451	1.19861	0.0287705	0.00961784	C2	1	NA	NA
ATP6V1B1	1.16962	1.40419	0.0348542	0.000115841	C4	1	NA	NA
ATP6V1B2	1.02119	1.30493	0.599789	4.06674e-07	C2	1	NA	NA
ATP6V1C1	1.09198	1.32457	0.157828	0.00029096	C2	1	NA	NA
ATP6V1D	1.07905	1.12759	0.0685848	0.122149	C2	1	NA	NA
ATP6V1E1	1.12565	1.2934	0.0136192	0.00209342	C2	1	NA	NA
ATP6V1F	1.04395	1.09901	0.218245	0.265317	C2	1	NA	NA
ATP6V1G1	1.15104	1.28918	0.00410356	0.00442411	C2	1	NA	NA
ATP6V1H	1.1384	1.16973	0.0212508	0.0210067	C2	1	NA	NA
ATP7A	1.1218	1.27172	0.757636	0.848503	C1	1	NA	NA
ATP7B	1.33324	1.79047	0.100316	0.104184	C4	1	NA	NA
ATP8	1.06256	1.29535	0.369991	0.000141166	C4	1	NA	NA
ATP8B1	1.0183	1.10073	0.450202	0.807991	C4	1	NA	NA
ATP9A	1.01349	1.05954	0.942471	0.730402	C3	1	NA	NA
ATP9B	2.18606	3.89908	0.861459	0.725149	C1	1	NA	NA
ATPAF1	1.02035	1.17937	0.966476	0.117821	C1	1	NA	NA
ATPAF2	1.07162	1.25549	0.880745	0.357382	C1	1	NA	NA
ATR	1.96995	3.13781	0.550662	0.76814	C3	1	NA	NA
ATRIP	1.59939	2.30959	0.0566861	0.000140328	C3	1	NA	NA
ATRN	1.52241	1.74938	9.36009e-07	1.68043e-09	C3	1	NA	NA
ATRX	1.09737	1.15128	0.0784487	0.0289986	C1	1	NA	NA
ATXN1	1.12955	2.02317	0.940995	0.000110566	C3	1	NA	NA
ATXN10	1.0622	1.16044	0.509297	0.150943	C1	1	NA	NA
ATXN1L	1.14863	1.24385	0.183692	0.0529737	C3	1	NA	NA
ATXN2	1.06686	1.10742	0.0968705	0.117546	C1	1	NA	NA
ATXN2L	1.1168	1.35802	0.0779305	8.14677e-08	C1	1	NA	NA
ATXN3	1.18038	1.26055	0.104686	0.0262981	C4	1	NA	NA
ATXN7L3	1.0661	1.1736	0.407024	0.0829625	C2	1	NA	NA
ATXN7L3B	1.07001	1.33503	0.657856	0.00632407	C1	1	NA	NA
AUH	1.1746	1.28403	0.371353	0.21384	C2	1	NA	NA
AUP1	1.01248	1.14427	0.666484	0.0751816	C4	1	NA	NA
AURKA	1.25686	1.44808	0.0200546	0.266871	C2	1	Epithelial cells	AURKA
AURKB	1.01066	2.27821	0.73808	0.0553015	C1	1	NA	NA
AUTS2	1.22671	1.5657	0.0515362	7.22508e-05	C4	1	NA	NA
AVEN	1.0477	1.12916	0.550509	0.277915	C1	1	NA	NA
AVL9	1.06202	1.35354	0.360406	0.000114288	C4	1	NA	NA
AZGP1	2.63405	2.92432	4.33679e-08	1.51615e-12	C3	1	NA	NA
AZU1	1.29123	1.63168	0.157329	0.10843	C3	1	NA	NA
B2M	1.54671	2.87509	0.000348043	2.53706e-10	C2	1	T cells	B2M
B3GALT6	1.01021	2.26586	0.757378	0.0598881	C3	1	NA	NA
B3GAT3	1.20842	1.33725	0.0240627	0.000845027	C1	1	NA	NA
B3GLCT	1.07654	1.49938	0.484956	1.92864e-05	C3	1	NA	NA
B3GNT2	1.03715	1.49543	0.343506	0.607408	C2	1	NA	NA
B3GNT3	1.05214	2.62587	0.386062	0.0986795	C4	1	NA	NA
B4GALT1	1.17628	1.33971	0.0761522	0.00745584	C2	1	NA	NA
B4GALT3	1.27619	1.47469	0.0129689	0.000133036	C2	1	NA	NA
B4GALT7	1.00266	1.43996	0.908631	0.000403264	C1	1	NA	NA
B4GAT1	1.01308	1.05262	0.810108	0.964028	C1	1	NA	NA
BABAM1	1.00808	1.13853	0.73278	0.00025848	C4	1	NA	NA
BABAM2	1.01513	1.07568	0.897831	0.371557	C1	1	NA	NA
BACH1	1.01093	1.29241	0.916199	0.00237261	C4	1	NA	NA
BAD	1.19854	1.376	0.0404047	0.000608564	C4	1	NA	NA
BAG1	1.12701	1.29096	0.0521442	8.06794e-05	C2	1	NA	NA
BAG2	1.02593	1.95855	0.711307	2.18005e-07	C3	1	NA	NA
BAG3	1.28009	1.33318	0.000502356	0.000164277	C3	1	Endothelial cells	BAG3
BAG4	1.03852	1.1396	0.444514	0.413211	C1	1	NA	NA
BAG5	1.02124	1.05653	0.718083	0.657991	C3	1	NA	NA
BAG6	1.05007	1.16353	0.260792	0.00183013	C1	1	NA	NA
BAIAP2	1.04093	1.329	0.665199	0.00180199	C4	1	NA	NA
BAIAP2L1	1.00453	1.34243	0.843864	0.00183407	C4	1	NA	NA
BAK1	1.01896	1.19408	0.750759	0.801278	C3	1	NA	NA
BANF1	1.01998	1.35567	0.788137	0.0252771	C3	1	NA	NA
BANP	1.07082	1.89638	0.91506	0.0811459	C2	1	NA	NA
BAP1	1.22114	1.50138	0.909334	0.833348	C1	1	NA	NA
BASP1	1.10018	2.25021	0.196919	0.000165569	C3	1	Myeloids	BASP1
BAX	1.05953	1.23908	0.172009	0.000781916	C2	1	NA	NA
BAZ1A	1.63064	1.93779	0.707369	0.240749	C3	1	NA	NA
BAZ1B	1.18998	1.36197	0.00851513	3.11488e-06	C3	1	NA	NA
BAZ2A	1.09694	1.9102	0.183292	0.0259952	C4	1	NA	NA
BBOX1	1.38988	1.52821	0.0853945	0.0390062	C2	1	NA	NA
BBS7	1.12098	1.5156	0.857429	0.762771	C4	1	NA	NA
BBX	1.00753	1.16257	0.686923	0.037537	C1	1	NA	NA
BCAM	1.04955	1.37684	0.622752	0.571844	C1	1	Epithelial cells	BCAM
BCAP29	1.01191	1.17601	0.997911	0.165537	C3	1	NA	NA
BCAP31	1.0108	1.37518	0.670954	0.00152254	C2	1	NA	NA
BCAR1	1.01636	1.17163	0.627214	0.000303962	C3	1	NA	NA
BCAR3	1.05484	1.17848	0.462434	0.0388562	C3	1	NA	NA
BCAS2	1.02443	1.06137	0.585127	0.386589	C1	1	NA	NA
BCAS3	1.21103	1.22869	0.000114525	2.93903e-06	C3	1	NA	NA
BCAT1	3.51408	4.59378	0.125731	0.00290806	C1	1	Epithelial cells	BCAT1
BCAT2	1.02519	1.08026	0.85677	0.921248	C4	1	NA	NA
BCCIP	1.11498	1.29508	0.274073	0.00290557	C2	1	NA	NA
BCHE	1.84479	3.90935	0.693577	5.01153e-05	C3	1	NA	NA
BCKDHA	1.11026	1.33838	0.539258	0.0529055	C4	1	NA	NA
BCKDHB	1.19901	1.38839	0.307624	0.125199	C4	1	NA	NA
BCKDK	1.14729	1.28892	0.180649	0.0050666	C1	1	NA	NA
BCL10	1.11857	1.21391	0.0599192	0.00477739	C2	1	NA	NA
BCL2L1	1.03809	1.33851	0.634563	0.0472654	C2	1	NA	NA
BCL2L11	1.05555	1.57767	0.990594	0.0022297	C4	1	NA	NA
BCL2L13	1.09702	1.17526	0.116217	0.11251	C2	1	NA	NA
BCL2L15	1.44458	1.52774	0.585307	0.788938	C4	1	NA	NA
BCL2L2	1.0369	1.28571	0.742737	2.18108e-05	C4	1	NA	NA
BCL3	1.16418	1.49489	0.0683947	0.00017654	C2	1	Myeloids	BCL3
BCL7A	1.06761	1.26817	0.49307	0.00149712	C4	1	NA	NA
BCL7B	1.02719	1.15522	0.679657	0.0115862	C4	1	NA	NA
BCL7C	1.03156	1.12465	0.464099	0.170339	C1	1	NA	NA
BCL9	1.08937	1.39891	0.273669	0.000166259	C1	1	NA	NA
BCL9L	1.00627	1.15771	0.876429	0.0399328	C2	1	NA	NA
BCLAF1	1.03884	1.31341	0.364017	1.85423e-06	C1	1	NA	NA
BCOR	1.1714	1.35663	0.286536	0.090759	C1	1	NA	NA
BCR	1.06062	1.12663	0.153193	0.0399379	C2	1	NA	NA
BCS1L	1.15552	1.22802	0.0388854	0.00946859	C4	1	NA	NA
BDH1	1.04723	1.49438	0.413961	0.00648536	C4	1	NA	NA
BDH2	1.42241	1.71706	0.00841696	5.19062e-05	C3	1	NA	NA
BECN1	1.04061	1.2061	0.53143	0.0034868	C3	1	NA	NA
BET1	1.06343	1.20729	0.77785	0.193826	C3	1	NA	NA
BET1L	1.23633	1.9385	0.0185941	0.220648	C2	1	NA	NA
BGN	2.58338	2.88138	2.42605e-08	1.32448e-12	C3	1	Fibroblasts	BGN
BHLHE41	1.44022	2.47117	0.329516	0.0135671	C1	1	NA	NA
BICD1	1.06419	1.22512	0.295239	0.0035138	C1	1	NA	NA
BICD2	1.08264	1.36355	0.743384	8.11675e-05	C1	1	NA	NA
BICRA	1.07438	1.0829	0.776938	0.983108	C2	1	NA	NA
BID	1.11208	1.41889	0.106047	6.13133e-06	C2	1	NA	NA
BIN1	1.11965	1.3888	0.210117	0.000595471	C3	1	NA	NA
BIN2	1.10043	1.84746	0.105054	1.65865e-11	C2	1	NA	NA
BIN3	1.21829	1.51082	0.0585721	4.46871e-05	C3	1	NA	NA
BIRC2	1.03579	1.14915	0.315556	0.0109315	C3	1	NA	NA
BIRC5	1.42098	1.64446	0.646829	0.836677	C1	1	Epithelial cells	BIRC5
BIRC6	1.06189	1.15796	0.397563	0.0174186	C1	1	NA	NA
BLMH	1.19523	1.46165	0.215447	0.000792038	C1	1	NA	NA
BLNK	1.43119	2.27968	0.0255156	4.14317e-07	C2	1	NA	NA
BLOC1S1	1.03281	1.11237	0.431991	0.0568639	C3	1	NA	NA
BLOC1S2	1.08723	1.11416	0.0704435	0.403933	C1	1	NA	NA
BLOC1S3	1.06575	1.25029	0.225422	0.000381503	C3	1	NA	NA
BLOC1S4	1.02778	1.06816	0.786992	0.711207	C4	1	NA	NA
BLOC1S5	1.09435	1.22285	0.195472	0.0485825	C4	1	NA	NA
BLOC1S6	1.07691	1.09942	0.250499	0.574863	C4	1	NA	NA
BLVRA	1.03068	1.34	0.561085	0.00109166	C2	1	NA	NA
BLVRB	1.44896	1.89014	0.00104832	2.41014e-07	C3	1	NA	NA
BMP1	1.6021	1.74942	0.95435	0.833977	C3	1	NA	NA
BMP2K	1.09833	1.24831	0.0166208	8.21807e-06	C2	1	NA	NA
BMPR2	1.0455	1.9641	0.0467623	0.0213279	C4	1	NA	NA
BMS1	1.08629	1.18984	0.318676	0.0165481	C4	1	NA	NA
BNIP1	1.02864	1.1504	0.65777	0.0312125	C2	1	NA	NA
BNIP2	1.06581	1.13991	0.149558	0.444028	C2	1	NA	NA
BNIP3	1.05131	1.75673	0.490664	0.248597	C1	1	Epithelial cells	BNIP3
BOD1	1.1887	1.57026	0.0557352	1.53164e-08	C1	1	NA	NA
BOD1L1	1.24264	1.34472	0.0177867	5.4242e-05	C1	1	NA	NA
BOLA1	1.10817	1.45524	0.283662	8.9036e-05	C1	1	NA	NA
BOLA2	1.05159	1.29579	0.781179	0.0166354	C4	1	NA	NA
BOLA3	1.00768	1.375	0.973886	0.000685881	C2	1	NA	NA
BOP1	1.20996	1.35579	0.00192299	3.74178e-09	C4	1	NA	NA
BORCS5	1.06345	1.25659	0.333775	0.00140721	C3	1	NA	NA
BORCS6	1.0799	1.2489	0.10219	0.000600569	C3	1	NA	NA
BORCS7	1.20274	1.30126	0.0105606	8.9696e-05	C3	1	NA	NA
BORCS8	1.21767	1.54476	0.0645783	0.000132003	C3	1	NA	NA
BPGM	1.46805	2.04574	0.0826864	0.00111209	C3	1	NA	NA
BPHL	1.31414	1.4621	0.00458461	7.68361e-06	C4	1	NA	NA
BPI	1.12504	1.57909	0.311051	0.156425	C3	1	NA	NA
BPNT1	1.10761	1.3073	0.304501	0.0125262	C4	1	NA	NA
BPTF	1.07954	1.17872	0.211354	0.0269824	C3	1	NA	NA
BRAF	1.13388	1.13999	0.0630155	0.0647198	C1	1	NA	NA
BRAP	1.04117	1.05536	0.684584	0.851295	C1	1	NA	NA
BRAT1	1.05094	1.0677	0.414668	0.543898	C1	1	NA	NA
BRCC3	1.04367	1.11748	0.332393	0.105853	C3	1	NA	NA
BRD1	1.27899	1.57523	0.726747	0.95127	C2	1	NA	NA
BRD2	1.00339	1.05623	0.876134	0.748639	C4	1	NA	NA
BRD3	1.2436	1.37342	0.0187347	4.25893e-06	C1	1	NA	NA
BRD4	1.12482	1.34837	0.0649683	1.00001e-07	C1	1	NA	NA
BRD7	1.08911	1.18729	0.169285	0.00180791	C4	1	NA	NA
BRD8	1.09151	1.14095	0.167357	0.101883	C1	1	NA	NA
BRD9	1.06426	1.94199	0.17366	0.000102922	C1	1	NA	NA
BRI3	1.03374	1.14706	0.835426	0.288275	C1	1	NA	NA
BRIX1	1.33845	1.55579	0.00224356	1.90238e-09	C4	1	NA	NA
BRK1	1.03715	1.0545	0.356443	0.376249	C2	1	NA	NA
BRMS1	1.22936	2.40464	0.117269	0.082837	C4	1	NA	NA
BRMS1L	1.06644	1.3767	0.832728	0.00308623	C4	1	NA	NA
BROX	1.16257	1.46861	0.154692	4.232e-05	C4	1	NA	NA
BSCL2	2.55451	4.84322	0.182226	0.00921293	C1	1	NA	NA
BSDC1	1.02407	1.08969	0.719018	0.346154	C2	1	NA	NA
BSG	1.03604	1.46803	0.516464	1.66164e-05	C1	1	NA	NA
BSN	1.54309	1.60472	0.000545232	7.14295e-08	C3	1	NA	NA
BSPRY	1.06771	1.46296	0.78611	0.0125856	C2	1	NA	NA
BST1	1.40847	1.72973	6.82358e-05	6.76977e-08	C3	1	NA	NA
BST2	1.02484	1.43181	0.60573	0.0123538	C2	1	NA	NA
BTAF1	1.0486	1.11836	0.266335	0.210887	C2	1	NA	NA
BTBD2	1.03345	1.10409	0.688959	0.863892	C4	1	NA	NA
BTD	1.60633	1.98792	1.31751e-06	2.51751e-12	C3	1	NA	NA
BTF3	1.05573	1.12416	0.376662	0.174881	C4	1	NA	NA
BTF3L4	1.03818	1.28243	0.391466	2.23502e-05	C1	1	NA	NA
BTK	1.2898	1.88875	0.0101498	3.29382e-10	C2	1	NA	NA
BTN2A1	1.468	1.76684	0.10666	0.0185865	C3	1	NA	NA
BTN3A1	1.03757	1.39125	0.592699	0.00577021	C2	1	NA	NA
BTN3A3	1.02468	1.33516	0.52553	0.0137458	C3	1	NA	NA
BUB1	1.26004	1.72647	0.036435	4.70605e-05	C1	1	NA	NA
BUB1B	1.0025	1.25321	0.625468	0.442609	C4	1	NA	NA
BUB3	1.04313	1.19124	0.259006	1.28571e-05	C1	1	NA	NA
BUD13	1.05212	1.23943	0.378932	5.8612e-05	C2	1	NA	NA
BUD23	1.00612	1.34972	0.851963	2.16613e-05	C1	1	NA	NA
BUD31	1.09103	1.267	0.0878279	2.67901e-06	C1	1	NA	NA
BYSL	1.01117	1.1176	0.764369	0.149662	C4	1	NA	NA
BZW1	1.05589	1.21345	0.421517	0.021421	C2	1	NA	NA
BZW2	1.06319	1.77173	0.467156	5.80822e-12	C1	1	NA	NA
C11orf54	1.12365	1.30245	0.226438	0.0829742	C4	1	NA	NA
C11orf58	1.0412	1.1342	0.840765	0.337269	C1	1	NA	NA
C11orf68	1.09118	1.2139	0.0844796	0.0111816	C3	1	NA	NA
C11orf96	3.5344	4.58219	0.000583567	3.70802e-05	C3	1	Endothelial cells	C11orf96
C11orf98	1.09324	1.1896	0.0979732	0.108906	C4	1	NA	NA
C12orf10	1.06899	1.27079	0.264817	0.000207587	C4	1	NA	NA
C12orf4	1.06768	1.18681	0.459363	0.131866	C3	1	NA	NA
C12orf43	1.13784	1.23081	0.222239	0.152291	C3	1	NA	NA
C12orf45	1.26146	1.51113	0.0191142	9.86737e-05	C1	1	NA	NA
C12orf57	1.1195	1.33364	0.630465	0.00667725	C1	1	NA	NA
C14orf119	1.04426	1.50569	0.482711	0.225212	C4	1	NA	NA
C15orf39	1.06299	1.30189	0.186897	0.576146	C4	1	NA	NA
C15orf40	1.19106	1.29674	0.0209316	0.00207618	C3	1	NA	NA
C15orf48	1.53982	2.5624	0.0409595	3.42126e-05	C2	1	Myeloids	C15orf48
C16orf58	1.04105	1.11497	0.708263	0.296931	C4	1	NA	NA
C17orf49	1.02547	1.26406	0.694137	0.0253041	C2	1	NA	NA
C17orf75	1.12183	1.30213	0.12119	0.000546719	C1	1	NA	NA
C17orf97	1.01215	1.21706	0.940352	0.101487	C2	1	NA	NA
C18orf25	1.0559	1.31618	0.747043	0.0159154	C1	1	NA	NA
C19orf12	1.33808	1.63733	0.4822	0.299799	C1	1	NA	NA
C19orf25	1.04298	1.11759	0.397484	0.0822552	C3	1	NA	NA
C19orf33	1.33468	2.57426	0.354702	0.000567945	C4	1	Epithelial cells	C19orf33
C19orf66	1.1163	1.24068	0.0566871	0.0106874	C2	1	NA	NA
C19orf70	1.12399	1.23728	0.070362	0.0126007	C4	1	NA	NA
C1D	1.13453	1.51628	0.480819	0.234844	C4	1	NA	NA
C1GALT1	1.03766	1.32771	0.657628	0.534432	C1	1	NA	NA
C1QA	1.08501	1.95752	0.550691	1.6531e-08	C2	1	Myeloids	C1QA
C1QB	1.12941	2.39753	0.565751	6.45569e-10	C2	1	Myeloids	C1QB
C1QBP	1.03923	1.27137	0.690767	0.0366189	C4	1	NA	NA
C1QC	1.12015	2.18928	0.552568	7.01855e-09	C2	1	Myeloids	C1QC
C1QTNF3	2.10545	3.35492	0.96629	0.0500259	C3	1	NA	NA
C1R	1.74056	2.29247	1.0239e-08	2.69658e-16	C3	1	Fibroblasts	C1R
C1RL	1.70613	2.02818	7.68491e-08	1.72972e-11	C3	1	NA	NA
C1S	1.78549	2.47039	6.99937e-09	1.90369e-17	C3	1	Fibroblasts	C1S
C1orf109	1.07137	2.06464	0.89736	9.06286e-05	C3	1	NA	NA
C1orf116	1.02053	2.13289	0.891104	7.82717e-05	C2	1	NA	NA
C1orf122	1.16397	1.39709	0.141457	0.000905777	C1	1	NA	NA
C1orf123	1.04774	1.38509	0.646544	5.33723e-06	C3	1	NA	NA
C1orf174	1.04758	1.12744	0.656917	0.643189	C4	1	NA	NA
C1orf198	1.4053	1.44376	0.00909383	0.00140538	C3	1	NA	NA
C1orf226	1.01949	2.02405	0.192194	9.46483e-05	C1	1	NA	NA
C1orf35	1.03264	1.25667	0.548656	0.00263451	C4	1	NA	NA
C1orf50	1.0312	1.27747	0.608994	4.76703e-05	C3	1	NA	NA
C1orf52	1.39451	2.08645	0.539167	0.198875	C1	1	NA	NA
C1orf53	1.7981	2.62126	0.0892804	0.0749447	C4	1	NA	NA
C2	1.43732	1.90996	3.77613e-05	3.13868e-10	C3	1	NA	NA
C20orf27	1.01258	1.19529	0.862693	0.269974	C1	1	NA	NA
C2CD2L	1.07906	1.15553	0.223745	0.34281	C2	1	NA	NA
C2CD5	1.30363	1.49385	0.0538848	2.50718e-05	C1	1	NA	NA
C2orf49	1.05073	1.13727	0.505416	0.0323326	C4	1	NA	NA
C2orf69	1.03346	1.13433	0.520701	0.145534	C2	1	NA	NA
C2orf76	1.2572	2.03621	0.10526	0.000108691	C1	1	NA	NA
C2orf88	1.05961	1.54176	0.942828	0.00804948	C3	1	Epithelial cells	C2orf88
C3	1.76621	2.02123	1.73566e-08	3.4644e-11	C3	1	Epithelial cells	C3
C3orf38	1.00317	1.39893	0.521121	0.247356	C4	1	NA	NA
C3orf58	1.00414	1.11719	0.821513	0.551316	C1	1	NA	NA
C4B	1.78872	1.92575	6.96357e-07	3.87768e-09	C3	1	NA	NA
C4BPA	1.67673	2.63294	0.000737807	2.74676e-09	C3	1	NA	NA
C4BPB	1.71848	2.77924	6.01469e-05	2.29578e-11	C3	1	NA	NA
C4orf33	1.27426	2.1338	0.98918	0.346287	C2	1	NA	NA
C5	1.97062	2.19931	5.03436e-07	4.20358e-10	C3	1	NA	NA
C5orf15	1.42752	1.91288	0.567143	0.848314	C4	1	NA	NA
C5orf22	1.19771	1.32223	0.0672244	0.00410075	C1	1	NA	NA
C5orf24	1.07727	1.25305	0.388004	0.016345	C4	1	NA	NA
C5orf51	1.16774	1.26606	0.123193	0.00384603	C1	1	NA	NA
C6	2.20916	2.30362	8.34361e-08	2.10639e-11	C3	1	NA	NA
C6orf106	1.05035	2.18639	0.87387	7.53093e-05	C3	1	NA	NA
C6orf132	1.03873	1.42246	0.490563	0.00029886	C4	1	NA	NA
C6orf203	1.08048	1.13388	0.555686	0.577491	C2	1	NA	NA
C6orf47	1.18965	1.60829	0.995971	0.385329	C2	1	NA	NA
C7	2.66547	2.97511	1.31582e-09	2.09272e-14	C3	1	NA	NA
C7orf25	1.16105	2.07005	0.783592	0.102447	C3	1	NA	NA
C7orf26	1.0311	1.14964	0.9944	0.317513	C3	1	NA	NA
C7orf43	1.00667	1.23119	0.66503	0.0526431	C3	1	NA	NA
C7orf50	1.24667	1.50851	0.00374543	6.61332e-06	C3	1	NA	NA
C7orf55-LUC7L2	1.02762	1.3639	0.636121	2.59798e-06	C4	1	NA	NA
C8A	2.21715	2.57709	7.08188e-08	2.25698e-12	C3	1	NA	NA
C8B	1.87079	2.12469	8.56237e-09	1.41177e-12	C3	1	NA	NA
C8G	2.11051	2.40394	5.45805e-09	3.31663e-12	C3	1	NA	NA
C8orf33	1.10398	1.32339	0.326666	0.092288	C4	1	NA	NA
C8orf37	1.02347	1.90949	0.549894	0.123276	C4	1	NA	NA
C8orf82	1.4382	1.6341	0.0021445	2.24373e-05	C4	1	NA	NA
C9	2.17948	2.40195	7.07227e-05	2.65806e-10	C3	1	NA	NA
C9orf16	1.01786	2.22794	0.214444	6.94867e-05	C1	1	NA	NA
C9orf40	1.02452	1.37797	0.745974	0.00316004	C1	1	NA	NA
C9orf64	1.03554	1.07097	0.864144	0.855634	C1	1	NA	NA
C9orf78	1.29307	1.49153	0.026373	2.33649e-05	C1	1	NA	NA
CA1	1.82146	3.44729	0.199482	0.00112245	C3	1	NA	NA
CA12	1.17174	2.03944	0.890616	0.116988	C2	1	NA	NA
CA13	1.34342	3.23902	0.121034	0.0167869	C3	1	NA	NA
CA2	1.68791	3.11771	0.255584	0.00683626	C3	1	Myeloids	CA2
CA3	1.81443	2.58871	0.123721	0.000804221	C3	1	NA	NA
CA5B	1.03878	1.1457	0.469499	0.847104	C3	1	NA	NA
CA8	1.01441	1.35751	0.721061	0.490009	C1	1	NA	NA
CA9	1.303	1.85316	0.367702	0.142201	C4	1	NA	NA
CAAP1	1.11834	1.3569	0.189246	1.76444e-05	C1	1	NA	NA
CAB39	1.00169	1.07377	0.96179	0.325059	C4	1	NA	NA
CABIN1	1.01479	1.08483	0.752391	0.686534	C4	1	NA	NA
CACHD1	1.0866	1.11714	0.228675	0.529152	C1	1	NA	NA
CACNA2D1	1.98506	2.17998	1.9388e-05	2.00616e-08	C3	1	NA	NA
CACNB3	1.88345	2.16041	0.236844	0.416376	C3	1	NA	NA
CACTIN	1.02922	1.22685	0.675977	0.00231012	C3	1	NA	NA
CACUL1	1.00858	1.11429	0.735977	0.262388	C1	1	NA	NA
CACYBP	1.49928	1.79776	0.0213045	1.51936e-06	C1	1	NA	NA
CAD	1.17125	1.46141	0.0807864	6.17079e-07	C1	1	NA	NA
CADM1	1.27443	1.4645	0.0588675	0.00171621	C4	1	NA	NA
CADM3	1.3503	2.2033	0.593086	0.560707	C4	1	NA	NA
CADM4	1.12254	1.41251	0.396712	0.00302519	C1	1	NA	NA
CALB1	1.97663	2.42085	0.00346539	0.0008659	C3	1	NA	NA
CALB2	1.44859	2.86989	0.0650762	0.000241381	C3	1	NA	NA
CALCOCO1	1.01554	1.09901	0.707735	0.165642	C3	1	NA	NA
CALCOCO2	1.19594	1.38101	0.00135477	4.66871e-08	C3	1	NA	NA
CALD1	2.28327	2.83691	4.26354e-07	5.45626e-10	C3	1	Endothelial cells	CALD1
CALHM2	1.01191	1.15518	0.361305	0.517527	C3	1	NA	NA
CALHM5	1.55144	1.74429	0.0770492	0.0494683	C2	1	NA	NA
CALM1	1.09856	1.14767	0.00896977	4.73639e-05	C3	1	NA	NA
CALML3	1.12072	1.1451	0.000906646	5.15681e-05	C3	1	NA	NA
CALML5	2.04184	3.40041	0.0111402	0.157815	C2	1	NA	NA
CALR	1.16981	1.29461	0.107486	0.00532997	C2	1	NA	NA
CALU	1.02275	1.1896	0.727012	0.0342343	C3	1	NA	NA
CAMK1	1.15654	1.32016	0.0521549	0.000326572	C3	1	NA	NA
CAMK1D	1.07045	1.45657	0.430324	0.000955683	C1	1	NA	NA
CAMK2D	1.14019	1.43586	0.130049	0.000103371	C3	1	NA	NA
CAMK2G	1.09035	1.3193	0.397965	0.00456286	C3	1	NA	NA
CAMK4	1.03348	1.35053	0.916625	0.0116077	C1	1	NA	NA
CAMKK2	1.06698	1.12838	0.260272	0.110907	C3	1	NA	NA
CAMKMT	1.36231	1.54831	0.748899	0.754712	C4	1	NA	NA
CAMLG	1.22017	1.3041	0.0261156	0.00926226	C1	1	NA	NA
CAMP	1.4933	1.74678	0.143338	0.0734331	C3	1	NA	NA
CAMSAP1	1.03732	1.08707	0.503128	0.510697	C3	1	NA	NA
CAMSAP2	1.03028	1.23594	0.652763	3.59425e-06	C1	1	NA	NA
CAMSAP3	1.15892	1.37167	0.0152157	6.76719e-05	C4	1	NA	NA
CAND1	1.09043	1.30336	0.265404	6.51753e-05	C1	1	NA	NA
CAND2	1.11775	1.23479	0.243209	0.0307358	C1	1	NA	NA
CANT1	1.01408	1.06874	0.898236	0.726299	C4	1	NA	NA
CANX	1.01417	1.28799	0.917769	0.0028836	C4	1	NA	NA
CAP1	1.03215	1.21799	0.37518	0.000345589	C2	1	NA	NA
CAP2	1.10979	1.49444	0.324972	4.71009e-05	C3	1	NA	NA
CAPG	1.48679	2.02722	7.89216e-05	9.83118e-07	C2	1	Myeloids	CAPG
CAPN1	1.01419	1.3715	0.67348	9.61402e-06	C2	1	NA	NA
CAPN15	1.037	1.41154	0.905243	0.00632393	C4	1	NA	NA
CAPN2	1.11297	1.45673	0.112265	4.30119e-06	C3	1	NA	NA
CAPN5	1.01129	1.14636	0.880622	0.462986	C4	1	NA	NA
CAPN7	1.20171	1.24705	0.0959778	0.0314939	C4	1	NA	NA
CAPNS1	1.05698	1.36353	0.225455	1.38068e-07	C3	1	NA	NA
CAPRIN1	1.02421	1.30561	0.729357	1.65428e-05	C1	1	NA	NA
CAPS	2.82331	3.98414	0.00435561	1.13917e-05	C4	1	Epithelial cells	CAPS
CAPZA1	1.00465	1.18803	0.836713	0.000278673	C2	1	NA	NA
CAPZA2	1.12477	1.2695	0.00146607	1.25339e-07	C3	1	NA	NA
CAPZB	1.00379	1.15967	0.827864	0.000189203	C2	1	NA	NA
CARD19	1.04201	1.22182	0.74078	0.0892482	C4	1	NA	NA
CARD8	1.203	1.67942	0.102409	2.82021e-07	C3	1	NA	NA
CARD9	1.03221	1.41605	0.362524	0.564708	C3	1	NA	NA
CARHSP1	1.12444	1.23448	0.120437	0.0870244	C1	1	NA	NA
CARM1	1.05521	1.17005	0.799579	0.139527	C1	1	NA	NA
CARMIL1	1.05494	1.15671	0.476668	0.102003	C4	1	NA	NA
CARNMT1	1.08498	2.10683	0.474158	8.93927e-05	C2	1	NA	NA
CARS	1.04035	1.10235	0.416321	0.205417	C2	1	NA	NA
CARS2	1.10162	1.44978	0.213037	0.0126981	C4	1	NA	NA
CASC3	1.08188	1.28199	0.150728	4.86065e-05	C1	1	NA	NA
CASC4	1.00033	1.10419	0.901323	0.269474	C3	1	NA	NA
CASK	1.00184	1.15787	0.863492	0.0426147	C4	1	NA	NA
CASKIN2	1.14108	1.28201	0.00219178	3.21127e-07	C3	1	NA	NA
CASP1	1.18175	1.88989	0.000781763	1.21618e-14	C2	1	NA	NA
CASP10	1.09203	1.48343	0.159222	3.3735e-05	C2	1	NA	NA
CASP2	1.12833	1.17692	0.147976	0.281915	C1	1	NA	NA
CASP3	1.03771	1.47112	0.937691	1.32147e-05	C1	1	NA	NA
CASP4	1.10225	1.32532	0.00305629	2.94039e-06	C2	1	NA	NA
CASP6	1.14466	1.44717	0.683805	0.0169976	C1	1	NA	NA
CASP7	1.42629	1.44996	3.77771e-05	1.64565e-05	C2	1	NA	NA
CASP8	1.04579	1.13628	0.333361	0.0651607	C4	1	NA	NA
CASP9	1.07468	1.15874	0.428009	0.345221	C1	1	NA	NA
CAST	1.09105	1.36573	0.113534	9.12233e-05	C3	1	NA	NA
CASTOR2	1.17104	1.60873	0.0987828	2.22304e-07	C3	1	NA	NA
CASZ1	1.25743	4.45442	0.43729	0.0775589	C3	1	NA	NA
CAT	1.47454	1.79602	0.0685817	0.0029843	C3	1	NA	NA
CAV1	2.29684	2.74744	2.70579e-06	7.12488e-10	C3	1	Endothelial cells	CAV1
CAV2	2.23408	6.21535	0.732514	0.285586	C3	1	Endothelial cells	CAV2
CAVIN1	3.28671	3.41184	1.14355e-06	3.2355e-12	C3	1	Endothelial cells	CAVIN1
CAVIN2	2.7195	3.59602	6.83812e-05	4.04115e-09	C3	1	Endothelial cells	CAVIN2
CAVIN3	2.93831	3.20643	2.69997e-07	7.57463e-11	C3	1	NA	NA
CBFA2T2	1.11747	1.22104	0.186102	0.163881	C1	1	NA	NA
CBFB	1.16169	1.47851	0.627053	0.0057974	C1	1	NA	NA
CBL	1.03617	1.21026	0.380269	0.00103542	C2	1	NA	NA
CBLB	1.10208	1.14867	0.167299	0.185455	C3	1	NA	NA
CBLL1	1.06846	1.26202	0.193709	0.000184114	C1	1	NA	NA
CBR1	1.06964	1.21022	0.628203	0.375969	C2	1	NA	NA
CBR3	1.01558	1.43761	0.805419	0.00340571	C3	1	NA	NA
CBR4	1.32326	1.45044	0.11478	0.0262228	C4	1	NA	NA
CBS	1.25366	1.56654	0.271457	0.142171	C2	1	NA	NA
CBWD1	1.02895	1.11896	0.295402	0.0883609	C1	1	NA	NA
CBX1	1.03622	1.22705	0.536116	0.0999945	C1	1	NA	NA
CBX2	1.87145	2.39541	0.000180153	3.16313e-07	C3	1	NA	NA
CBX3	1.00361	1.34242	0.735918	0.00370468	C4	1	NA	NA
CBX4	1.09946	1.17895	0.074494	0.0885742	C4	1	NA	NA
CBX5	1.23529	1.57923	0.0363271	7.61782e-06	C1	1	NA	NA
CBX8	1.08272	1.45353	0.462955	6.46208e-05	C4	1	NA	NA
CC2D1A	1.05746	1.22054	0.39052	0.0547333	C2	1	NA	NA
CC2D1B	1.03099	1.1641	0.700675	0.00588602	C1	1	NA	NA
CC2D2A	1.04696	2.97107	0.667262	0.0671174	C1	1	NA	NA
CCAR1	1.0732	1.28933	0.147233	3.19635e-09	C4	1	NA	NA
CCAR2	1.07286	1.30179	0.285695	0.000187738	C1	1	NA	NA
CCDC102A	1.10354	1.45836	0.21747	4.49717e-06	C3	1	NA	NA
CCDC115	1.00857	1.14188	0.805892	0.0433545	C2	1	NA	NA
CCDC117	1.19495	1.31264	0.0660397	0.00688932	C1	1	NA	NA
CCDC12	1.05078	1.41831	0.561687	1.13013e-07	C4	1	NA	NA
CCDC120	1.07475	1.28955	0.713722	0.0588724	C1	1	NA	NA
CCDC124	1.08	1.25064	0.452213	0.0041054	C1	1	NA	NA
CCDC127	1.22502	1.43194	0.0281617	1.58636e-05	C4	1	NA	NA
CCDC134	1.00357	1.05656	0.988621	0.706725	C1	1	NA	NA
CCDC137	1.14783	2.32028	0.94654	7.24989e-05	C3	1	NA	NA
CCDC144A	1.81047	3.09305	0.000277285	4.0408e-10	C3	1	NA	NA
CCDC149	1.22145	1.38416	0.0509786	0.4303	C3	1	NA	NA
CCDC168	1.5899	2.21661	0.00381333	2.57989e-07	C3	1	NA	NA
CCDC170	1.70646	3.32491	0.0678973	0.0145975	C4	1	NA	NA
CCDC174	1.01959	1.10246	0.357704	0.720031	C4	1	NA	NA
CCDC186	1.05741	1.22291	0.157847	0.000587708	C2	1	NA	NA
CCDC22	1.00227	1.11148	0.83527	0.00130044	C3	1	NA	NA
CCDC25	1.24542	1.5339	0.102366	0.000337472	C1	1	NA	NA
CCDC28A	1.02282	1.09966	0.90331	0.481705	C3	1	NA	NA
CCDC43	1.04377	1.20241	0.558317	0.0571606	C1	1	NA	NA
CCDC47	1.16173	1.2218	0.0179815	0.000436564	C2	1	NA	NA
CCDC50	1.13834	1.51605	0.523711	0.000103704	C1	1	NA	NA
CCDC51	1.04703	1.30147	0.522564	5.30466e-05	C4	1	NA	NA
CCDC58	1.50199	2.06934	0.0108216	1.43302e-08	C4	1	NA	NA
CCDC59	1.70716	2.02733	0.70236	0.683107	C4	1	NA	NA
CCDC6	1.01957	1.52406	0.799606	2.7619e-05	C1	1	NA	NA
CCDC61	1.65501	3.23856	0.0155167	0.0139533	C4	1	NA	NA
CCDC71L	1.04478	1.68408	0.229135	0.0261455	C2	1	NA	NA
CCDC8	1.04258	1.60473	0.846483	0.000255648	C1	1	NA	NA
CCDC80	1.95793	3.0359	0.000288876	1.65636e-09	C3	1	Fibroblasts	CCDC80
CCDC82	1.05883	1.87365	0.0782343	0.0245964	C3	1	NA	NA
CCDC85C	1.00159	1.01939	0.938784	0.983528	C3	1	NA	NA
CCDC86	1.04788	1.24044	0.441845	5.01148e-05	C4	1	NA	NA
CCDC88A	1.19087	1.57925	0.383258	0.000179818	C1	1	NA	NA
CCDC88B	2.27374	3.33731	0.102547	0.00631421	C3	1	NA	NA
CCDC88C	1.08092	1.51109	0.207985	0.0325097	C4	1	NA	NA
CCDC9	1.12856	1.17736	0.000190638	0.00196725	C2	1	NA	NA
CCDC90B	1.18565	1.39521	0.194174	0.00104568	C4	1	NA	NA
CCDC91	1.02655	1.26231	0.888188	0.00624741	C1	1	NA	NA
CCDC93	1.01945	1.06013	0.604553	0.2375	C3	1	NA	NA
CCDC97	1.06906	1.1265	0.985456	0.948963	C3	1	NA	NA
CCDC9B	1.05029	1.12915	0.55864	0.723036	C2	1	NA	NA
CCL18	2.64103	5.52562	0.59551	5.01496e-05	C3	1	NA	NA
CCM2	1.11005	1.3506	0.205138	0.00140325	C3	1	NA	NA
CCNA2	1.20638	1.59325	0.466373	0.246907	C1	1	NA	NA
CCNB1	1.26894	1.50198	0.0738369	0.000292704	C1	1	Epithelial cells	CCNB1
CCNB3	1.90121	2.15421	0.842583	0.639264	C3	1	NA	NA
CCND1	1.01262	1.52996	0.17246	0.516839	C2	1	Endothelial cells	CCND1
CCNE1	1.02485	1.14436	0.739058	0.657827	C1	1	Epithelial cells	CCNE1
CCNH	1.04254	1.13457	0.517991	0.0850094	C3	1	NA	NA
CCNK	1.10758	1.11913	0.0518026	0.224132	C1	1	NA	NA
CCNL1	1.00434	1.2253	0.775504	0.00973257	C1	1	NA	NA
CCNT1	1.12928	1.35547	0.988584	0.791345	C1	1	NA	NA
CCNY	1.03709	1.20354	0.457015	0.00581956	C4	1	NA	NA
CCP110	1.19495	2.0526	0.0419058	0.0208234	C4	1	NA	NA
CCRL2	1.54418	2.98459	0.0104248	0.141605	C2	1	NA	NA
CCS	1.1156	1.20848	0.051078	0.00518337	C3	1	NA	NA
CCT2	1.19896	1.22096	0.00701946	3.484e-05	C1	1	NA	NA
CCT3	1.21997	1.38687	0.00909057	2.09633e-07	C1	1	NA	NA
CCT4	1.19352	1.29818	0.0145715	2.97919e-06	C1	1	NA	NA
CCT5	1.22978	1.29977	0.00588183	4.2508e-06	C1	1	NA	NA
CCT6A	1.19603	1.27468	0.0126838	1.80465e-05	C1	1	NA	NA
CCT7	1.17024	1.25252	0.0191736	7.13233e-05	C1	1	NA	NA
CCT8	1.23557	1.42776	0.0123282	2.5598e-08	C1	1	NA	NA
CCZ1	1.09104	1.17814	0.0756588	0.00172813	C3	1	NA	NA
CD109	1.08205	1.287	0.402461	0.150991	C3	1	NA	NA
CD14	1.12857	1.99902	0.597546	8.34583e-09	C2	1	Myeloids	CD14
CD151	1.07742	1.23901	0.687438	0.324094	C4	1	NA	NA
CD163	1.10169	1.9172	0.302429	5.70141e-06	C2	1	Myeloids	CD163
CD164	1.01018	1.1869	0.895706	0.308698	C2	1	NA	NA
CD177	1.20189	2.49426	0.221251	0.207187	C3	1	NA	NA
CD2	1.26445	4.11496	0.261764	0.0442351	C3	1	T cells	CD2
CD200	1.03491	2.17971	0.8243	0.478752	C1	1	Endothelial cells	CD200
CD207	1.45234	2.29375	0.836717	0.0881149	C2	1	NA	NA
CD209	1.83058	2.23735	0.00268719	7.07884e-06	C3	1	NA	NA
CD248	1.72047	2.41521	9.66045e-06	1.09706e-10	C3	1	Fibroblasts	CD248
CD276	1.11357	1.54884	0.613568	3.61211e-05	C1	1	NA	NA
CD2AP	1.01507	1.34723	0.727685	0.000279741	C2	1	NA	NA
CD2BP2	1.06867	1.33579	0.487496	3.07797e-06	C1	1	NA	NA
CD300A	1.02729	1.43056	0.481358	0.000155749	C2	1	Myeloids	CD300A
CD320	1.09925	1.6989	0.560639	0.230777	C1	1	NA	NA
CD34	1.9073	2.23664	0.000184752	2.0253e-07	C3	1	Endothelial cells	CD34
CD36	2.93013	5.5118	0.00790026	2.08186e-05	C3	1	Myeloids	CD36
CD38	1.67476	2.93152	0.00331889	1.73766e-08	C2	1	T cells	CD38
CD3EAP	1.06794	1.09536	0.227203	0.308734	C4	1	NA	NA
CD4	1.10723	3.20112	0.760297	4.37839e-05	C2	1	T cells	CD4
CD40	1.47808	2.09794	4.33538e-05	4.06414e-08	C2	1	Myeloids	CD40
CD44	1.14281	1.99705	0.201984	6.15398e-09	C2	1	T cells	CD44
CD46	1.06652	1.59937	0.400989	6.73409e-07	C4	1	NA	NA
CD47	1.27384	2.14425	0.260325	1.48358e-05	C4	1	Epithelial cells	CD47
CD48	1.30671	4.54029	0.639969	3.18186e-05	C2	1	T cells	CD48
CD5	1.10522	4.30877	0.716788	0.00539842	C2	1	T cells	CD5
CD55	1.00555	1.64371	0.922037	0.000124073	C3	1	NA	NA
CD58	1.55133	1.66752	0.0118336	0.207986	C2	1	NA	NA
CD59	1.13635	1.32311	0.139817	0.0807784	C3	1	NA	NA
CD5L	2.05861	3.25865	1.75377e-05	4.91571e-11	C3	1	NA	NA
CD63	1.0032	1.35539	0.804869	0.254797	C1	1	NA	NA
CD72	1.32735	3.30985	0.31058	0.0876857	C2	1	Myeloids	CD72
CD74	1.02897	1.94298	0.422416	6.76421e-06	C2	1	Myeloids	CD74
CD81	1.10938	1.43042	0.373054	0.0088484	C3	1	NA	NA
CD84	1.02696	2.46464	0.877219	0.110619	C2	1	Myeloids	CD84
CD8A	1.1811	3.66675	0.586347	0.0388786	C3	1	T cells	CD8A
CD9	1.03264	1.74543	0.894438	0.000162549	C2	1	Epithelial cells	CD9
CD93	1.31315	3.28943	0.94417	3.9614e-05	C3	1	Endothelial cells	CD93
CD99	1.11793	1.7225	0.445674	0.000808684	C3	1	NA	NA
CD99L2	1.26452	3.10125	0.623776	0.0634114	C1	1	NA	NA
CDA	1.41271	1.64596	0.00138195	7.23123e-05	C3	1	Myeloids	CDA
CDAN1	1.03751	1.12463	0.911688	0.609161	C3	1	NA	NA
CDC123	1.05966	1.33247	0.372573	0.000220802	C1	1	NA	NA
CDC16	1.01893	1.15098	0.82159	0.150446	C2	1	NA	NA
CDC20	1.22568	1.73532	0.0315088	5.07255e-06	C1	1	Epithelial cells	CDC20
CDC23	1.04918	1.08879	0.232363	0.0883684	C1	1	NA	NA
CDC26	1.263	1.4015	0.0227471	6.46209e-05	C1	1	NA	NA
CDC27	1.02344	1.17313	0.738672	0.0136694	C2	1	NA	NA
CDC34	1.01882	1.11835	0.820559	0.186485	C3	1	NA	NA
CDC37	1.15468	1.26994	0.152018	0.00612123	C1	1	NA	NA
CDC37L1	1.12451	1.30422	0.146703	0.000679312	C2	1	NA	NA
CDC40	1.06881	1.17422	0.370624	0.00853284	C1	1	NA	NA
CDC42	1.10785	1.27485	0.0395908	6.56492e-05	C2	1	NA	NA
CDC42BPA	1.11791	1.15566	0.04326	0.000445502	C3	1	NA	NA
CDC42BPB	1.05209	1.07558	0.15855	0.127931	C3	1	NA	NA
CDC42BPG	1.12251	1.33485	0.132638	0.00312068	C4	1	NA	NA
CDC42EP1	1.36768	1.54741	0.00944886	7.45153e-06	C3	1	NA	NA
CDC42EP2	1.49123	2.81471	0.601503	0.0128518	C3	1	NA	NA
CDC42EP3	1.29751	1.39944	0.871309	0.823618	C3	1	NA	NA
CDC42EP4	1.15277	1.22497	0.121132	0.14117	C3	1	NA	NA
CDC42EP5	1.32393	1.40624	0.00262655	0.00049441	C3	1	Endothelial cells	CDC42EP5
CDC5L	1.03394	1.2711	0.503361	3.26536e-08	C1	1	NA	NA
CDC73	1.07522	1.21531	0.350717	0.000900556	C1	1	NA	NA
CDCA2	1.34582	5.1228	0.14946	0.0113203	C2	1	NA	NA
CDCA3	1.06526	1.4733	0.649782	0.859477	C1	1	Epithelial cells	CDCA3
CDCA5	1.21756	1.3377	0.336901	0.774253	C2	1	Epithelial cells	CDCA5
CDCA8	1.00897	1.68832	0.80536	0.0629351	C1	1	Epithelial cells	CDCA8
CDCP1	1.08997	1.69018	0.273424	2.42432e-06	C2	1	NA	NA
CDH1	1.15474	2.21039	0.0614982	1.28668e-09	C4	1	Epithelial cells	CDH1
CDH11	1.90995	2.42576	0.000259318	2.10619e-10	C3	1	Fibroblasts	CDH11
CDH13	1.90921	2.09083	9.00345e-07	2.44317e-09	C3	1	Endothelial cells	CDH13
CDH18	1.01212	1.66986	0.261379	0.715034	C3	1	NA	NA
CDH2	1.59784	2.9204	0.00564193	1.32762e-12	C1	1	Endothelial cells	CDH2
CDH3	1.14086	1.39972	0.228473	0.00530766	C2	1	NA	NA
CDH5	1.72974	2.01003	4.44629e-09	1.35613e-14	C3	1	Endothelial cells	CDH5
CDH6	1.003	1.23276	0.897708	0.188436	C3	1	NA	NA
CDIPT	1.32667	1.6803	0.443715	0.248305	C4	1	NA	NA
CDK1	1.46489	2.16837	0.062667	1.91572e-06	C1	1	Epithelial cells	CDK1
CDK11A	1.0618	1.37783	0.278611	6.25482e-07	C1	1	NA	NA
CDK11B	1.07458	1.39421	0.230815	5.19482e-07	C1	1	NA	NA
CDK12	1.07003	1.17657	0.0756327	0.00480989	C1	1	NA	NA
CDK13	1.02358	1.17218	0.556722	7.63969e-05	C1	1	NA	NA
CDK16	1.29038	1.55938	0.0623173	7.16489e-08	C1	1	NA	NA
CDK18	1.06408	1.09194	0.234051	0.229931	C1	1	NA	NA
CDK19	1.05875	1.51423	0.548601	0.241088	C1	1	NA	NA
CDK2	1.37851	1.6066	0.0196668	1.7683e-06	C1	1	NA	NA
CDK2AP1	1.3031	1.63866	0.0248665	3.37496e-08	C1	1	NA	NA
CDK4	1.28545	1.48074	0.0180106	9.17269e-06	C1	1	NA	NA
CDK5	1.15286	1.32417	0.195568	0.001059	C1	1	NA	NA
CDK5RAP2	1.11108	1.26826	0.63016	0.174097	C1	1	NA	NA
CDK5RAP3	1.02859	1.09262	0.539209	0.361926	C2	1	NA	NA
CDK6	1.05444	1.35712	0.427817	0.012176	C3	1	NA	NA
CDK7	1.03961	1.28978	0.39105	0.000125686	C1	1	NA	NA
CDK9	1.08699	1.20652	0.115668	0.000466116	C1	1	NA	NA
CDKAL1	1.15971	1.3587	0.403181	0.0362055	C1	1	NA	NA
CDKN1A	1.14305	2.04243	0.269285	0.00619531	C3	1	Myeloids	CDKN1A
CDKN1B	1.43836	1.60028	0.0222614	0.00216291	C3	1	NA	NA
CDKN1C	1.27248	3.41139	0.525399	0.0100345	C3	1	Epithelial cells	CDKN1C
CDKN2A	1.45384	1.71973	0.0896313	0.0107144	C1	1	Epithelial cells	CDKN2A
CDKN2AIP	1.07426	1.24622	0.346693	0.00413366	C2	1	NA	NA
CDKN2AIPNL	1.04158	1.15765	0.722904	0.71597	C3	1	NA	NA
CDKN2C	1.38068	2.1023	0.0219591	5.9295e-08	C3	1	NA	NA
CDO1	1.95331	3.71492	0.613246	0.294576	C1	1	NA	NA
CDPF1	1.04771	1.94465	0.956027	0.346505	C2	1	NA	NA
CDR2L	1.02838	1.35708	0.470855	0.000779048	C2	1	NA	NA
CDS2	1.05093	1.10993	0.450923	0.755026	C2	1	NA	NA
CDV3	1.01241	1.23637	0.946781	0.00150959	C1	1	NA	NA
CDYL	1.33846	2.3686	0.202751	8.4171e-05	C1	1	NA	NA
CEACAM8	1.0931	1.19374	0.885891	0.301124	C1	1	NA	NA
CEBPB	1.12632	1.40298	0.185658	0.000914846	C2	1	NA	NA
CEBPD	1.02467	1.17707	0.58525	0.394864	C3	1	Myeloids	CEBPD
CEBPG	1.00325	1.06961	0.619484	0.89424	C3	1	NA	NA
CEBPZ	1.07546	1.24077	0.283823	5.32299e-05	C4	1	NA	NA
CELF1	1.06578	1.23348	0.144699	1.43677e-06	C1	1	NA	NA
CELF2	1.10464	1.34266	0.123815	8.59134e-05	C3	1	NA	NA
CELSR1	1.17412	1.44859	0.0570168	0.000846226	C4	1	NA	NA
CELSR2	1.35373	1.51185	0.0182997	0.000850195	C4	1	NA	NA
CEMIP2	1.12508	1.25345	0.302896	0.0778175	C1	1	NA	NA
CENPB	1.00512	1.05413	0.967994	0.886945	C4	1	NA	NA
CENPC	1.20363	2.05915	0.116591	0.0955821	C4	1	NA	NA
CENPF	1.40089	1.61699	0.0336365	0.000129158	C1	1	Epithelial cells	CENPF
CENPH	1.27603	2.11013	0.604643	0.911747	C1	1	NA	NA
CENPV	1.66686	3.82949	0.08925	5.27139e-05	C1	1	NA	NA
CEP120	1.29088	1.7043	0.576003	0.242335	C3	1	NA	NA
CEP131	1.06505	1.3302	0.964677	0.0279162	C1	1	NA	NA
CEP135	1.03655	1.13882	0.485485	0.124423	C4	1	NA	NA
CEP170	1.0959	1.3567	0.625386	0.00127735	C1	1	NA	NA
CEP170B	1.04554	1.14897	0.558918	0.259967	C4	1	NA	NA
CEP192	1.17358	1.28756	0.000969917	8.33235e-07	C3	1	NA	NA
CEP250	1.01038	1.13092	0.841297	0.147366	C4	1	NA	NA
CEP290	1.08647	1.10414	0.416666	0.740641	C3	1	NA	NA
CEP350	1.12484	1.25516	0.173459	0.0363963	C2	1	NA	NA
CEP41	1.03227	1.3465	0.802732	0.00048969	C1	1	NA	NA
CEP55	1.19906	1.28214	0.023073	0.00686023	C1	1	Epithelial cells	CEP55
CEP68	1.19701	1.49171	0.0461454	0.00148294	C4	1	NA	NA
CEP85	1.26244	1.5176	0.110677	0.00108986	C1	1	NA	NA
CEP97	1.38038	1.62338	0.098181	0.00322257	C1	1	NA	NA
CERCAM	1.11246	2.44686	0.917384	6.18456e-05	C3	1	Fibroblasts	CERCAM
CERS2	1.05052	1.25211	0.919136	0.0723633	C1	1	NA	NA
CERS4	2.45577	8.63862	0.0147823	0.000672626	C4	1	NA	NA
CERS5	1.34227	2.48079	0.192345	0.0353589	C1	1	NA	NA
CERS6	1.0131	1.35545	0.51511	0.262816	C4	1	NA	NA
CES1	2.11146	3.06602	1.41824e-05	5.71447e-10	C3	1	NA	NA
CES2	1.25464	3.59845	0.00951775	0.00550832	C4	1	NA	NA
CETN2	1.17402	1.35715	0.0728329	0.00754583	C4	1	NA	NA
CETN3	1.02073	1.4881	0.5524	0.244173	C1	1	NA	NA
CETP	1.91944	3.66472	0.710483	0.011688	C3	1	Endothelial cells	CETP
CFAP20	1.07719	1.19941	0.23414	0.219842	C4	1	NA	NA
CFAP298	1.08138	1.43392	0.359091	2.03213e-07	C4	1	NA	NA
CFAP36	1.05902	1.39123	0.992402	0.0152709	C4	1	NA	NA
CFAP410	1.0248	1.23303	0.708932	0.00971614	C1	1	NA	NA
CFAP45	1.15202	1.38725	0.437384	0.0361933	C3	1	NA	NA
CFB	1.8126	2.25363	3.29242e-07	3.39011e-10	C3	1	Epithelial cells	CFB
CFD	2.04412	2.45757	1.28559e-09	1.31359e-15	C3	1	Myeloids	CFD
CFDP1	1.22845	1.36671	0.0916656	0.00400811	C1	1	NA	NA
CFH	2.12039	2.54836	1.411e-08	1.14035e-14	C3	1	Endothelial cells	CFH
CFHR1	2.56409	2.93881	6.30937e-07	5.0459e-11	C3	1	NA	NA
CFHR2	2.68108	2.97792	6.82969e-07	3.64381e-11	C3	1	NA	NA
CFHR3	2.07162	2.42492	2.12299e-07	1.38358e-11	C3	1	NA	NA
CFHR5	2.41729	2.6438	4.39237e-05	3.73377e-09	C3	1	NA	NA
CFI	1.97201	2.06914	1.32793e-06	8.39211e-11	C3	1	NA	NA
CFL1	1.06059	1.14177	0.26245	0.109769	C2	1	NA	NA
CFL2	1.03538	1.13732	0.579362	0.130051	C3	1	NA	NA
CFP	1.816	2.4085	5.49338e-06	2.042e-11	C3	1	NA	NA
CGGBP1	1.01872	1.22956	0.893851	0.00253586	C1	1	NA	NA
CGN	1.14135	1.5697	0.0545814	4.61406e-07	C4	1	Epithelial cells	CGN
CGNL1	1.11698	1.66768	0.129176	7.0952e-06	C3	1	NA	NA
CGREF1	1.32991	1.50512	0.123902	0.0517011	C4	1	NA	NA
CHAC2	1.23491	1.37223	0.0465914	0.00289589	C1	1	NA	NA
CHAF1A	1.01841	1.35972	0.870296	0.259157	C3	1	NA	NA
CHAF1B	1.26793	1.51447	0.102151	0.00150339	C1	1	NA	NA
CHAMP1	1.04526	1.40962	0.673594	0.00197652	C1	1	NA	NA
CHCHD1	1.03468	1.25353	0.945676	0.00483161	C4	1	NA	NA
CHCHD10	1.29088	1.71551	0.165387	0.00124342	C2	1	NA	NA
CHCHD2	1.03044	1.48252	0.769419	6.83942e-06	C4	1	NA	NA
CHCHD3	1.09163	1.53807	0.309106	9.11887e-08	C4	1	NA	NA
CHCHD4	1.06716	1.40687	0.856816	0.806689	C4	1	NA	NA
CHCHD5	1.05312	1.21149	0.706444	0.0842795	C1	1	NA	NA
CHCHD6	1.08103	1.25413	0.44516	0.042562	C4	1	NA	NA
CHCHD7	1.15403	1.30616	0.198454	0.020638	C2	1	NA	NA
CHD1	1.03482	1.26817	0.66803	0.0052451	C3	1	NA	NA
CHD1L	1.19243	2.37974	0.12334	7.52485e-05	C1	1	NA	NA
CHD2	1.07875	1.40991	0.26665	8.71301e-06	C3	1	NA	NA
CHD3	1.06651	1.15766	0.264677	0.057898	C1	1	NA	NA
CHD4	1.10444	1.16366	0.0472703	0.0118048	C1	1	NA	NA
CHD8	1.03095	1.11149	0.382649	0.106511	C1	1	NA	NA
CHDH	1.17652	1.44078	0.101251	0.000388533	C4	1	NA	NA
CHEK1	1.00122	1.46515	0.958041	0.000869655	C4	1	NA	NA
CHEK2	1.02034	1.20892	0.795803	0.00707063	C4	1	NA	NA
CHERP	1.10148	1.37089	0.136995	1.48365e-08	C1	1	NA	NA
CHI3L1	1.13197	1.75305	0.988144	0.0747065	C4	1	Epithelial cells	CHI3L1
CHID1	1.09768	1.20581	0.77051	0.556458	C1	1	NA	NA
CHIT1	1.00936	2.73287	0.104885	0.0198635	C4	1	Epithelial cells	CHIT1
CHKA	1.10499	1.1653	0.396255	0.459641	C3	1	NA	NA
CHKB	1.14732	1.4977	0.00369331	5.22367e-09	C3	1	NA	NA
CHL1	1.21175	1.92145	0.0877276	3.48471e-08	C3	1	Epithelial cells	CHL1
CHM	1.03505	1.11445	0.483891	0.0639254	C3	1	NA	NA
CHMP1A	1.04603	1.11364	0.378993	0.390417	C3	1	NA	NA
CHMP1B	1.06455	1.22991	0.468346	0.172089	C4	1	NA	NA
CHMP2A	1.08332	1.12347	0.331785	0.318929	C2	1	NA	NA
CHMP2B	1.02698	1.09293	0.839877	0.620698	C1	1	NA	NA
CHMP3	1.05328	1.07969	0.466346	0.771011	C1	1	NA	NA
CHMP4A	1.02357	1.21691	0.980725	0.0366001	C4	1	NA	NA
CHMP4B	1.03078	1.19119	0.492144	0.00654073	C4	1	NA	NA
CHMP4C	1.17868	1.37206	0.0793931	0.00849698	C4	1	NA	NA
CHMP5	1.04832	1.10639	0.460184	0.383395	C2	1	NA	NA
CHMP6	1.12665	1.23333	0.0742677	0.00283291	C3	1	NA	NA
CHMP7	1.0447	1.18744	0.613702	0.034263	C1	1	NA	NA
CHORDC1	1.00389	1.18323	0.818166	0.0374896	C1	1	NA	NA
CHP1	1.01015	1.04836	0.972419	0.853954	C1	1	NA	NA
CHPF	1.6443	2.43027	0.0294595	5.32e-06	C3	1	NA	NA
CHPF2	1.11817	1.25122	0.277939	0.0342195	C1	1	NA	NA
CHRAC1	1.04135	1.18833	0.907564	0.136766	C1	1	NA	NA
CHST14	1.07394	1.5234	0.754142	0.582897	C1	1	NA	NA
CHTF18	1.05473	1.17527	0.48786	0.0185312	C4	1	NA	NA
CHTOP	1.05898	1.31549	0.721947	0.00368832	C4	1	NA	NA
CHUK	1.07911	1.18712	0.0996608	0.00421645	C3	1	NA	NA
CHURC1-FNTB	1.05605	1.18717	0.304428	0.0188783	C3	1	NA	NA
CIAO1	1.05396	1.07264	0.106171	0.0919885	C2	1	NA	NA
CIAO2A	1.11614	1.37416	0.0674474	5.82517e-05	C2	1	NA	NA
CIAO2B	1.08328	1.11724	0.387951	0.359002	C4	1	NA	NA
CIAO3	1.01568	1.11867	0.601001	0.127694	C3	1	NA	NA
CIAPIN1	1.0274	1.21855	0.539201	0.000624451	C2	1	NA	NA
CIB1	1.05249	1.27497	0.698957	0.061137	C4	1	NA	NA
CIC	1.0158	1.12694	0.851115	0.124153	C3	1	NA	NA
CILP	2.21397	2.86507	5.73417e-05	1.03507e-07	C3	1	Fibroblasts	CILP
CILP2	1.31242	1.34865	0.0253399	0.0176775	C3	1	NA	NA
CINP	1.03179	1.08243	0.469778	0.582218	C4	1	NA	NA
CIP2A	1.33443	1.53459	0.113306	0.000221118	C1	1	NA	NA
CIR1	1.02158	1.3205	0.214864	0.493781	C4	1	NA	NA
CIRBP	1.00641	1.40938	0.738866	0.00069534	C4	1	NA	NA
CISD1	1.00211	1.39319	0.675827	3.83176e-05	C4	1	NA	NA
CISD2	1.00881	1.32867	0.724372	0.000814399	C2	1	NA	NA
CISD3	1.08968	1.46055	0.683895	0.00855673	C2	1	NA	NA
CIT	1.12836	1.19478	0.0407741	0.0361248	C1	1	NA	NA
CIZ1	1.11325	1.16464	0.450841	0.419405	C1	1	NA	NA
CKAP2	1.68573	2.50353	0.348521	0.441178	C3	1	NA	NA
CKAP4	1.16161	1.25307	0.153968	0.245141	C1	1	Fibroblasts	CKAP4
CKAP5	1.42226	1.47198	0.0126639	8.9512e-06	C1	1	NA	NA
CKB	1.02211	1.76339	0.933965	0.0151632	C1	1	Epithelial cells	CKB
CKMT1A	1.49624	2.49206	0.287222	0.000325576	C2	1	NA	NA
CKMT2	1.69237	1.9775	0.176333	0.0206658	C2	1	NA	NA
CKS1B	1.6774	2.28822	0.0400779	7.27389e-05	C1	1	Epithelial cells	CKS1B
CKS2	2.05751	2.49112	0.022136	2.40088e-05	C1	1	T cells	CKS2
CLASP1	1.16426	1.25983	0.0839793	0.000643483	C1	1	NA	NA
CLASP2	1.03871	1.06424	0.438634	0.529512	C1	1	NA	NA
CLASRP	1.06027	1.19568	0.252638	0.0087073	C4	1	NA	NA
CLC	1.32235	2.73208	0.589681	0.000383455	C3	1	NA	NA
CLCC1	1.03725	1.18516	0.388942	0.00215392	C2	1	NA	NA
CLCN5	1.12588	1.35383	0.30712	0.30627	C4	1	NA	NA
CLCN7	1.01653	1.22757	0.825091	0.818379	C1	1	NA	NA
CLDN3	1.42421	2.57684	0.00508589	3.86413e-06	C4	1	Epithelial cells	CLDN3
CLDN6	1.30552	1.92506	0.068491	0.108435	C4	1	Epithelial cells	CLDN6
CLEC11A	1.67188	2.08789	0.00177235	7.23816e-06	C3	1	NA	NA
CLEC16A	1.03554	1.1003	0.347771	0.0649861	C2	1	NA	NA
CLEC3B	2.74883	3.65207	2.57205e-07	1.42848e-12	C3	1	Endothelial cells	CLEC3B
CLGN	1.51304	1.69077	0.0616342	0.0114545	C1	1	Epithelial cells	CLGN
CLIC1	1.26911	1.3848	0.0111935	0.0022482	C2	1	NA	NA
CLIC2	1.49972	2.28366	6.24555e-05	4.17697e-14	C3	1	NA	NA
CLIC3	1.21299	1.73473	0.237125	0.00285103	C2	1	T cells	CLIC3
CLIC4	1.0564	1.42253	0.651293	0.000176123	C1	1	NA	NA
CLIC5	1.07246	1.51792	0.660486	0.0424691	C4	1	NA	NA
CLIC6	1.05929	1.08672	0.947918	0.62741	C4	1	NA	NA
CLINT1	1.00434	1.20262	0.828428	3.38153e-05	C2	1	NA	NA
CLIP1	1.0505	1.13366	0.139506	0.0120344	C3	1	NA	NA
CLIP2	1.01833	1.32586	0.853277	0.000127532	C1	1	NA	NA
CLK2	1.17678	3.14383	0.254465	4.97087e-05	C3	1	NA	NA
CLK3	1.0815	2.25574	0.246572	7.3942e-05	C3	1	NA	NA
CLMN	1.05418	1.18282	0.405293	0.0146245	C2	1	NA	NA
CLN5	1.28258	1.6504	0.714898	0.171788	C4	1	NA	NA
CLN6	1.04836	1.20479	0.987221	0.760081	C2	1	NA	NA
CLNS1A	1.07902	1.32699	0.406658	5.86228e-05	C1	1	NA	NA
CLP1	1.02596	1.2419	0.694943	8.6829e-07	C1	1	NA	NA
CLPB	1.01372	1.19953	0.728277	0.0017944	C4	1	NA	NA
CLPP	1.0826	1.20405	0.361481	0.0601947	C4	1	NA	NA
CLPTM1	1.19124	1.5048	0.0807538	2.57849e-05	C2	1	NA	NA
CLPTM1L	1.10964	1.1906	0.417941	0.410537	C1	1	NA	NA
CLPX	1.02304	1.22403	0.809066	0.000132199	C1	1	NA	NA
CLSTN1	1.07478	1.24938	0.574321	0.272232	C3	1	NA	NA
CLSTN3	1.07951	1.20658	0.422439	0.0547013	C3	1	NA	NA
CLTA	1.08921	1.15593	0.260966	0.187034	C2	1	NA	NA
CLTB	1.07406	1.32524	0.272601	0.000392351	C3	1	NA	NA
CLTC	1.09182	1.13985	0.0887232	0.0233643	C2	1	NA	NA
CLU	1.75741	2.00586	0.000900775	5.91932e-06	C3	1	Epithelial cells	CLU
CLUH	1.15659	1.39331	0.09993	3.62383e-06	C2	1	NA	NA
CLYBL	1.52651	1.80989	0.0890435	0.00428572	C4	1	NA	NA
CMA1	2.44215	3.88336	0.00180062	2.12387e-06	C3	1	NA	NA
CMAS	1.15248	1.56961	0.600971	0.00452158	C1	1	NA	NA
CMBL	1.08271	1.74202	0.502918	0.0125682	C3	1	NA	NA
CMC1	1.0264	1.25147	0.917378	0.22063	C2	1	NA	NA
CMC2	1.18587	1.3736	0.219623	0.050615	C4	1	NA	NA
CMC4	1.00129	1.28344	0.81021	0.120777	C1	1	NA	NA
CMIP	1.56788	1.82941	0.496928	0.722298	C4	1	NA	NA
CMPK1	1.03415	1.10951	0.711541	0.403601	C1	1	NA	NA
CMPK2	1.56188	1.77709	0.000146854	8.86586e-07	C2	1	NA	NA
CMSS1	1.37351	1.7937	0.00528611	1.51692e-08	C4	1	NA	NA
CMTM4	1.28379	1.81695	0.731496	0.707044	C4	1	NA	NA
CMTM6	1.55827	2.13842	0.121588	0.000880692	C4	1	NA	NA
CMTR1	1.02416	1.19447	0.696101	0.000100841	C1	1	NA	NA
CNBP	1.03668	1.40546	0.658413	4.55916e-05	C4	1	NA	NA
CNDP1	1.32907	2.28862	0.63713	0.171367	C3	1	NA	NA
CNDP2	1.05586	1.23441	0.446668	0.0382591	C2	1	NA	NA
CNKSR1	1.09216	1.56561	0.134678	0.000248967	C4	1	NA	NA
CNN1	4.77802	5.64114	9.76604e-05	1.26349e-06	C3	1	Fibroblasts	CNN1
CNN2	1.29544	1.98689	0.0645067	2.68049e-06	C3	1	NA	NA
CNN3	1.20401	1.61495	0.177783	0.00137303	C3	1	Fibroblasts	CNN3
CNNM3	1.05678	1.22592	0.283913	0.00101293	C3	1	NA	NA
CNNM4	1.02444	1.04676	0.983999	0.998877	C3	1	NA	NA
CNOT1	1.01498	1.12086	0.705333	0.000452651	C1	1	NA	NA
CNOT10	1.02198	1.19961	0.58844	3.75641e-06	C1	1	NA	NA
CNOT11	1.01082	1.18934	0.849597	2.31425e-06	C1	1	NA	NA
CNOT2	1.04988	1.06064	0.244028	0.387958	C4	1	NA	NA
CNOT3	1.02698	1.13523	0.475669	0.00796335	C1	1	NA	NA
CNOT4	1.02329	1.1035	0.571666	0.35307	C1	1	NA	NA
CNOT6L	1.00568	1.07465	0.82925	0.854851	C1	1	NA	NA
CNOT7	1.04715	1.12862	0.478201	0.244025	C4	1	NA	NA
CNOT8	1.05395	1.44822	0.511791	2.35984e-06	C3	1	NA	NA
CNOT9	1.04921	1.07321	0.364163	0.447843	C1	1	NA	NA
CNP	1.1681	1.45286	0.0692025	0.00037657	C2	1	NA	NA
CNPY2	1.06043	1.31523	0.950307	0.0101289	C1	1	NA	NA
CNPY3	1.12286	1.3912	0.175453	0.00012149	C1	1	NA	NA
CNPY4	1.3123	1.69725	0.00197988	6.54972e-13	C3	1	NA	NA
CNRIP1	2.8833	3.15901	4.37189e-06	6.08001e-12	C3	1	NA	NA
CNST	1.11436	2.43843	0.31426	0.108489	C1	1	NA	NA
CNTFR	1.63813	4.52688	0.145214	0.00668187	C1	1	NA	NA
CNTN1	1.70448	2.49185	0.674195	0.533532	C3	1	Fibroblasts	CNTN1
CNTNAP1	1.04325	1.28263	0.0537773	0.498947	C1	1	NA	NA
CNTRL	1.39002	1.5571	0.115414	0.0295725	C2	1	NA	NA
COA3	1.16864	1.64736	0.336844	4.99022e-05	C1	1	NA	NA
COA4	1.19414	1.89838	0.198596	0.000103473	C4	1	NA	NA
COA5	1.00022	1.34012	0.644611	0.0322793	C4	1	NA	NA
COA6	1.01398	1.51657	0.708236	1.47896e-05	C4	1	NA	NA
COA7	1.09969	1.60973	0.410505	5.16435e-08	C4	1	NA	NA
COASY	1.02853	1.20266	0.846336	0.124593	C1	1	NA	NA
COBL	1.20101	1.60785	0.175922	0.252981	C4	1	NA	NA
COBLL1	1.05969	1.4498	0.475153	0.000254946	C3	1	NA	NA
COG1	1.01955	1.03101	0.589731	0.81222	C3	1	NA	NA
COG2	1.07244	1.13685	0.175902	0.00438587	C4	1	NA	NA
COG3	1.01928	1.07613	0.675736	0.236423	C4	1	NA	NA
COG4	1.01921	1.02311	0.674306	0.921864	C3	1	NA	NA
COG5	1.03643	1.05508	0.579657	0.828431	C1	1	NA	NA
COG6	1.00388	1.03881	0.781056	0.630426	C2	1	NA	NA
COG7	1.00814	1.07421	0.765894	0.323306	C4	1	NA	NA
COG8	1.02333	1.10105	0.559084	0.144349	C3	1	NA	NA
COIL	1.05666	1.14374	0.649447	0.3706	C2	1	NA	NA
COL11A1	2.14093	2.56383	0.00122624	2.86957e-05	C3	1	NA	NA
COL12A1	1.98292	2.15783	0.000184669	5.95571e-09	C3	1	Fibroblasts	COL12A1
COL14A1	3.09648	4.92985	2.94712e-05	2.15057e-09	C3	1	Fibroblasts	COL14A1
COL15A1	1.78291	2.39068	1.37467e-05	1.86669e-11	C3	1	Endothelial cells	COL15A1
COL16A1	1.54652	2.04031	0.00157202	7.65976e-08	C3	1	Fibroblasts	COL16A1
COL18A1	1.17584	1.37068	0.0321628	0.000658152	C3	1	Endothelial cells	COL18A1
COL1A1	2.04876	2.2298	0.000551078	9.8554e-10	C3	1	Fibroblasts	COL1A1
COL1A2	1.84221	2.06387	0.00063742	7.20896e-10	C3	1	Fibroblasts	COL1A2
COL2A1	1.13908	2.83832	0.485465	0.00110164	C4	1	NA	NA
COL3A1	1.72585	2.42151	0.000140409	4.64161e-09	C3	1	Fibroblasts	COL3A1
COL4A1	1.44558	1.95939	0.00173994	4.34636e-07	C3	1	Endothelial cells	COL4A1
COL4A2	1.43447	1.75807	0.000202367	9.14285e-08	C3	1	Endothelial cells	COL4A2
COL4A3BP	1.10246	1.23138	0.226879	0.0205414	C4	1	NA	NA
COL5A1	1.86902	2.31138	2.77437e-05	4.5045e-08	C3	1	Fibroblasts	COL5A1
COL5A2	1.57214	2.10408	0.00416421	3.63681e-05	C3	1	Fibroblasts	COL5A2
COL5A3	1.46369	1.97989	0.000838215	4.47746e-08	C3	1	Fibroblasts	COL5A3
COL6A1	2.34707	2.57409	1.24583e-06	2.99588e-09	C3	1	Fibroblasts	COL6A1
COL6A2	2.30945	2.52372	9.35512e-07	1.01567e-09	C3	1	Fibroblasts	COL6A2
COL6A3	2.35018	2.62526	2.50314e-08	9.43925e-12	C3	1	Fibroblasts	COL6A3
COL7A1	1.2845	3.54829	0.0812106	0.0146487	C4	1	Fibroblasts	COL7A1
COL8A1	1.38463	2.90778	0.0278897	1.87156e-07	C3	1	Fibroblasts	COL8A1
COL9A2	1.60968	1.86816	0.0965507	0.0236132	C4	1	NA	NA
COLEC11	1.64665	3.34562	0.494941	6.60871e-05	C3	1	NA	NA
COLEC12	1.36965	1.44503	0.0237918	0.00980711	C3	1	Fibroblasts	COLEC12
COLGALT1	1.28712	1.34851	0.0394104	0.00436239	C1	1	NA	NA
COMMD1	1.0705	1.18595	0.163153	0.00149512	C1	1	NA	NA
COMMD10	1.09359	1.15803	0.0502026	0.00061337	C3	1	NA	NA
COMMD2	1.11101	1.20028	0.175096	0.00820583	C1	1	NA	NA
COMMD3	1.19842	1.33567	0.037189	3.9898e-05	C1	1	NA	NA
COMMD3-BMI1	1.19788	1.29124	0.0298982	0.000100241	C1	1	NA	NA
COMMD4	1.15003	1.18459	0.0583023	0.0429232	C1	1	NA	NA
COMMD5	1.00596	1.01291	0.846238	0.979723	C1	1	NA	NA
COMMD6	1.02251	1.22562	0.580874	1.89051e-06	C3	1	NA	NA
COMMD7	1.0033	1.12885	0.911019	0.0596911	C3	1	NA	NA
COMMD8	1.1177	1.36105	0.0964807	0.000509975	C1	1	NA	NA
COMMD9	1.06183	1.11913	0.168147	0.0899566	C1	1	NA	NA
COMP	2.02766	3.00323	0.0143695	0.000105387	C3	1	NA	NA
COMT	1.13781	1.63976	0.121436	6.87179e-07	C2	1	NA	NA
COMTD1	1.07035	1.24304	0.613267	0.112231	C2	1	NA	NA
COP1	1.25447	2.11173	0.121064	0.0177158	C4	1	NA	NA
COPA	1.08821	1.23164	0.09977	0.000261667	C2	1	NA	NA
COPB1	1.09732	1.22622	0.0563755	0.000109523	C2	1	NA	NA
COPB2	1.05498	1.19016	0.28557	0.00208873	C2	1	NA	NA
COPE	1.00646	1.11365	0.774101	0.0113764	C2	1	NA	NA
COPG1	1.13484	1.20407	0.0353277	0.00163173	C2	1	NA	NA
COPG2	1.02089	1.20593	0.661158	0.000176764	C2	1	NA	NA
COPS2	1.03392	1.10965	0.505351	0.160054	C1	1	NA	NA
COPS3	1.0362	1.14356	0.407816	0.0011474	C1	1	NA	NA
COPS4	1.00716	1.17168	0.870533	7.56841e-05	C3	1	NA	NA
COPS5	1.08361	1.24036	0.074819	7.15892e-06	C3	1	NA	NA
COPS6	1.03093	1.20657	0.508015	3.7509e-05	C3	1	NA	NA
COPS7A	1.16301	1.39642	0.000561978	8.28766e-07	C3	1	NA	NA
COPS7B	1.05635	1.09542	0.196614	0.220173	C1	1	NA	NA
COPS8	1.03641	1.177	0.370095	9.00448e-07	C3	1	NA	NA
COPS9	1.07164	1.222	0.18479	0.000833382	C3	1	NA	NA
COPZ1	1.03617	1.24595	0.437816	1.14117e-05	C2	1	NA	NA
COPZ2	1.5374	2.60605	0.00257318	1.54331e-09	C3	1	Fibroblasts	COPZ2
COQ3	1.22122	1.37304	0.0453885	0.00955112	C4	1	NA	NA
COQ5	1.11177	1.24295	0.335476	0.0705565	C4	1	NA	NA
COQ6	1.0899	1.1957	0.256842	0.0613138	C4	1	NA	NA
COQ7	1.22428	1.47351	0.0612887	0.000883572	C4	1	NA	NA
COQ8A	1.09833	1.20823	0.390763	0.227518	C4	1	NA	NA
COQ8B	1.04231	1.3229	0.693647	0.00332683	C4	1	NA	NA
COQ9	1.21168	1.54368	0.0929677	0.000116761	C4	1	NA	NA
CORO1A	1.30922	2.08787	0.00549034	6.68122e-08	C2	1	T cells	CORO1A
CORO1B	1.0358	1.1982	0.485166	0.00799803	C2	1	NA	NA
CORO1C	1.0314	1.41115	0.418818	0.000339737	C2	1	NA	NA
CORO2A	1.2167	1.48467	0.11698	0.000276785	C2	1	NA	NA
CORO7	1.13593	1.29024	0.0172074	0.00154828	C2	1	NA	NA
COTL1	1.13681	1.84832	0.189516	6.09072e-06	C2	1	T cells	COTL1
COX15	1.12096	1.65579	0.15323	0.126913	C3	1	NA	NA
COX17	1.08173	1.70087	0.524118	9.70009e-06	C4	1	NA	NA
COX19	1.46928	1.8431	0.0957211	0.0225776	C4	1	NA	NA
COX2	1.22732	1.62288	0.0946812	1.29459e-05	C2	1	NA	NA
COX20	1.38392	1.74044	0.0367954	1.06574e-05	C4	1	NA	NA
COX4I1	1.1409	1.42882	0.079886	1.27713e-06	C2	1	NA	NA
COX5A	1.13715	1.45742	0.116836	3.94796e-05	C2	1	NA	NA
COX5B	1.19419	1.43016	0.0765895	0.000176861	C2	1	NA	NA
COX6A1	1.19793	1.26748	0.0433786	0.00731313	C2	1	NA	NA
COX6B1	1.1791	1.48001	0.153192	0.000351249	C2	1	NA	NA
COX6C	1.26527	1.731	0.0410028	3.75773e-07	C2	1	NA	NA
COX7A2	1.27243	1.49504	0.0453192	0.000736216	C2	1	NA	NA
COX7A2L	1.05675	1.36643	0.4196	0.00124912	C2	1	NA	NA
COX7B	1.02038	1.27462	0.656462	0.105647	C2	1	NA	NA
COX7C	1.25627	1.61491	0.0725395	4.61932e-05	C2	1	NA	NA
CP	1.90422	2.22237	1.81684e-06	5.2174e-11	C3	1	Epithelial cells	CP
CPA3	1.13343	1.83159	0.364842	0.000870477	C3	1	NA	NA
CPB2	1.89281	2.12069	6.66632e-07	3.56796e-10	C3	1	NA	NA
CPD	1.0325	1.3098	0.542842	0.000945987	C4	1	NA	NA
CPE	1.02162	1.42172	0.929936	0.0295487	C1	1	Fibroblasts	CPE
CPEB4	1.12766	1.53374	0.990819	0.380359	C2	1	NA	NA
CPLX2	1.93335	4.5598	0.0850859	0.162831	C1	1	NA	NA
CPM	1.3929	1.72477	0.463834	0.0808367	C4	1	Myeloids	CPM
CPN1	1.9004	2.19171	3.85605e-07	2.70586e-10	C3	1	NA	NA
CPN2	1.91055	2.2697	1.28354e-07	2.82989e-11	C3	1	NA	NA
CPNE1	1.0831	1.09989	0.677424	0.924215	C4	1	NA	NA
CPNE2	1.02109	1.23695	0.715352	0.0043535	C3	1	NA	NA
CPNE3	1.01343	1.17977	0.620617	0.0582459	C2	1	NA	NA
CPOX	1.07006	1.34386	0.521057	9.01578e-05	C4	1	NA	NA
CPPED1	1.07404	1.29483	0.316961	0.000892822	C2	1	NA	NA
CPQ	1.6377	1.92984	0.00181315	2.14483e-07	C3	1	NA	NA
CPS1	1.03384	1.3786	0.863678	0.0022358	C1	1	NA	NA
CPSF1	1.0007	1.15506	0.99961	1.0962e-05	C1	1	NA	NA
CPSF2	1.07039	1.12738	0.0824357	0.0122746	C1	1	NA	NA
CPSF3	1.1342	1.19487	0.0132306	0.000151211	C1	1	NA	NA
CPSF4	1.01583	1.17682	0.850767	0.00029926	C4	1	NA	NA
CPSF6	1.01821	1.20122	0.636448	2.4251e-07	C1	1	NA	NA
CPSF7	1.02073	1.32086	0.754636	4.7376e-06	C4	1	NA	NA
CPT1A	1.09556	1.33657	0.221914	0.00124744	C2	1	NA	NA
CPT2	1.00307	1.51963	0.578512	0.00031444	C4	1	NA	NA
CPVL	1.21262	1.54797	0.389703	0.0574564	C2	1	Myeloids	CPVL
CPXM1	1.47641	2.21784	0.0179566	3.9749e-07	C3	1	Fibroblasts	CPXM1
CPXM2	2.06199	2.47212	1.27999e-06	7.73479e-09	C3	1	Endothelial cells	CPXM2
CPZ	1.73544	2.1783	0.391523	0.518714	C3	1	NA	NA
CRABP1	1.61519	3.13338	0.735333	0.0317328	C2	1	NA	NA
CRABP2	1.04234	1.41256	0.943977	0.183864	C4	1	Epithelial cells	CRABP2
CRAT	1.03334	1.25698	0.865731	0.148824	C1	1	NA	NA
CRB2	1.00901	1.27949	0.908271	0.754616	C4	1	NA	NA
CRBN	1.00586	1.2613	0.794068	0.0146335	C4	1	NA	NA
CRCP	1.04691	1.4734	0.947362	0.744006	C1	1	NA	NA
CREB1	1.04362	1.1731	0.481545	0.0449915	C4	1	NA	NA
CREBBP	1.06544	1.22731	0.335473	0.000658155	C1	1	NA	NA
CREG1	1.08843	1.57838	0.075215	0.0265983	C3	1	NA	NA
CRELD1	1.03988	1.10929	0.607369	0.621459	C4	1	NA	NA
CRELD2	1.17484	1.74318	0.103509	5.92474e-07	C2	1	NA	NA
CRIM1	1.57321	2.03473	0.324654	0.414165	C3	1	Endothelial cells	CRIM1
CRIP1	1.34501	2.62209	0.212511	0.00117221	C4	1	NA	NA
CRIP2	1.26146	1.3466	0.0298229	0.0674635	C4	1	Endothelial cells	CRIP2
CRIPT	1.03147	1.24682	0.702053	0.0146389	C1	1	NA	NA
CRISP3	1.82123	2.18108	8.12549e-05	2.04611e-08	C3	1	NA	NA
CRISPLD2	1.58719	4.85805	0.43739	0.0875462	C3	1	Fibroblasts	CRISPLD2
CRK	1.00513	1.18104	0.896346	0.00185358	C1	1	NA	NA
CRKL	1.06487	1.16365	0.185917	0.0451069	C3	1	NA	NA
CRLF3	1.1324	1.69452	0.0637353	5.71876e-09	C2	1	NA	NA
CRMP1	1.20232	1.65079	0.0874977	2.72923e-05	C3	1	NA	NA
CRNKL1	1.0589	1.13251	0.528509	0.118747	C4	1	NA	NA
CROCC	1.01225	1.48828	0.993687	6.03747e-05	C4	1	NA	NA
CROCC2	1.056	1.42176	0.873634	0.181122	C4	1	NA	NA
CROT	1.05406	1.48662	0.200669	0.0311905	C4	1	NA	NA
CRP	1.33677	2.04861	0.764521	0.073809	C1	1	NA	NA
CRTAC1	1.16131	1.71721	0.12166	9.02162e-05	C3	1	NA	NA
CRTAP	1.21836	1.79825	0.223306	7.02662e-05	C1	1	NA	NA
CRTC1	1.12365	1.33564	0.177353	0.52395	C4	1	NA	NA
CRTC2	1.1736	1.22695	0.00788032	0.00188999	C3	1	NA	NA
CRTC3	1.24705	1.31758	0.000839271	0.000131364	C3	1	NA	NA
CRYAB	1.15386	1.89869	0.300477	0.00885588	C3	1	Fibroblasts	CRYAB
CRYBG1	1.03441	1.57164	0.480547	4.5444e-06	C2	1	NA	NA
CRYBG3	1.05735	1.18462	0.497099	0.133975	C3	1	NA	NA
CRYL1	1.21557	1.42588	0.0518646	0.00175156	C3	1	NA	NA
CRYZ	1.23805	1.40747	0.192107	0.028097	C4	1	NA	NA
CRYZL1	1.0498	1.17395	0.491403	0.121539	C4	1	NA	NA
CRYZL2P-SEC16B	1.18785	5.32616	0.146909	0.042444	C4	1	NA	NA
CS	1.00798	1.45302	0.524047	3.08485e-05	C4	1	NA	NA
CSAD	1.16492	2.22018	0.177029	0.118336	C3	1	NA	NA
CSDE1	1.05938	1.19477	0.240492	0.000356076	C1	1	NA	NA
CSE1L	1.01985	1.39956	0.833707	1.51803e-08	C2	1	NA	NA
CSF1	1.18017	1.73991	0.355903	0.327504	C4	1	T cells	CSF1
CSF1R	1.02469	1.41823	0.781905	1.99763e-05	C3	1	Myeloids	CSF1R
CSK	1.21285	1.51317	0.00195778	3.29117e-07	C2	1	NA	NA
CSNK1A1	1.07207	1.21238	0.100624	0.00043225	C4	1	NA	NA
CSNK1D	1.03883	1.12019	0.241869	0.0272337	C4	1	NA	NA
CSNK1E	1.02418	1.11791	0.681034	0.0637996	C1	1	NA	NA
CSNK1G1	1.00661	1.17487	0.923359	0.00021081	C2	1	NA	NA
CSNK2A1	1.02923	1.20537	0.63242	0.000162736	C1	1	NA	NA
CSNK2A2	1.06593	1.08195	0.129975	0.290948	C1	1	NA	NA
CSNK2B	1.02238	1.14765	0.636992	0.00116682	C1	1	NA	NA
CSPG4	1.07963	2.70862	0.252002	5.12577e-05	C3	1	Fibroblasts	CSPG4
CSRP1	2.13859	2.54726	0.000603398	5.17644e-06	C3	1	NA	NA
CSRP2	1.4413	2.14956	0.0419646	1.27374e-06	C3	1	Endothelial cells	CSRP2
CST1	3.1792	10.4302	0.0434935	0.026312	C4	1	NA	NA
CST3	1.15144	1.4675	0.156689	4.1397e-05	C3	1	Myeloids	CST3
CSTA	1.31577	1.64649	0.208837	0.375974	C2	1	Myeloids	CSTA
CSTB	1.35661	1.63233	0.0391268	0.00157713	C2	1	NA	NA
CSTF1	1.03135	1.13478	0.544969	0.0214937	C1	1	NA	NA
CSTF2	1.11266	1.28677	0.0169108	3.05635e-07	C1	1	NA	NA
CSTF2T	1.05283	1.05802	0.250864	0.566632	C1	1	NA	NA
CSTF3	1.00158	1.14518	0.987504	0.000149154	C4	1	NA	NA
CT45A10	1.311	4.69273	0.684698	0.0244148	C1	1	NA	NA
CTBP1	1.16517	1.38126	0.0245742	4.69809e-06	C1	1	NA	NA
CTBP2	1.04664	1.18265	0.602736	0.00771695	C1	1	NA	NA
CTBS	1.01624	1.1521	0.769617	0.243971	C2	1	NA	NA
CTCF	1.04036	1.13284	0.711925	0.0881391	C4	1	NA	NA
CTDP1	1.04273	1.17616	0.602051	0.0275775	C4	1	NA	NA
CTDSP1	1.04515	1.33125	0.626688	0.612553	C4	1	NA	NA
CTDSPL2	1.20058	1.37502	0.195785	0.00133513	C1	1	NA	NA
CTF1	1.32407	1.51841	0.00845538	1.19351e-05	C3	1	NA	NA
CTGF	1.53015	1.82586	0.00520557	2.70347e-05	C3	1	NA	NA
CTH	1.14458	1.32764	0.139242	0.00331901	C3	1	NA	NA
CTHRC1	1.67572	2.63543	0.0213165	3.07011e-05	C3	1	Fibroblasts	CTHRC1
CTIF	1.14657	2.07517	0.956668	0.127043	C3	1	NA	NA
CTNNA1	1.16656	1.36447	0.00271412	1.46182e-05	C4	1	NA	NA
CTNNA2	1.13761	1.26458	0.00440862	0.000130903	C4	1	NA	NA
CTNNAL1	1.00032	2.55312	0.435194	0.0113465	C3	1	NA	NA
CTNNB1	1.27923	1.42018	0.0050421	4.25645e-06	C4	1	NA	NA
CTNNBL1	1.04683	1.23315	0.303437	1.30727e-05	C4	1	NA	NA
CTNND1	1.12194	1.32245	0.0378883	3.284e-06	C4	1	NA	NA
CTPS1	1.3623	1.7647	0.0999273	1.45253e-05	C1	1	NA	NA
CTPS2	1.24226	1.48007	0.232064	0.00353802	C1	1	NA	NA
CTR9	1.10917	1.2472	0.0466883	4.185e-06	C1	1	NA	NA
CTSA	1.12145	1.33065	0.207755	0.0166184	C2	1	NA	NA
CTSB	1.31063	1.64647	0.0155707	0.000929493	C2	1	Myeloids	CTSB
CTSC	1.11455	1.29959	0.565876	0.517895	C1	1	T cells	CTSC
CTSD	1.15069	1.50423	0.0502936	0.000232955	C2	1	Myeloids	CTSD
CTSF	1.11973	1.24604	0.718949	0.721851	C2	1	NA	NA
CTSG	1.51724	1.82863	0.0361964	0.017198	C3	1	NA	NA
CTSH	1.02459	1.68975	0.922148	1.44026e-05	C2	1	Myeloids	CTSH
CTSK	1.26209	1.86736	0.057487	2.96588e-05	C2	1	Fibroblasts	CTSK
CTSL	1.17227	1.64337	0.0703992	4.44269e-07	C2	1	Myeloids	CTSL
CTSO	1.29747	2.09092	0.712193	0.674521	C3	1	NA	NA
CTSS	1.14149	1.96194	0.100156	8.28324e-07	C2	1	Myeloids	CTSS
CTSV	1.25657	1.59599	0.00671798	0.000403628	C2	1	NA	NA
CTSZ	1.02413	1.45215	0.877544	0.000368442	C3	1	Myeloids	CTSZ
CTTN	1.22759	1.35145	0.046869	0.00158676	C4	1	NA	NA
CTTNBP2	1.0736	1.19173	0.449514	0.108469	C4	1	NA	NA
CTTNBP2NL	1.03452	1.08346	0.387252	0.208283	C3	1	NA	NA
CTU1	1.0817	1.31118	0.862403	0.829245	C3	1	NA	NA
CTU2	1.35397	1.40087	0.143302	0.120753	C4	1	NA	NA
CUEDC1	1.20629	1.23019	0.0778936	0.0567634	C4	1	NA	NA
CUEDC2	1.96297	7.97846	0.0124785	5.49931e-05	C4	1	NA	NA
CUL1	1.03426	1.11238	0.605904	0.0560244	C1	1	NA	NA
CUL2	1.03716	1.1996	0.459517	7.35978e-05	C1	1	NA	NA
CUL3	1.03085	1.32035	0.66278	1.13408e-06	C4	1	NA	NA
CUL4A	1.02644	1.22533	0.578758	8.48516e-05	C4	1	NA	NA
CUL4B	1.14393	1.44667	0.150183	4.29496e-08	C1	1	NA	NA
CUL5	1.04724	1.13011	0.416752	0.198979	C4	1	NA	NA
CUL7	1.11114	1.33697	0.431694	0.000123385	C1	1	NA	NA
CUL9	1.15115	1.28705	0.0678602	0.00306252	C1	1	NA	NA
CUTA	1.08356	1.12739	0.104937	0.0863324	C3	1	NA	NA
CUTC	1.09518	1.3486	0.125941	2.05032e-05	C3	1	NA	NA
CUX1	1.14656	1.18477	0.0138023	0.00184834	C1	1	NA	NA
CWC15	1.05777	1.21454	0.386641	0.00122428	C4	1	NA	NA
CWC22	1.00469	1.32096	0.891192	1.35115e-08	C4	1	NA	NA
CWC25	1.23312	1.37273	0.277599	0.0993572	C1	1	NA	NA
CWC27	1.07564	1.16559	0.220421	0.0302825	C1	1	NA	NA
CWF19L1	1.03664	1.08412	0.476664	0.392121	C1	1	NA	NA
CWF19L2	1.08505	1.12292	0.264065	0.373277	C4	1	NA	NA
CXADR	1.169	1.70517	0.139649	6.37871e-05	C4	1	Epithelial cells	CXADR
CXCL10	1.10462	1.9219	0.536269	0.768876	C2	1	Myeloids	CXCL10
CXCL16	1.45876	2.53876	0.0620583	1.84454e-05	C4	1	Myeloids	CXCL16
CXCL17	1.40061	2.75907	0.406832	0.570624	C2	1	NA	NA
CXXC1	1.02909	1.21714	0.605496	0.000252792	C4	1	NA	NA
CXXC5	1.10948	1.24557	0.437265	0.180103	C1	1	NA	NA
CXorf38	1.04287	1.19627	0.508289	0.0111481	C2	1	NA	NA
CXorf56	1.13237	1.1843	0.108446	0.0825584	C1	1	NA	NA
CYB5A	1.02002	1.27977	0.664748	0.097858	C3	1	NA	NA
CYB5B	1.18415	1.41291	0.248196	0.0441979	C2	1	NA	NA
CYB5R1	1.4078	1.48342	0.0131503	0.000136608	C4	1	NA	NA
CYB5R2	1.09035	1.23851	0.333283	0.272459	C3	1	NA	NA
CYB5R3	1.19175	1.41484	0.0165233	1.45695e-05	C3	1	NA	NA
CYBA	1.43105	1.94873	0.00227198	2.19787e-05	C2	1	NA	NA
CYBB	1.57464	2.47453	0.000146367	5.09558e-09	C2	1	Myeloids	CYBB
CYBC1	1.14439	1.44981	0.0615707	0.000124352	C2	1	NA	NA
CYBRD1	1.42179	1.55529	0.0121457	0.000363426	C3	1	NA	NA
CYC1	1.17301	1.5269	0.134657	0.000490278	C4	1	NA	NA
CYCS	1.00081	1.6623	0.698133	1.8229e-05	C4	1	NA	NA
CYFIP1	1.09264	1.25622	0.047479	8.75607e-06	C2	1	NA	NA
CYFIP2	1.08011	1.20236	0.0907512	0.000561737	C2	1	NA	NA
CYGB	1.0609	3.82295	0.279992	3.10847e-05	C1	1	Fibroblasts	CYGB
CYHR1	1.12609	1.21879	0.225441	0.0648154	C1	1	NA	NA
CYLD	1.17112	2.49107	0.805218	0.0509157	C3	1	NA	NA
CYP1B1	1.70404	2.17072	0.725833	0.764975	C1	1	NA	NA
CYP20A1	1.012	1.10707	0.792081	0.547965	C1	1	NA	NA
CYP27A1	1.24216	1.81225	0.375215	0.00118172	C3	1	Myeloids	CYP27A1
CYP2S1	1.07361	1.45293	0.775764	0.0261027	C3	1	NA	NA
CYP4F11	1.05267	1.29875	0.453847	0.0504433	C2	1	NA	NA
CYP4F12	1.13969	1.47835	0.426046	0.240779	C4	1	NA	NA
CYP4X1	1.92639	18.6381	0.0826117	0.0146731	C1	1	NA	NA
CYP51A1	1.14851	1.34369	0.27082	0.0241443	C4	1	NA	NA
CYR61	1.23747	1.81018	0.0816406	0.00161112	C3	1	NA	NA
CYREN	1.15211	1.98387	0.804332	0.066201	C3	1	NA	NA
CYTH1	1.02284	1.17047	0.43384	0.134552	C2	1	NA	NA
CYTH2	1.07002	1.09192	0.182749	0.28002	C2	1	NA	NA
D2HGDH	1.4442	1.54792	0.0011811	5.70251e-05	C4	1	NA	NA
DAAM1	1.55802	2.14279	0.942461	0.849658	C3	1	NA	NA
DAB2	1.25147	1.59465	0.000809911	2.45488e-09	C3	1	Myeloids	DAB2
DAB2IP	1.00668	1.08262	0.825428	0.410328	C2	1	NA	NA
DACH1	1.39633	2.10802	0.446489	0.202445	C4	1	NA	NA
DAD1	1.10764	1.23903	0.493945	0.28573	C4	1	NA	NA
DAG1	1.15601	1.22712	0.0439232	0.0150489	C3	1	NA	NA
DAGLB	1.00388	1.0626	0.995633	0.720601	C4	1	NA	NA
DAP	1.12217	1.60833	0.182338	7.38183e-06	C1	1	NA	NA
DAP3	1.03423	1.11383	0.628709	0.0752716	C4	1	NA	NA
DAPK1	1.09208	2.9852	0.01121	0.00638144	C3	1	NA	NA
DAPK3	1.23893	3.01317	0.348923	4.33678e-05	C3	1	NA	NA
DAPL1	1.71295	2.01751	0.00881454	0.000896633	C4	1	Epithelial cells	DAPL1
DARS	1.17336	1.35483	0.0457557	3.76751e-06	C4	1	NA	NA
DARS2	1.02565	1.53923	0.872202	4.07921e-06	C4	1	NA	NA
DAXX	1.00297	1.20404	0.92228	0.00324936	C2	1	NA	NA
DAZAP1	1.03601	1.13801	0.374762	0.00239462	C2	1	NA	NA
DAZAP2	1.16601	1.79743	0.590821	0.141943	C1	1	NA	NA
DBI	1.06074	1.20497	0.566291	0.182966	C2	1	NA	NA
DBN1	1.37975	1.5975	0.00469969	8.82904e-06	C1	1	NA	NA
DBNDD1	1.0409	1.15446	0.82641	0.842029	C1	1	NA	NA
DBNL	1.02878	1.15286	0.484806	0.0319769	C3	1	NA	NA
DBR1	1.01104	1.1444	0.710265	0.00442334	C4	1	NA	NA
DBT	1.3694	1.5391	0.012688	1.70238e-05	C4	1	NA	NA
DCAF1	1.03959	1.27109	0.661516	0.000887517	C4	1	NA	NA
DCAF10	1.02593	1.14392	0.738023	0.836985	C3	1	NA	NA
DCAF11	1.10321	1.32965	0.193478	3.03518e-06	C4	1	NA	NA
DCAF13	1.19132	1.29258	0.0200125	0.000545205	C4	1	NA	NA
DCAF15	1.82307	3.57089	0.02189	3.73069e-06	C3	1	NA	NA
DCAF16	1.31155	2.30857	0.207157	9.17826e-05	C1	1	NA	NA
DCAF5	1.01689	1.2326	0.992541	0.169121	C4	1	NA	NA
DCAF6	1.00358	1.05665	0.99735	0.562639	C4	1	NA	NA
DCAF7	1.02425	1.09718	0.568248	0.17666	C1	1	NA	NA
DCAF8	1.20272	1.22797	0.0278361	0.0167133	C4	1	NA	NA
DCAKD	1.01804	1.20476	0.839664	0.0264851	C1	1	NA	NA
DCBLD2	1.1879	1.24358	0.00149089	0.000183868	C3	1	NA	NA
DCDC2	1.08657	1.51493	0.313635	0.021573	C1	1	Epithelial cells	DCDC2
DCHS1	1.1844	1.6883	0.0857969	4.92718e-06	C3	1	NA	NA
DCK	1.07792	1.39276	0.642076	0.00342034	C1	1	NA	NA
DCLK1	1.52433	3.13807	0.886007	0.0781061	C3	1	NA	NA
DCLK2	1.08661	2.03171	0.659169	0.083313	C1	1	NA	NA
DCN	3.5026	4.39437	1.44958e-09	1.08339e-13	C3	1	Fibroblasts	DCN
DCP1A	1.07024	1.21659	0.42449	0.00700641	C1	1	NA	NA
DCP1B	1.05398	1.06328	0.391442	0.642892	C4	1	NA	NA
DCPS	1.00486	1.34493	0.896516	9.70993e-05	C4	1	NA	NA
DCTD	1.00408	1.27288	0.814931	0.00382568	C1	1	NA	NA
DCTN1	1.00726	1.09745	0.88385	0.0471064	C3	1	NA	NA
DCTN2	1.08768	1.21696	0.0789024	3.68834e-05	C3	1	NA	NA
DCTN3	1.18558	1.26248	0.00103183	1.08607e-05	C3	1	NA	NA
DCTN4	1.08742	1.16241	0.0149967	0.00038509	C3	1	NA	NA
DCTN5	1.03787	1.19979	0.540282	0.00392842	C3	1	NA	NA
DCTN6	1.1088	1.2667	0.0307286	0.000268321	C3	1	NA	NA
DCTPP1	1.0743	1.45441	0.52847	0.000457601	C4	1	NA	NA
DCUN1D1	1.09693	1.36603	0.391139	4.59152e-05	C2	1	NA	NA
DCUN1D3	1.07917	1.25473	0.957887	0.553364	C2	1	NA	NA
DCUN1D5	1.11016	1.26005	0.286113	0.0303801	C4	1	NA	NA
DCXR	1.19127	1.36914	0.466151	0.113116	C4	1	NA	NA
DDA1	1.04647	1.23466	0.505571	0.00418381	C4	1	NA	NA
DDAH1	1.15869	1.55065	0.28491	0.0139749	C4	1	NA	NA
DDAH2	1.18962	1.6063	0.11581	0.000432702	C3	1	NA	NA
DDB1	1.02743	1.10533	0.482869	0.0331499	C4	1	NA	NA
DDB2	1.06015	1.07967	0.784809	0.868032	C1	1	NA	NA
DDHD2	1.02693	1.34658	0.721034	3.03691e-06	C3	1	NA	NA
DDI2	1.06657	1.11155	0.564411	0.62727	C3	1	NA	NA
DDOST	1.07871	1.23015	0.388001	0.0087166	C2	1	NA	NA
DDR1	1.10378	1.35269	0.488787	0.00601164	C2	1	Epithelial cells	DDR1
DDR2	1.59662	2.54524	0.618718	0.52173	C1	1	NA	NA
DDRGK1	1.07618	1.12556	0.0624872	0.141095	C2	1	NA	NA
DDT	1.40842	1.50847	0.024845	0.00151324	C2	1	NA	NA
DDX1	1.08791	1.17921	0.0816733	0.00512058	C4	1	NA	NA
DDX10	1.33218	1.33946	0.000221454	1.50093e-05	C4	1	NA	NA
DDX11	1.00214	1.12735	0.718929	0.449407	C1	1	NA	NA
DDX17	1.0164	1.31236	0.763633	2.29776e-08	C1	1	NA	NA
DDX18	1.06656	1.29647	0.362966	1.96624e-06	C4	1	NA	NA
DDX19A	1.00289	1.02913	0.937713	0.951893	C1	1	NA	NA
DDX19B	1.01239	1.03449	0.737711	0.863698	C3	1	NA	NA
DDX20	1.09295	1.17893	0.240196	0.00690835	C4	1	NA	NA
DDX21	1.02923	1.22039	0.793522	0.0122768	C4	1	NA	NA
DDX23	1.0809	1.50975	0.231352	4.66263e-11	C1	1	NA	NA
DDX24	1.00242	1.06725	0.942991	0.439791	C3	1	NA	NA
DDX27	1.3036	1.40321	0.000479828	6.39321e-08	C4	1	NA	NA
DDX28	1.13368	1.19167	0.224303	0.238449	C1	1	NA	NA
DDX31	1.05287	1.46099	0.529651	0.237216	C3	1	NA	NA
DDX39A	1.00728	1.26129	0.940818	1.86587e-06	C2	1	NA	NA
DDX39B	1.10274	1.34206	0.00763674	2.64211e-09	C4	1	NA	NA
DDX3X	1.00656	1.3423	0.89147	9.7469e-07	C1	1	NA	NA
DDX41	1.12872	1.27462	0.0467285	2.56916e-06	C1	1	NA	NA
DDX42	1.00858	1.15169	0.925178	0.00102256	C2	1	NA	NA
DDX46	1.00945	1.23031	0.816912	4.424e-08	C1	1	NA	NA
DDX47	1.03228	1.13631	0.544466	0.0335201	C4	1	NA	NA
DDX49	1.0758	1.21438	0.567803	0.497169	C3	1	NA	NA
DDX5	1.10191	1.45623	0.110139	2.06913e-08	C1	1	NA	NA
DDX50	1.1241	1.40719	0.392145	4.55725e-05	C1	1	NA	NA
DDX51	1.03774	1.11169	0.50408	0.198857	C4	1	NA	NA
DDX52	1.16026	1.22501	0.0414529	0.0169734	C3	1	NA	NA
DDX54	1.08845	1.16756	0.202116	0.0358237	C4	1	NA	NA
DDX55	1.10008	1.16941	0.287296	0.207998	C3	1	NA	NA
DDX56	1.17767	1.24801	0.01434	0.000696187	C4	1	NA	NA
DDX58	1.66093	2.02327	0.000664244	5.14756e-08	C2	1	T cells	DDX58
DDX59	1.03589	1.14696	0.764457	0.262936	C1	1	NA	NA
DDX6	1.08115	1.17169	0.0884856	0.00270856	C1	1	NA	NA
DDX60	1.28261	1.51352	0.00226281	1.05347e-05	C2	1	NA	NA
DECR1	1.10341	1.29771	0.758479	0.176247	C2	1	NA	NA
DECR2	1.14534	1.35106	0.161968	0.0289121	C4	1	NA	NA
DEF6	1.18799	1.53787	0.00380112	1.82325e-06	C2	1	NA	NA
DEFA1	1.72167	2.26433	0.0683554	0.0187524	C3	1	NA	NA
DEFA3	1.47443	2.26277	0.138138	0.0332812	C3	1	NA	NA
DEFA4	1.5635	7.30664	0.0130939	0.000735383	C4	1	NA	NA
DEFB1	1.15882	1.60026	0.943141	0.590498	C4	1	NA	NA
DEGS1	1.05212	1.14338	0.547856	0.64496	C2	1	NA	NA
DEK	1.05163	1.28191	0.940884	0.012489	C1	1	NA	NA
DENND1A	1.0487	1.15375	0.35762	0.026361	C3	1	NA	NA
DENND1B	1.20458	1.429	0.0668695	0.00101175	C4	1	NA	NA
DENND2D	1.08645	1.28456	0.186149	0.0179727	C4	1	NA	NA
DENND4A	1.14639	1.27833	0.047399	0.00689973	C3	1	NA	NA
DENND4B	1.12409	1.27576	0.0243915	0.0143308	C2	1	NA	NA
DENND4C	1.0062	1.04975	0.91691	0.707793	C3	1	NA	NA
DENND5B	1.13792	1.54824	0.554226	0.23151	C3	1	NA	NA
DENND6A	1.06471	1.14574	0.441273	0.347892	C1	1	NA	NA
DENR	1.26138	1.41127	0.0180552	3.68673e-05	C1	1	NA	NA
DEPDC5	1.03554	1.7056	0.843509	0.262916	C3	1	NA	NA
DEPTOR	1.39662	1.59267	0.000190851	3.8313e-05	C4	1	NA	NA
DERA	1.03383	1.13657	0.492692	0.342821	C2	1	NA	NA
DERL1	1.00719	1.2945	0.444943	0.256527	C4	1	NA	NA
DES	4.64343	5.50862	0.000624029	7.26322e-05	C3	1	NA	NA
DFFA	1.04932	1.23521	0.675985	0.0920277	C1	1	NA	NA
DGCR8	1.01903	1.13842	0.652984	0.0424146	C2	1	NA	NA
DGKA	1.05732	1.35981	0.374768	2.18551e-05	C3	1	NA	NA
DGKQ	1.03911	1.20645	0.905098	0.352835	C1	1	NA	NA
DGKZ	1.07001	1.33675	0.237103	0.000159883	C3	1	NA	NA
DGLUCY	1.58712	1.83728	0.012866	0.000506191	C4	1	NA	NA
DGUOK	1.02509	1.85591	0.680024	2.23359e-06	C4	1	NA	NA
DHCR24	1.16431	1.43909	0.415371	0.0225055	C2	1	Epithelial cells	DHCR24
DHCR7	1.00216	1.27423	0.891967	0.00804658	C2	1	NA	NA
DHFR	1.00323	1.12927	0.811998	0.344617	C2	1	NA	NA
DHODH	1.28195	1.456	0.094783	0.00229104	C4	1	NA	NA
DHPS	1.33602	1.48602	0.0126111	0.000270172	C1	1	NA	NA
DHRS1	1.16098	1.38864	0.104565	0.00285373	C4	1	NA	NA
DHRS11	1.00403	1.21124	0.955919	0.0234571	C3	1	NA	NA
DHRS13	1.29595	2.28412	0.604613	0.511095	C3	1	NA	NA
DHRS2	1.74957	2.23281	0.0554135	0.007297	C3	1	NA	NA
DHRS3	1.23842	2.69592	0.675118	6.98686e-05	C2	1	Myeloids	DHRS3
DHRS4	1.17835	1.2103	0.0622222	0.0355092	C4	1	NA	NA
DHRS7	1.21301	1.33733	0.0382707	0.0136713	C2	1	NA	NA
DHRS7B	1.06136	1.18387	0.444126	0.189974	C4	1	NA	NA
DHTKD1	1.13085	1.46174	0.248418	0.00179247	C2	1	NA	NA
DHX15	1.09691	1.22559	0.0348281	1.09561e-06	C1	1	NA	NA
DHX16	1.00384	1.11778	0.852116	0.0128068	C1	1	NA	NA
DHX29	1.06096	1.12636	0.54815	0.489595	C4	1	NA	NA
DHX30	1.02566	1.25539	0.657529	6.86759e-05	C1	1	NA	NA
DHX33	1.06161	1.12126	0.501237	0.361118	C4	1	NA	NA
DHX34	1.00901	1.18422	0.880972	0.00664049	C2	1	NA	NA
DHX35	1.09077	2.52864	0.354611	0.104964	C2	1	NA	NA
DHX36	1.00197	1.20547	0.92252	0.0048027	C1	1	NA	NA
DHX37	1.03506	1.26994	0.55099	0.0322397	C4	1	NA	NA
DHX38	1.03963	1.06944	0.533832	0.488468	C1	1	NA	NA
DHX57	1.05193	1.08345	0.391089	0.440643	C1	1	NA	NA
DHX58	1.60936	4.30797	0.888106	0.00886472	C2	1	NA	NA
DHX8	1.08212	1.10591	0.27313	0.249288	C1	1	NA	NA
DHX9	1.12343	1.44625	0.0433372	1.76056e-11	C1	1	NA	NA
DIABLO	1.39239	1.64947	0.0533309	1.68155e-05	C4	1	NA	NA
DIAPH1	1.0297	1.2856	0.777338	0.00682899	C2	1	NA	NA
DIAPH2	1.06155	1.18383	0.364309	0.0413141	C3	1	NA	NA
DICER1	1.04606	1.19261	0.182088	0.00287146	C2	1	NA	NA
DIDO1	1.10784	1.29691	0.0646194	5.89127e-07	C1	1	NA	NA
DIMT1	1.01429	1.11463	0.375485	0.343	C2	1	NA	NA
DIP2A	1.02211	1.21046	0.703419	0.000720399	C3	1	NA	NA
DIP2B	1.00523	1.14595	0.924675	0.00676693	C1	1	NA	NA
DIS3	1.25219	1.47914	0.356613	0.00371116	C1	1	NA	NA
DIS3L2	1.08105	1.11626	0.231694	0.114258	C1	1	NA	NA
DISC1	1.07769	1.33907	0.382615	0.83653	C4	1	NA	NA
DKC1	1.41036	1.65502	9.34669e-05	5.00817e-10	C4	1	NA	NA
DLAT	1.12326	1.47883	0.540203	0.00094998	C4	1	NA	NA
DLD	1.20499	1.44698	0.024136	3.84165e-05	C4	1	NA	NA
DLEC1	2.38033	5.9378	0.700355	4.2323e-05	C3	1	NA	NA
DLG1	1.11585	1.27758	0.108404	7.1522e-05	C4	1	NA	NA
DLG3	1.00944	1.02275	0.931479	0.96226	C4	1	NA	NA
DLG5	1.51887	1.70211	2.38683e-05	2.5781e-08	C3	1	NA	NA
DLGAP4	1.0832	1.13929	0.201044	0.128246	C4	1	NA	NA
DLGAP5	1.10901	1.13133	0.977959	0.853331	C1	1	NA	NA
DLST	1.189	1.39692	0.319621	0.01436	C4	1	NA	NA
DMAC2	1.05609	1.34344	0.658719	0.00299134	C2	1	NA	NA
DMAP1	1.09002	1.13559	0.331534	0.206548	C1	1	NA	NA
DMBT1	1.96879	4.77442	0.0478167	0.203856	C4	1	NA	NA
DMD	1.523	1.79661	0.00175597	4.52967e-06	C3	1	NA	NA
DMTN	1.36709	1.82471	0.116939	0.000268399	C3	1	NA	NA
DMXL1	1.07662	1.26039	0.294847	0.00963306	C3	1	NA	NA
DMXL2	1.39404	1.57239	0.00018635	3.4735e-07	C3	1	NA	NA
DNAAF2	1.01028	1.08775	0.648867	0.490076	C1	1	NA	NA
DNAAF5	1.16091	1.38685	0.11365	3.92986e-06	C4	1	NA	NA
DNAH1	1.48735	1.84276	0.0888681	0.0374348	C3	1	NA	NA
DNAH12	1.42785	1.97313	0.0600641	0.455699	C3	1	NA	NA
DNAJA1	1.07018	1.43883	0.304524	1.1668e-08	C1	1	NA	NA
DNAJA2	1.02756	1.26828	0.526678	0.000101715	C2	1	NA	NA
DNAJA3	1.02762	1.21829	0.684379	0.0138255	C4	1	NA	NA
DNAJA4	1.10606	1.14139	0.267453	0.303426	C4	1	NA	NA
DNAJB1	1.05079	1.20903	0.375064	0.0130087	C4	1	T cells	DNAJB1
DNAJB11	1.21576	1.2288	0.00516018	0.00173679	C2	1	NA	NA
DNAJB12	1.16344	1.30097	0.0242912	0.0001486	C2	1	NA	NA
DNAJB13	3.13417	14.9468	0.00991308	2.86292e-05	C4	1	Epithelial cells	DNAJB13
DNAJB2	1.12039	1.35637	0.110012	7.92005e-05	C3	1	NA	NA
DNAJB4	1.04895	1.22598	0.607495	0.050504	C3	1	NA	NA
DNAJB6	1.0563	1.1933	0.92821	0.188578	C1	1	NA	NA
DNAJC1	1.23049	1.58007	0.00661865	0.000138065	C2	1	NA	NA
DNAJC10	1.26556	1.50273	0.0866925	0.000836429	C4	1	NA	NA
DNAJC11	1.06519	1.31096	0.531742	8.31722e-06	C4	1	NA	NA
DNAJC13	1.00731	1.07281	0.962422	0.140165	C1	1	NA	NA
DNAJC14	1.86711	2.38269	0.668251	0.213042	C3	1	NA	NA
DNAJC16	1.03961	1.4334	0.14534	0.148516	C3	1	NA	NA
DNAJC17	1.07751	1.10239	0.358977	0.444283	C4	1	NA	NA
DNAJC19	1.05907	1.68557	0.724194	4.3611e-07	C1	1	NA	NA
DNAJC2	1.16599	1.30141	0.0334622	0.000220992	C1	1	NA	NA
DNAJC21	1.36861	1.49918	0.269254	0.100573	C1	1	NA	NA
DNAJC25	1.06968	1.30124	0.236579	0.0176944	C2	1	NA	NA
DNAJC3	1.21865	1.28641	0.0294064	0.0147807	C2	1	NA	NA
DNAJC30	1.12443	1.54385	0.322337	0.000812537	C2	1	NA	NA
DNAJC5	1.23563	1.34812	0.0344769	0.0017982	C4	1	NA	NA
DNAJC7	1.041	1.39716	0.798211	0.000418958	C2	1	NA	NA
DNAJC8	1.21446	1.42816	0.118354	0.00112669	C1	1	NA	NA
DNAJC9	1.04047	1.28072	0.429143	0.000791388	C1	1	NA	NA
DNAL1	1.00522	1.99873	0.452461	0.0143086	C3	1	NA	NA
DNALI1	2.31862	5.47133	0.0398381	0.0128534	C4	1	Epithelial cells	DNALI1
DNASE2	1.1462	1.4248	0.219426	0.005586	C2	1	NA	NA
DNLZ	1.03804	1.07501	0.582048	0.726496	C2	1	NA	NA
DNM1	1.00742	1.09627	0.913537	0.201042	C2	1	NA	NA
DNM1L	1.06336	1.30078	0.441059	9.61867e-05	C1	1	NA	NA
DNM2	1.00381	1.07091	0.747002	0.394189	C2	1	NA	NA
DNM3	1.03341	1.12324	0.695355	0.056279	C1	1	NA	NA
DNMBP	1.1255	3.02205	0.0141166	0.000188147	C1	1	NA	NA
DNMT1	1.11774	1.31254	0.170402	0.00218045	C1	1	NA	NA
DNMT3A	1.2138	1.40672	0.0981818	0.00342461	C1	1	NA	NA
DNPEP	1.08148	1.2973	0.170982	0.00214797	C4	1	NA	NA
DNPH1	1.05523	1.10972	0.334808	0.198522	C4	1	NA	NA
DNTTIP1	1.06705	1.13833	0.313938	0.236292	C4	1	NA	NA
DNTTIP2	1.22203	1.30038	0.00163531	2.13169e-05	C4	1	NA	NA
DOCK1	1.19749	1.30772	0.0535442	0.00148342	C3	1	NA	NA
DOCK10	1.49248	1.73977	1.19478e-06	6.17991e-08	C3	1	NA	NA
DOCK11	1.01069	1.42836	0.817621	0.000113924	C3	1	NA	NA
DOCK2	1.06617	1.94189	0.320038	4.15555e-13	C2	1	NA	NA
DOCK4	1.19935	1.45894	0.0324691	0.000429207	C2	1	NA	NA
DOCK5	1.0314	1.26664	0.640588	0.00590206	C3	1	NA	NA
DOCK6	1.10377	1.26182	0.0261595	0.00409409	C4	1	NA	NA
DOCK7	1.13178	1.22383	0.17904	0.00168682	C1	1	NA	NA
DOCK8	1.02865	1.40202	0.444589	1.4248e-09	C2	1	NA	NA
DOCK9	1.01795	1.1715	0.67719	0.0520803	C3	1	NA	NA
DOHH	1.07168	1.2823	0.169856	4.94089e-06	C3	1	NA	NA
DOK1	1.02896	1.13643	0.739684	0.263212	C4	1	NA	NA
DOK2	1.04393	1.67165	0.96461	1.07997e-07	C3	1	NA	NA
DOK3	1.08181	1.84492	0.237914	2.9574e-08	C2	1	NA	NA
DOP1B	1.18212	1.26173	0.0396534	0.00234813	C2	1	NA	NA
DPAGT1	1.2856	1.44005	0.710012	0.554572	C4	1	NA	NA
DPCD	1.23459	1.61201	0.15174	0.000204832	C4	1	NA	NA
DPEP3	1.14797	1.33084	0.452528	0.621429	C3	1	NA	NA
DPF2	1.07515	1.1809	0.139913	0.00107392	C1	1	NA	NA
DPH1	1.00192	1.2178	0.871993	0.00259972	C1	1	NA	NA
DPH2	1.00365	1.0851	0.912816	0.316819	C4	1	NA	NA
DPH5	1.11432	1.14552	0.0587819	0.164387	C4	1	NA	NA
DPH6	1.13819	1.358	0.558516	0.273582	C3	1	NA	NA
DPH7	1.02338	1.34716	0.5509	9.72621e-05	C4	1	NA	NA
DPM1	1.36973	1.44065	0.0352001	0.00233477	C1	1	NA	NA
DPM3	1.53975	1.89952	0.0723127	6.37625e-05	C1	1	NA	NA
DPP3	1.20114	1.47185	0.164389	0.000123814	C2	1	NA	NA
DPP4	1.75187	1.97335	4.42978e-05	3.59901e-07	C3	1	NA	NA
DPP7	1.1972	1.27175	0.609856	0.58904	C4	1	NA	NA
DPP8	1.05656	1.15888	0.395437	0.0841889	C3	1	NA	NA
DPP9	1.05828	1.16786	0.287224	0.0844026	C2	1	NA	NA
DPT	3.71635	4.31114	2.82171e-10	1.9492e-14	C3	1	NA	NA
DPY30	1.07501	1.57379	0.403992	4.94504e-08	C1	1	NA	NA
DPYD	1.18221	1.83061	0.014066	4.71251e-13	C3	1	NA	NA
DPYS	1.62233	1.88714	0.000904449	2.33023e-06	C3	1	NA	NA
DPYSL2	1.52217	1.6572	8.43204e-05	4.20705e-10	C3	1	NA	NA
DPYSL3	1.60036	1.83338	0.000139572	1.44904e-06	C3	1	Epithelial cells	DPYSL3
DPYSL4	1.37832	1.67794	0.00116355	2.17422e-06	C3	1	NA	NA
DPYSL5	1.05158	1.44095	0.723244	0.0895639	C3	1	NA	NA
DR1	1.04888	1.19708	0.675462	0.0538735	C1	1	NA	NA
DRAP1	1.20075	1.38323	0.11394	0.000566315	C1	1	NA	NA
DRC1	1.00693	2.4095	0.9148	0.108742	C4	1	NA	NA
DRG1	1.03946	1.17641	0.634896	0.0156815	C4	1	NA	NA
DRG2	1.02753	1.27465	0.578837	1.2914e-05	C1	1	NA	NA
DROSHA	1.15012	1.9465	0.0428755	0.0206775	C4	1	NA	NA
DSC2	1.69837	1.80291	0.00304592	2.12063e-05	C4	1	NA	NA
DSC3	1.84619	1.95809	0.0290397	0.00161163	C4	1	NA	NA
DSCC1	1.01287	1.57639	0.79175	0.502929	C4	1	NA	NA
DSG2	1.53991	1.69727	1.16501e-08	3.45239e-07	C4	1	NA	NA
DSN1	1.17753	1.25305	0.0087268	0.0100122	C1	1	NA	NA
DSP	1.54084	2.25323	1.33276e-06	8.86381e-09	C4	1	Epithelial cells	DSP
DST	1.13481	1.21149	0.0113523	0.000297282	C3	1	NA	NA
DSTN	1.55716	1.6769	5.47166e-05	2.14178e-06	C3	1	NA	NA
DTD1	1.00926	1.23674	0.830418	0.0403624	C4	1	NA	NA
DTL	1.04599	1.35783	0.672016	0.00597356	C4	1	NA	NA
DTNA	1.15469	1.38162	0.0896274	0.000385418	C3	1	NA	NA
DTNB	1.08538	1.23703	0.12581	0.0535196	C4	1	NA	NA
DTNBP1	1.14863	1.212	0.0922639	0.0402671	C4	1	NA	NA
DTWD2	1.34385	1.68485	0.235577	0.450605	C4	1	NA	NA
DTX3	1.05024	1.57687	0.561653	2.33871e-08	C3	1	NA	NA
DTX3L	1.31793	1.78825	0.00941955	1.83562e-07	C2	1	NA	NA
DTYMK	1.05147	1.28944	0.639395	0.00145722	C1	1	NA	NA
DUS1L	1.09791	1.16917	0.255419	0.230713	C3	1	NA	NA
DUS2	1.00251	1.05711	0.981701	0.920318	C2	1	NA	NA
DUS3L	1.09255	1.2166	0.186512	0.00265881	C4	1	NA	NA
DUSP11	1.12383	1.41645	0.225987	0.00172573	C4	1	NA	NA
DUSP12	1.10198	1.13585	0.137361	0.133396	C1	1	NA	NA
DUSP22	1.54407	1.89321	0.188281	0.448021	C3	1	NA	NA
DUSP23	1.02354	1.09706	0.77029	0.412918	C4	1	NA	NA
DUSP3	1.10095	1.60963	0.181914	2.73025e-08	C3	1	NA	NA
[truncated: 6,082 more rows]
