# Supplementary material for: Integrated proteomics and scRNA-seq analyses of ovarian cancer reveal molecular subtype-associated cell landscapes and immunotherapy targets
Source: Br J Cancer. 2024 Nov 15;132(1):111–25. doi: 10.1038/s41416-024-02894-2 (PMC11723995; doi:10.1038/s41416-024-02894-2)
Supplement: Supplementary file 12 — Table S5 [file 41416_2024_2894_MOESM12_ESM.xlsx]

## Sheet: S5A T cells 7clusters-DEGs
	p_val	avg_log2FC	pct.1	pct.2	p_val_adj	cluster	gene
GZMA	1.05264e-209	1.40117	0.917	0.577	2.10529e-206	1	GZMA
CCL5	3.20629e-205	1.1631	0.994	0.776	6.41258e-202	1	CCL5
GZMK	3.05181e-197	1.80938	0.805	0.424	6.10363e-194	1	GZMK
CD8A	4.04818e-165	1.48734	0.802	0.446	8.09636e-162	1	CD8A
TRGV8	2.75505e-151	0.399068	0.613	0.23	5.51009e-148	1	TRGV8
NKG7	1.66569e-134	0.908436	0.963	0.711	3.33137e-131	1	NKG7
CD8B	1.86744e-128	1.66826	0.736	0.446	3.73488e-125	1	CD8B
RGL4	9.99325e-84	0.534231	0.712	0.457	1.99865e-80	1	RGL4
ITM2C	6.24793e-77	1.10532	0.72	0.504	1.24959e-73	1	ITM2C
HCST	3.15046e-76	0.638489	0.977	0.894	6.30092e-73	1	HCST
LAG3	7.68309e-75	0.61761	0.852	0.608	1.53662e-71	1	LAG3
RARRES3	8.32658e-73	0.66634	0.924	0.799	1.66532e-69	1	RARRES3
GZMH	4.49141e-69	1.26167	0.638	0.331	8.98281e-66	1	GZMH
GZMB	8.85942e-66	0.498893	0.872	0.626	1.77188e-62	1	GZMB
PRF1	9.12871e-63	0.625697	0.882	0.66	1.82574e-59	1	PRF1
CST7	7.81426e-61	0.595127	0.92	0.813	1.56285e-57	1	CST7
SYTL2	2.28009e-60	0.45776	0.664	0.445	4.56017e-57	1	SYTL2
GZMM	6.59949e-55	0.827966	0.813	0.687	1.3199e-51	1	GZMM
GIMAP4	2.61151e-46	0.624703	0.846	0.731	5.22302e-43	1	GIMAP4
CCL3L1	9.35894e-45	0.327553	0.675	0.529	1.87179e-41	1	CCL3L1
GIMAP7	3.48487e-44	0.584463	0.878	0.78	6.96974e-41	1	GIMAP7
CD3D	4.89306e-43	0.486562	0.953	0.867	9.78612e-40	1	CD3D
CD52	3.60757e-39	0.569551	0.932	0.854	7.21514e-36	1	CD52
ALOX5AP	1.25699e-38	0.562886	0.876	0.75	2.51398e-35	1	ALOX5AP
CD3G	1.22024e-34	0.578757	0.819	0.737	2.44047e-31	1	CD3G
LAIR1	1.65581e-34	0.282602	0.631	0.497	3.31162e-31	1	LAIR1
CD2	2.71551e-32	0.542727	0.957	0.888	5.43103e-29	1	CD2
TRGV4	6.45059e-31	0.457983	0.565	0.42	1.29012e-27	1	TRGV4
CITED2	2.32784e-30	0.563287	0.699	0.514	4.65569e-27	1	CITED2
ABI3	3.58948e-30	0.522349	0.74	0.593	7.17897e-27	1	ABI3
HLA-DPB1	3.94512e-30	0.560001	0.848	0.761	7.89023e-27	1	HLA-DPB1
CD3E	1.40356e-29	0.35342	0.938	0.86	2.80713e-26	1	CD3E
IFIT2	2.3875e-29	0.467869	0.805	0.678	4.775e-26	1	IFIT2
VIM	3.56678e-28	0.3285	0.992	0.967	7.13355e-25	1	VIM
CLEC2B	5.86028e-27	0.504909	0.699	0.542	1.17206e-23	1	CLEC2B
FKBP11	6.56806e-27	0.533228	0.708	0.581	1.31361e-23	1	FKBP11
CD48	5.4244e-21	0.44601	0.846	0.755	1.08488e-17	1	CD48
TRGV10	2.32616e-20	0.56706	0.443	0.263	4.65233e-17	1	TRGV10
TNFSF14	2.63187e-20	0.264345	0.709	0.555	5.26375e-17	1	TNFSF14
LAPTM5	7.55657e-20	0.331343	0.924	0.876	1.51131e-16	1	LAPTM5
IFIT1	1.31018e-17	0.303683	0.873	0.778	2.62036e-14	1	IFIT1
MT2A	8.36172e-17	0.406161	0.976	0.941	1.67234e-13	1	MT2A
ANXA1	1.36872e-16	0.412979	0.679	0.539	2.73744e-13	1	ANXA1
CD44	9.11305e-16	0.34679	0.81	0.705	1.82261e-12	1	CD44
TRAV1-2	3.6342e-15	0.782512	0.517	0.43	7.2684e-12	1	TRAV1-2
IFIT3	6.6121e-15	0.305157	0.827	0.746	1.32242e-11	1	IFIT3
TRAC	1.90451e-14	0.28476	0.849	0.732	3.80902e-11	1	TRAC
IRF1	5.08899e-14	0.358792	0.872	0.792	1.0178e-10	1	IRF1
C12orf75	2.14015e-13	0.373292	0.69	0.571	4.28031e-10	1	C12orf75
HLA-DPA1	2.26153e-13	0.323936	0.837	0.79	4.52306e-10	1	HLA-DPA1
GPR65	5.96363e-13	0.279857	0.559	0.417	1.19273e-09	1	GPR65
HLA-DRB1	7.03444e-11	0.318218	0.804	0.774	1.40689e-07	1	HLA-DRB1
CD69	2.31384e-10	0.250346	0.76	0.671	4.62767e-07	1	CD69
LCK	9.03707e-10	0.290107	0.823	0.772	1.80741e-06	1	LCK
CD53	1.59301e-08	0.262668	0.823	0.746	3.18602e-05	1	CD53
ARL4C	6.71726e-08	0.335314	0.724	0.66	0.000134345	1	ARL4C
TRBC1	1.3908e-07	0.260897	0.787	0.688	0.000278159	1	TRBC1
PLEK	2.76182e-07	0.377451	0.602	0.522	0.000552365	1	PLEK
JAML	4.55247e-07	0.328399	0.613	0.541	0.000910495	1	JAML
TXNIP	2.68878e-06	0.305817	0.704	0.643	0.00537757	1	TXNIP
OASL	6.24433e-06	0.314439	0.773	0.764	0.0124887	1	OASL
HLA-DRA	1.39493e-05	0.259995	0.786	0.753	0.0278986	1	HLA-DRA
F2R	0.000178354	0.30281	0.35	0.344	0.356707	1	F2R
SLAMF7	0.000708739	0.402382	0.525	0.479	1	1	SLAMF7
TNFSF9	0.00202331	0.262427	0.415	0.323	1	1	TNFSF9
FASLG	0.00264059	0.273649	0.577	0.538	1	1	FASLG
PLA2G16	0.00950624	0.258043	0.507	0.437	1	1	PLA2G16
IL7R	1.18724e-169	2.11341	0.868	0.691	2.37447e-166	2	IL7R
TSHZ2	1.13408e-123	0.506093	0.705	0.513	2.26815e-120	2	TSHZ2
CCR7	1.95545e-107	1.23609	0.681	0.376	3.91091e-104	2	CCR7
LTB	4.74785e-93	0.968569	0.975	0.841	9.4957e-90	2	LTB
CITED4	2.68109e-85	0.46697	0.687	0.429	5.36218e-82	2	CITED4
MAL	5.08287e-82	0.97671	0.742	0.61	1.01657e-78	2	MAL
FXYD5	1.32881e-81	0.846742	0.968	0.92	2.65762e-78	2	FXYD5
LY96	1.23261e-77	0.375117	0.685	0.516	2.46521e-74	2	LY96
SELL	1.04758e-63	0.955632	0.815	0.709	2.09515e-60	2	SELL
TRBV7-2	2.85343e-61	0.77869	0.662	0.556	5.70687e-58	2	TRBV7-2
ICAM2	1.67516e-58	0.657026	0.72	0.55	3.35033e-55	2	ICAM2
TNF	4.00987e-58	0.921317	0.785	0.633	8.01973e-55	2	TNF
RNASET2	7.10385e-58	0.755938	0.881	0.749	1.42077e-54	2	RNASET2
TRAV3	1.39667e-57	0.259633	0.671	0.54	2.79334e-54	2	TRAV3
AL133415.1	1.19348e-53	0.361006	0.658	0.409	2.38697e-50	2	AL133415.1
TIMP1	2.42708e-53	0.699687	0.842	0.664	4.85416e-50	2	TIMP1
GIMAP71	6.44659e-53	0.7552	0.906	0.781	1.28932e-49	2	GIMAP7
OSM	1.13151e-49	0.323983	0.495	0.277	2.26303e-46	2	OSM
FOS	1.14879e-49	0.753735	0.912	0.853	2.29757e-46	2	FOS
LINC00892	1.26341e-48	0.562474	0.54	0.328	2.52682e-45	2	LINC00892
TRABD2A	4.37501e-48	0.349759	0.57	0.444	8.75001e-45	2	TRABD2A
TMEM204	8.02029e-48	0.562127	0.734	0.609	1.60406e-44	2	TMEM204
VIM1	3.93337e-45	0.495265	0.994	0.968	7.86673e-42	2	VIM
S100A10	1.02305e-42	0.672975	0.948	0.875	2.0461e-39	2	S100A10
CTSH	5.31678e-42	0.409777	0.718	0.663	1.06336e-38	2	CTSH
ANXA11	4.90669e-39	0.775363	0.715	0.542	9.81337e-36	2	ANXA1
GPR25	1.04264e-38	0.251374	0.671	0.513	2.08527e-35	2	GPR25
PCED1B-AS1	1.18568e-37	0.619427	0.919	0.834	2.37136e-34	2	PCED1B-AS1
ITGA4	1.55613e-37	0.547254	0.683	0.455	3.11226e-34	2	ITGA4
CD37	2.26073e-37	0.572444	0.932	0.856	4.52145e-34	2	CD37
JUN	9.2456e-37	0.577741	0.935	0.914	1.84912e-33	2	JUN
KLF2	1.36393e-36	0.852026	0.747	0.614	2.72787e-33	2	KLF2
AQP3	4.84719e-34	0.935052	0.663	0.544	9.69438e-31	2	AQP3
DPP4	9.31851e-33	0.41836	0.538	0.384	1.8637e-29	2	DPP4
TRAV2	4.381e-32	0.252265	0.611	0.532	8.76199e-29	2	TRAV2
CD55	1.76735e-30	0.3737	0.612	0.461	3.5347e-27	2	CD55
TRBV6-5	1.25141e-29	0.318288	0.466	0.277	2.50282e-26	2	TRBV6-5
ARHGDIB	2.89599e-29	0.408712	0.971	0.918	5.79198e-26	2	ARHGDIB
PLAC8	3.26192e-29	0.47087	0.606	0.527	6.52385e-26	2	PLAC8
SPOCK2	5.98284e-29	0.475452	0.88	0.788	1.19657e-25	2	SPOCK2
GPR183	2.10602e-26	0.838583	0.598	0.516	4.21204e-23	2	GPR183
LAPTM51	1.05387e-25	0.534337	0.933	0.878	2.10774e-22	2	LAPTM5
S1PR1	1.64399e-25	0.667884	0.535	0.433	3.28798e-22	2	S1PR1
ALOX5AP1	6.54244e-25	0.527494	0.893	0.756	1.30849e-21	2	ALOX5AP
PLEKHO1	1.2577e-24	0.267435	0.659	0.512	2.5154e-21	2	PLEKHO1
BCL2A1	1.53919e-24	0.257069	0.624	0.541	3.07837e-21	2	BCL2A1
CXCR4	2.80517e-23	0.63418	0.58	0.428	5.61035e-20	2	CXCR4
CD4	5.15814e-23	0.41327	0.705	0.658	1.03163e-19	2	CD4
FKBP111	5.94756e-23	0.375444	0.726	0.587	1.18951e-19	2	FKBP11
IER2	1.46493e-22	0.486109	0.894	0.823	2.92986e-19	2	IER2
CD521	1.59552e-22	0.350059	0.93	0.86	3.19104e-19	2	CD52
DUSP1	3.64321e-21	0.397119	0.838	0.748	7.28642e-18	2	DUSP1
IFITM1	2.52923e-20	0.291374	1	0.995	5.05846e-17	2	IFITM1
GIMAP41	3.19851e-20	0.486001	0.827	0.743	6.39702e-17	2	GIMAP4
TSC22D3	4.58798e-19	0.649951	0.678	0.588	9.17596e-16	2	TSC22D3
EMP3	1.07034e-17	0.355792	0.962	0.889	2.14068e-14	2	EMP3
CD5	1.21328e-17	0.505675	0.698	0.636	2.42655e-14	2	CD5
FYB1	5.82176e-17	0.446389	0.843	0.765	1.16435e-13	2	FYB1
SLC2A3	1.42011e-16	0.532328	0.605	0.49	2.84022e-13	2	SLC2A3
OCIAD2	4.96865e-16	0.561544	0.753	0.704	9.93729e-13	2	OCIAD2
PNP	6.62122e-16	0.448764	0.635	0.516	1.32424e-12	2	PNP
GPSM3	2.0723e-14	0.453837	0.806	0.736	4.1446e-11	2	GPSM3
ITGA6	2.33312e-14	0.265786	0.396	0.249	4.66624e-11	2	ITGA6
CTSB	5.45509e-14	0.474115	0.831	0.781	1.09102e-10	2	CTSB
TUBA4A	1.05941e-12	0.314683	0.686	0.547	2.11881e-09	2	TUBA4A
KLRB1	1.14007e-12	0.613331	0.698	0.632	2.28014e-09	2	KLRB1
UPP1	1.80443e-12	0.272411	0.561	0.438	3.60886e-09	2	UPP1
RGCC	9.90989e-12	0.270583	0.627	0.497	1.98198e-08	2	RGCC
SAMHD1	1.03142e-09	0.28844	0.848	0.763	2.06285e-06	2	SAMHD1
LINC00861	1.38323e-09	0.354938	0.517	0.403	2.76646e-06	2	LINC00861
ZFP36	1.78379e-09	0.271165	0.825	0.773	3.56759e-06	2	ZFP36
TXNIP1	2.34368e-09	0.345289	0.709	0.646	4.68735e-06	2	TXNIP
TRAV1-21	9.94078e-09	0.374018	0.508	0.438	1.98816e-05	2	TRAV1-2
ARL4C1	1.23466e-08	0.279274	0.748	0.66	2.46931e-05	2	ARL4C
SOCS1	1.29992e-08	0.28224	0.839	0.793	2.59984e-05	2	SOCS1
IL4I1	2.00766e-08	0.432879	0.643	0.638	4.01533e-05	2	IL4I1
BTG2	6.16182e-08	0.276668	0.672	0.611	0.000123236	2	BTG2
MGAT4A	9.40586e-08	0.356248	0.437	0.538	0.000188117	2	MGAT4A
TUBA1A	7.19335e-07	0.260732	0.679	0.601	0.00143867	2	TUBA1A
CYTIP	1.81487e-06	0.307213	0.637	0.57	0.00362975	2	CYTIP
PLIN2	5.10797e-05	0.382455	0.532	0.481	0.102159	2	PLIN2
C1orf162	0.000343306	0.389257	0.57	0.553	0.686611	2	C1orf162
CDKN2D	0.000344426	0.320308	0.693	0.648	0.688852	2	CDKN2D
MX2	0.000894351	0.291967	0.784	0.732	1	2	MX2
MYC	0.00173294	0.255516	0.456	0.416	1	2	MYC
TNFSF13B	0.0086089	0.516301	0.556	0.639	1	2	TNFSF13B
FOXP3	0	2.89702	0.938	0.638	0	3	FOXP3
TNFRSF4	1.29617e-292	3.0963	0.931	0.726	2.59233e-289	3	TNFRSF4
BATF	5.17559e-275	2.39529	0.94	0.659	1.03512e-271	3	BATF
IL32	1.66973e-269	1.35326	1	0.956	3.33947e-266	3	IL32
TNFRSF18	2.28206e-229	2.12616	0.939	0.754	4.56411e-226	3	TNFRSF18
LAIR2	2.26123e-193	1.81993	0.855	0.654	4.52245e-190	3	LAIR2
ICOS	1.80311e-184	1.69026	0.823	0.536	3.60622e-181	3	ICOS
TNFRSF1B	8.34236e-182	1.74273	0.885	0.644	1.66847e-178	3	TNFRSF1B
CTLA4	7.96936e-181	1.8043	0.815	0.507	1.59387e-177	3	CTLA4
LTB1	7.56436e-173	1.50045	0.988	0.839	1.51287e-169	3	LTB
CTSC	1.01627e-161	1.41558	0.949	0.783	2.03254e-158	3	CTSC
PIM2	2.88169e-153	1.664	0.84	0.657	5.76338e-150	3	PIM2
S100A4	1.49079e-149	0.983983	0.997	0.966	2.98158e-146	3	S100A4
LTA	6.42691e-142	1.65948	0.789	0.568	1.28538e-138	3	LTA
IL2RA	1.15221e-131	1.70363	0.742	0.601	2.30441e-128	3	IL2RA
SPOCK21	8.45712e-129	1.18082	0.921	0.78	1.69142e-125	3	SPOCK2
TIGIT	1.35763e-128	1.16818	0.921	0.708	2.71525e-125	3	TIGIT
CD27	2.32753e-123	1.15437	0.878	0.646	4.65507e-120	3	CD27
BIRC3	7.76259e-116	1.23461	0.782	0.596	1.55252e-112	3	BIRC3
TYMP	9.55097e-114	1.17865	0.957	0.881	1.91019e-110	3	TYMP
CD177	7.04354e-97	0.51193	0.558	0.444	1.40871e-93	3	CD177
TNFRSF13B	8.47549e-86	0.258496	0.149	0.487	1.6951e-82	3	TNFRSF13B
B2M	4.7341e-84	0.343219	1	1	9.4682e-81	3	B2M
EBI3	2.40125e-80	0.819786	0.61	0.532	4.8025e-77	3	EBI3
UCP2	1.72043e-76	1.00821	0.847	0.703	3.44085e-73	3	UCP2
C3AR1	8.45819e-76	0.598406	0.585	0.438	1.69164e-72	3	C3AR1
ACP5	1.03482e-75	1.04699	0.777	0.633	2.06964e-72	3	ACP5
JPT1	1.95443e-69	0.830832	0.878	0.766	3.90886e-66	3	JPT1
DDIT4	2.29824e-69	1.14779	0.781	0.599	4.59647e-66	3	DDIT4
GBP5	7.18446e-63	0.84483	0.853	0.712	1.43689e-59	3	GBP5
KCNN4	1.06369e-60	0.720288	0.606	0.55	2.12737e-57	3	KCNN4
GADD45A	1.24258e-58	1.15329	0.626	0.464	2.48517e-55	3	GADD45A
CXCR6	2.73785e-57	0.923211	0.745	0.576	5.4757e-54	3	CXCR6
SIT1	2.48469e-55	0.744538	0.803	0.669	4.96938e-52	3	SIT1
CD3E1	4.19516e-55	0.558907	0.965	0.86	8.39032e-52	3	CD3E
TNFRSF9	1.33235e-53	0.982798	0.637	0.514	2.66469e-50	3	TNFRSF9
SAT1	1.22786e-52	0.743866	0.914	0.845	2.45572e-49	3	SAT1
BCL3	2.68706e-52	0.801196	0.759	0.658	5.37413e-49	3	BCL3
PVALB	2.46342e-51	0.349008	0.42	0.262	4.92684e-48	3	PVALB
LMCD1	1.09745e-50	0.423293	0.541	0.451	2.19489e-47	3	LMCD1
DUSP4	2.50802e-45	0.919354	0.626	0.457	5.01604e-42	3	DUSP4
CXCR3	4.23947e-44	0.665109	0.863	0.748	8.47894e-41	3	CXCR3
IFI27	1.7636e-43	1.23181	0.939	0.9	3.5272e-40	3	IFI27
SELL1	2.53456e-42	0.83136	0.756	0.721	5.06912e-39	3	SELL
SOX4	4.99555e-42	1.29691	0.619	0.558	9.99109e-39	3	SOX4
SH2D2A	5.16644e-41	0.721769	0.847	0.763	1.03329e-37	3	SH2D2A
PTTG1	5.45929e-40	0.472189	0.702	0.552	1.09186e-36	3	PTTG1
TRAV4	7.28123e-40	0.330306	0.47	0.392	1.45625e-36	3	TRAV4
PHLDA1	5.82438e-39	0.844899	0.66	0.511	1.16488e-35	3	PHLDA1
TRAV13-2	8.88995e-38	0.55388	0.533	0.475	1.77799e-34	3	TRAV13-2
CD3D1	1.29947e-36	0.409467	0.958	0.873	2.59893e-33	3	CD3D
ANKRD22	2.06101e-36	0.63659	0.571	0.642	4.12201e-33	3	ANKRD22
SOCS3	6.12601e-36	0.72393	0.522	0.374	1.2252e-32	3	SOCS3
CD7	1.10844e-35	0.510163	0.956	0.889	2.21688e-32	3	CD7
GBP4	6.20943e-35	0.527066	0.699	0.555	1.24189e-31	3	GBP4
CD41	1.08458e-34	0.932785	0.655	0.668	2.16917e-31	3	CD4
RGS1	2.13366e-34	0.638437	0.707	0.561	4.26732e-31	3	RGS1
CD28	2.5706e-34	1.00646	0.61	0.568	5.1412e-31	3	CD28
TRAF1	7.00168e-34	0.668963	0.628	0.532	1.40034e-30	3	TRAF1
NCF4	1.49711e-33	0.718328	0.666	0.606	2.99421e-30	3	NCF4
OAS1	5.70109e-33	0.747059	0.833	0.79	1.14022e-29	3	OAS1
LAPTM4B	5.8571e-32	0.576046	0.667	0.549	1.17142e-28	3	LAPTM4B
ISG15	1.90445e-30	0.561985	0.981	0.969	3.8089e-27	3	ISG15
EPSTI1	2.14049e-29	0.561949	0.845	0.804	4.28098e-26	3	EPSTI1
CLEC7A	2.458e-29	0.618858	0.565	0.62	4.916e-26	3	CLEC7A
MZB1	2.30214e-28	0.687781	0.579	0.474	4.60427e-25	3	MZB1
SRGN	4.79214e-28	0.452905	0.921	0.866	9.58429e-25	3	SRGN
IFI6	5.90437e-28	0.408353	0.982	0.956	1.18087e-24	3	IFI6
RAC2	1.59057e-27	0.425556	0.974	0.948	3.18113e-24	3	RAC2
CCR1	3.95721e-27	0.471609	0.619	0.544	7.91442e-24	3	CCR1
DUSP2	2.80444e-26	0.794712	0.798	0.662	5.60888e-23	3	DUSP2
CTSZ	5.7729e-25	0.587621	0.783	0.769	1.15458e-21	3	CTSZ
CD51	6.46126e-25	0.471277	0.68	0.639	1.29225e-21	3	CD5
TRBV7-21	9.41782e-25	0.325881	0.402	0.608	1.88356e-21	3	TRBV7-2
GLRX	1.63705e-23	0.704343	0.601	0.521	3.2741e-20	3	GLRX
CD82	1.82519e-22	0.448424	0.784	0.697	3.65037e-19	3	CD82
MX1	2.07932e-22	0.506058	0.939	0.916	4.15864e-19	3	MX1
ACTG2	3.23118e-22	0.285514	0.421	0.376	6.46237e-19	3	ACTG2
MAF	7.85703e-21	0.663135	0.485	0.404	1.57141e-17	3	MAF
TRBV6-51	8.50464e-20	0.521678	0.379	0.295	1.70093e-16	3	TRBV6-5
SELPLG	3.66501e-18	0.45353	0.738	0.652	7.33003e-15	3	SELPLG
PMAIP1	6.62204e-18	0.581108	0.441	0.339	1.32441e-14	3	PMAIP1
CSF1	4.36125e-17	0.443838	0.602	0.534	8.72251e-14	3	CSF1
CD21	1.38497e-16	0.264081	0.928	0.9	2.76993e-13	3	CD2
NFKBIA	2.92486e-16	0.550579	0.896	0.877	5.84971e-13	3	NFKBIA
PTP4A3	3.20567e-16	0.714731	0.518	0.541	6.41133e-13	3	PTP4A3
NEDD9	5.5509e-16	0.400437	0.454	0.383	1.11018e-12	3	NEDD9
ITM2A	9.97742e-15	0.282486	0.814	0.732	1.99548e-11	3	ITM2A
NEAT1	1.82727e-14	0.307311	0.788	0.733	3.65454e-11	3	NEAT1
SAMHD11	6.28512e-14	0.402443	0.789	0.775	1.25702e-10	3	SAMHD1
IL1R1	3.20199e-13	0.6195	0.47	0.467	6.40399e-10	3	IL1R1
IL1R2	9.01593e-12	0.972209	0.497	0.581	1.80319e-08	3	IL1R2
TNFAIP3	1.35271e-11	0.336141	0.65	0.567	2.70542e-08	3	TNFAIP3
EZR	2.93886e-11	0.305929	0.695	0.642	5.87772e-08	3	EZR
ISG20	3.37219e-11	0.292728	0.957	0.934	6.74438e-08	3	ISG20
ALDOA	1.78884e-10	0.261892	0.805	0.745	3.57769e-07	3	ALDOA
RAB11FIP1	2.17993e-10	0.484782	0.602	0.588	4.35986e-07	3	RAB11FIP1
CTSB1	8.32948e-10	0.284352	0.779	0.792	1.6659e-06	3	CTSB
STAT1	3.74196e-09	0.316479	0.851	0.811	7.48392e-06	3	STAT1
TRAV8-4	5.89633e-09	0.308653	0.305	0.268	1.17927e-05	3	TRAV8-4
PRDM1	6.85104e-09	0.629213	0.498	0.49	1.37021e-05	3	PRDM1
SOCS11	8.18505e-09	0.370773	0.808	0.8	1.63701e-05	3	SOCS1
TRBV24-1	2.09137e-08	0.308022	0.36	0.342	4.18274e-05	3	TRBV24-1
PHLDA2	2.26359e-08	0.302347	0.417	0.402	4.52718e-05	3	PHLDA2
MT1E	2.37441e-08	0.257251	0.758	0.748	4.74882e-05	3	MT1E
GADD45G	1.45428e-07	0.714564	0.423	0.413	0.000290856	3	GADD45G
TRBV18	1.39918e-06	0.614758	0.376	0.531	0.00279836	3	TRBV18
IFIH1	3.05579e-06	0.308406	0.618	0.624	0.00611157	3	IFIH1
CD70	5.70413e-06	0.65372	0.435	0.43	0.0114083	3	CD70
IL1RN	5.7781e-06	0.285775	0.49	0.574	0.0115562	3	IL1RN
TRAV6	7.65193e-06	0.367459	0.423	0.497	0.0153039	3	TRAV6
GRN	9.30939e-06	0.34132	0.658	0.681	0.0186188	3	GRN
MX21	1.46523e-05	0.266167	0.715	0.746	0.0293046	3	MX2
CDKN2A	1.48637e-05	0.379515	0.505	0.477	0.0297275	3	CDKN2A
SDC4	5.26478e-05	0.481894	0.484	0.514	0.105296	3	SDC4
CDKN1A	0.000472342	0.345171	0.371	0.374	0.944684	3	CDKN1A
AQP31	0.00221861	0.410339	0.528	0.571	1	3	AQP3
TRAV8-2	0.00611226	0.299256	0.389	0.438	1	3	TRAV8-2
TRAV13-1	0.00853193	0.624748	0.321	0.338	1	3	TRAV13-1
XCL1	0	3.36524	0.95	0.524	0	4	XCL1
TYROBP	0	2.89274	0.995	0.793	0	4	TYROBP
FCER1G	0	2.78177	0.972	0.727	0	4	FCER1G
TRDC	0	2.70508	0.951	0.466	0	4	TRDC
XCL2	4.84473e-302	2.90539	0.91	0.454	9.68946e-299	4	XCL2
GNLY	8.27904e-296	3.44607	0.946	0.582	1.65581e-292	4	GNLY
CTSW	2.59738e-276	2.20381	0.963	0.62	5.19476e-273	4	CTSW
KLRD1	1.29564e-249	2.24777	0.879	0.516	2.59128e-246	4	KLRD1
NKG71	2.90999e-201	1.56259	0.978	0.73	5.81997e-198	4	NKG7
CDA	1.34324e-178	0.272024	0.657	0.266	2.68648e-175	4	CDA
IL2RB	2.70892e-163	1.48526	0.922	0.664	5.41785e-160	4	IL2RB
MATK	1.20529e-161	1.54981	0.786	0.449	2.41057e-158	4	MATK
CD71	4.39799e-148	1.29346	0.981	0.885	8.79598e-145	4	CD7
ZNF683	8.61595e-146	1.85937	0.784	0.453	1.72319e-142	4	ZNF683
SH2D1B	1.50832e-138	1.55984	0.746	0.59	3.01663e-135	4	SH2D1B
HOPX	2.57138e-133	1.5264	0.831	0.562	5.14275e-130	4	HOPX
GZMB1	3.40587e-130	1.45332	0.911	0.64	6.81174e-127	4	GZMB
CEBPD	6.10978e-122	1.0035	0.848	0.556	1.22196e-118	4	CEBPD
SCT	2.19883e-119	0.366137	0.709	0.612	4.39765e-116	4	SCT
RHOB	9.34029e-116	1.18657	0.862	0.594	1.86806e-112	4	RHOB
CD247	3.69647e-101	1.10146	0.902	0.681	7.39294e-98	4	CD247
PRF11	1.48809e-98	1.20868	0.874	0.68	2.97619e-95	4	PRF1
HCST1	5.40371e-95	0.715638	0.99	0.899	1.08074e-91	4	HCST
KRT86	1.91164e-87	1.30807	0.705	0.545	3.82328e-84	4	KRT86
TMIGD2	6.94584e-86	1.13955	0.725	0.573	1.38917e-82	4	TMIGD2
KLRB11	3.18564e-83	1.05523	0.807	0.612	6.37128e-80	4	KLRB1
HEG1	3.18005e-78	0.490939	0.671	0.462	6.36011e-75	4	HEG1
CCL51	4.65827e-75	0.784102	0.963	0.8	9.31655e-72	4	CCL5
FCGR3A	2.02357e-67	1.06495	0.707	0.575	4.04714e-64	4	FCGR3A
CRTAM	2.94175e-67	0.428303	0.545	0.21	5.8835e-64	4	CRTAM
CLEC2B1	1.19706e-64	0.810676	0.798	0.537	2.39411e-61	4	CLEC2B
LAT2	1.7487e-64	1.12429	0.687	0.528	3.49741e-61	4	LAT2
KLF21	1.75913e-64	0.837238	0.811	0.603	3.51826e-61	4	KLF2
ITGAX	6.15756e-64	0.604037	0.649	0.571	1.23151e-60	4	ITGAX
CD38	5.96944e-55	0.564485	0.794	0.645	1.19389e-51	4	CD38
XBP1	8.5917e-53	0.659053	0.798	0.562	1.71834e-49	4	XBP1
CD300A	4.70221e-52	0.897548	0.569	0.318	9.40442e-49	4	CD300A
SLAMF71	1.33866e-51	0.468555	0.651	0.459	2.67731e-48	4	SLAMF7
PECAM1	4.29237e-48	0.426645	0.66	0.469	8.58475e-45	4	PECAM1
PLAC81	1.26509e-46	0.421299	0.665	0.517	2.53017e-43	4	PLAC8
SRGN1	4.87455e-45	0.519783	0.962	0.859	9.7491e-42	4	SRGN
CAPG	2.37605e-44	0.735027	0.835	0.744	4.75209e-41	4	CAPG
CLIC3	3.99094e-40	1.1684	0.685	0.558	7.98189e-37	4	CLIC3
DUSP21	1.10717e-37	0.684367	0.828	0.658	2.21434e-34	4	DUSP2
KRT81	6.046e-37	1.03045	0.594	0.549	1.2092e-33	4	KRT81
CD691	1.547e-36	0.610436	0.843	0.663	3.094e-33	4	CD69
RNF130	1.97191e-36	0.675275	0.728	0.625	3.94381e-33	4	RNF130
HAVCR2	1.62104e-34	0.621481	0.649	0.495	3.24209e-31	4	HAVCR2
GEM	1.88336e-34	0.466072	0.64	0.534	3.76671e-31	4	GEM
TNFSF141	9.4934e-33	0.74492	0.71	0.568	1.89868e-29	4	TNFSF14
ADAM8	4.31739e-32	0.514005	0.689	0.516	8.63477e-29	4	ADAM8
ID2	1.72095e-30	0.569914	0.788	0.683	3.44189e-27	4	ID2
EVL	2.07273e-30	0.437926	0.907	0.799	4.14546e-27	4	EVL
WARS	2.39282e-30	0.491649	0.673	0.512	4.78563e-27	4	WARS
FOS1	3.60267e-29	0.587097	0.945	0.848	7.20534e-26	4	FOS
LGALS1	7.89847e-29	0.573722	0.957	0.894	1.57969e-25	4	LGALS1
AREG	2.03208e-28	0.931727	0.509	0.324	4.06417e-25	4	AREG
CST71	1.73211e-27	0.503569	0.931	0.82	3.46422e-24	4	CST7
ADGRG1	3.56902e-27	0.400486	0.541	0.376	7.13805e-24	4	ADGRG1
GZMA1	1.54379e-25	0.524011	0.808	0.626	3.08758e-22	4	GZMA
CD441	1.80536e-25	0.442074	0.869	0.703	3.61072e-22	4	CD44
ID3	5.13665e-25	0.672301	0.787	0.693	1.02733e-21	4	ID3
FOSB	1.74806e-24	0.25755	0.641	0.428	3.49612e-21	4	FOSB
EGR1	7.28079e-23	0.45215	0.806	0.672	1.45616e-19	4	EGR1
SLC16A3	1.33476e-21	0.534975	0.672	0.59	2.66951e-18	4	SLC16A3
FASLG1	1.80291e-21	0.619887	0.632	0.531	3.60582e-18	4	FASLG
AOAH	1.18203e-20	0.762389	0.604	0.524	2.36406e-17	4	AOAH
NCAM1	1.16559e-19	0.699193	0.477	0.268	2.33119e-16	4	NCAM1
PLEK1	5.97507e-19	0.413255	0.643	0.521	1.19501e-15	4	PLEK
LSP1	3.71033e-18	0.301743	0.952	0.871	7.42066e-15	4	LSP1
FBP1	4.84927e-18	0.30531	0.552	0.528	9.69855e-15	4	FBP1
RARRES31	5.89075e-18	0.362678	0.911	0.812	1.17815e-14	4	RARRES3
FGR	6.74506e-18	0.387739	0.49	0.398	1.34901e-14	4	FGR
ZFP361	7.15024e-18	0.433862	0.866	0.766	1.43005e-14	4	ZFP36
NR4A1	7.00689e-17	0.43204	0.606	0.432	1.40138e-13	4	NR4A1
JCHAIN	1.11518e-15	0.293978	0.522	0.382	2.23035e-12	4	JCHAIN
GADD45B	6.81292e-14	0.306468	0.808	0.718	1.36258e-10	4	GADD45B
LDB2	1.13026e-12	0.394737	0.395	0.179	2.26051e-09	4	LDB2
BGLAP	1.61095e-12	0.265496	0.401	0.223	3.22189e-09	4	BGLAP
IER21	5.16748e-11	0.250484	0.897	0.824	1.0335e-07	4	IER2
NFKBIA1	6.96356e-11	0.283306	0.926	0.872	1.39271e-07	4	NFKBIA
FGFBP2	1.04021e-10	0.294318	0.459	0.336	2.08042e-07	4	FGFBP2
RGS2	8.59153e-10	0.281425	0.51	0.366	1.71831e-06	4	RGS2
DNAJB1	1.62501e-09	0.435914	0.81	0.689	3.25002e-06	4	DNAJB1
NCR3	7.90869e-09	0.68441	0.558	0.542	1.58174e-05	4	NCR3
CD96	1.62748e-08	0.259661	0.702	0.611	3.25496e-05	4	CD96
HSPA1A	6.55948e-07	0.44532	0.79	0.717	0.0013119	4	HSPA1A
CD9	1.10489e-06	0.38175	0.61	0.587	0.00220977	4	CD9
RGS16	1.14882e-06	0.793922	0.539	0.493	0.00229764	4	RGS16
C1orf1621	6.09982e-05	0.350765	0.58	0.551	0.121996	4	C1orf162
CCL3	6.72431e-05	0.459002	0.457	0.55	0.134486	4	CCL3
EGR2	9.60825e-05	0.256228	0.499	0.459	0.192165	4	EGR2
DUSP11	0.000124396	0.254054	0.812	0.754	0.248792	4	DUSP1
NR4A2	0.00201305	0.361794	0.448	0.354	1	4	NR4A2
CCL4	0.0023233	0.447706	0.61	0.605	1	4	CCL4
PLA2G161	0.00547806	0.262544	0.504	0.444	1	4	PLA2G16
LAG31	5.35543e-92	1.23489	0.899	0.637	1.07109e-88	5	LAG3
TRAV21	6.16074e-67	0.526398	0.702	0.495	1.23215e-63	5	TRAV21
GPR251	9.74935e-60	0.743307	0.713	0.519	1.94987e-56	5	GPR25
CD821	8.87703e-53	0.90933	0.883	0.691	1.77541e-49	5	CD82
TIGIT1	2.06952e-49	0.769896	0.892	0.726	4.13904e-46	5	TIGIT
CCL31	7.02962e-47	1.43695	0.702	0.516	1.40592e-43	5	CCL3
GNG4	1.6567e-46	0.389039	0.659	0.434	3.3134e-43	5	GNG4
NR5A2	7.12679e-46	0.258564	0.531	0.288	1.42536e-42	5	NR5A2
PHLDA11	1.79414e-45	1.026	0.731	0.513	3.58828e-42	5	PHLDA1
TNFRSF91	2.7862e-45	0.824572	0.695	0.516	5.5724e-42	5	TNFRSF9
ID31	2.97641e-44	0.647032	0.84	0.692	5.95282e-41	5	ID3
CCL41	1.27848e-43	2.17266	0.747	0.589	2.55696e-40	5	CCL4
CD3D2	5.34222e-42	0.638691	0.98	0.876	1.06844e-38	5	CD3D
MIR155HG	1.93186e-41	1.01581	0.609	0.379	3.86373e-38	5	MIR155HG
RGS161	1.42602e-39	0.487376	0.689	0.478	2.85204e-36	5	RGS16
HLA-DMA	6.56792e-36	0.810643	0.68	0.425	1.31358e-32	5	HLA-DMA
CD701	1.24735e-35	0.602523	0.632	0.407	2.49471e-32	5	CD70
SPRY1	1.02057e-34	0.367006	0.643	0.493	2.04113e-31	5	SPRY1
HLA-DPB11	7.38647e-34	0.604793	0.89	0.768	1.47729e-30	5	HLA-DPB1
TRAV8-21	2.72605e-33	0.441392	0.6	0.41	5.45209e-30	5	TRAV8-2
TRBV7-22	3.57302e-33	0.34182	0.689	0.56	7.14604e-30	5	TRBV7-2
ITM2A1	5.34763e-33	0.760909	0.842	0.734	1.06953e-29	5	ITM2A
HLA-DRB11	1.47734e-31	0.596964	0.896	0.767	2.95468e-28	5	HLA-DRB1
CD8A1	2.34403e-31	0.746281	0.7	0.507	4.68807e-28	5	CD8A
LSP11	2.92378e-31	0.55345	0.964	0.874	5.84756e-28	5	LSP1
CD200	4.50647e-31	0.588132	0.587	0.398	9.01293e-28	5	CD200
DUSP41	4.39658e-30	0.703272	0.698	0.46	8.79317e-27	5	DUSP4
CD74	5.39749e-30	0.444633	1	0.991	1.0795e-26	5	CD74
CCL52	1.26681e-29	0.651699	0.91	0.816	2.53362e-26	5	CCL5
GZMB2	1.63424e-28	0.704622	0.785	0.671	3.26848e-25	5	GZMB
RGS11	2.77801e-27	0.545311	0.779	0.562	5.55602e-24	5	RGS1
LAIR21	3.51193e-27	0.355884	0.781	0.677	7.02387e-24	5	LAIR2
IFNG	4.7872e-27	1.00184	0.603	0.404	9.57441e-24	5	IFNG
PDCD1	1.21362e-26	1.03069	0.68	0.558	2.42724e-23	5	PDCD1
HLA-DRA1	1.32979e-26	0.604172	0.858	0.749	2.65958e-23	5	HLA-DRA
HLA-DPA11	1.36135e-25	0.550345	0.892	0.79	2.7227e-22	5	HLA-DPA1
TRBC2	4.36978e-24	0.576097	0.935	0.853	8.73956e-21	5	TRBC2
PLPP1	6.75981e-24	0.672466	0.583	0.39	1.35196e-20	5	PLPP1
CD3G1	2.1312e-23	0.459471	0.883	0.741	4.2624e-20	5	CD3G
ID21	3.4137e-23	0.558791	0.801	0.688	6.82741e-20	5	ID2
TNFSF4	9.53697e-23	0.564762	0.512	0.337	1.90739e-19	5	TNFSF4
CCL4L2	1.78506e-22	1.95983	0.697	0.646	3.57011e-19	5	CCL4L2
CD22	3.09632e-20	0.407606	0.975	0.896	6.19264e-17	5	CD2
SRGN2	1.95484e-19	0.382579	0.944	0.867	3.90967e-16	5	SRGN
CD3E2	4.5318e-19	0.363375	0.962	0.868	9.0636e-16	5	CD3E
CD8B1	4.61287e-18	0.442327	0.634	0.498	9.22573e-15	5	CD8B
ALOX5AP2	4.82218e-17	0.415636	0.889	0.766	9.64436e-14	5	ALOX5AP
CTLA41	5.1767e-17	0.340399	0.695	0.543	1.03534e-13	5	CTLA4
HLA-DRB5	5.3349e-17	0.267551	0.636	0.399	1.06698e-13	5	HLA-DRB5
HLA-DQA1	2.63629e-16	0.462412	0.759	0.655	5.27257e-13	5	HLA-DQA1
SH2D2A1	4.5333e-16	0.408085	0.837	0.77	9.06661e-13	5	SH2D2A
VCAM1	6.32085e-16	0.517397	0.418	0.213	1.26417e-12	5	VCAM1
COTL1	2.58294e-15	0.364224	0.912	0.843	5.16589e-12	5	COTL1
TRAC1	7.17862e-15	0.419526	0.873	0.746	1.43572e-11	5	TRAC
KRT861	2.86101e-14	1.30697	0.61	0.566	5.72203e-11	5	KRT86
SLA	1.84463e-13	0.541216	0.657	0.522	3.68927e-10	5	SLA
CD271	4.83555e-13	0.325911	0.765	0.675	9.6711e-10	5	CD27
RASD1	5.091e-13	0.275939	0.282	0.393	1.0182e-09	5	RASD1
TRBC11	5.22541e-13	0.371348	0.826	0.697	1.04508e-09	5	TRBC1
LBH	1.75552e-12	0.407015	0.804	0.711	3.51105e-09	5	LBH
ZEB2	1.23269e-11	0.362504	0.569	0.467	2.46538e-08	5	ZEB2
PLA2G162	1.30893e-11	0.400756	0.573	0.439	2.61786e-08	5	PLA2G16
LCP2	1.3755e-11	0.383806	0.786	0.663	2.75101e-08	5	LCP2
SIT11	1.48766e-11	0.341716	0.761	0.684	2.97532e-08	5	SIT1
CPM	1.8082e-11	0.280495	0.535	0.418	3.6164e-08	5	CPM
CST72	2.09862e-11	0.326365	0.892	0.831	4.19725e-08	5	CST7
CSF11	1.31176e-10	0.621536	0.6	0.539	2.62352e-07	5	CSF1
CKLF	2.59865e-10	0.3683	0.853	0.758	5.19731e-07	5	CKLF
FERMT3	3.42353e-10	0.283942	0.706	0.586	6.84705e-07	5	FERMT3
HLA-DQB1	5.11577e-10	0.455895	0.591	0.496	1.02315e-06	5	HLA-DQB1
CD381	9.18788e-10	0.28506	0.725	0.662	1.83758e-06	5	CD38
SGK1	2.94093e-09	0.295749	0.275	0.329	5.88187e-06	5	SGK1
TESC	3.24599e-09	0.253576	0.643	0.572	6.49198e-06	5	TESC
HAVCR21	3.91405e-09	0.610029	0.573	0.513	7.82809e-06	5	HAVCR2
HOPX1	4.31078e-09	0.46632	0.679	0.596	8.62156e-06	5	HOPX
CXCR61	2.24193e-08	0.500926	0.67	0.597	4.48387e-05	5	CXCR6
FASLG2	2.64717e-08	0.463813	0.601	0.541	5.29433e-05	5	FASLG
ADGRG11	4.89485e-08	0.583674	0.492	0.391	9.7897e-05	5	ADGRG1
WARS1	6.56956e-08	0.446229	0.618	0.528	0.000131391	5	WARS
RHOB1	2.07949e-07	0.378417	0.7	0.629	0.000415899	5	RHOB
PRDM11	2.38523e-07	0.340545	0.587	0.48	0.000477047	5	PRDM1
NMB	2.27903e-06	0.588749	0.551	0.446	0.00455806	5	NMB
JAML1	2.97604e-06	0.346335	0.607	0.552	0.00595209	5	JAML
TNFSF91	3.08644e-06	0.395267	0.433	0.334	0.00617287	5	TNFSF9
DUSP5	4.55372e-06	0.572112	0.503	0.415	0.00910744	5	DUSP5
NR4A21	4.01649e-05	0.394545	0.478	0.356	0.0803298	5	NR4A2
ABI31	6.74192e-05	0.365251	0.652	0.624	0.134838	5	ABI3
LHFPL6	0.000103481	0.263364	0.54	0.463	0.206961	5	LHFPL6
GADD45G1	0.000125765	0.690852	0.496	0.406	0.251531	5	GADD45G
TRBV6-52	0.000158781	0.25672	0.278	0.313	0.317563	5	TRBV6-5
RGS21	0.00109139	0.373871	0.472	0.379	1	5	RGS2
NEDD91	0.00151807	0.317055	0.483	0.384	1	5	NEDD9
LINC008921	0.00153084	0.264345	0.463	0.353	1	5	LINC00892
CRTAM1	0.00547058	0.341372	0.363	0.251	1	5	CRTAM
TUBA1B	1.18758e-212	2.39295	0.991	0.768	2.37516e-209	6	TUBA1B
STMN1	1.94797e-209	2.61111	0.965	0.565	3.89593e-206	6	STMN1
HMGB2	1.50453e-200	2.38815	0.98	0.653	3.00906e-197	6	HMGB2
HMGN2	8.31977e-177	1.82774	0.993	0.767	1.66395e-173	6	HMGN2
TUBB	3.37876e-169	1.87402	0.982	0.802	6.75753e-166	6	TUBB
MKI67	5.01599e-152	2.26609	0.866	0.545	1.0032e-148	6	MKI67
H2AFZ	1.558e-146	1.44925	0.989	0.781	3.116e-143	6	H2AFZ
H2AFX	3.34979e-128	1.58323	0.91	0.641	6.69958e-125	6	H2AFX
TYMS	3.12791e-123	2.20673	0.803	0.401	6.25582e-120	6	TYMS
TUBB4B	5.94904e-122	1.56811	0.934	0.651	1.18981e-118	6	TUBB4B
PHF19	2.44571e-121	1.22371	0.879	0.584	4.89141e-118	6	PHF19
UBE2C	2.14075e-116	2.08537	0.846	0.61	4.28149e-113	6	UBE2C
HIST1H4C	1.15722e-108	2.19157	0.954	0.749	2.31445e-105	6	HIST1H4C
RRM2	5.70615e-106	2.12801	0.739	0.381	1.14123e-102	6	RRM2
UBE2S	7.2122e-102	1.43897	0.917	0.66	1.44244e-98	6	UBE2S
CKS2	6.7377e-100	1.41725	0.866	0.555	1.34754e-96	6	CKS2
KIF22	2.15984e-92	1.10718	0.798	0.463	4.31968e-89	6	KIF22
KIFC1	1.54215e-90	1.22196	0.726	0.445	3.0843e-87	6	KIFC1
CDT1	5.57982e-86	1.23935	0.737	0.477	1.11596e-82	6	CDT1
CENPW	1.09003e-83	1.00491	0.724	0.386	2.18006e-80	6	CENPW
TK1	2.03423e-83	1.41888	0.765	0.557	4.06845e-80	6	TK1
SMC4	1.36491e-82	1.28511	0.759	0.419	2.72982e-79	6	SMC4
HIST1H3G	7.10641e-80	0.841789	0.708	0.457	1.42128e-76	6	HIST1H3G
MND1	1.34021e-79	0.611384	0.682	0.483	2.68041e-76	6	MND1
TOP2A	1.71235e-77	1.50936	0.717	0.457	3.4247e-74	6	TOP2A
PTTG11	2.10974e-76	1.24438	0.836	0.553	4.21948e-73	6	PTTG1
CDKN3	1.54426e-74	1.12951	0.713	0.499	3.08852e-71	6	CDKN3
CKAP2L	1.94072e-73	1.03758	0.64	0.405	3.88144e-70	6	CKAP2L
CKS1B	4.80346e-73	1.09313	0.752	0.506	9.60692e-70	6	CKS1B
UBE2T	1.18976e-72	1.07042	0.702	0.436	2.37952e-69	6	UBE2T
GTSE1	6.85313e-72	1.35277	0.704	0.549	1.37063e-68	6	GTSE1
ASF1B	2.69393e-71	1.21817	0.689	0.395	5.38785e-68	6	ASF1B
PKMYT1	1.91204e-68	1.21242	0.68	0.472	3.82408e-65	6	PKMYT1
CCNA2	2.97782e-67	1.19144	0.684	0.456	5.95564e-64	6	CCNA2
TACC3	3.12608e-66	0.706469	0.779	0.503	6.25216e-63	6	TACC3
KIF20B	3.31259e-66	0.943016	0.675	0.347	6.62518e-63	6	KIF20B
C21orf58	5.57251e-66	0.734172	0.678	0.556	1.1145e-62	6	C21orf58
FBXO5	2.60861e-65	0.803586	0.675	0.457	5.21721e-62	6	FBXO5
CENPM	3.23096e-64	1.30125	0.737	0.56	6.46192e-61	6	CENPM
NUSAP1	4.12712e-64	1.24531	0.671	0.424	8.25425e-61	6	NUSAP1
ZWINT	5.44646e-59	1.10869	0.695	0.556	1.08929e-55	6	ZWINT
FEN1	8.89103e-59	0.973094	0.66	0.397	1.77821e-55	6	FEN1
CENPF	1.4046e-58	1.45801	0.684	0.478	2.8092e-55	6	CENPF
HIST1H1E	5.57024e-58	1.33978	0.884	0.738	1.11405e-54	6	HIST1H1E
ANP32E	1.48179e-56	0.810801	0.789	0.502	2.96357e-53	6	ANP32E
CDCA8	2.38801e-56	1.03776	0.675	0.5	4.77602e-53	6	CDCA8
CDK1	1.75004e-55	1.15662	0.649	0.439	3.50007e-52	6	CDK1
AURKB	1.69761e-54	1.20803	0.7	0.573	3.39521e-51	6	AURKB
JPT11	7.31228e-54	0.789884	0.93	0.771	1.46246e-50	6	JPT1
PCNA	2.44224e-51	1.08205	0.697	0.447	4.88448e-48	6	PCNA
KPNA2	3.12443e-51	1.03879	0.697	0.423	6.24886e-48	6	KPNA2
ORC6	4.21963e-51	0.676161	0.621	0.414	8.43927e-48	6	ORC6
HIST1H1B	4.83719e-51	1.46009	0.654	0.374	9.67438e-48	6	HIST1H1B
TUBA1C	1.759e-50	0.870507	0.805	0.564	3.518e-47	6	TUBA1C
KIF14	4.91842e-50	0.731441	0.634	0.478	9.83685e-47	6	KIF14
LMNB1	2.75258e-48	0.797869	0.697	0.405	5.50516e-45	6	LMNB1
BIRC5	1.44098e-47	1.04611	0.654	0.473	2.88197e-44	6	BIRC5
ASPM	1.95287e-46	1.35068	0.614	0.411	3.90574e-43	6	ASPM
TPX2	3.22016e-46	1.16892	0.691	0.546	6.44032e-43	6	TPX2
CDCA3	1.01734e-45	0.965841	0.654	0.527	2.03467e-42	6	CDCA3
HIST1H3C	1.79691e-45	1.15217	0.603	0.4	3.59382e-42	6	HIST1H3C
HIST1H2AL	1.16934e-44	0.97666	0.693	0.532	2.33867e-41	6	HIST1H2AL
PCLAF	1.43698e-44	0.666738	0.568	0.363	2.87397e-41	6	PCLAF
SPC24	4.29874e-44	0.581504	0.599	0.466	8.59749e-41	6	SPC24
RAD21	3.92225e-43	0.622501	0.809	0.493	7.8445e-40	6	RAD21
CCNF	2.46384e-42	0.727361	0.607	0.463	4.92769e-39	6	CCNF
C12orf751	2.08695e-41	0.717053	0.77	0.582	4.17391e-38	6	C12orf75
CENPK	1.99598e-39	0.815908	0.662	0.509	3.99196e-36	6	CENPK
CDC20	4.58257e-39	1.28094	0.656	0.526	9.16515e-36	6	CDC20
MYBL2	5.46896e-39	0.852363	0.596	0.451	1.09379e-35	6	MYBL2
PRC1	3.9023e-38	0.50483	0.557	0.402	7.80461e-35	6	PRC1
TRAV211	1.56758e-37	0.330175	0.603	0.508	3.13516e-34	6	TRAV21
MAD2L1	1.63817e-37	0.764175	0.64	0.495	3.27635e-34	6	MAD2L1
MCM7	1.77624e-37	0.988072	0.618	0.39	3.55249e-34	6	MCM7
NCAPD2	9.23378e-37	0.693973	0.638	0.492	1.84676e-33	6	NCAPD2
TMEM106C	9.98226e-37	0.879485	0.708	0.554	1.99645e-33	6	TMEM106C
INCENP	1.46834e-36	0.65765	0.559	0.384	2.93668e-33	6	INCENP
CCNB2	7.07817e-36	1.06284	0.601	0.465	1.41563e-32	6	CCNB2
HIST1H1D	9.95597e-35	0.928176	0.706	0.496	1.99119e-31	6	HIST1H1D
CKAP2	2.24447e-34	0.545052	0.612	0.393	4.48894e-31	6	CKAP2
HIST1H2AG	2.56116e-34	0.947723	0.732	0.61	5.12233e-31	6	HIST1H2AG
HIST1H3H	5.13808e-34	0.586421	0.724	0.671	1.02762e-30	6	HIST1H3H
HIST1H2AB	1.52727e-33	0.538869	0.614	0.527	3.05454e-30	6	HIST1H2AB
UHRF1	4.05843e-33	0.69133	0.544	0.362	8.11685e-30	6	UHRF1
CLSPN	5.66654e-33	1.0906	0.621	0.505	1.13331e-29	6	CLSPN
CDKN2A1	9.6711e-33	0.39156	0.726	0.459	1.93422e-29	6	CDKN2A
ATAD2	1.34684e-32	0.708177	0.592	0.38	2.69368e-29	6	ATAD2
FOXM1	1.5282e-32	0.70063	0.559	0.394	3.0564e-29	6	FOXM1
NCAPH	3.59961e-32	0.870303	0.575	0.436	7.19922e-29	6	NCAPH
HIST1H2BH	4.14623e-32	0.875821	0.645	0.551	8.29245e-29	6	HIST1H2BH
HIST1H3F	5.63973e-32	0.73244	0.627	0.478	1.12795e-28	6	HIST1H3F
EZH2	1.19796e-31	0.761692	0.579	0.397	2.39593e-28	6	EZH2
COTL11	3.29993e-31	0.521828	0.945	0.842	6.59986e-28	6	COTL1
RACGAP1	4.91506e-31	0.85382	0.577	0.437	9.83013e-28	6	RACGAP1
HIST1H2BN	5.62311e-31	0.637991	0.658	0.592	1.12462e-27	6	HIST1H2BN
CEP55	9.06869e-30	0.767347	0.623	0.544	1.81374e-26	6	CEP55
PSRC1	1.25677e-29	0.471241	0.586	0.511	2.51353e-26	6	PSRC1
HIST1H2BF	1.34517e-29	0.614165	0.704	0.609	2.69034e-26	6	HIST1H2BF
KNL1	1.47071e-29	0.944567	0.579	0.43	2.94143e-26	6	KNL1
MXD3	7.90967e-29	0.865615	0.621	0.571	1.58193e-25	6	MXD3
SPC25	5.34548e-28	0.73027	0.518	0.321	1.0691e-24	6	SPC25
HELLS	7.64323e-28	0.769647	0.59	0.45	1.52865e-24	6	HELLS
CORO1A	1.3033e-27	0.347571	0.998	0.955	2.60661e-24	6	CORO1A
TROAP	1.83936e-27	0.775911	0.592	0.496	3.67873e-24	6	TROAP
CENPN	3.60388e-27	0.766825	0.577	0.419	7.20775e-24	6	CENPN
CENPA	1.71316e-26	0.8685	0.61	0.529	3.42632e-23	6	CENPA
NUF2	4.84536e-26	0.773701	0.59	0.493	9.69071e-23	6	NUF2
GMNN	2.90449e-25	0.520693	0.581	0.409	5.80898e-22	6	GMNN
HLA-DRA2	4.37782e-25	0.408373	0.89	0.748	8.75563e-22	6	HLA-DRA
HIST1H1C	3.4146e-24	0.481299	0.884	0.808	6.82921e-21	6	HIST1H1C
HIST1H2BJ	3.73928e-24	0.62367	0.728	0.671	7.47857e-21	6	HIST1H2BJ
MCM3	1.06899e-23	0.675135	0.601	0.427	2.13797e-20	6	MCM3
HMGB3	1.65986e-23	0.58697	0.476	0.277	3.31973e-20	6	HMGB3
HIST1H2AE	2.50178e-23	0.338839	0.669	0.662	5.00357e-20	6	HIST1H2AE
HLA-DRB12	1.0719e-22	0.388031	0.941	0.765	2.14381e-19	6	HLA-DRB1
TUBA4A1	2.9275e-22	0.403593	0.763	0.553	5.85501e-19	6	TUBA4A
PLK1	3.78347e-22	1.09477	0.572	0.475	7.56694e-19	6	PLK1
CDKN2C	2.06509e-21	0.665543	0.566	0.454	4.13018e-18	6	CDKN2C
SGO1	4.37588e-21	0.660573	0.498	0.355	8.75176e-18	6	SGO1
MCM4	6.87768e-21	0.657692	0.592	0.506	1.37554e-17	6	MCM4
HIST1H3B	1.95836e-20	1.0556	0.607	0.563	3.91672e-17	6	HIST1H3B
WDR34	2.08505e-20	0.564416	0.559	0.432	4.17011e-17	6	WDR34
CENPU	8.65512e-20	0.674714	0.566	0.513	1.73102e-16	6	CENPU
AURKA	3.10481e-19	0.667421	0.496	0.379	6.20963e-16	6	AURKA
NRGN	7.3453e-19	0.306751	0.436	0.312	1.46906e-15	6	NRGN
HLA-DQA11	1.15038e-18	0.312142	0.807	0.652	2.30077e-15	6	HLA-DQA1
ARHGAP11A	1.55029e-18	0.519832	0.443	0.284	3.10057e-15	6	ARHGAP11A
RFC4	3.27542e-18	0.540192	0.509	0.379	6.55084e-15	6	RFC4
DLGAP5	9.74019e-18	0.831122	0.531	0.46	1.94804e-14	6	DLGAP5
LSP12	6.8998e-17	0.285833	0.961	0.877	1.37996e-13	6	LSP1
VIM2	7.32577e-17	0.313268	0.989	0.971	1.46515e-13	6	VIM
DIAPH3	7.54103e-17	0.649511	0.533	0.484	1.50821e-13	6	DIAPH3
TTK	8.02704e-17	0.385714	0.458	0.375	1.60541e-13	6	TTK
FABP5	1.42234e-16	0.667508	0.592	0.514	2.84468e-13	6	FABP5
ID32	3.39355e-16	0.320362	0.772	0.702	6.7871e-13	6	ID3
SCX	5.18397e-16	0.389412	0.504	0.444	1.03679e-12	6	SCX
NDC80	5.24689e-16	0.671766	0.515	0.405	1.04938e-12	6	NDC80
E2F1	6.02265e-16	0.455866	0.498	0.396	1.20453e-12	6	E2F1
GGH	8.29032e-16	0.541959	0.581	0.57	1.65806e-12	6	GGH
CD741	4.70544e-15	0.276991	1	0.991	9.41089e-12	6	CD74
FAM111B	8.76475e-15	0.414529	0.45	0.362	1.75295e-11	6	FAM111B
CCNB1	1.34358e-14	1.0868	0.557	0.489	2.68715e-11	6	CCNB1
SDF2L1	1.44571e-14	0.32882	0.785	0.703	2.89143e-11	6	SDF2L1
RRM1	1.51488e-14	0.442616	0.511	0.37	3.02976e-11	6	RRM1
ZBED2	2.19826e-14	0.255731	0.461	0.372	4.39652e-11	6	ZBED2
LAG32	4.46295e-14	0.31756	0.763	0.655	8.92589e-11	6	LAG3
CENPE	4.42872e-13	0.716502	0.496	0.419	8.85743e-10	6	CENPE
NCAPG	1.24367e-12	0.716625	0.491	0.409	2.48734e-09	6	NCAPG
TESC1	1.30292e-12	0.379308	0.612	0.576	2.60583e-09	6	TESC
NPW	2.03924e-12	0.401328	0.533	0.511	4.07847e-09	6	NPW
CDC25B	6.01631e-12	0.473917	0.502	0.396	1.20326e-08	6	CDC25B
KIF2C	9.06979e-12	0.775072	0.539	0.551	1.81396e-08	6	KIF2C
ARL6IP1	1.16314e-11	0.571611	0.581	0.522	2.32628e-08	6	ARL6IP1
E2F7	4.08358e-10	0.251361	0.469	0.444	8.16716e-07	6	E2F7
AC011603.2	6.13716e-10	0.54304	0.491	0.441	1.22743e-06	6	AC011603.2
RAD51AP1	6.33101e-10	0.67037	0.5	0.444	1.2662e-06	6	RAD51AP1
KIF23	6.47989e-10	0.657979	0.439	0.335	1.29598e-06	6	KIF23
SPTBN1	1.57957e-09	0.337726	0.52	0.457	3.15913e-06	6	SPTBN1
CDKN2D1	2.10949e-09	0.405549	0.682	0.654	4.21898e-06	6	CDKN2D
CDCA2	2.90663e-09	0.656811	0.509	0.511	5.81325e-06	6	CDCA2
CCDC34	2.80066e-08	0.475072	0.539	0.555	5.60133e-05	6	CCDC34
PBK	3.49564e-08	0.31056	0.364	0.268	6.99128e-05	6	PBK
SPAG5	7.11619e-08	0.530884	0.507	0.522	0.000142324	6	SPAG5
RNASEH2A	1.37633e-07	0.532357	0.529	0.516	0.000275266	6	RNASEH2A
RAD54L	2.09873e-07	0.32894	0.421	0.381	0.000419746	6	RAD54L
KIF11	2.65449e-07	0.566551	0.493	0.487	0.000530898	6	KIF11
ANLN	7.64371e-07	0.52725	0.419	0.36	0.00152874	6	ANLN
KIF4A	1.32838e-06	0.508832	0.428	0.385	0.00265677	6	KIF4A
GINS2	2.26136e-06	0.715819	0.445	0.386	0.00452272	6	GINS2
MCM6	3.5138e-06	0.459331	0.408	0.342	0.0070276	6	MCM6
LGALS11	4.80846e-06	0.424235	0.947	0.9	0.00961693	6	LGALS1
CDCA5	7.05257e-06	0.647882	0.489	0.525	0.0141051	6	CDCA5
CD702	5.0343e-05	0.253038	0.478	0.426	0.100686	6	CD70
KIF15	7.66332e-05	0.643501	0.48	0.53	0.153266	6	KIF15
SGO2	9.66575e-05	0.433059	0.48	0.513	0.193315	6	SGO2
RPL39L	9.87499e-05	0.430492	0.467	0.445	0.1975	6	RPL39L
KIF20A	0.000150793	0.412887	0.432	0.412	0.301587	6	KIF20A
CCL42	0.000167792	0.269263	0.614	0.605	0.335585	6	CCL4
ECT2	0.000276396	0.316617	0.463	0.443	0.552792	6	ECT2
CDC6	0.000541817	0.448364	0.428	0.402	1	6	CDC6
KIF18B	0.000840306	0.414246	0.454	0.502	1	6	KIF18B
HMMR	0.00377715	0.775765	0.423	0.433	1	6	HMMR
WFDC2	8.62764e-64	1.3788	0.926	0.943	1.72553e-60	7	WFDC2
SPINT2	5.24813e-27	1.12161	0.747	0.752	1.04963e-23	7	SPINT2
SLPI	1.91251e-24	1.27154	0.771	0.799	3.82501e-21	7	SLPI
KRT18	1.02573e-22	1.08882	0.574	0.514	2.05145e-19	7	KRT18
CST3	2.93724e-22	1.21098	0.771	0.838	5.87448e-19	7	CST3
MDK	2.05661e-21	1.30158	0.709	0.751	4.11323e-18	7	MDK
S100A1	9.35197e-20	1.38153	0.767	0.825	1.87039e-16	7	S100A1
FTL	2.86715e-19	0.475337	0.978	0.993	5.7343e-16	7	FTL
LGR5	3.52265e-19	0.325891	0.352	0.633	7.04529e-16	7	LGR5
KRT8	6.44664e-18	1.02959	0.522	0.488	1.28933e-14	7	KRT8
IGFBP2	4.20821e-17	1.1511	0.717	0.783	8.41642e-14	7	IGFBP2
ASS1	1.92632e-15	0.994849	0.529	0.498	3.85265e-12	7	ASS1
APOE	7.79815e-14	1.05432	0.845	0.89	1.55963e-10	7	APOE
IGFBP7	1.15462e-13	0.924644	0.341	0.309	2.30923e-10	7	IGFBP7
S100A8	3.32927e-13	0.46386	0.478	0.691	6.65854e-10	7	S100A8
CD24	1.75261e-12	0.673916	0.386	0.362	3.50522e-09	7	CD24
CYBB	9.14926e-12	0.426644	0.46	0.682	1.82985e-08	7	CYBB
HIST1H3H1	1.04511e-11	0.314158	0.48	0.694	2.09022e-08	7	HIST1H3H
SERPING1	2.55128e-10	1.12818	0.686	0.79	5.10255e-07	7	SERPING1
BCAM	4.53251e-10	0.702631	0.365	0.35	9.06501e-07	7	BCAM
PI3	1.86914e-09	0.3365	0.424	0.637	3.73827e-06	7	PI3
LAMA5	1.89796e-09	0.256425	0.352	0.592	3.79592e-06	7	LAMA5
PNOC	8.29114e-09	0.443411	0.359	0.611	1.65823e-05	7	PNOC
GRB7	1.77187e-08	0.256755	0.336	0.562	3.54373e-05	7	GRB7
CLDN4	4.25315e-08	0.491437	0.278	0.279	8.50629e-05	7	CLDN4
LYPD1	5.8982e-08	0.52237	0.307	0.333	0.000117964	7	LYPD1
MARCKS	7.39682e-08	0.452596	0.352	0.558	0.000147936	7	MARCKS
PMP22	1.72039e-07	0.42361	0.41	0.599	0.000344077	7	PMP22
APOA1	1.88102e-07	1.12034	0.691	0.782	0.000376204	7	APOA1
SPP1	2.73479e-07	0.935327	0.464	0.657	0.000546957	7	SPP1
VEGFA	3.36014e-07	0.291824	0.291	0.49	0.000672028	7	VEGFA
CLDN3	6.02014e-07	0.916522	0.549	0.578	0.00120403	7	CLDN3
SOX17	6.22693e-07	0.740636	0.419	0.447	0.00124539	7	SOX17
AP1M2	1.12586e-06	0.356688	0.348	0.562	0.00225172	7	AP1M2
EPCAM	2.06039e-06	0.852027	0.475	0.516	0.00412079	7	EPCAM
LILRB4	3.86785e-06	0.396703	0.482	0.679	0.00773569	7	LILRB4
GAS6	4.97584e-06	0.365256	0.321	0.36	0.00995167	7	GAS6
SPINT1	5.17442e-06	0.256415	0.291	0.492	0.0103488	7	SPINT1
ITGA1	6.97346e-06	0.26181	0.323	0.342	0.0139469	7	ITGA1
CCL2	9.54489e-06	0.314994	0.473	0.663	0.0190898	7	CCL2
HIST2H2BF	1.19066e-05	0.437276	0.424	0.619	0.0238131	7	HIST2H2BF
MAFB	1.25295e-05	0.316262	0.33	0.538	0.025059	7	MAFB
COL6A1	1.66437e-05	0.535922	0.296	0.327	0.0332874	7	COL6A1
HIST1H2AE1	1.94624e-05	0.343453	0.478	0.679	0.0389249	7	HIST1H2AE
PPIC	2.16819e-05	0.429883	0.33	0.539	0.0433638	7	PPIC
CTSD	2.40062e-05	0.297034	0.489	0.68	0.0480123	7	CTSD
MSLN	2.92188e-05	0.320127	0.318	0.343	0.0584377	7	MSLN
CTSH1	4.27221e-05	0.269351	0.478	0.69	0.0854442	7	CTSH
SOX41	5.72439e-05	0.30212	0.386	0.585	0.114488	7	SOX4
HP	5.75823e-05	0.326778	0.48	0.671	0.115165	7	HP
CCL8	7.92245e-05	0.361031	0.43	0.637	0.158449	7	CCL8
PDLIM1	8.27287e-05	0.268118	0.256	0.446	0.165457	7	PDLIM1
PRAME	9.60191e-05	0.339032	0.386	0.601	0.192038	7	PRAME
DEPP1	0.000115517	0.356793	0.359	0.557	0.231034	7	DEPP1
NNMT	0.000117338	0.475828	0.249	0.29	0.234676	7	NNMT
CTXN1	0.000202441	0.435939	0.348	0.564	0.404883	7	CTXN1
FOLR1	0.000263196	1.02183	0.52	0.604	0.526392	7	FOLR1
BX571818.1	0.00027529	0.851443	0.455	0.524	0.55058	7	BX571818.1
ELF3	0.000287134	0.336307	0.253	0.292	0.574268	7	ELF3
MMP11	0.000291762	0.409241	0.332	0.377	0.583525	7	MMP11
SELENOP	0.000368595	0.31004	0.365	0.55	0.73719	7	SELENOP
ABLIM1	0.000423298	0.335842	0.372	0.409	0.846596	7	ABLIM1
IL18	0.000481593	0.397667	0.419	0.579	0.963186	7	IL18
NFKBIZ	0.000543708	0.360162	0.426	0.597	1	7	NFKBIZ
AIF1	0.00055109	0.465106	0.471	0.615	1	7	AIF1
TGFBI	0.000647522	0.398522	0.386	0.552	1	7	TGFBI
MS4A6A	0.000763745	0.290895	0.399	0.574	1	7	MS4A6A
FCGRT	0.000770045	0.38136	0.318	0.379	1	7	FCGRT
CXADR	0.000825035	0.315154	0.289	0.352	1	7	CXADR
DNALI1	0.000888787	0.285921	0.332	0.532	1	7	DNALI1
AC109326.1	0.00125677	0.380353	0.383	0.535	1	7	AC109326.1
Z93241.1	0.00129014	0.263977	0.354	0.505	1	7	Z93241.1
SNCG	0.00130283	0.461009	0.48	0.695	1	7	SNCG
CD14	0.00138745	0.608816	0.518	0.672	1	7	CD14
AEBP1	0.0014221	0.344	0.291	0.344	1	7	AEBP1
CTSZ1	0.00154057	0.312793	0.59	0.788	1	7	CTSZ
CXCL10	0.00157547	0.773932	0.496	0.672	1	7	CXCL10
BMP7	0.00163258	0.277421	0.253	0.319	1	7	BMP7
SERPINA1	0.00179725	0.465807	0.511	0.701	1	7	SERPINA1
PRSS23	0.00183412	0.479482	0.341	0.403	1	7	PRSS23
HIST1H3B1	0.00206046	0.38352	0.419	0.581	1	7	HIST1H3B
SPARCL1	0.00243636	0.270315	0.276	0.448	1	7	SPARCL1
SPI1	0.00244188	0.49432	0.466	0.63	1	7	SPI1
LAMC1	0.00267902	0.413545	0.471	0.672	1	7	LAMC1
SPON1	0.00273881	0.716298	0.419	0.486	1	7	SPON1
CD47	0.0028138	0.270467	0.556	0.738	1	7	CD47
SPARC	0.00320381	0.694385	0.424	0.483	1	7	SPARC
H19	0.00347605	0.559305	0.339	0.394	1	7	H19
TPX21	0.00383272	0.443904	0.41	0.572	1	7	TPX2
C1QA	0.00445103	0.842539	0.643	0.79	1	7	C1QA
HIST1H2BC	0.00661416	0.351611	0.509	0.677	1	7	HIST1H2BC
HIST1H1C1	0.00690084	0.705445	0.717	0.823	1	7	HIST1H1C
HLA-DRA3	0.00690339	0.422365	0.695	0.767	1	7	HLA-DRA
APOC1	0.00709664	0.823002	0.61	0.74	1	7	APOC1
CRIM1	0.00971721	0.266699	0.215	0.285	1	7	CRIM1

## Sheet: S5BMyeloids 7clusters-DEGs
	p_val	avg_log2FC	pct.1	pct.2	p_val_adj	cluster	gene
NKG7	0	2.14212	0.943	0.803	0	1	NKG7
CD82	6.07481e-299	1.20326	0.971	0.838	1.21496e-295	1	CD82
CLEC4E	2.75723e-287	1.30754	0.958	0.84	5.51445e-284	1	CLEC4E
NR1H3	4.86631e-236	1.07769	0.966	0.814	9.73263e-233	1	NR1H3
LILRB4	5.13166e-216	0.970535	0.991	0.929	1.02633e-212	1	LILRB4
APOE	2.51089e-207	1.16128	0.995	0.939	5.02178e-204	1	APOE
SNX10	1.4396e-197	1.06527	0.96	0.887	2.87919e-194	1	SNX10
CD44	1.12083e-195	0.815784	0.983	0.934	2.24166e-192	1	CD44
SLC39A8	3.6212e-185	1.26613	0.869	0.801	7.2424e-182	1	SLC39A8
IL4I1	1.90996e-169	0.812807	0.983	0.93	3.81992e-166	1	IL4I1
CTSL	4.33792e-165	1.20543	0.987	0.919	8.67584e-162	1	CTSL
S100A8	9.67256e-157	0.715041	0.937	0.856	1.93451e-153	1	S100A8
CD48	1.47014e-151	0.725619	0.96	0.909	2.94028e-148	1	CD48
MT1E	1.11527e-149	1.46102	0.881	0.807	2.23055e-146	1	MT1E
SOD2	1.18063e-149	0.700396	0.983	0.94	2.36126e-146	1	SOD2
PLA2G7	1.97703e-149	0.9284	0.878	0.765	3.95406e-146	1	PLA2G7
SRGN	1.66482e-147	0.58552	1	0.991	3.32963e-144	1	SRGN
APOC1	8.89061e-145	0.8604	0.989	0.868	1.77812e-141	1	APOC1
SLC11A1	3.10364e-142	0.988827	0.871	0.749	6.20728e-139	1	SLC11A1
ADAMDEC1	2.29799e-138	0.723069	0.954	0.832	4.59597e-135	1	ADAMDEC1
FCER1G	4.18725e-136	0.565172	1	0.991	8.37451e-133	1	FCER1G
PILRA	5.69946e-134	0.64208	0.976	0.888	1.13989e-130	1	PILRA
AQP9	4.93976e-132	0.753763	0.749	0.662	9.87951e-129	1	AQP9
S100A9	5.22164e-129	0.48311	0.989	0.938	1.04433e-125	1	S100A9
MT2A	7.28538e-123	1.37329	0.982	0.96	1.45708e-119	1	MT2A
SIGLEC10	9.65934e-122	0.763823	0.865	0.796	1.93187e-118	1	SIGLEC10
CXCL16	2.85879e-120	0.643785	0.95	0.821	5.71759e-117	1	CXCL16
CD38	8.12831e-116	0.780952	0.803	0.729	1.62566e-112	1	CD38
CTSB	6.51431e-115	0.54181	1	0.995	1.30286e-111	1	CTSB
IL32	1.40301e-114	0.911757	0.839	0.732	2.80602e-111	1	IL32
GLUL	1.6978e-113	0.635818	0.994	0.948	3.3956e-110	1	GLUL
IL18	7.17798e-113	0.832323	0.924	0.871	1.4356e-109	1	IL18
LYZ	1.20869e-112	0.695673	1	0.993	2.41737e-109	1	LYZ
MMP9	1.41886e-112	0.915492	0.94	0.87	2.83772e-109	1	MMP9
HLA-B	4.06258e-111	0.374361	1	0.999	8.12516e-108	1	HLA-B
MT1F	3.77841e-110	1.35271	0.792	0.756	7.55681e-107	1	MT1F
PLAUR	2.20182e-108	0.737243	0.98	0.956	4.40365e-105	1	PLAUR
CCL5	9.11034e-103	1.0563	0.851	0.791	1.82207e-99	1	CCL5
SERPINA1	1.48558e-97	0.562793	0.997	0.977	2.97117e-94	1	SERPINA1
CTSH	3.92707e-96	0.425457	0.997	0.975	7.85413e-93	1	CTSH
NCF1	3.53311e-91	0.699096	0.789	0.758	7.06623e-88	1	NCF1
CD14	1.68272e-90	0.512791	0.999	0.97	3.36543e-87	1	CD14
TMEM176A	2.50223e-90	0.491304	0.997	0.932	5.00447e-87	1	TMEM176A
LGALS2	2.56976e-89	0.66711	0.851	0.834	5.13952e-86	1	LGALS2
CD163	1.221e-83	0.48854	0.958	0.848	2.44201e-80	1	CD163
MMP14	8.79197e-83	0.539266	0.882	0.795	1.75839e-79	1	MMP14
TMEM176B	7.90515e-82	0.435914	0.999	0.946	1.58103e-78	1	TMEM176B
CAPG	8.2253e-82	0.409384	1	0.987	1.64506e-78	1	CAPG
MT1X	1.201e-75	1.34245	0.812	0.819	2.402e-72	1	MT1X
SPHK1	1.54335e-75	0.526383	0.776	0.772	3.08669e-72	1	SPHK1
CD300E	2.81605e-72	0.808931	0.718	0.702	5.63209e-69	1	CD300E
FTL	1.64587e-71	0.339839	1	1	3.29173e-68	1	FTL
B2M	5.59705e-70	0.28135	1	1	1.11941e-66	1	B2M
OAS1	3.69541e-69	0.573936	0.937	0.92	7.39082e-66	1	OAS1
ICAM1	4.05877e-68	0.463662	0.9	0.864	8.11754e-65	1	ICAM1
KYNU	1.12112e-67	0.464201	0.826	0.821	2.24224e-64	1	KYNU
KCNMA1	6.16698e-67	0.482664	0.832	0.746	1.2334e-63	1	KCNMA1
NUPR1	4.71366e-65	1.35881	0.692	0.612	9.42731e-62	1	NUPR1
TNFAIP6	1.33403e-64	1.22427	0.62	0.626	2.66806e-61	1	TNFAIP6
IFIT1	1.40202e-64	1.05978	0.838	0.845	2.80404e-61	1	IFIT1
GPNMB	4.03599e-63	0.400516	0.836	0.672	8.07199e-60	1	GPNMB
MT1G	1.7197e-62	2.30801	0.672	0.664	3.4394e-59	1	MT1G
TNFSF13B	1.28213e-61	0.441085	0.962	0.929	2.56425e-58	1	TNFSF13B
OLFML2B	1.94838e-60	0.401437	0.858	0.809	3.89676e-57	1	OLFML2B
SPARC	8.92836e-59	0.632289	0.711	0.636	1.78567e-55	1	SPARC
PLTP	1.36594e-57	0.392377	0.954	0.874	2.73188e-54	1	PLTP
SLAMF7	1.44345e-55	0.599133	0.721	0.717	2.8869e-52	1	SLAMF7
SMIM25	3.6028e-51	0.324063	0.746	0.722	7.20559e-48	1	SMIM25
LAIR1	5.46655e-50	0.349047	0.961	0.912	1.09331e-46	1	LAIR1
IFI6	7.22146e-50	0.346776	0.999	0.992	1.44429e-46	1	IFI6
CTSS	1.27737e-49	0.271568	0.995	0.971	2.55475e-46	1	CTSS
CTSC	1.93615e-49	0.346511	0.989	0.946	3.87229e-46	1	CTSC
MARCKS	7.99411e-49	0.356525	0.983	0.953	1.59882e-45	1	MARCKS
SERPING1	1.34656e-48	0.304782	0.984	0.94	2.69313e-45	1	SERPING1
C1orf54	9.13245e-48	0.377849	0.884	0.837	1.82649e-44	1	C1orf54
LHFPL2	1.33073e-47	0.370167	0.815	0.777	2.66147e-44	1	LHFPL2
IL7R	4.18533e-47	0.512158	0.853	0.859	8.37067e-44	1	IL7R
VSIG4	2.01999e-46	0.561838	0.651	0.574	4.03999e-43	1	VSIG4
CD68	4.42552e-45	0.370195	0.832	0.777	8.85103e-42	1	CD68
TYROBP	1.52726e-44	0.255775	1	0.997	3.05452e-41	1	TYROBP
IFIT2	3.47833e-43	1.09234	0.758	0.794	6.95665e-40	1	IFIT2
CD47	3.59257e-43	0.313234	0.888	0.889	7.18515e-40	1	CD47
MPP1	9.55488e-43	0.304814	0.865	0.818	1.91098e-39	1	MPP1
IFIT3	1.05705e-41	0.684816	0.84	0.86	2.11411e-38	1	IFIT3
BASP1	2.04561e-41	0.443145	0.691	0.658	4.09123e-38	1	BASP1
FAM20A	2.20147e-41	0.437622	0.61	0.604	4.40294e-38	1	FAM20A
SLC31A2	2.59949e-41	0.344434	0.833	0.825	5.19899e-38	1	SLC31A2
FN1	4.91434e-39	0.393346	0.851	0.826	9.82867e-36	1	FN1
VMO1	9.30881e-38	0.57694	0.673	0.643	1.86176e-34	1	VMO1
SLAMF8	9.65678e-38	0.293844	0.865	0.857	1.93136e-34	1	SLAMF8
TNFSF10	3.79362e-37	0.854799	0.876	0.88	7.58723e-34	1	TNFSF10
CYP27B1	1.63924e-36	0.253215	0.209	0.536	3.27849e-33	1	CYP27B1
SLC7A7	1.70026e-36	0.292027	0.862	0.84	3.40051e-33	1	SLC7A7
MGLL	2.02651e-36	0.44815	0.622	0.609	4.05301e-33	1	MGLL
GYPC	2.81867e-36	0.434288	0.661	0.615	5.63735e-33	1	GYPC
CCL8	8.43712e-36	1.74944	0.653	0.686	1.68742e-32	1	CCL8
ACP5	9.78097e-36	0.416959	0.865	0.836	1.95619e-32	1	ACP5
GADD45G	4.49866e-34	0.760483	0.515	0.487	8.99732e-31	1	GADD45G
OASL	1.26748e-33	0.486366	0.704	0.777	2.53496e-30	1	OASL
MT1M	8.08564e-33	1.43221	0.54	0.6	1.61713e-29	1	MT1M
ISG20	1.54349e-32	0.598703	0.749	0.8	3.08697e-29	1	ISG20
CTSD	7.53572e-30	0.294451	0.939	0.861	1.50714e-26	1	CTSD
C5AR1	6.16236e-29	0.265904	0.666	0.603	1.23247e-25	1	C5AR1
GPR65	9.46584e-29	0.282804	0.752	0.739	1.89317e-25	1	GPR65
NFKBIA	9.69015e-29	0.271638	0.986	0.982	1.93803e-25	1	NFKBIA
ISG15	7.5312e-28	0.520447	0.975	0.971	1.50624e-24	1	ISG15
IFITM1	1.7515e-27	0.362465	0.981	0.978	3.503e-24	1	IFITM1
CFB	3.7195e-27	0.421368	0.608	0.687	7.439e-24	1	CFB
PTAFR	4.04808e-27	0.250144	0.83	0.84	8.09616e-24	1	PTAFR
CLU	4.69528e-26	0.624165	0.453	0.485	9.39055e-23	1	CLU
C1QA	1.50865e-25	0.377331	0.927	0.884	3.01731e-22	1	C1QA
IFIH1	1.08147e-24	0.396645	0.747	0.802	2.16294e-21	1	IFIH1
TSC22D1	2.81964e-24	0.301326	0.441	0.446	5.63929e-21	1	TSC22D1
ZNF385A	3.20114e-23	0.266983	0.769	0.784	6.40227e-20	1	ZNF385A
ACHE	3.44467e-23	0.255769	0.251	0.546	6.88934e-20	1	ACHE
BCL3	4.97401e-23	0.275132	0.754	0.806	9.94803e-20	1	BCL3
DNAAF1	5.62815e-23	0.646688	0.525	0.605	1.12563e-19	1	DNAAF1
CCL3	1.69932e-20	0.360203	0.867	0.859	3.39864e-17	1	CCL3
MX2	4.62597e-20	0.268517	0.787	0.841	9.25194e-17	1	MX2
CDKN1A	8.32922e-20	0.393204	0.653	0.639	1.66584e-16	1	CDKN1A
MX1	1.99927e-19	0.297811	0.951	0.947	3.99855e-16	1	MX1
HK2	2.17331e-19	0.35005	0.386	0.428	4.34662e-16	1	HK2
CXCL11	3.04222e-18	0.428928	0.351	0.657	6.08444e-15	1	CXCL11
CCL4	1.7675e-17	0.697587	0.763	0.77	3.53499e-14	1	CCL4
RSAD2	2.3062e-16	0.701482	0.632	0.742	4.61239e-13	1	RSAD2
G0S2	1.09776e-15	0.825444	0.474	0.535	2.19551e-12	1	G0S2
TNFRSF4	6.53479e-13	0.278029	0.314	0.581	1.30696e-09	1	TNFRSF4
GBP4	1.18462e-11	0.319702	0.67	0.738	2.36924e-08	1	GBP4
IL10	1.21506e-11	0.33075	0.388	0.444	2.43012e-08	1	IL10
MT1L	4.18787e-10	0.359138	0.281	0.533	8.37573e-07	1	MT1L
CTSK	7.00716e-10	0.344069	0.269	0.521	1.40143e-06	1	CTSK
H1F0	6.03149e-09	0.269872	0.665	0.74	1.2063e-05	1	H1F0
TGM2	1.51035e-08	0.343314	0.528	0.656	3.02069e-05	1	TGM2
GBP1	1.84784e-08	0.291461	0.787	0.846	3.69569e-05	1	GBP1
PDPN	4.88797e-06	0.381642	0.314	0.422	0.00977593	1	PDPN
DDX58	2.15236e-05	0.307607	0.535	0.668	0.0430473	1	DDX58
CCL7	2.55555e-05	0.472509	0.26	0.491	0.051111	1	CCL7
ADM	6.7878e-05	0.369926	0.517	0.656	0.135756	1	ADM
MSC	0.000103482	0.548764	0.454	0.618	0.206965	1	MSC
CYP1B1	0.00141164	0.574848	0.373	0.514	1	1	CYP1B1
CALHM6	0.00180764	0.362115	0.792	0.865	1	1	CALHM6
CCL2	0.00224465	0.315221	0.707	0.78	1	1	CCL2
CXCL10	0.00603824	0.573028	0.616	0.803	1	1	CXCL10
C1QC	1.02584e-242	1.43064	0.998	0.849	2.05169e-239	2	C1QC
C1QB	3.01769e-235	1.46891	0.997	0.806	6.03539e-232	2	C1QB
SELENOP	8.7191e-232	2.08547	0.838	0.32	1.74382e-228	2	SELENOP
CXCL12	3.88254e-203	0.56441	0.806	0.31	7.76508e-200	2	CXCL12
STAB1	2.61812e-169	1.03845	0.966	0.691	5.23624e-166	2	STAB1
LGMN	2.12934e-158	1.25331	0.967	0.724	4.25868e-155	2	LGMN
C1QA1	3.91651e-158	1.03495	0.999	0.861	7.83302e-155	2	C1QA
FCGRT	7.99924e-154	0.892967	0.991	0.936	1.59985e-150	2	FCGRT
RNASE1	7.99804e-148	1.4341	0.946	0.658	1.59961e-144	2	RNASE1
CD74	1.60048e-142	0.607817	1	1	3.20096e-139	2	CD74
MS4A6A	1.65475e-141	0.919787	0.988	0.824	3.30949e-138	2	MS4A6A
A2M	4.7137e-138	0.872497	0.866	0.537	9.4274e-135	2	A2M
DAB2	3.53391e-132	0.917179	0.941	0.691	7.06783e-129	2	DAB2
RARRES1	4.32042e-129	0.488374	0.856	0.466	8.64083e-126	2	RARRES1
SLCO2B1	9.82529e-125	0.742306	0.916	0.602	1.96506e-121	2	SLCO2B1
GGTA1P	1.0413e-123	0.781275	0.735	0.281	2.08259e-120	2	GGTA1P
HLA-DRB1	1.192e-123	0.598106	1	0.996	2.38401e-120	2	HLA-DRB1
HLA-DMB	2.00666e-121	0.737923	0.948	0.717	4.01333e-118	2	HLA-DMB
HLA-DMA	7.29645e-118	0.628802	0.994	0.931	1.45929e-114	2	HLA-DMA
GAL3ST4	3.0728e-114	0.685555	0.819	0.466	6.14561e-111	2	GAL3ST4
FOLR2	1.06805e-112	1.03107	0.642	0.171	2.13611e-109	2	FOLR2
HLA-DPB1	2.19599e-108	0.596285	0.998	0.969	4.39199e-105	2	HLA-DPB1
PSAP	1.58057e-107	0.513418	1	0.996	3.16114e-104	2	PSAP
MS4A7	4.73186e-107	0.775323	0.942	0.718	9.46371e-104	2	MS4A7
HLA-DQA1	1.56225e-105	0.662805	1	0.965	3.1245e-102	2	HLA-DQA1
HLA-DPA1	1.59762e-96	0.512777	0.998	0.99	3.19524e-93	2	HLA-DPA1
F13A1	2.82054e-93	0.852103	0.651	0.231	5.64108e-90	2	F13A1
TREM2	2.39888e-91	0.652607	0.823	0.461	4.79776e-88	2	TREM2
CTSD1	1.5705e-87	0.73677	0.988	0.851	3.141e-84	2	CTSD
GPR34	1.30682e-85	0.615043	0.708	0.34	2.61364e-82	2	GPR34
MSR1	3.53627e-85	0.574485	0.823	0.483	7.07255e-82	2	MSR1
HLA-DRB5	7.21549e-83	0.494233	0.98	0.854	1.4431e-79	2	HLA-DRB5
RAB42	6.33157e-82	0.293936	0.714	0.327	1.26631e-78	2	RAB42
MS4A4A	4.32472e-80	0.712805	0.931	0.741	8.64944e-77	2	MS4A4A
TIMP2	4.72802e-80	0.527444	0.994	0.903	9.45604e-77	2	TIMP2
HLA-DRA	6.75067e-80	0.453877	0.999	0.996	1.35013e-76	2	HLA-DRA
HLA-DQB1	8.89791e-80	0.495531	0.989	0.938	1.77958e-76	2	HLA-DQB1
LIPA	2.67688e-79	0.676777	0.81	0.505	5.35375e-76	2	LIPA
ARL4C	1.56234e-77	0.63791	0.939	0.699	3.12469e-74	2	ARL4C
PLTP1	3.1953e-74	0.692608	0.993	0.868	6.39059e-71	2	PLTP
ADAP2	4.09448e-72	0.522218	0.913	0.718	8.18896e-69	2	ADAP2
GAS6	1.27288e-71	0.455888	0.763	0.404	2.54577e-68	2	GAS6
GRN	3.47174e-70	0.455486	0.999	0.993	6.94348e-67	2	GRN
HS3ST1	1.51557e-67	0.317582	0.83	0.479	3.03115e-64	2	HS3ST1
GPNMB1	9.44828e-67	0.627095	0.917	0.661	1.88966e-63	2	GPNMB
CST3	2.36765e-66	0.339099	1	0.999	4.73529e-63	2	CST3
NRP1	6.59034e-66	0.45695	0.807	0.5	1.31807e-62	2	NRP1
CTSC1	3.88027e-65	0.481159	1	0.947	7.76054e-62	2	CTSC
CD4	2.22744e-63	0.505953	0.963	0.797	4.45487e-60	2	CD4
RNASE6	1.66252e-62	0.492462	0.775	0.454	3.32504e-59	2	RNASE6
CD1631	3.22768e-62	0.509548	0.988	0.85	6.45535e-59	2	CD163
RNASET2	9.49917e-62	0.450779	0.994	0.947	1.89983e-58	2	RNASET2
FTL1	1.15557e-61	0.427521	1	1	2.31114e-58	2	FTL
FCGR2A	5.24728e-60	0.534785	0.958	0.846	1.04946e-56	2	FCGR2A
CPVL	1.51108e-58	0.570456	0.946	0.772	3.02216e-55	2	CPVL
HMOX1	6.14769e-57	0.606752	0.934	0.76	1.22954e-53	2	HMOX1
KCNMA11	1.05031e-56	0.404583	0.955	0.708	2.10063e-53	2	KCNMA1
IFI27	1.54041e-55	0.746844	0.987	0.919	3.08082e-52	2	IFI27
MAF	3.38951e-55	0.509265	0.632	0.287	6.77901e-52	2	MAF
ENPP2	2.36265e-54	0.261703	0.796	0.479	4.72531e-51	2	ENPP2
LY96	6.75328e-54	0.475124	0.972	0.836	1.35066e-50	2	LY96
MRC1	1.11201e-53	0.580356	0.548	0.164	2.22403e-50	2	MRC1
CD72	6.00863e-53	0.327119	0.873	0.568	1.20173e-49	2	CD72
LRP1	1.56745e-52	0.455752	0.951	0.772	3.1349e-49	2	LRP1
CTSZ	5.5825e-52	0.446442	1	0.989	1.1165e-48	2	CTSZ
TMEM176B1	1.5774e-51	0.469203	0.999	0.953	3.1548e-48	2	TMEM176B
APOC11	1.81853e-51	0.586783	0.996	0.881	3.63706e-48	2	APOC1
PMP22	4.84918e-50	0.412176	0.865	0.594	9.69836e-47	2	PMP22
CD9	6.27184e-50	0.520075	0.923	0.721	1.25437e-46	2	CD9
RNF130	9.35477e-50	0.407726	0.992	0.934	1.87095e-46	2	RNF130
IL2RA	2.02663e-48	0.318538	0.622	0.31	4.05326e-45	2	IL2RA
PLXDC2	7.75127e-48	0.416608	0.883	0.682	1.55025e-44	2	PLXDC2
ADAMDEC11	1.39032e-46	0.33995	0.986	0.835	2.78065e-43	2	ADAMDEC1
COLEC12	1.49054e-46	0.370342	0.578	0.222	2.98109e-43	2	COLEC12
VMO11	1.74592e-46	0.256456	0.872	0.568	3.49185e-43	2	VMO1
CD84	6.07745e-46	0.374715	0.918	0.714	1.21549e-42	2	CD84
CD209	8.70837e-45	0.330937	0.534	0.19	1.74167e-41	2	CD209
NPL	9.80737e-45	0.341292	0.888	0.615	1.96147e-41	2	NPL
SERPING11	3.67925e-43	0.460337	0.996	0.941	7.3585e-40	2	SERPING1
CEBPD	4.22856e-41	0.423021	0.972	0.866	8.45711e-38	2	CEBPD
CTSS1	1.70811e-40	0.358225	0.997	0.973	3.41622e-37	2	CTSS
ABCA1	7.33853e-40	0.286184	0.934	0.742	1.46771e-36	2	ABCA1
APOE1	1.31239e-39	0.47303	1	0.944	2.62477e-36	2	APOE
TMEM176A1	4.47402e-39	0.409809	1	0.939	8.94803e-36	2	TMEM176A
PLAU	7.8622e-39	0.446546	0.777	0.531	1.57244e-35	2	PLAU
CSF1R	4.40523e-38	0.368949	0.983	0.907	8.81046e-35	2	CSF1R
GPX3	6.32679e-38	0.250129	0.721	0.411	1.26536e-34	2	GPX3
ACP51	1.93881e-37	0.449092	0.969	0.798	3.87762e-34	2	ACP5
MGAT4A	1.08101e-36	0.309857	0.833	0.602	2.16202e-33	2	MGAT4A
GIMAP7	1.27057e-36	0.261124	0.907	0.629	2.54113e-33	2	GIMAP7
ARHGAP18	1.10603e-35	0.366677	0.929	0.795	2.21205e-32	2	ARHGAP18
C1orf541	2.07909e-35	0.339032	0.963	0.812	4.15819e-32	2	C1orf54
MPEG1	6.77331e-35	0.308304	0.907	0.66	1.35466e-31	2	MPEG1
MAFB	9.21783e-35	0.362112	0.994	0.935	1.84357e-31	2	MAFB
LTC4S	1.09779e-33	0.414571	0.574	0.241	2.19557e-30	2	LTC4S
CTSB1	5.06591e-33	0.349754	1	0.995	1.01318e-29	2	CTSB
MARCKS1	3.51184e-32	0.293514	0.996	0.952	7.02367e-29	2	MARCKS
C3AR1	1.14369e-31	0.324478	0.872	0.705	2.28737e-28	2	C3AR1
HLA-DOA	1.7287e-31	0.381791	0.615	0.31	3.45741e-28	2	HLA-DOA
MEF2C	3.60859e-30	0.310216	0.717	0.456	7.21718e-27	2	MEF2C
FCGR1A	9.67468e-30	0.310277	0.922	0.742	1.93494e-26	2	FCGR1A
TBXAS1	2.4146e-29	0.29635	0.811	0.582	4.82921e-26	2	TBXAS1
TNFRSF21	2.9122e-29	0.261047	0.592	0.293	5.82439e-26	2	TNFRSF21
SIGLEC1	3.88584e-29	0.279965	0.907	0.747	7.77167e-26	2	SIGLEC1
MPP11	3.6037e-27	0.325014	0.936	0.796	7.2074e-24	2	MPP1
NCKAP1L	1.94368e-25	0.282808	0.843	0.662	3.88736e-22	2	NCKAP1L
GIMAP4	5.86121e-23	0.255511	0.934	0.814	1.17224e-19	2	GIMAP4
HERPUD1	2.20977e-22	0.274666	0.854	0.682	4.41954e-19	2	HERPUD1
FTLP3	5.17709e-22	0.345888	0.864	0.706	1.03542e-18	2	FTLP3
CD141	1.80377e-18	0.287534	1	0.973	3.60754e-15	2	CD14
SDS	2.44053e-17	0.291946	0.601	0.32	4.88105e-14	2	SDS
IGF1	4.14886e-17	0.422658	0.475	0.18	8.29772e-14	2	IGF1
HTRA1	1.17957e-12	0.381411	0.614	0.396	2.35914e-09	2	HTRA1
ZNF331	1.76128e-12	0.285963	0.526	0.263	3.52256e-09	2	ZNF331
OLFML3	4.39311e-12	0.301521	0.492	0.228	8.78621e-09	2	OLFML3
CXCL3	5.85821e-08	0.287855	0.575	0.37	0.000117164	2	CXCL3
S100A4	3.33018e-194	1.63097	0.991	0.931	6.66036e-191	3	S100A4
S100A6	1.02737e-176	1.19391	0.996	0.99	2.05474e-173	3	S100A6
S100A10	3.48584e-139	1.20216	0.996	0.977	6.97169e-136	3	S100A10
COTL1	4.87944e-135	1.18764	0.959	0.901	9.75889e-132	3	COTL1
FCN1	4.08825e-130	1.65222	0.853	0.629	8.17649e-127	3	FCN1
APOBEC3A	1.02009e-129	3.25125	0.717	0.421	2.04018e-126	3	APOBEC3A
BCL2A1	1.75883e-81	1.28256	0.847	0.705	3.51767e-78	3	BCL2A1
CORO1A	2.69607e-74	1.05308	0.811	0.629	5.39214e-71	3	CORO1A
FPR1	1.32505e-68	1.22354	0.844	0.735	2.6501e-65	3	FPR1
EMP3	1.86576e-67	0.807441	0.986	0.969	3.73152e-64	3	EMP3
S100A91	2.6322e-66	1.45469	0.976	0.953	5.26439e-63	3	S100A9
RETN	2.21711e-62	1.32417	0.668	0.526	4.43421e-59	3	RETN
LGALS1	5.1298e-62	0.694412	0.997	0.992	1.02596e-58	3	LGALS1
S100A81	4.23611e-61	1.61991	0.921	0.879	8.47221e-58	3	S100A8
DUSP1	3.03341e-60	0.756279	0.94	0.918	6.06683e-57	3	DUSP1
LSP1	4.62677e-59	0.907494	0.704	0.469	9.25355e-56	3	LSP1
TYMP	9.39653e-54	0.56997	0.996	0.998	1.87931e-50	3	TYMP
LILRA5	2.22347e-52	1.15062	0.692	0.583	4.44694e-49	3	LILRA5
OLR1	9.14396e-51	0.655571	0.731	0.513	1.82879e-47	3	OLR1
CST6	1.61888e-50	0.701078	0.544	0.305	3.23777e-47	3	CST6
TIMP1	1.99221e-50	1.47843	0.959	0.966	3.98441e-47	3	TIMP1
MARCO	5.23133e-48	0.717669	0.484	0.26	1.04627e-44	3	MARCO
CCL3L1	8.9923e-47	1.31639	0.77	0.561	1.79846e-43	3	CCL3L1
FOS	3.64619e-46	0.585765	0.971	0.963	7.29238e-43	3	FOS
CLEC5A	6.91265e-46	0.690198	0.614	0.391	1.38253e-42	3	CLEC5A
AC020916.1	6.00802e-44	0.756954	0.678	0.486	1.2016e-40	3	AC020916.1
ZFP36	2.37798e-43	0.788606	0.921	0.9	4.75597e-40	3	ZFP36
RHOB	1.81057e-42	0.957681	0.864	0.816	3.62114e-39	3	RHOB
FOSB	1.92395e-40	0.83787	0.702	0.54	3.84789e-37	3	FOSB
C15orf48	1.73475e-39	1.12687	0.954	0.967	3.46951e-36	3	C15orf48
LST1	4.60016e-39	0.709085	0.927	0.945	9.20033e-36	3	LST1
ANPEP	1.25726e-38	0.691693	0.823	0.739	2.51452e-35	3	ANPEP
S100A12	7.42833e-38	1.08998	0.572	0.454	1.48567e-34	3	S100A12
DEFB1	2.20081e-37	0.860344	0.508	0.355	4.40162e-34	3	DEFB1
NEAT1	2.98805e-37	0.503492	0.944	0.956	5.9761e-34	3	NEAT1
IER2	4.59701e-36	0.740155	0.921	0.91	9.19402e-33	3	IER2
SERPINA11	1.86068e-35	0.493231	0.98	0.985	3.72136e-32	3	SERPINA1
PNP	3.52887e-35	0.707174	0.725	0.621	7.05774e-32	3	PNP
ATF3	2.45038e-34	0.824495	0.682	0.541	4.90076e-31	3	ATF3
CD52	7.68608e-34	0.915159	0.454	0.278	1.53722e-30	3	CD52
JUN	1.89253e-31	0.563841	0.951	0.956	3.78505e-28	3	JUN
KLF2	3.66896e-28	0.855563	0.751	0.667	7.33791e-25	3	KLF2
FGR	1.49261e-27	0.729759	0.618	0.532	2.98522e-24	3	FGR
HCST	2.46042e-27	0.481144	0.924	0.927	4.92083e-24	3	HCST
MYC	1.32651e-26	0.43574	0.598	0.448	2.65302e-23	3	MYC
CCL4L2	1.5398e-26	1.17557	0.688	0.521	3.07961e-23	3	CCL4L2
IL1B	2.75511e-26	0.952964	0.712	0.594	5.51021e-23	3	IL1B
RGCC	1.03159e-25	0.711416	0.485	0.298	2.06318e-22	3	RGCC
MCEMP1	1.3135e-25	0.77322	0.421	0.296	2.62701e-22	3	MCEMP1
PMAIP1	2.22298e-24	0.288831	0.413	0.242	4.44597e-21	3	PMAIP1
LCP1	7.05276e-24	0.554085	0.901	0.916	1.41055e-20	3	LCP1
PYCARD	8.61243e-23	0.478472	0.961	0.967	1.72249e-19	3	PYCARD
FXYD5	1.216e-21	0.412343	0.951	0.951	2.43199e-18	3	FXYD5
WFDC2	2.10712e-21	0.496856	0.884	0.903	4.21424e-18	3	WFDC2
IER3	5.94082e-21	0.569672	0.903	0.879	1.18816e-17	3	IER3
AIF1	3.65299e-20	0.369245	0.981	0.984	7.30598e-17	3	AIF1
KLF4	4.43746e-20	0.634491	0.567	0.434	8.87491e-17	3	KLF4
NCF2	1.63502e-19	0.661775	0.728	0.69	3.27004e-16	3	NCF2
FGL2	2.16378e-19	0.515329	0.831	0.799	4.32757e-16	3	FGL2
HMGA1	8.57511e-19	0.5614	0.828	0.801	1.71502e-15	3	HMGA1
HCAR2	1.88079e-18	0.385025	0.411	0.275	3.76157e-15	3	HCAR2
NR4A1	2.08047e-18	0.658992	0.508	0.379	4.16095e-15	3	NR4A1
VIM	7.51761e-18	0.299456	0.999	0.999	1.50352e-14	3	VIM
IL1RN	2.74486e-17	0.797848	0.705	0.624	5.48972e-14	3	IL1RN
PI3	3.74949e-17	0.322517	0.269	0.365	7.49898e-14	3	PI3
CXCL111	3.75863e-17	0.919676	0.618	0.525	7.51725e-14	3	CXCL11
TSC22D3	2.51059e-16	0.634868	0.592	0.515	5.02118e-13	3	TSC22D3
TREM1	4.4024e-16	0.522062	0.471	0.362	8.8048e-13	3	TREM1
DUSP2	8.93744e-16	0.622635	0.668	0.567	1.78749e-12	3	DUSP2
CD300E1	4.79723e-15	0.415803	0.727	0.704	9.59446e-12	3	CD300E
VCAN	9.23568e-15	0.782744	0.535	0.468	1.84714e-11	3	VCAN
KCNN4	8.60577e-14	0.337311	0.575	0.487	1.72115e-10	3	KCNN4
AC025164.1	1.25718e-13	0.512429	0.645	0.596	2.51436e-10	3	AC025164.1
LMO2	5.18671e-13	0.411128	0.687	0.64	1.03734e-09	3	LMO2
RAC2	5.34126e-13	0.641751	0.511	0.418	1.06825e-09	3	RAC2
UPP1	6.63046e-13	0.592419	0.658	0.622	1.32609e-09	3	UPP1
SPI1	9.90656e-13	0.287275	0.983	0.993	1.98131e-09	3	SPI1
FBP1	4.25468e-12	0.614782	0.647	0.606	8.50936e-09	3	FBP1
MNDA	1.0494e-11	0.617743	0.817	0.849	2.09881e-08	3	MNDA
PPP1R15A	1.09021e-11	0.467333	0.774	0.774	2.18041e-08	3	PPP1R15A
WARS	3.22862e-11	0.621554	0.724	0.737	6.45724e-08	3	WARS
UCP2	4.33981e-11	0.425685	0.783	0.781	8.67962e-08	3	UCP2
CXCL101	5.38225e-11	0.984331	0.768	0.725	1.07645e-07	3	CXCL10
CDKN1A1	8.88352e-11	0.418716	0.682	0.636	1.7767e-07	3	CDKN1A
C1orf162	1.33243e-10	0.430399	0.765	0.797	2.66486e-07	3	C1orf162
CLEC10A	1.53793e-10	0.432216	0.372	0.261	3.07587e-07	3	CLEC10A
LIMD2	1.58469e-10	0.4227	0.76	0.774	3.16937e-07	3	LIMD2
ISG201	4.11677e-10	0.757239	0.758	0.785	8.23355e-07	3	ISG20
LGALS21	7.95981e-10	0.338388	0.808	0.847	1.59196e-06	3	LGALS2
IGSF6	3.46356e-09	0.403874	0.787	0.751	6.92712e-06	3	IGSF6
FOLR3	3.97403e-09	0.457211	0.431	0.398	7.94806e-06	3	FOLR3
RGS2	4.93016e-09	0.593392	0.611	0.611	9.86033e-06	3	RGS2
CKLF	8.84322e-09	0.312712	0.684	0.645	1.76864e-05	3	CKLF
TXNIP	2.60337e-08	0.514843	0.761	0.816	5.20675e-05	3	TXNIP
HCK	4.87581e-08	0.412481	0.841	0.888	9.75163e-05	3	HCK
CD93	4.96837e-08	0.312055	0.356	0.25	9.93674e-05	3	CD93
HES4	5.38115e-08	0.344116	0.343	0.261	0.000107623	3	HES4
TUBA1A	1.48236e-07	0.565602	0.73	0.734	0.000296472	3	TUBA1A
CCL41	1.60733e-07	0.503134	0.814	0.757	0.000321465	3	CCL4
FN11	2.89186e-07	0.344122	0.851	0.832	0.000578371	3	FN1
TRIB1	3.13771e-07	0.358231	0.495	0.427	0.000627542	3	TRIB1
SMIM251	3.48236e-07	0.714055	0.684	0.742	0.000696472	3	SMIM25
CCL31	5.57235e-07	0.498644	0.87	0.861	0.00111447	3	CCL3
LILRB1	7.83284e-07	0.412108	0.823	0.862	0.00156657	3	LILRB1
TNF	1.11711e-06	0.323764	0.432	0.36	0.00223422	3	TNF
NFKBIZ	1.17244e-06	0.374603	0.697	0.726	0.00234488	3	NFKBIZ
CD69	3.3234e-06	0.361992	0.391	0.308	0.0066468	3	CD69
SDF2L1	6.72643e-06	0.376997	0.79	0.81	0.0134529	3	SDF2L1
ISG151	9.17834e-06	0.5732	0.947	0.978	0.0183567	3	ISG15
NFKBIA1	2.04222e-05	0.305102	0.979	0.984	0.0408444	3	NFKBIA
CXCL8	2.11111e-05	0.41209	0.429	0.366	0.0422221	3	CXCL8
DUSP6	3.30636e-05	0.428279	0.731	0.75	0.0661273	3	DUSP6
OTUD1	4.45422e-05	0.30747	0.408	0.347	0.0890844	3	OTUD1
GAPT	5.60125e-05	0.270421	0.359	0.302	0.112025	3	GAPT
HCAR3	0.000348475	0.415871	0.358	0.305	0.696951	3	HCAR3
CD83	0.000397238	0.325124	0.584	0.568	0.794477	3	CD83
CD55	0.000418459	0.411303	0.436	0.407	0.836919	3	CD55
EGR1	0.0006163	0.468118	0.652	0.686	1	3	EGR1
ITGA4	0.000652479	0.272308	0.506	0.452	1	3	ITGA4
BTG2	0.000849028	0.455778	0.578	0.621	1	3	BTG2
HSPA1B	0.000948567	0.401694	0.803	0.873	1	3	HSPA1B
PLAC8	0.00107874	0.448849	0.322	0.286	1	3	PLAC8
KLF10	0.00118729	0.259621	0.326	0.267	1	3	KLF10
VAMP5	0.0015569	0.388808	0.873	0.922	1	3	VAMP5
CKAP4	0.00291448	0.322402	0.484	0.466	1	3	CKAP4
IDO1	0.00392945	0.470325	0.518	0.52	1	3	IDO1
GBP11	0.00399912	0.350304	0.791	0.831	1	3	GBP1
SNAI1	0.00488893	0.267594	0.273	0.214	1	3	SNAI1
SGK1	0.00524363	0.386531	0.681	0.75	1	3	SGK1
LILRB2	0.00676449	0.275505	0.856	0.925	1	3	LILRB2
ITGA5	0.00727674	0.299665	0.574	0.576	1	3	ITGA5
STMN1	1.12552e-90	1.83306	0.849	0.358	2.25104e-87	4	STMN1
TYMS	9.10842e-85	1.74734	0.76	0.229	1.82168e-81	4	TYMS
H2AFZ	1.11144e-78	1.76407	0.965	0.881	2.22288e-75	4	H2AFZ
TUBB	5.04638e-77	1.38507	1	0.929	1.00928e-73	4	TUBB
CENPM	3.00275e-76	1.0028	0.709	0.205	6.00551e-73	4	CENPM
HMGB2	9.9347e-75	1.51875	0.888	0.477	1.98694e-71	4	HMGB2
TUBA1B	6.03987e-74	1.41245	0.996	0.95	1.20797e-70	4	TUBA1B
TK1	7.41757e-73	1.15223	0.748	0.301	1.48351e-69	4	TK1
MKI67	2.99979e-71	1.38196	0.733	0.252	5.99958e-68	4	MKI67
CKS1B	4.08949e-64	1.07664	0.783	0.366	8.17899e-61	4	CKS1B
H2AFX	1.37801e-60	1.06649	0.822	0.467	2.75602e-57	4	H2AFX
HMGN2	2.5579e-58	1.20916	0.977	0.923	5.1158e-55	4	HMGN2
UBE2T	8.44544e-58	0.674559	0.69	0.237	1.68909e-54	4	UBE2T
RRM2	8.65609e-57	1.37743	0.663	0.236	1.73122e-53	4	RRM2
TPX2	9.50866e-56	0.841839	0.74	0.347	1.90173e-52	4	TPX2
ALOX5AP	9.89604e-56	1.68802	0.872	0.512	1.97921e-52	4	ALOX5AP
TUBB4B	3.30397e-54	1.10908	0.953	0.748	6.60793e-51	4	TUBB4B
S100B	4.83474e-54	1.12598	0.76	0.395	9.66949e-51	4	S100B
CDT1	5.03194e-53	0.721026	0.678	0.308	1.00639e-49	4	CDT1
PHF19	6.80195e-53	0.804609	0.733	0.34	1.36039e-49	4	PHF19
PKMYT1	2.83673e-51	0.68601	0.62	0.245	5.67346e-48	4	PKMYT1
CDC20	3.09393e-51	1.07584	0.694	0.301	6.18787e-48	4	CDC20
MAD2L1	4.76521e-51	0.668571	0.678	0.33	9.53043e-48	4	MAD2L1
CST7	6.41747e-51	0.840404	0.756	0.375	1.28349e-47	4	CST7
FEN1	8.90576e-51	0.745149	0.694	0.296	1.78115e-47	4	FEN1
ORC6	1.16765e-50	0.520005	0.69	0.301	2.3353e-47	4	ORC6
CKS2	3.6295e-50	1.04637	0.798	0.398	7.25901e-47	4	CKS2
CD1E	4.7666e-50	0.529537	0.69	0.347	9.53321e-47	4	CD1E
CENPF	4.43179e-49	0.851757	0.678	0.274	8.86358e-46	4	CENPF
CLSPN	7.35961e-49	0.78111	0.643	0.26	1.47192e-45	4	CLSPN
ZWINT	8.72439e-49	0.676909	0.686	0.33	1.74488e-45	4	ZWINT
UBE2C	4.72701e-48	1.40338	0.702	0.35	9.45402e-45	4	UBE2C
BIRC5	6.61932e-48	0.667125	0.682	0.314	1.32386e-44	4	BIRC5
LMNB1	1.06146e-46	0.75635	0.76	0.404	2.12292e-43	4	LMNB1
PTTG1	3.65263e-46	0.989115	0.74	0.383	7.30527e-43	4	PTTG1
ASF1B	8.46652e-46	0.660952	0.682	0.33	1.6933e-42	4	ASF1B
MCM7	1.67236e-45	0.91766	0.682	0.321	3.34473e-42	4	MCM7
FOXM1	4.00006e-45	0.560634	0.636	0.278	8.00012e-42	4	FOXM1
KPNA2	4.47079e-45	0.974656	0.81	0.445	8.94159e-42	4	KPNA2
CENPW	2.37328e-44	0.638784	0.729	0.361	4.74657e-41	4	CENPW
CDK1	5.01799e-43	0.962679	0.616	0.258	1.0036e-39	4	CDK1
HIST1H3B	9.39832e-43	0.939225	0.643	0.29	1.87966e-39	4	HIST1H3B
CENPN	3.89394e-42	0.553595	0.655	0.268	7.78788e-39	4	CENPN
GGH	6.76374e-42	0.624602	0.729	0.406	1.35275e-38	4	GGH
CKLF1	4.64962e-41	1.026	0.888	0.635	9.29925e-38	4	CKLF
CENPK	2.92509e-40	0.486777	0.612	0.263	5.85019e-37	4	CENPK
HMGB3	4.73063e-40	0.594471	0.69	0.329	9.46127e-37	4	HMGB3
CA2	1.88611e-39	0.698685	0.733	0.395	3.77221e-36	4	CA2
PCNA	2.43562e-39	0.876073	0.767	0.463	4.87123e-36	4	PCNA
SMC4	4.37213e-39	0.621908	0.717	0.348	8.74427e-36	4	SMC4
TMEM106C	5.53249e-39	0.648036	0.682	0.314	1.1065e-35	4	TMEM106C
NDRG2	2.81424e-38	0.655834	0.705	0.329	5.62847e-35	4	NDRG2
MYBL2	1.29903e-37	0.712633	0.628	0.301	2.59805e-34	4	MYBL2
NCAPH	1.92079e-37	0.460031	0.558	0.219	3.84158e-34	4	NCAPH
CCNB2	4.03165e-37	0.661504	0.612	0.28	8.0633e-34	4	CCNB2
KIF22	4.67463e-37	0.67799	0.694	0.344	9.34926e-34	4	KIF22
TUBA1C	3.65531e-36	0.802761	0.973	0.87	7.31062e-33	4	TUBA1C
ANP32E	2.51058e-35	0.625001	0.783	0.456	5.02115e-32	4	ANP32E
HELLS	8.97821e-35	0.487054	0.558	0.185	1.79564e-31	4	HELLS
UHRF1	2.27754e-34	0.552011	0.581	0.259	4.55507e-31	4	UHRF1
NUSAP1	7.26011e-33	0.610404	0.589	0.258	1.45202e-29	4	NUSAP1
FCGBP	8.46582e-33	1.2377	0.593	0.24	1.69316e-29	4	FCGBP
HIST1H4C	1.17436e-32	1.51137	0.93	0.832	2.34872e-29	4	HIST1H4C
GTSE1	2.24201e-32	0.59674	0.531	0.226	4.48402e-29	4	GTSE1
CORO1A1	2.28115e-32	0.789341	0.888	0.645	4.5623e-29	4	CORO1A
MCM4	3.65768e-32	0.516589	0.632	0.297	7.31536e-29	4	MCM4
TACC3	6.0124e-32	0.490897	0.764	0.44	1.20248e-28	4	TACC3
CDCA3	8.08132e-32	0.498414	0.616	0.321	1.61626e-28	4	CDCA3
E2F1	3.89566e-31	0.343381	0.516	0.183	7.79133e-28	4	E2F1
CDKN3	6.58987e-31	0.604752	0.605	0.298	1.31797e-27	4	CDKN3
CCNB1	7.6162e-31	0.855155	0.62	0.332	1.52324e-27	4	CCNB1
WDR34	9.91078e-31	0.40698	0.605	0.277	1.98216e-27	4	WDR34
SGO1	3.98717e-30	0.320338	0.5	0.176	7.97434e-27	4	SGO1
HIST1H1B	5.82623e-30	0.890431	0.643	0.339	1.16525e-26	4	HIST1H1B
TOP2A	7.83155e-30	0.924011	0.578	0.267	1.56631e-26	4	TOP2A
NCAPG	1.4974e-29	0.50619	0.543	0.233	2.9948e-26	4	NCAPG
PLEK2	5.22415e-29	0.578667	0.74	0.482	1.04483e-25	4	PLEK2
RAC21	1.74397e-28	0.745563	0.736	0.414	3.48793e-25	4	RAC2
HIST1H3G	3.3749e-28	0.348067	0.535	0.251	6.74979e-25	4	HIST1H3G
RRM1	6.40957e-28	0.42858	0.624	0.303	1.28191e-24	4	RRM1
KIFC1	8.88732e-28	0.488204	0.55	0.227	1.77746e-24	4	KIFC1
GMNN	1.57355e-27	0.533262	0.624	0.298	3.14709e-24	4	GMNN
GATM	1.69268e-27	0.312322	0.702	0.348	3.38537e-24	4	GATM
CEP55	5.95552e-26	0.545151	0.57	0.296	1.1911e-22	4	CEP55
ANLN	1.41881e-25	0.487349	0.516	0.241	2.83762e-22	4	ANLN
CENPE	1.42269e-25	0.334067	0.488	0.193	2.84538e-22	4	CENPE
RNASEH2A	1.65987e-25	0.389177	0.671	0.399	3.31975e-22	4	RNASEH2A
ATAD2	1.82557e-25	0.495917	0.593	0.283	3.65113e-22	4	ATAD2
RAD51AP1	2.588e-25	0.438848	0.601	0.312	5.17599e-22	4	RAD51AP1
KNL1	1.14134e-24	0.384126	0.512	0.251	2.28267e-21	4	KNL1
HMGA11	1.28037e-24	0.602811	0.93	0.797	2.56074e-21	4	HMGA1
AURKA	1.45938e-24	0.375005	0.547	0.255	2.91876e-21	4	AURKA
CDC45	2.51989e-24	0.36103	0.5	0.228	5.03977e-21	4	CDC45
CCNA2	2.85159e-24	0.614256	0.585	0.352	5.70317e-21	4	CCNA2
NCAPD2	4.72282e-24	0.457826	0.601	0.325	9.44563e-21	4	NCAPD2
SDF2L11	1.48928e-23	0.616865	0.915	0.798	2.97855e-20	4	SDF2L1
NUF2	2.21846e-23	0.383152	0.5	0.199	4.43693e-20	4	NUF2
PLK1	2.6543e-23	0.651418	0.543	0.285	5.3086e-20	4	PLK1
GINS2	3.00686e-23	0.542769	0.543	0.265	6.01371e-20	4	GINS2
ESCO2	3.93223e-23	0.435544	0.496	0.236	7.86445e-20	4	ESCO2
JPT1	3.99995e-23	0.648389	0.946	0.812	7.9999e-20	4	JPT1
EIF4EBP1	4.31544e-23	0.574944	0.915	0.751	8.63089e-20	4	EIF4EBP1
UBE2S	6.27349e-23	0.701167	0.884	0.748	1.2547e-19	4	UBE2S
ASPM	7.59837e-23	0.540169	0.531	0.277	1.51967e-19	4	ASPM
CDKN2A	2.31832e-22	0.486318	0.651	0.337	4.63663e-19	4	CDKN2A
KIF14	4.63187e-22	0.334401	0.535	0.315	9.26373e-19	4	KIF14
MCM3	4.65055e-22	0.528972	0.62	0.345	9.3011e-19	4	MCM3
AURKB	6.18855e-22	0.591987	0.562	0.331	1.23771e-18	4	AURKB
FABP5	6.99649e-22	0.47981	0.868	0.649	1.3993e-18	4	FABP5
TROAP	7.93326e-22	0.444484	0.543	0.287	1.58665e-18	4	TROAP
CENPU	9.83978e-22	0.367282	0.531	0.268	1.96796e-18	4	CENPU
CKAP2L	1.05728e-21	0.431939	0.496	0.244	2.11456e-18	4	CKAP2L
KIF23	2.11739e-21	0.345554	0.508	0.265	4.23479e-18	4	KIF23
COTL11	2.33183e-21	0.490138	0.981	0.906	4.66366e-18	4	COTL1
KIF11	3.15024e-21	0.397447	0.512	0.248	6.30048e-18	4	KIF11
ANXA1	8.90344e-21	0.608885	0.942	0.862	1.78069e-17	4	ANXA1
CDCA2	2.47965e-20	0.371629	0.473	0.201	4.95929e-17	4	CDCA2
CKAP2	7.01967e-20	0.373957	0.519	0.234	1.40393e-16	4	CKAP2
MCM6	5.50119e-19	0.440026	0.527	0.247	1.10024e-15	4	MCM6
KNSTRN	6.48287e-19	0.286921	0.496	0.254	1.29657e-15	4	KNSTRN
KIF4A	1.07609e-18	0.31846	0.45	0.181	2.15217e-15	4	KIF4A
BUB1B	1.69189e-18	0.279914	0.469	0.224	3.38377e-15	4	BUB1B
CDCA8	2.08112e-18	0.651509	0.558	0.351	4.16225e-15	4	CDCA8
RACGAP1	3.80691e-18	0.326124	0.527	0.297	7.61382e-15	4	RACGAP1
CDKN2C	4.69043e-18	0.372512	0.504	0.238	9.38085e-15	4	CDKN2C
S100A41	9.24237e-18	0.41208	0.984	0.938	1.84847e-14	4	S100A4
HIST1H2BH	1.05126e-17	0.437663	0.636	0.408	2.10252e-14	4	HIST1H2BH
KIF20A	1.21981e-17	0.313027	0.481	0.242	2.43961e-14	4	KIF20A
DIAPH3	1.22373e-17	0.304328	0.481	0.242	2.44746e-14	4	DIAPH3
RFC4	1.32993e-17	0.391236	0.566	0.296	2.65986e-14	4	RFC4
EZR	2.04205e-17	0.360726	0.826	0.593	4.08409e-14	4	EZR
HIST1H1D	2.61453e-17	0.638511	0.667	0.421	5.22906e-14	4	HIST1H1D
OCIAD2	3.19319e-17	0.301921	0.562	0.281	6.38638e-14	4	OCIAD2
RAD21	5.09025e-17	0.369829	0.775	0.538	1.01805e-13	4	RAD21
HIST3H2A	6.56574e-17	0.272891	0.643	0.393	1.31315e-13	4	HIST3H2A
POC1A	4.87754e-16	0.295613	0.5	0.286	9.75508e-13	4	POC1A
ST14	6.04e-16	0.348328	0.74	0.472	1.208e-12	4	ST14
SPC25	6.42398e-16	0.357467	0.461	0.22	1.2848e-12	4	SPC25
HMMR	9.84522e-16	0.447422	0.504	0.285	1.96904e-12	4	HMMR
RNASE2	1.27092e-15	0.264987	0.721	0.51	2.54184e-12	4	RNASE2
MCM2	2.59613e-15	0.431791	0.519	0.267	5.19227e-12	4	MCM2
LTB	3.1325e-15	0.312919	0.585	0.371	6.26499e-12	4	LTB
FAM111B	4.48564e-15	0.284099	0.411	0.144	8.97128e-12	4	FAM111B
KIF2C	5.22284e-15	0.371082	0.496	0.293	1.04457e-11	4	KIF2C
KLK7	5.44711e-15	0.260847	0.632	0.405	1.08942e-11	4	KLK7
PKIB	6.81802e-15	0.309084	0.86	0.664	1.3636e-11	4	PKIB
UCP21	1.78263e-14	0.368608	0.926	0.771	3.56526e-11	4	UCP2
C21orf58	1.82354e-14	0.297241	0.488	0.295	3.64708e-11	4	C21orf58
HIST1H2AL	2.61908e-14	0.316633	0.702	0.496	5.23816e-11	4	HIST1H2AL
HSPA5	3.82631e-14	0.556959	0.961	0.867	7.65261e-11	4	HSPA5
SPAG5	4.45296e-14	0.318421	0.469	0.263	8.90593e-11	4	SPAG5
EZH2	1.43837e-13	0.309208	0.481	0.226	2.87673e-10	4	EZH2
NDC80	1.6553e-13	0.399705	0.461	0.242	3.31061e-10	4	NDC80
KIF20B	2.63098e-13	0.285303	0.484	0.242	5.26196e-10	4	KIF20B
MYL9	2.85569e-13	0.422949	0.624	0.4	5.71139e-10	4	MYL9
NAPSB	7.78215e-13	0.524929	0.527	0.296	1.55643e-09	4	NAPSB
CD1C	8.36223e-13	0.31421	0.461	0.254	1.67245e-09	4	CD1C
CDCA7	1.62301e-12	0.28187	0.426	0.201	3.24602e-09	4	CDCA7
PRKCI	2.03142e-12	0.319871	0.682	0.461	4.06284e-09	4	PRKCI
OLFML31	2.86133e-12	0.333832	0.504	0.289	5.72266e-09	4	OLFML3
APOA1	2.98574e-12	0.60474	0.764	0.564	5.97147e-09	4	APOA1
SPON1	3.75211e-12	0.314663	0.562	0.368	7.50422e-09	4	SPON1
CCDC34	6.50287e-12	0.25063	0.516	0.309	1.30057e-08	4	CCDC34
MND1	1.15646e-11	0.33679	0.477	0.298	2.31291e-08	4	MND1
ARHGDIB	1.29336e-11	0.317379	0.992	0.963	2.58672e-08	4	ARHGDIB
CDCA5	1.87992e-11	0.258552	0.461	0.238	3.75983e-08	4	CDCA5
ABI3	2.61518e-11	0.304312	0.845	0.691	5.23036e-08	4	ABI3
TPM2	4.46212e-11	0.304865	0.531	0.301	8.92424e-08	4	TPM2
HIST1H1E	5.74165e-11	0.64383	0.829	0.695	1.14833e-07	4	HIST1H1E
MSLN	7.94224e-11	0.34065	0.512	0.319	1.58845e-07	4	MSLN
HJURP	1.02425e-10	0.306344	0.45	0.277	2.0485e-07	4	HJURP
C12orf75	1.29668e-10	0.297053	0.43	0.21	2.59335e-07	4	C12orf75
IGFBP2	1.52686e-10	0.692534	0.802	0.617	3.05373e-07	4	IGFBP2
ARHGAP11A	1.64055e-10	0.272196	0.422	0.196	3.2811e-07	4	ARHGAP11A
HIST1H3C	2.30625e-10	0.347644	0.453	0.277	4.61249e-07	4	HIST1H3C
SNCG	3.27849e-10	0.358982	0.581	0.414	6.55698e-07	4	SNCG
BX571818.1	3.43886e-10	0.900192	0.593	0.401	6.87772e-07	4	BX571818.1
CENPA	9.00182e-10	0.346065	0.484	0.301	1.80036e-06	4	CENPA
LGALS11	2.4938e-09	0.279506	0.996	0.993	4.98759e-06	4	LGALS1
KRT8	2.59918e-09	0.435507	0.655	0.444	5.19835e-06	4	KRT8
CD24	2.82377e-09	0.297041	0.527	0.306	5.64753e-06	4	CD24
LSP11	5.27216e-09	0.600282	0.702	0.497	1.05443e-05	4	LSP1
HIST1H1C	5.48249e-09	0.479142	0.86	0.765	1.0965e-05	4	HIST1H1C
CRABP2	6.99383e-09	0.436293	0.609	0.423	1.39877e-05	4	CRABP2
BAG3	1.92356e-08	0.356317	0.539	0.33	3.84712e-05	4	BAG3
CDC6	2.87327e-08	0.27059	0.457	0.302	5.74655e-05	4	CDC6
KRT19	3.3335e-08	0.324102	0.527	0.338	6.667e-05	4	KRT19
KRT18	5.28964e-07	0.647531	0.647	0.504	0.00105793	4	KRT18
KCNQ1OT1	1.05537e-06	0.360415	0.457	0.284	0.00211074	4	KCNQ1OT1
DLGAP5	2.19857e-06	0.316793	0.415	0.259	0.00439715	4	DLGAP5
PPP1R14A	2.26405e-06	0.37809	0.585	0.442	0.00452811	4	PPP1R14A
ASS1	2.83191e-06	0.374651	0.574	0.426	0.00566382	4	ASS1
SPP1	4.18947e-06	0.577147	0.798	0.696	0.00837894	4	SPP1
BUB1	1.14048e-05	0.253883	0.419	0.27	0.0228096	4	BUB1
CLDN3	1.1946e-05	0.56171	0.57	0.434	0.023892	4	CLDN3
PLAU1	1.28569e-05	0.286111	0.748	0.59	0.0257139	4	PLAU
BCAM	2.81542e-05	0.320431	0.457	0.291	0.0563084	4	BCAM
MUC1	3.34399e-05	0.293967	0.519	0.376	0.0668799	4	MUC1
SGO2	5.03382e-05	0.254803	0.419	0.271	0.100676	4	SGO2
S100A13	0.000102122	0.510396	0.69	0.562	0.204244	4	S100A13
CD79A	0.000114984	0.260315	0.329	0.217	0.229968	4	CD79A
SLPI	0.000115089	0.641176	0.787	0.671	0.230177	4	SLPI
LAPTM4B	0.000647587	0.265753	0.512	0.369	1	4	LAPTM4B
S100A1	0.00134184	0.809188	0.833	0.696	1	4	S100A1
SPINT2	0.00169896	0.338349	0.953	0.907	1	4	SPINT2
FOLR1	0.00201166	0.411568	0.512	0.412	1	4	FOLR1
HPGDS	0.00240165	0.374465	0.31	0.179	1	4	HPGDS
WFDC21	0.00248925	0.739383	0.953	0.896	1	4	WFDC2
PCLAF	0.00386121	0.262503	0.38	0.229	1	4	PCLAF
IL7R1	0.0093553	0.255065	0.911	0.853	1	4	IL7R
CST71	3.27281e-122	2.13485	0.948	0.366	6.54563e-119	5	CST7
NDRG21	2.13618e-93	1.17497	0.879	0.321	4.27235e-90	5	NDRG2
S100B1	3.84092e-91	2.2905	0.853	0.392	7.68185e-88	5	S100B
COTL12	1.70388e-79	1.21249	1	0.905	3.40776e-76	5	COTL1
CD1E1	3.52605e-76	1.30833	0.772	0.344	7.0521e-73	5	CD1E
ALOX5AP1	1.31568e-75	2.192	0.922	0.511	2.63135e-72	5	ALOX5AP
HLA-DQB11	1.87989e-66	1.25499	1	0.949	3.75977e-63	5	HLA-DQB1
CD741	2.10772e-58	0.844583	1	1	4.21543e-55	5	CD74
JAML	4.11963e-58	0.836971	0.841	0.413	8.23926e-55	5	JAML
HLA-DRB51	1.77609e-57	0.932475	0.996	0.883	3.55219e-54	5	HLA-DRB5
CA21	6.4681e-57	0.985533	0.802	0.393	1.29362e-53	5	CA2
LSP12	1.19465e-56	1.26437	0.897	0.487	2.38931e-53	5	LSP1
HLA-DPB11	1.26183e-55	1.23525	1	0.976	2.52367e-52	5	HLA-DPB1
CKLF2	4.47994e-55	1.06807	0.935	0.634	8.95989e-52	5	CKLF
FCGBP1	1.588e-54	1.52628	0.72	0.235	3.17599e-51	5	FCGBP
HLA-DPA11	4.78465e-54	1.00781	1	0.992	9.56931e-51	5	HLA-DPA1
LAMP3	2.16174e-53	1.0496	0.746	0.411	4.32348e-50	5	LAMP3
HLA-DRA1	2.18568e-53	0.952345	1	0.997	4.37136e-50	5	HLA-DRA
HLA-DQA11	5.48988e-53	1.05733	1	0.974	1.09798e-49	5	HLA-DQA1
NAPSB1	2.32381e-50	1.26943	0.694	0.287	4.64762e-47	5	NAPSB
HLA-DRB11	2.74596e-48	0.814938	1	0.997	5.49193e-45	5	HLA-DRB1
TIFAB	3.21566e-43	0.55426	0.78	0.495	6.43132e-40	5	TIFAB
TNFRSF9	3.15052e-40	0.658873	0.81	0.504	6.30104e-37	5	TNFRSF9
CORO1A2	4.28453e-40	0.872151	0.918	0.645	8.56906e-37	5	CORO1A
SERPINF1	1.48982e-37	0.920229	0.961	0.778	2.97964e-34	5	SERPINF1
PLEK21	2.18928e-37	0.730831	0.797	0.48	4.37856e-34	5	PLEK2
GATM1	8.4082e-36	0.439037	0.733	0.348	1.68164e-32	5	GATM
PKIB1	2.30568e-35	0.664913	0.918	0.662	4.61135e-32	5	PKIB
CX3CR1	2.89682e-34	0.614293	0.582	0.224	5.79364e-31	5	CX3CR1
ARHGDIB1	9.34153e-33	0.56748	0.991	0.963	1.86831e-29	5	ARHGDIB
HLA-DMA1	6.65348e-32	0.574269	1	0.946	1.3307e-28	5	HLA-DMA
ANXA11	8.80677e-32	0.695302	0.991	0.859	1.76135e-28	5	ANXA1
CSF2RA	7.60127e-29	0.540102	0.845	0.514	1.52025e-25	5	CSF2RA
S100A101	1.91472e-28	0.577999	0.996	0.979	3.82945e-25	5	S100A10
IGSF61	2.34488e-27	0.598271	0.961	0.744	4.68975e-24	5	IGSF6
DUSP4	3.91509e-27	0.298469	0.539	0.244	7.83019e-24	5	DUSP4
FSCN1	4.74651e-26	1.04022	0.78	0.501	9.49301e-23	5	FSCN1
ABI31	1.42086e-25	0.48914	0.948	0.686	2.84172e-22	5	ABI3
VIM1	1.50852e-25	0.475349	1	0.999	3.01704e-22	5	VIM
ADAM8	1.63745e-24	0.649634	0.918	0.75	3.2749e-21	5	ADAM8
KCNN41	2.01963e-24	0.412544	0.746	0.488	4.03926e-21	5	KCNN4
LMNB11	2.35116e-24	0.394198	0.698	0.411	4.70232e-21	5	LMNB1
LINC02381	1.62893e-23	0.318497	0.53	0.214	3.25787e-20	5	LINC02381
UCP22	8.69394e-23	0.516126	0.97	0.77	1.73879e-19	5	UCP2
FGR1	2.52769e-20	0.283287	0.78	0.532	5.05538e-17	5	FGR
IL1RN1	4.33898e-19	0.566917	0.858	0.625	8.67797e-16	5	IL1RN
CCND1	7.08245e-19	0.472855	0.737	0.462	1.41649e-15	5	CCND1
EBI3	1.24537e-18	0.628659	0.767	0.514	2.49075e-15	5	EBI3
PMAIP11	1.88473e-17	0.368865	0.5	0.258	3.76946e-14	5	PMAIP1
PLD4	2.18601e-17	0.688283	0.478	0.247	4.37201e-14	5	PLD4
RAC22	4.13062e-17	0.436162	0.703	0.418	8.26124e-14	5	RAC2
S100A42	6.75294e-17	0.564173	0.991	0.938	1.35059e-13	5	S100A4
KCNMB1	2.01427e-16	0.265553	0.672	0.421	4.02853e-13	5	KCNMB1
GPR183	5.33032e-16	0.472456	0.836	0.577	1.06606e-12	5	GPR183
HLA-DQA2	6.11612e-16	0.945361	0.513	0.295	1.22322e-12	5	HLA-DQA2
SDF2L12	6.2392e-16	0.520994	0.935	0.798	1.24784e-12	5	SDF2L1
APBB1IP	2.26391e-15	0.381077	0.918	0.748	4.52782e-12	5	APBB1IP
RNASE21	5.28278e-15	0.322579	0.707	0.513	1.05656e-11	5	RNASE2
SPI11	5.98503e-15	0.279566	1	0.991	1.19701e-11	5	SPI1
PHLDA2	6.80512e-15	0.438761	0.681	0.45	1.36102e-11	5	PHLDA2
CD53	1.05209e-14	0.306309	0.991	0.935	2.10417e-11	5	CD53
CD1C1	1.19382e-14	0.64696	0.461	0.256	2.38765e-11	5	CD1C
MYC1	1.24407e-14	0.452496	0.677	0.462	2.48813e-11	5	MYC
TNF1	1.29827e-13	0.262591	0.599	0.359	2.59655e-10	5	TNF
SLC16A3	2.5468e-13	0.439004	0.987	0.904	5.09359e-10	5	SLC16A3
S100A61	4.23806e-13	0.302426	1	0.99	8.47613e-10	5	S100A6
ZFP361	5.21436e-13	0.479275	0.961	0.9	1.04287e-09	5	ZFP36
DUSP5	1.28719e-12	0.475148	0.569	0.335	2.57439e-09	5	DUSP5
LTB1	1.81477e-12	0.679336	0.552	0.374	3.62954e-09	5	LTB
FGL21	4.6199e-12	0.347591	0.957	0.795	9.2398e-09	5	FGL2
ST141	4.97692e-12	0.252172	0.746	0.474	9.95383e-09	5	ST14
IL7R2	5.06236e-12	0.846405	0.944	0.851	1.01247e-08	5	IL7R
WARS1	3.88532e-11	0.368088	0.884	0.725	7.77063e-08	5	WARS
TUBA1B1	4.35285e-11	0.268949	1	0.95	8.70569e-08	5	TUBA1B
P2RY13	9.85812e-11	0.421385	0.569	0.374	1.97162e-07	5	P2RY13
HLA-DMB1	1.22209e-10	0.275586	0.944	0.773	2.44418e-07	5	HLA-DMB
CLEC10A1	4.55321e-10	0.575096	0.435	0.271	9.10642e-07	5	CLEC10A
GLIPR1	4.84634e-10	0.351794	0.858	0.696	9.69268e-07	5	GLIPR1
LGALS12	5.77158e-10	0.329223	1	0.993	1.15432e-06	5	LGALS1
LCP11	7.10199e-10	0.276313	0.983	0.909	1.4204e-06	5	LCP1
HERPUD11	9.77601e-10	0.360121	0.884	0.721	1.9552e-06	5	HERPUD1
TACSTD2	3.06382e-09	0.517854	0.397	0.221	6.12764e-06	5	TACSTD2
HSPA51	6.68236e-09	0.4426	0.966	0.868	1.33647e-05	5	HSPA5
LIMD21	7.26338e-09	0.395139	0.862	0.766	1.45268e-05	5	LIMD2
HSPA1B1	6.65791e-08	0.294064	0.922	0.856	0.000133158	5	HSPA1B
ATF5	3.29646e-07	0.404886	0.927	0.883	0.000659293	5	ATF5
DUSP21	3.4899e-07	0.290738	0.75	0.574	0.000697979	5	DUSP2
HLA-DQB2	7.55102e-07	0.952795	0.431	0.276	0.0015102	5	HLA-DQB2
RGS16	1.71438e-06	0.358171	0.392	0.219	0.00342875	5	RGS16
LGALS22	1.97001e-06	0.335941	0.875	0.838	0.00394003	5	LGALS2
AL138899.1	3.63074e-06	0.292625	0.457	0.344	0.00726147	5	AL138899.1
MS4A6A1	4.82246e-06	0.274814	0.931	0.867	0.00964491	5	MS4A6A
CAPG1	6.16087e-06	0.251985	1	0.991	0.0123217	5	CAPG
SOCS1	9.99774e-06	0.260674	0.677	0.576	0.0199955	5	SOCS1
GPR84	1.54144e-05	0.40676	0.815	0.741	0.0308288	5	GPR84
PLAC81	0.000144567	0.668569	0.384	0.286	0.289133	5	PLAC8
FCER1A	0.000551373	0.54622	0.332	0.188	1	5	FCER1A
CD831	0.00228698	0.304111	0.694	0.563	1	5	CD83
COL1A2	1.29273e-57	3.11846	1	0.304	2.58546e-54	6	COL1A2
COL3A1	5.69051e-56	3.0134	0.987	0.303	1.1381e-52	6	COL3A1
NTM	1.23121e-55	0.503693	0.947	0.238	2.46242e-52	6	NTM
AEBP1	2.12842e-55	1.65428	0.96	0.225	4.25684e-52	6	AEBP1
THBS2	2.56288e-54	1.06541	0.92	0.144	5.12576e-51	6	THBS2
ISLR	7.40415e-54	0.965552	0.92	0.104	1.48083e-50	6	ISLR
COL1A1	3.48864e-53	3.49942	0.987	0.326	6.97727e-50	6	COL1A1
COL6A3	3.78787e-52	2.07998	0.973	0.303	7.57574e-49	6	COL6A3
COL16A1	7.65266e-51	0.626478	0.933	0.27	1.53053e-47	6	COL16A1
COL5A1	8.80781e-51	1.31554	0.907	0.149	1.76156e-47	6	COL5A1
DCN	1.47938e-50	1.73976	0.947	0.224	2.95876e-47	6	DCN
COL5A2	6.23493e-50	1.34377	0.947	0.222	1.24699e-46	6	COL5A2
COL8A1	2.42047e-48	0.872161	0.813	0.088	4.84094e-45	6	COL8A1
COL6A2	1.11135e-47	2.14387	0.973	0.336	2.22271e-44	6	COL6A2
EGFL6	1.66895e-47	0.842258	0.92	0.252	3.33791e-44	6	EGFL6
COL6A1	2.06545e-47	2.24858	0.973	0.332	4.13091e-44	6	COL6A1
BGN	4.79521e-47	1.32606	0.92	0.166	9.59042e-44	6	BGN
FBLN2	5.61102e-47	0.702599	0.893	0.158	1.1222e-43	6	FBLN2
POSTN	1.21979e-46	1.18168	0.893	0.176	2.43958e-43	6	POSTN
FBLN1	2.52962e-46	1.01229	0.907	0.17	5.05925e-43	6	FBLN1
PCOLCE	8.02255e-46	1.58098	0.92	0.195	1.60451e-42	6	PCOLCE
CDH11	1.52098e-45	0.714929	0.893	0.184	3.04197e-42	6	CDH11
MMP1	2.51936e-45	0.35851	0.92	0.353	5.03872e-42	6	MMP1
C1R	2.86571e-45	1.20365	0.947	0.377	5.73141e-42	6	C1R
CALD1	4.68692e-45	1.33318	0.933	0.224	9.37384e-42	6	CALD1
MMP11	6.03849e-45	1.78592	0.92	0.247	1.2077e-41	6	MMP11
PDGFRB	9.55797e-45	0.879682	0.92	0.291	1.91159e-41	6	PDGFRB
FAP	5.01264e-44	0.5173	0.853	0.141	1.00253e-40	6	FAP
ADAMTS2	7.64209e-44	0.630914	0.893	0.173	1.52842e-40	6	ADAMTS2
THY1	1.93007e-43	1.47315	0.893	0.189	3.86014e-40	6	THY1
CCL11	6.44693e-43	0.385381	0.88	0.292	1.28939e-39	6	CCL11
CTHRC1	2.06378e-42	1.25688	0.893	0.221	4.12756e-39	6	CTHRC1
CCDC80	2.22424e-42	0.617048	0.893	0.254	4.44847e-39	6	CCDC80
COL4A2	2.48368e-42	1.43295	0.92	0.164	4.96736e-39	6	COL4A2
GPM6B	3.18386e-42	0.503542	0.88	0.267	6.36773e-39	6	GPM6B
COL10A1	6.39058e-42	0.340565	0.8	0.094	1.27812e-38	6	COL10A1
SULF1	6.55465e-41	0.847667	0.92	0.306	1.31093e-37	6	SULF1
CD3D	6.73625e-41	0.281493	0.907	0.255	1.34725e-37	6	CD3D
RARRES2	9.5661e-41	1.62849	0.893	0.253	1.91322e-37	6	RARRES2
TWIST1	1.68579e-40	0.497882	0.853	0.185	3.37157e-37	6	TWIST1
GLI3	1.74201e-40	0.516696	0.853	0.172	3.48401e-37	6	GLI3
COL4A1	6.63463e-40	1.50253	0.92	0.239	1.32693e-36	6	COL4A1
PDGFRA	7.50837e-40	0.379359	0.853	0.201	1.50167e-36	6	PDGFRA
JCAD	1.10883e-39	0.263796	0.84	0.128	2.21765e-36	6	JCAD
IGFBP6	1.94316e-39	0.398592	0.853	0.203	3.88632e-36	6	IGFBP6
IGFBP7	2.65235e-39	1.7476	0.973	0.445	5.30471e-36	6	IGFBP7
COL18A1	3.9604e-39	0.974137	0.907	0.265	7.92079e-36	6	COL18A1
HMCN1	3.97839e-39	0.538857	0.84	0.119	7.95677e-36	6	HMCN1
MFAP2	1.28596e-38	1.10524	0.88	0.215	2.57192e-35	6	MFAP2
LHFPL6	1.71571e-38	0.616476	0.893	0.306	3.43142e-35	6	LHFPL6
LAMB1	1.87562e-38	0.740186	0.853	0.198	3.75124e-35	6	LAMB1
PRRX1	2.06912e-38	0.632115	0.867	0.185	4.13824e-35	6	PRRX1
MME	2.32785e-38	0.25059	0.827	0.167	4.65571e-35	6	MME
NNMT	3.27494e-38	1.10117	0.867	0.228	6.54987e-35	6	NNMT
HSPG2	4.17431e-38	0.643017	0.88	0.266	8.34863e-35	6	HSPG2
ADAMTS12	4.33426e-38	0.505414	0.827	0.088	8.66853e-35	6	ADAMTS12
FSTL1	4.72379e-38	0.901002	0.867	0.205	9.44757e-35	6	FSTL1
CENPA1	9.40621e-38	0.914525	0.88	0.302	1.88124e-34	6	CENPA
COL15A1	1.54717e-37	0.565281	0.853	0.208	3.09435e-34	6	COL15A1
MXRA8	3.8513e-37	0.514468	0.827	0.151	7.7026e-34	6	MXRA8
COL12A1	5.72895e-37	1.03919	0.88	0.223	1.14579e-33	6	COL12A1
APCDD1	6.86327e-37	0.682405	0.84	0.104	1.37265e-33	6	APCDD1
NT5E	8.08158e-37	0.473515	0.827	0.154	1.61632e-33	6	NT5E
CHN1	1.08473e-36	0.420733	0.853	0.287	2.16946e-33	6	CHN1
CDCA21	1.97606e-36	0.592114	0.853	0.207	3.95211e-33	6	CDCA2
FMOD	3.17522e-36	0.278773	0.853	0.247	6.35044e-33	6	FMOD
TIMP3	1.1745e-35	0.545861	0.84	0.116	2.349e-32	6	TIMP3
TDO2	1.57158e-35	0.793921	0.84	0.191	3.14317e-32	6	TDO2
SPC251	2.81992e-35	0.612996	0.84	0.224	5.63983e-32	6	SPC25
CAVIN1	3.90132e-35	0.827231	0.853	0.22	7.80265e-32	6	CAVIN1
MFAP4	5.08172e-35	0.348707	0.813	0.215	1.01634e-31	6	MFAP4
TPM21	6.56142e-35	1.16678	0.92	0.304	1.31228e-31	6	TPM2
TMEM98	7.84666e-35	0.699325	0.867	0.284	1.56933e-31	6	TMEM98
MXRA5	8.16112e-35	0.573139	0.84	0.114	1.63222e-31	6	MXRA5
CD2	8.54551e-35	0.408219	0.84	0.19	1.7091e-31	6	CD2
HJURP1	1.09084e-34	0.683408	0.853	0.277	2.18168e-31	6	HJURP
GJB2	1.94165e-34	0.25822	0.827	0.182	3.8833e-31	6	GJB2
CCNF	3.12149e-34	0.461954	0.84	0.275	6.24298e-31	6	CCNF
CTSK1	4.28988e-34	0.887275	0.947	0.416	8.57975e-31	6	CTSK
CPE	4.34002e-34	0.566772	0.853	0.201	8.68004e-31	6	CPE
CRNDE	5.84619e-34	0.601882	0.84	0.272	1.16924e-30	6	CRNDE
UHRF11	6.01639e-34	0.627209	0.867	0.268	1.20328e-30	6	UHRF1
LAMA4	6.97942e-34	0.728684	0.827	0.133	1.39588e-30	6	LAMA4
CEP551	8.04763e-34	0.824438	0.88	0.303	1.60953e-30	6	CEP55
CDCA81	9.90976e-34	0.995361	0.893	0.354	1.98195e-30	6	CDCA8
PLPP3	1.00904e-33	0.341211	0.867	0.232	2.01808e-30	6	PLPP3
LOX	1.27195e-33	0.370388	0.827	0.235	2.5439e-30	6	LOX
DPYSL3	1.57859e-33	0.562643	0.893	0.335	3.15719e-30	6	DPYSL3
IGFBP21	1.59461e-33	2.45478	0.973	0.622	3.18921e-30	6	IGFBP2
SPOCK2	1.79481e-33	0.306755	0.867	0.301	3.58962e-30	6	SPOCK2
CXCL14	1.87388e-33	1.24019	0.84	0.277	3.74777e-30	6	CXCL14
GTSE11	1.96393e-33	0.830091	0.84	0.234	3.92786e-30	6	GTSE1
ITM2A	2.28293e-33	0.437024	0.8	0.144	4.56586e-30	6	ITM2A
COL5A3	2.3128e-33	0.445094	0.8	0.136	4.6256e-30	6	COL5A3
MKI671	2.77629e-33	1.94534	0.867	0.273	5.55259e-30	6	MKI67
CDCA31	6.12643e-33	1.29124	0.867	0.331	1.22529e-29	6	CDCA3
EFEMP2	7.61188e-33	0.721486	0.853	0.182	1.52238e-29	6	EFEMP2
CKAP2L1	1.02969e-32	0.609581	0.84	0.249	2.05937e-29	6	CKAP2L
FAT1	1.36487e-32	0.564835	0.84	0.23	2.72975e-29	6	FAT1
SPTBN1	1.77476e-32	0.799162	0.853	0.169	3.54951e-29	6	SPTBN1
C1S	2.48012e-32	1.03139	0.96	0.532	4.96025e-29	6	C1S
C21orf581	2.49507e-32	0.5247	0.853	0.297	4.99015e-29	6	C21orf58
FBN1	3.35439e-32	0.607615	0.827	0.194	6.70879e-29	6	FBN1
PLXDC1	3.71055e-32	0.532299	0.813	0.153	7.4211e-29	6	PLXDC1
ITGA11	4.13507e-32	0.446449	0.8	0.177	8.27014e-29	6	ITGA11
PKMYT11	4.41371e-32	0.771487	0.853	0.258	8.82742e-29	6	PKMYT1
NCAPH1	4.96468e-32	0.603641	0.84	0.229	9.92937e-29	6	NCAPH
UBE2C1	7.10833e-32	2.34855	0.893	0.363	1.42167e-28	6	UBE2C
PRSS23	7.44449e-32	0.884723	0.867	0.301	1.4889e-28	6	PRSS23
LTBP1	7.97727e-32	0.429397	0.813	0.166	1.59545e-28	6	LTBP1
SH2D2A	8.99986e-32	0.2727	0.827	0.2	1.79997e-28	6	SH2D2A
TMEM158	9.52458e-32	0.339774	0.84	0.251	1.90492e-28	6	TMEM158
CREB3L1	1.05011e-31	0.431977	0.773	0.088	2.10023e-28	6	CREB3L1
KIF20A1	1.25694e-31	0.776185	0.813	0.246	2.51387e-28	6	KIF20A
MND11	1.66429e-31	0.633094	0.84	0.299	3.32858e-28	6	MND1
GLT8D2	1.68926e-31	0.287899	0.8	0.173	3.37851e-28	6	GLT8D2
NOTCH3	1.96468e-31	0.440002	0.827	0.246	3.92936e-28	6	NOTCH3
CERCAM	3.49742e-31	0.718534	0.893	0.366	6.99484e-28	6	CERCAM
FOXM11	4.04629e-31	0.979336	0.84	0.291	8.09259e-28	6	FOXM1
OLFM2	4.04694e-31	0.307514	0.813	0.227	8.09387e-28	6	OLFM2
CD7	4.53765e-31	0.335957	0.84	0.197	9.07529e-28	6	CD7
FAM83D	4.89451e-31	0.660254	0.787	0.136	9.78903e-28	6	FAM83D
KNSTRN1	5.85908e-31	0.555638	0.867	0.258	1.17182e-27	6	KNSTRN
DERL3	5.98765e-31	0.925529	0.84	0.258	1.19753e-27	6	DERL3
CNN3	7.07753e-31	0.844445	0.84	0.222	1.41551e-27	6	CNN3
RCN3	7.86945e-31	0.551994	0.867	0.255	1.57389e-27	6	RCN3
LOXL1	8.50198e-31	0.507684	0.813	0.201	1.7004e-27	6	LOXL1
LAMP5	1.15845e-30	0.555347	0.813	0.166	2.3169e-27	6	LAMP5
FKBP10	1.27052e-30	0.7532	0.84	0.298	2.54104e-27	6	FKBP10
KIF141	1.40254e-30	0.479527	0.853	0.319	2.80508e-27	6	KIF14
TK11	1.58139e-30	1.43566	0.88	0.319	3.16277e-27	6	TK1
RRM21	1.58172e-30	2.06811	0.84	0.252	3.16344e-27	6	RRM2
TYMS1	2.7484e-30	1.68642	0.853	0.253	5.49679e-27	6	TYMS
CD248	3.35497e-30	0.351259	0.84	0.249	6.70994e-27	6	CD248
EYA2	3.37705e-30	0.304485	0.827	0.164	6.7541e-27	6	EYA2
INHBA	4.81194e-30	0.393422	0.787	0.164	9.62388e-27	6	INHBA
UBE2T1	5.05503e-30	1.33429	0.853	0.255	1.01101e-26	6	UBE2T
CPXM1	6.18687e-30	0.546917	0.8	0.179	1.23737e-26	6	CPXM1
TOP2A1	6.96523e-30	1.57367	0.827	0.277	1.39305e-26	6	TOP2A
TMSB15A	8.29922e-30	0.340336	0.72	0.152	1.65984e-26	6	TMSB15A
EDNRA	1.00143e-29	0.367038	0.76	0.146	2.00286e-26	6	EDNRA
NID2	1.15424e-29	0.441912	0.773	0.102	2.30849e-26	6	NID2
COPZ2	1.39186e-29	0.347888	0.84	0.219	2.78372e-26	6	COPZ2
CDKN31	1.61273e-29	1.28414	0.84	0.308	3.22546e-26	6	CDKN3
SLIT3	2.36031e-29	0.473768	0.787	0.13	4.72063e-26	6	SLIT3
PXDN	2.62269e-29	0.424	0.813	0.242	5.24539e-26	6	PXDN
GJA1	2.91173e-29	0.280375	0.813	0.211	5.82346e-26	6	GJA1
PRC1	2.91342e-29	0.374932	0.8	0.177	5.82684e-26	6	PRC1
MFGE8	3.99619e-29	0.653177	0.84	0.262	7.99237e-26	6	MFGE8
NCAPG1	4.95912e-29	0.774625	0.813	0.242	9.91823e-26	6	NCAPG
KRTCAP3	6.52944e-29	0.307966	0.88	0.327	1.30589e-25	6	KRTCAP3
MYBL21	7.29336e-29	0.888047	0.853	0.312	1.45867e-25	6	MYBL2
NR2F2	8.18794e-29	0.727777	0.813	0.217	1.63759e-25	6	NR2F2
CCNE1	9.14046e-29	0.281982	0.867	0.301	1.82809e-25	6	CCNE1
DIAPH31	9.41225e-29	0.621598	0.813	0.247	1.88245e-25	6	DIAPH3
CCNA21	1.00552e-28	1.05337	0.867	0.358	2.01105e-25	6	CCNA2
NUF21	1.82379e-28	0.833954	0.813	0.207	3.64758e-25	6	NUF2
PLPP1	2.00474e-28	0.444697	0.88	0.313	4.00947e-25	6	PLPP1
ARHGEF39	2.16607e-28	0.311524	0.8	0.223	4.33214e-25	6	ARHGEF39
STMN11	2.50746e-28	2.03448	0.88	0.381	5.01491e-25	6	STMN1
BIRC51	3.39347e-28	1.28835	0.84	0.329	6.78694e-25	6	BIRC5
VASN	3.60204e-28	0.510504	0.84	0.311	7.20408e-25	6	VASN
MCM41	8.34262e-28	0.547886	0.907	0.308	1.66852e-24	6	MCM4
ID1	8.55647e-28	0.39614	0.787	0.184	1.71129e-24	6	ID1
MCM21	1.28281e-27	0.574111	0.853	0.272	2.56561e-24	6	MCM2
CDT11	1.40359e-27	0.801238	0.867	0.322	2.80717e-24	6	CDT1
GUCY1A1	2.02159e-27	0.559211	0.813	0.209	4.04319e-24	6	GUCY1A1
SPAG51	2.31979e-27	0.384059	0.813	0.266	4.63959e-24	6	SPAG5
ASF1B1	2.34335e-27	0.854547	0.867	0.343	4.68669e-24	6	ASF1B
POC1A1	2.87032e-27	0.448589	0.827	0.29	5.74063e-24	6	POC1A
MEG3	2.99619e-27	0.334889	0.787	0.133	5.99239e-24	6	MEG3
ZWINT1	3.16353e-27	0.935648	0.867	0.343	6.32705e-24	6	ZWINT
HTRA3	4.20104e-27	0.295176	0.8	0.292	8.40208e-24	6	HTRA3
ATAD21	4.3613e-27	0.721413	0.867	0.293	8.7226e-24	6	ATAD2
CSRP2	4.45949e-27	0.577441	0.787	0.208	8.91898e-24	6	CSRP2
DNALI1	5.63613e-27	0.336985	0.853	0.294	1.12723e-23	6	DNALI1
SPARC1	5.81215e-27	1.49198	0.987	0.658	1.16243e-23	6	SPARC
STXBP6	6.64991e-27	0.452986	0.853	0.354	1.32998e-23	6	STXBP6
NUSAP11	6.72389e-27	1.16844	0.813	0.27	1.34478e-23	6	NUSAP1
NCAPD21	6.73755e-27	1.14438	0.853	0.333	1.34751e-23	6	NCAPD2
CCDC341	8.49938e-27	0.701683	0.84	0.312	1.69988e-23	6	CCDC34
CTXN1	1.20052e-26	0.274423	0.853	0.291	2.40104e-23	6	CTXN1
MYL91	1.3297e-26	1.20485	0.88	0.406	2.6594e-23	6	MYL9
CFH	1.74547e-26	0.562164	0.8	0.183	3.49093e-23	6	CFH
CDC25C	1.91942e-26	0.279018	0.8	0.286	3.83884e-23	6	CDC25C
SGO11	2.22823e-26	0.576926	0.773	0.186	4.45646e-23	6	SGO1
TGFB1I1	2.79133e-26	0.385485	0.76	0.145	5.58267e-23	6	TGFB1I1
KIF15	2.80603e-26	0.48891	0.8	0.24	5.61206e-23	6	KIF15
EGLN3	3.13848e-26	0.375221	0.853	0.322	6.27697e-23	6	EGLN3
SMIM22	3.31978e-26	0.463681	0.867	0.346	6.63956e-23	6	SMIM22
PTN	3.36624e-26	0.52225	0.773	0.203	6.73247e-23	6	PTN
BACE2	3.61454e-26	0.433786	0.8	0.243	7.22907e-23	6	BACE2
COX7A1	4.06716e-26	0.27463	0.787	0.277	8.13431e-23	6	COX7A1
SLC9A3R2	4.64684e-26	0.569886	0.853	0.269	9.29369e-23	6	SLC9A3R2
KIF4A1	4.85143e-26	0.50285	0.773	0.187	9.70285e-23	6	KIF4A
CDKN2D	5.01601e-26	0.650214	0.907	0.389	1.0032e-22	6	CDKN2D
FRZB	5.55578e-26	0.373403	0.773	0.219	1.11116e-22	6	FRZB
RFC41	5.60649e-26	0.57354	0.88	0.303	1.1213e-22	6	RFC4
H19	6.07083e-26	0.591911	0.88	0.333	1.21417e-22	6	H19
SERPINH1	7.00289e-26	1.01875	0.88	0.41	1.40058e-22	6	SERPINH1
KIF111	7.03425e-26	0.501441	0.813	0.254	1.40685e-22	6	KIF11
HELLS1	8.01432e-26	0.803812	0.8	0.198	1.60286e-22	6	HELLS
EHD2	8.30077e-26	0.286072	0.773	0.161	1.66015e-22	6	EHD2
MYLK	8.82586e-26	0.620898	0.827	0.291	1.76517e-22	6	MYLK
SNAI2	1.61451e-25	0.348296	0.76	0.178	3.22902e-22	6	SNAI2
GPSM2	1.65651e-25	0.330211	0.827	0.294	3.31303e-22	6	GPSM2
C12orf751	2.10837e-25	0.841074	0.8	0.213	4.21674e-22	6	C12orf75
RACGAP11	2.29997e-25	0.704686	0.827	0.302	4.59995e-22	6	RACGAP1
EMILIN1	3.0786e-25	0.598636	0.827	0.353	6.15719e-22	6	EMILIN1
SMC41	3.2536e-25	1.44227	0.84	0.363	6.5072e-22	6	SMC4
SPARCL1	3.70461e-25	0.761752	0.773	0.143	7.40923e-22	6	SPARCL1
KIF231	4.13201e-25	0.637301	0.8	0.271	8.26402e-22	6	KIF23
KIF2C1	4.17918e-25	0.662133	0.8	0.296	8.35836e-22	6	KIF2C
SPON11	5.18754e-25	0.655936	0.88	0.371	1.03751e-21	6	SPON1
TROAP1	5.25367e-25	0.717882	0.827	0.293	1.05073e-21	6	TROAP
ARHGAP11A1	6.72604e-25	0.43405	0.787	0.199	1.34521e-21	6	ARHGAP11A
TNNT1	1.21311e-24	0.39962	0.853	0.297	2.42622e-21	6	TNNT1
CENPF1	1.28162e-24	1.86964	0.8	0.291	2.56324e-21	6	CENPF
TPX21	1.66207e-24	1.91566	0.827	0.364	3.32413e-21	6	TPX2
EMP1	1.9958e-24	0.35682	0.813	0.222	3.9916e-21	6	EMP1
SRPX	2.27599e-24	0.271163	0.667	0.085	4.55197e-21	6	SRPX
LOXL2	2.27705e-24	0.612965	0.773	0.203	4.5541e-21	6	LOXL2
RPL39L	3.51741e-24	0.698351	0.84	0.316	7.03481e-21	6	RPL39L
F2R	3.83647e-24	0.435565	0.787	0.253	7.67294e-21	6	F2R
LAMC1	3.87087e-24	0.709051	0.867	0.379	7.74174e-21	6	LAMC1
ASPM1	4.79888e-24	1.18244	0.8	0.284	9.59777e-21	6	ASPM
COL14A1	5.96416e-24	0.31771	0.76	0.196	1.19283e-20	6	COL14A1
CENPM1	7.11673e-24	0.962088	0.8	0.227	1.42335e-20	6	CENPM
HMGB21	7.48965e-24	2.2123	0.88	0.496	1.49793e-20	6	HMGB2
CCNB11	9.34399e-24	1.42798	0.84	0.342	1.8688e-20	6	CCNB1
PLOD2	9.35023e-24	0.364725	0.8	0.221	1.87005e-20	6	PLOD2
ECT2	1.07749e-23	0.810553	0.813	0.304	2.15499e-20	6	ECT2
CENPW1	1.14618e-23	1.03412	0.853	0.376	2.29236e-20	6	CENPW
SPRY1	1.1697e-23	0.372818	0.827	0.28	2.3394e-20	6	SPRY1
PPIC	1.19837e-23	0.647364	0.867	0.36	2.39673e-20	6	PPIC
PDLIM3	1.25131e-23	0.477401	0.733	0.12	2.50262e-20	6	PDLIM3
TUBB1	1.34281e-23	1.72194	1	0.932	2.68563e-20	6	TUBB
ADAM12	1.39586e-23	0.333841	0.76	0.154	2.79172e-20	6	ADAM12
PTTG11	1.44628e-23	1.91497	0.853	0.398	2.89256e-20	6	PTTG1
GNG11	1.52451e-23	0.363403	0.773	0.235	3.04903e-20	6	GNG11
SVIL	1.76684e-23	0.422143	0.773	0.177	3.53369e-20	6	SVIL
CDKN2C1	1.80418e-23	0.684266	0.813	0.245	3.60835e-20	6	CDKN2C
NBL1	1.83179e-23	0.442617	0.773	0.161	3.66358e-20	6	NBL1
TMEM106C1	2.12492e-23	1.18518	0.84	0.329	4.24985e-20	6	TMEM106C
DEPDC1	2.16067e-23	0.627536	0.773	0.221	4.32133e-20	6	DEPDC1
H2AFX1	2.24031e-23	1.40248	0.893	0.483	4.48061e-20	6	H2AFX
MNS1	2.98951e-23	0.298476	0.773	0.224	5.97902e-20	6	MNS1
CSF1	3.4879e-23	0.305991	0.8	0.29	6.9758e-20	6	CSF1
ESCO21	3.49077e-23	0.469237	0.787	0.243	6.98154e-20	6	ESCO2
MMP2	3.6002e-23	0.830062	0.867	0.36	7.2004e-20	6	MMP2
AC011603.2	3.76163e-23	0.6985	0.84	0.319	7.52327e-20	6	AC011603.2
SYTL2	4.01196e-23	0.342125	0.76	0.221	8.02393e-20	6	SYTL2
PRKG1	4.51854e-23	0.271541	0.72	0.148	9.03709e-20	6	PRKG1
TUBB4B1	5.27171e-23	1.81367	0.973	0.758	1.05434e-19	6	TUBB4B
UACA	5.34095e-23	0.504097	0.84	0.229	1.06819e-19	6	UACA
SOX17	7.32628e-23	0.372187	0.867	0.317	1.46526e-19	6	SOX17
IGFBP5	7.49571e-23	0.891243	0.76	0.206	1.49914e-19	6	IGFBP5
PDLIM4	8.69561e-23	0.317589	0.867	0.324	1.73912e-19	6	PDLIM4
GGT5	1.07222e-22	0.394195	0.813	0.371	2.14444e-19	6	GGT5
H2AFZ1	1.11882e-22	1.43195	0.987	0.885	2.23764e-19	6	H2AFZ
MAD2L11	1.52431e-22	0.994346	0.813	0.344	3.04862e-19	6	MAD2L1
KIF221	2.07824e-22	0.867902	0.853	0.358	4.15649e-19	6	KIF22
CRABP21	2.08468e-22	0.821647	0.88	0.426	4.16935e-19	6	CRABP2
FBLN5	2.15541e-22	0.264078	0.747	0.153	4.31082e-19	6	FBLN5
RAD51AP11	2.42325e-22	0.62954	0.827	0.322	4.84651e-19	6	RAD51AP1
KIFC11	2.95476e-22	1.02579	0.773	0.238	5.90951e-19	6	KIFC1
ITGA1	2.97147e-22	0.480355	0.76	0.196	5.94294e-19	6	ITGA1
LMNB12	3.69817e-22	0.93243	0.893	0.419	7.39635e-19	6	LMNB1
KLK10	4.27175e-22	0.259865	0.813	0.258	8.5435e-19	6	KLK10
TXNDC5	5.20297e-22	0.656495	0.84	0.33	1.04059e-18	6	TXNDC5
MXD3	7.05131e-22	0.618836	0.773	0.251	1.41026e-18	6	MXD3
ECM1	8.52264e-22	0.540538	0.907	0.41	1.70453e-18	6	ECM1
TACC31	8.64627e-22	0.826889	0.907	0.453	1.72925e-18	6	TACC3
CENPU1	8.67205e-22	0.636398	0.773	0.276	1.73441e-18	6	CENPU
HIST1H3B1	9.86583e-22	0.993188	0.8	0.303	1.97317e-18	6	HIST1H3B
FNDC1	1.16992e-21	0.274695	0.667	0.092	2.33984e-18	6	FNDC1
KNL11	1.1926e-21	0.551036	0.773	0.258	2.3852e-18	6	KNL1
WDR341	1.19447e-21	0.862163	0.8	0.289	2.38894e-18	6	WDR34
PSRC1	1.22524e-21	0.547097	0.787	0.254	2.45048e-18	6	PSRC1
IGFBP4	1.24868e-21	0.803507	0.933	0.537	2.49737e-18	6	IGFBP4
HSPA2	1.50555e-21	0.269135	0.773	0.238	3.01109e-18	6	HSPA2
E2F11	1.57776e-21	0.335066	0.76	0.194	3.15552e-18	6	E2F1
ANLN1	1.7394e-21	0.783725	0.76	0.249	3.4788e-18	6	ANLN
CDKN2A1	1.74367e-21	0.772098	0.853	0.348	3.48735e-18	6	CDKN2A
SPC24	1.80825e-21	0.410748	0.68	0.123	3.61651e-18	6	SPC24
AURKB1	1.93951e-21	0.839497	0.787	0.338	3.87903e-18	6	AURKB
MAP1B	2.0598e-21	0.439662	0.76	0.271	4.11959e-18	6	MAP1B
COLEC121	2.05996e-21	0.349899	0.893	0.312	4.11992e-18	6	COLEC12
CKS21	2.10358e-21	1.32169	0.88	0.415	4.20717e-18	6	CKS2
HIST1H3C1	2.46172e-21	0.447979	0.787	0.279	4.92344e-18	6	HIST1H3C
CDC201	2.96607e-21	1.76937	0.787	0.318	5.93213e-18	6	CDC20
TUBA1B2	7.91545e-21	1.47658	1	0.952	1.58309e-17	6	TUBA1B
S100A16	8.96087e-21	0.484998	0.813	0.29	1.79217e-17	6	S100A16
PALLD	1.28436e-20	0.553741	0.853	0.334	2.56872e-17	6	PALLD
P4HA2	1.38494e-20	0.385166	0.787	0.213	2.76988e-17	6	P4HA2
LTB2	2.95291e-20	0.441599	0.867	0.375	5.90583e-17	6	LTB
NEURL1B	3.08986e-20	0.338895	0.733	0.217	6.17973e-17	6	NEURL1B
CKAP41	3.66382e-20	0.728497	0.893	0.461	7.32765e-17	6	CKAP4
HMGN21	3.70885e-20	1.51612	1	0.925	7.41769e-17	6	HMGN2
PPP1R14A1	5.32338e-20	0.714877	0.88	0.443	1.06468e-16	6	PPP1R14A
MDK	5.47338e-20	1.39466	1	0.719	1.09468e-16	6	MDK
NID1	5.7945e-20	0.364192	0.72	0.099	1.1589e-16	6	NID1
MYO1B	6.44739e-20	0.516311	0.747	0.213	1.28948e-16	6	MYO1B
CENPN1	7.5171e-20	0.542159	0.8	0.284	1.50342e-16	6	CENPN
AIF1L	8.69142e-20	0.264678	0.8	0.282	1.73828e-16	6	AIF1L
KLK8	8.97266e-20	0.36043	0.84	0.362	1.79453e-16	6	KLK8
GGH1	1.04907e-19	0.83008	0.853	0.419	2.09814e-16	6	GGH
PIMREG	1.38082e-19	0.712158	0.72	0.2	2.76164e-16	6	PIMREG
CDCA51	1.38146e-19	0.486243	0.747	0.243	2.76292e-16	6	CDCA5
CDK11	1.75607e-19	1.10558	0.76	0.272	3.51213e-16	6	CDK1
CCN1	2.14699e-19	0.590563	0.747	0.203	4.29397e-16	6	CCN1
NFIB	2.27068e-19	0.445276	0.747	0.239	4.54136e-16	6	NFIB
TPM1	2.45505e-19	0.768729	0.867	0.356	4.9101e-16	6	TPM1
VCAM1	3.70556e-19	0.390878	0.787	0.303	7.41112e-16	6	VCAM1
AQP3	3.75669e-19	0.5931	0.76	0.275	7.51339e-16	6	AQP3
BX571818.11	3.85396e-19	0.665105	0.853	0.405	7.70791e-16	6	BX571818.1
CLSPN1	6.85753e-19	0.748441	0.773	0.275	1.37151e-15	6	CLSPN
PLAT	7.62908e-19	0.2592	0.747	0.265	1.52582e-15	6	PLAT
S100A131	8.52584e-19	0.990906	0.893	0.565	1.70517e-15	6	S100A13
CCNB21	9.63109e-19	1.03354	0.76	0.293	1.92622e-15	6	CCNB2
VCAN1	1.06446e-18	0.505986	0.947	0.471	2.12892e-15	6	VCAN
HIST1H2BH1	1.16701e-18	0.435792	0.893	0.414	2.33401e-15	6	HIST1H2BH
NRGN	1.36675e-18	0.399803	0.773	0.271	2.73349e-15	6	NRGN
ORC61	2.66792e-18	0.421635	0.8	0.318	5.33583e-15	6	ORC6
KPNA21	2.82638e-18	1.23931	0.867	0.461	5.65277e-15	6	KPNA2
ANTXR1	3.51571e-18	0.387764	0.787	0.337	7.03142e-15	6	ANTXR1
APOA11	4.22022e-18	0.72742	0.933	0.57	8.44043e-15	6	APOA1
PHGDH	6.05103e-18	0.741575	0.72	0.217	1.21021e-14	6	PHGDH
FHL2	9.2931e-18	0.27411	0.707	0.148	1.85862e-14	6	FHL2
TAGLN	1.12196e-17	0.913591	0.787	0.292	2.24392e-14	6	TAGLN
CENPE1	1.23793e-17	0.661363	0.72	0.202	2.47586e-14	6	CENPE
PMEPA1	1.517e-17	0.636387	0.893	0.502	3.034e-14	6	PMEPA1
MEST	1.83345e-17	0.483489	0.747	0.181	3.66691e-14	6	MEST
SNCG1	2.29761e-17	0.257109	0.84	0.417	4.59523e-14	6	SNCG
RRM11	2.46062e-17	0.645604	0.8	0.315	4.92124e-14	6	RRM1
HIST1H1A	4.0297e-17	0.791864	0.693	0.112	8.05939e-14	6	HIST1H1A
KIF18B	4.10671e-17	0.392249	0.68	0.133	8.21343e-14	6	KIF18B
CRIP2	4.53363e-17	0.660203	0.787	0.284	9.06726e-14	6	CRIP2
BEX3	4.85621e-17	0.824482	0.893	0.54	9.71242e-14	6	BEX3
CKS1B1	5.21421e-17	1.23693	0.8	0.385	1.04284e-13	6	CKS1B
SGO21	1.12857e-16	0.486243	0.773	0.271	2.25713e-13	6	SGO2
SELENOM	2.91319e-16	0.688474	0.92	0.603	5.82637e-13	6	SELENOM
PIM2	3.25035e-16	0.454846	0.773	0.275	6.5007e-13	6	PIM2
THBS1	4.16678e-16	0.664862	0.72	0.134	8.33355e-13	6	THBS1
GUCY1B1	4.56745e-16	0.368592	0.773	0.308	9.1349e-13	6	GUCY1B1
RNASEH2A1	5.04878e-16	0.531014	0.827	0.409	1.00976e-12	6	RNASEH2A
BUB11	5.93309e-16	0.641738	0.72	0.271	1.18662e-12	6	BUB1
UBE2S1	6.80841e-16	1.4763	0.973	0.752	1.36168e-12	6	UBE2S
LBH	7.19954e-16	0.461388	0.76	0.299	1.43991e-12	6	LBH
TUBA4A	7.74938e-16	0.494487	0.76	0.278	1.54988e-12	6	TUBA4A
INCENP	8.72396e-16	0.461404	0.733	0.236	1.74479e-12	6	INCENP
LAPTM4B1	9.13626e-16	0.368275	0.84	0.37	1.82725e-12	6	LAPTM4B
SOD3	1.37266e-15	0.47253	0.72	0.257	2.74532e-12	6	SOD3
NREP	1.43349e-15	0.364728	0.827	0.333	2.86698e-12	6	NREP
KIF20B1	1.88456e-15	0.756294	0.747	0.248	3.76912e-12	6	KIF20B
HIST1H3G1	1.89659e-15	0.471532	0.733	0.261	3.79319e-12	6	HIST1H3G
ITM2C	2.37796e-15	1.01826	0.72	0.25	4.75592e-12	6	ITM2C
HIST3H2A1	2.40127e-15	0.356172	0.853	0.401	4.80253e-12	6	HIST3H2A
FKBP11	3.16759e-15	0.810922	0.733	0.259	6.33518e-12	6	FKBP11
OLFML32	3.87338e-15	0.474797	0.813	0.293	7.74675e-12	6	OLFML3
BUB1B1	4.42049e-15	0.461682	0.72	0.231	8.84097e-12	6	BUB1B
KLK6	4.61153e-15	0.326574	0.8	0.354	9.22307e-12	6	KLK6
TNFRSF12A	6.45261e-15	0.638602	0.8	0.308	1.29052e-11	6	TNFRSF12A
RHOBTB3	6.64544e-15	0.387432	0.853	0.38	1.32909e-11	6	RHOBTB3
UCHL1	7.84383e-15	0.353051	0.693	0.173	1.56877e-11	6	UCHL1
DLC1	9.61097e-15	0.284048	0.707	0.235	1.92219e-11	6	DLC1
PRKCI1	1.13811e-14	0.496749	0.88	0.468	2.27622e-11	6	PRKCI
CD27	1.33533e-14	0.566364	0.693	0.148	2.67067e-11	6	CD27
CENPK1	1.69688e-14	0.474075	0.733	0.278	3.39377e-11	6	CENPK
CCN2	2.36565e-14	0.455771	0.693	0.136	4.73129e-11	6	CCN2
FEN11	2.77793e-14	0.816457	0.747	0.313	5.55586e-11	6	FEN1
EZH21	6.55617e-14	0.716351	0.72	0.233	1.31123e-10	6	EZH2
HIST1H4C1	9.60146e-14	1.89529	0.96	0.836	1.92029e-10	6	HIST1H4C
HES41	1.58359e-13	0.354217	0.76	0.266	3.16717e-10	6	HES4
CXCR3	4.10325e-13	0.340436	0.72	0.268	8.20649e-10	6	CXCR3
MCM31	4.52696e-13	0.712581	0.787	0.354	9.05392e-10	6	MCM3
ACTA2	4.64596e-13	0.43281	0.747	0.26	9.29192e-10	6	ACTA2
NEK2	4.95982e-13	0.366232	0.693	0.248	9.91963e-10	6	NEK2
LTBP2	5.3849e-13	0.284941	0.907	0.522	1.07698e-09	6	LTBP2
S100A11	5.59548e-13	0.667878	0.96	0.7	1.1191e-09	6	S100A1
C11orf96	6.40808e-13	0.300133	0.667	0.151	1.28162e-09	6	C11orf96
SELENBP1	7.39564e-13	0.283804	0.747	0.314	1.47913e-09	6	SELENBP1
PCNA1	7.83891e-13	0.654664	0.853	0.476	1.56778e-09	6	PCNA
CLDN31	1.15637e-12	0.465843	0.84	0.435	2.31273e-09	6	CLDN3
HEG1	1.38267e-12	0.304083	0.747	0.313	2.76534e-09	6	HEG1
PDLIM1	1.82304e-12	0.593822	0.707	0.248	3.64608e-09	6	PDLIM1
HMMR1	2.03479e-12	0.781329	0.707	0.291	4.06957e-09	6	HMMR
AURKA1	2.65165e-12	0.767848	0.707	0.266	5.30329e-09	6	AURKA
SOX4	3.40762e-12	0.464425	0.84	0.461	6.81524e-09	6	SOX4
GAS61	4.21148e-12	0.642682	0.893	0.499	8.42296e-09	6	GAS6
ANP32E1	4.49188e-12	0.69624	0.827	0.471	8.98377e-09	6	ANP32E
CDC25B	5.05942e-12	0.621138	0.733	0.294	1.01188e-08	6	CDC25B
PLK11	1.47533e-11	1.06104	0.693	0.294	2.95067e-08	6	PLK1
NDC801	4.02632e-11	0.518865	0.68	0.248	8.05263e-08	6	NDC80
LAMA5	4.55546e-11	0.287349	0.72	0.293	9.11092e-08	6	LAMA5
KLK5	6.05891e-11	0.253491	0.693	0.28	1.21178e-07	6	KLK5
ZEB1	6.73611e-11	0.339745	0.653	0.157	1.34722e-07	6	ZEB1
RAD211	1.51085e-10	0.842232	0.853	0.548	3.0217e-07	6	RAD21
PHF191	2.2843e-10	0.585736	0.733	0.358	4.56859e-07	6	PHF19
CKAP21	2.37796e-10	0.879533	0.68	0.244	4.75592e-07	6	CKAP2
ASS11	2.60768e-10	0.55456	0.813	0.428	5.21535e-07	6	ASS1
RAC23	2.82879e-10	0.341504	0.92	0.425	5.65757e-07	6	RAC2
CCDC102B	3.26567e-10	0.266529	0.733	0.311	6.53135e-07	6	CCDC102B
MSLN1	3.57713e-10	0.256967	0.733	0.324	7.15426e-07	6	MSLN
SDC1	3.88997e-10	0.601347	0.64	0.172	7.77994e-07	6	SDC1
GMNN1	4.972e-10	0.534211	0.733	0.311	9.94401e-07	6	GMNN
CDC61	6.60328e-10	0.613098	0.693	0.305	1.32066e-06	6	CDC6
XBP1	7.08324e-10	0.514116	0.933	0.644	1.41665e-06	6	XBP1
HMGB31	7.77719e-10	0.740051	0.72	0.346	1.55544e-06	6	HMGB3
ENC1	8.31674e-10	0.284063	0.733	0.301	1.66335e-06	6	ENC1
FAM111B1	1.21562e-09	0.401651	0.627	0.152	2.43124e-06	6	FAM111B
DLGAP51	1.43873e-09	0.670336	0.667	0.262	2.87745e-06	6	DLGAP5
HTRA11	3.3474e-09	0.266736	0.853	0.45	6.6948e-06	6	HTRA1
MZB1	4.43014e-09	0.472228	0.64	0.204	8.86027e-06	6	MZB1
CAV1	4.9392e-09	0.68261	0.627	0.188	9.87841e-06	6	CAV1
SPON2	5.91463e-09	0.51679	0.64	0.115	1.18293e-05	6	SPON2
MUC11	9.05948e-09	0.365881	0.76	0.378	1.8119e-05	6	MUC1
ETS1	1.1373e-08	0.403994	0.693	0.295	2.2746e-05	6	ETS1
IFITM11	1.39736e-08	0.736108	1	0.979	2.79472e-05	6	IFITM1
PBK	1.57394e-08	0.480493	0.613	0.219	3.14788e-05	6	PBK
LSR	1.7618e-08	0.397156	0.68	0.264	3.52359e-05	6	LSR
HIST1H2BK	1.95684e-08	0.262238	0.893	0.558	3.91368e-05	6	HIST1H2BK
HIST1H2BJ	3.62665e-08	0.337566	0.88	0.576	7.25329e-05	6	HIST1H2BJ
OCIAD21	4.36025e-08	0.261129	0.693	0.292	8.72051e-05	6	OCIAD2
KLK71	5.65015e-08	0.449439	0.72	0.414	0.000113003	6	KLK7
TRBC2	8.34577e-08	0.359513	0.627	0.244	0.000166915	6	TRBC2
EVL	9.51804e-08	0.254304	0.88	0.404	0.000190361	6	EVL
GPR25	1.96791e-07	0.498072	0.64	0.274	0.000393583	6	GPR25
HIST1H1C1	2.51064e-07	0.658566	0.947	0.768	0.000502128	6	HIST1H1C
MCM71	3.00939e-07	0.519544	0.693	0.338	0.000601878	6	MCM7
HIST1H1E1	4.19117e-07	1.10116	0.907	0.7	0.000838233	6	HIST1H1E
KRT191	4.97206e-07	0.576311	0.707	0.344	0.000994412	6	KRT19
TUBA1C1	6.52793e-07	0.761075	0.973	0.875	0.00130559	6	TUBA1C
HIST1H1B1	1.15262e-06	1.03673	0.68	0.353	0.00230525	6	HIST1H1B
SLPI1	2.42599e-06	0.324039	0.893	0.674	0.00485199	6	SLPI
KRT81	6.88172e-06	0.505583	0.747	0.452	0.0137634	6	KRT8
FBXO5	7.24332e-06	0.507326	0.627	0.289	0.0144866	6	FBXO5
HIST1H1D1	9.74259e-06	0.844803	0.747	0.431	0.0194852	6	HIST1H1D
ADIRF	9.94617e-06	0.320088	0.587	0.18	0.0198923	6	ADIRF
TRIP13	1.26225e-05	0.331461	0.587	0.195	0.025245	6	TRIP13
WFDC22	1.70345e-05	0.442636	0.96	0.899	0.0340691	6	WFDC2
ARHGAP29	1.78788e-05	0.259198	0.587	0.148	0.0357576	6	ARHGAP29
KRT181	2.08415e-05	0.510334	0.787	0.508	0.0416829	6	KRT18
JPT11	2.10696e-05	0.628056	0.947	0.818	0.0421392	6	JPT1
MGP	6.04449e-05	0.273724	0.333	0.185	0.12089	6	MGP
POU2AF1	0.000135525	0.374222	0.573	0.23	0.27105	6	POU2AF1
TCF4	0.000265022	0.263561	0.92	0.75	0.530044	6	TCF4
MCM61	0.000275652	0.29492	0.6	0.259	0.551304	6	MCM6
GADD45A	0.000313989	0.577364	0.653	0.336	0.627979	6	GADD45A
SDF2L13	0.000371385	0.267281	1	0.802	0.742771	6	SDF2L1
SQLE	0.00134892	0.250461	0.653	0.369	1	6	SQLE
BCAM1	0.0015617	0.415457	0.627	0.296	1	6	BCAM
CD79A1	0.00229464	0.277981	0.373	0.222	1	6	CD79A
GINS21	0.00329406	0.446567	0.587	0.277	1	6	GINS2
SERPINE1	0.00522505	0.256308	0.547	0.187	1	6	SERPINE1
NEAT11	2.67908e-36	2.78496	1	0.953	5.35816e-33	7	NEAT1
ABCA11	1.22865e-29	2.18632	0.97	0.794	2.4573e-26	7	ABCA1
PTPRC	1.14464e-22	1.95004	0.955	0.915	2.28927e-19	7	PTPRC
NFKBIZ1	1.60714e-20	2.69379	0.879	0.718	3.21429e-17	7	NFKBIZ
XIST	2.78221e-20	2.10447	0.818	0.507	5.56441e-17	7	XIST
ZEB2	6.24912e-20	1.87095	0.909	0.866	1.24982e-16	7	ZEB2
CYBB	8.88298e-19	1.60445	0.97	0.967	1.7766e-15	7	CYBB
PDE4B	1.04079e-18	1.85392	0.864	0.552	2.08157e-15	7	PDE4B
AOAH	3.52158e-18	1.35375	0.955	0.813	7.04316e-15	7	AOAH
FMNL2	1.25233e-17	1.6201	0.848	0.591	2.50465e-14	7	FMNL2
HIST1H2AC	3.23973e-16	2.32782	0.894	0.817	6.47946e-13	7	HIST1H2AC
TNFAIP3	7.68715e-16	2.15556	0.879	0.796	1.53743e-12	7	TNFAIP3
CD1632	1.03431e-15	1.50259	0.97	0.888	2.06862e-12	7	CD163
LHFPL21	9.43777e-15	1.38716	0.894	0.79	1.88755e-11	7	LHFPL2
NRP11	1.65412e-14	1.61402	0.803	0.584	3.30824e-11	7	NRP1
EPB41L3	2.44423e-14	1.31923	0.909	0.808	4.88845e-11	7	EPB41L3
SOD21	1.08905e-13	1.86085	0.955	0.957	2.17809e-10	7	SOD2
CD832	4.61917e-13	1.45677	0.773	0.567	9.23834e-10	7	CD83
NR1H31	1.22554e-12	1.3849	0.955	0.87	2.45109e-09	7	NR1H3
FCGR2C	3.50119e-12	1.7321	0.727	0.497	7.00239e-09	7	FCGR2C
PSAP1	7.67669e-12	1.14946	1	0.997	1.53534e-08	7	PSAP
CSF1R1	9.14486e-12	1.10642	0.955	0.928	1.82897e-08	7	CSF1R
NRP2	1.21981e-11	1.51634	0.833	0.726	2.43963e-08	7	NRP2
FAM20A1	1.464e-11	1.38709	0.803	0.603	2.92799e-08	7	FAM20A
HIST1H2BJ1	5.40163e-11	2.16179	0.727	0.58	1.08033e-07	7	HIST1H2BJ
OLFML2B1	6.10182e-11	1.33089	0.864	0.827	1.22036e-07	7	OLFML2B
WFDC23	1.21018e-10	0.966226	0.894	0.9	2.42035e-07	7	WFDC2
2022-06-01	2.23459e-10	1.1022	0.955	0.956	4.46917e-07	7	JUN
HIST1H2AG	2.66033e-10	1.96942	0.788	0.657	5.32066e-07	7	HIST1H2AG
LRP11	2.892e-10	1.12403	0.909	0.822	5.784e-07	7	LRP1
SIGLEC101	7.81025e-10	1.10186	0.924	0.821	1.56205e-06	7	SIGLEC10
SLCO2B11	1.76966e-09	1.15747	0.833	0.689	3.53932e-06	7	SLCO2B1
CTSC2	2.78043e-09	1.09721	0.924	0.963	5.56086e-06	7	CTSC
SGK11	3.33903e-08	1.21129	0.818	0.736	6.67807e-05	7	SGK1
CD841	3.84577e-08	1.02516	0.803	0.772	7.69154e-05	7	CD84
PLXDC21	9.80182e-08	1.09376	0.803	0.738	0.000196036	7	PLXDC2
STAB11	1.25791e-07	1.02461	0.848	0.768	0.000251582	7	STAB1
HIST1H2AL1	1.29264e-07	1.12734	0.667	0.507	0.000258528	7	HIST1H2AL
SLC39A81	1.43642e-07	0.938993	0.879	0.826	0.000287283	7	SLC39A8
MGAT4A1	1.46158e-07	1.15491	0.788	0.666	0.000292315	7	MGAT4A
LUCAT1	2.86914e-07	1.91636	0.621	0.473	0.000573827	7	LUCAT1
ADAMDEC12	3.12236e-07	1.15123	0.909	0.878	0.000624472	7	ADAMDEC1
GDF15	3.37277e-07	0.293836	0.318	0.164	0.000674554	7	GDF15
RASSF4	3.90523e-07	1.14168	0.894	0.893	0.000781047	7	RASSF4
MMP91	5.05699e-07	1.18352	0.985	0.895	0.0010114	7	MMP9
LILRB11	5.78566e-07	0.820004	0.909	0.854	0.00115713	7	LILRB1
FN12	6.128e-07	2.37429	0.909	0.834	0.0012256	7	FN1
C5AR11	6.44531e-07	1.17751	0.697	0.626	0.00128906	7	C5AR1
PLAUR1	1.1006e-06	0.980961	0.955	0.965	0.0022012	7	PLAUR
PPP1R15A1	1.15962e-06	1.13113	0.848	0.772	0.00231924	7	PPP1R15A
BTG21	1.3786e-06	1.15919	0.682	0.612	0.0027572	7	BTG2
ARHGAP181	1.40008e-06	0.62247	0.924	0.831	0.00280015	7	ARHGAP18
ICAM11	1.46488e-06	1.32929	0.924	0.877	0.00292976	7	ICAM1
CD441	2.56662e-06	1.092	0.955	0.952	0.00513324	7	CD44
GPNMB2	2.6779e-06	1.35958	0.818	0.732	0.0053558	7	GPNMB
HIST1H2BF	3.26147e-06	2.28271	0.667	0.559	0.00652293	7	HIST1H2BF
SLC2A3	3.74158e-06	1.18767	0.621	0.461	0.00748315	7	SLC2A3
HIST1H2BC	5.41961e-06	1.81527	0.697	0.657	0.0108392	7	HIST1H2BC
CTSL1	6.55645e-06	0.982044	0.939	0.944	0.0131129	7	CTSL
PLXND1	6.9642e-06	0.82902	0.803	0.774	0.0139284	7	PLXND1
MPEG11	7.04854e-06	1.09056	0.773	0.73	0.0140971	7	MPEG1
SEMA3C	7.45361e-06	0.671584	0.5	0.327	0.0149072	7	SEMA3C
AQP91	7.52576e-06	0.8965	0.773	0.693	0.0150515	7	AQP9
TLR2	7.84881e-06	1.20394	0.788	0.749	0.0156976	7	TLR2
HIST2H2BF	1.38724e-05	1.34723	0.576	0.442	0.0277449	7	HIST2H2BF
GRN1	1.73738e-05	0.634003	1	0.995	0.0347475	7	GRN
EREG	1.81549e-05	1.61388	0.561	0.433	0.0363098	7	EREG
IL4I11	1.89715e-05	0.832898	0.939	0.95	0.0379431	7	IL4I1
LTBP21	2.03931e-05	0.669112	0.636	0.528	0.0407862	7	LTBP2
FOSB1	2.26264e-05	1.23084	0.636	0.568	0.0452529	7	FOSB
HSPA52	3.52563e-05	1.36468	0.924	0.873	0.0705126	7	HSPA5
SAMHD1	4.02745e-05	0.682295	0.955	0.956	0.080549	7	SAMHD1
SERPING12	4.0511e-05	0.881317	0.97	0.957	0.081022	7	SERPING1
IL7R3	4.46765e-05	1.1518	0.894	0.856	0.0893529	7	IL7R
A2M1	4.4777e-05	1.10654	0.727	0.629	0.089554	7	A2M
ADGRE2	5.52545e-05	0.793019	0.712	0.631	0.110509	7	ADGRE2
ARL4C1	5.54972e-05	0.977529	0.848	0.766	0.110994	7	ARL4C
ITPKC	6.69579e-05	0.260654	0.333	0.222	0.133916	7	ITPKC
MMP141	7.61084e-05	0.911218	0.818	0.828	0.152217	7	MMP14
KCNMA12	9.06618e-05	0.620408	0.833	0.777	0.181324	7	KCNMA1
STAT1	0.00010082	0.786246	0.879	0.936	0.201639	7	STAT1
HK21	0.000133045	0.593466	0.545	0.41	0.266091	7	HK2
FOS1	0.000134011	0.456947	0.924	0.965	0.268022	7	FOS
CD821	0.000237319	0.578309	0.924	0.888	0.474638	7	CD82
ENPP21	0.0004003	1.13392	0.682	0.567	0.800599	7	ENPP2
CSF3R	0.000460212	0.680012	0.773	0.731	0.920423	7	CSF3R
CFB1	0.000599901	0.604387	0.712	0.656	1	7	CFB
PCSK5	0.000605072	0.304557	0.318	0.23	1	7	PCSK5
RHOB1	0.000630957	0.770089	0.788	0.825	1	7	RHOB
USP13	0.000635715	0.434471	0.485	0.397	1	7	USP13
KNL12	0.000663451	0.277963	0.121	0.271	1	7	KNL1
VEGFA	0.00105626	0.482537	0.5	0.367	1	7	VEGFA
ITGAX	0.001148	1.04639	0.606	0.565	1	7	ITGAX
NR4A3	0.00118128	1.16478	0.364	0.286	1	7	NR4A3
SIGLEC11	0.00127189	0.731269	0.833	0.792	1	7	SIGLEC1
EGR11	0.00134732	1.03404	0.667	0.68	1	7	EGR1
MX21	0.0014269	0.449423	0.818	0.821	1	7	MX2
SPARC2	0.00144499	0.513696	0.773	0.662	1	7	SPARC
HSPA1B2	0.00145883	0.62451	0.773	0.862	1	7	HSPA1B
BCAT1	0.00160947	0.838596	0.636	0.642	1	7	BCAT1
C3AR11	0.00164769	0.678812	0.773	0.752	1	7	C3AR1
GLUL1	0.0016555	0.576746	0.924	0.966	1	7	GLUL
IGFBP22	0.001699	0.732073	0.682	0.628	1	7	IGFBP2
RAD51AP12	0.00180065	0.261701	0.152	0.334	1	7	RAD51AP1
LAMB3	0.0020936	0.408116	0.409	0.309	1	7	LAMB3
IL181	0.00213662	0.872016	0.909	0.89	1	7	IL18
ITGA51	0.00265868	0.534975	0.636	0.575	1	7	ITGA5
KYNU1	0.00279964	0.852718	0.773	0.823	1	7	KYNU
RHOBTB31	0.0028061	0.256626	0.485	0.388	1	7	RHOBTB3
ITGB2	0.00304357	0.648495	0.939	0.99	1	7	ITGB2
CD381	0.00353056	0.638782	0.773	0.756	1	7	CD38
TNFAIP61	0.00377768	0.870593	0.652	0.623	1	7	TNFAIP6
DDX581	0.00389348	0.520266	0.667	0.617	1	7	DDX58
MMP21	0.00420788	0.800942	0.47	0.368	1	7	MMP2
LILRB41	0.00429139	0.475903	0.924	0.953	1	7	LILRB4
C3	0.00520473	0.920987	0.712	0.689	1	7	C3
ENG	0.0056545	0.66081	0.833	0.885	1	7	ENG
TRAF1	0.00651602	1.25634	0.485	0.438	1	7	TRAF1
S100A14	0.00688119	0.705813	0.712	0.705	1	7	S100A1
PLA2G71	0.00710152	0.555535	0.788	0.808	1	7	PLA2G7
FCGR2A1	0.00761371	0.494767	0.879	0.878	1	7	FCGR2A
IFI44L	0.00829525	0.640462	0.818	0.84	1	7	IFI44L
ALOX5	0.00905172	0.762194	0.712	0.789	1	7	ALOX5
PRDM1	0.00954397	1.18846	0.455	0.376	1	7	PRDM1
AC020916.11	0.00957407	1.13074	0.515	0.52	1	7	AC020916.1
GADD45B	0.00974558	0.981826	0.636	0.671	1	7	GADD45B

## Sheet: S5C Signature Genes
Signature Genes Used to Define M1, M2,TAM, MDSC, Angiogenesis and Phagocytosis Phenotypes
M1	M2	TAM	MDSC	Angiogenesis	Phagocytosis
ACP2	ADRA2B	CD163	S100A8	CCND2	MRC1
ABCD1	CD52	CD169	S100A9	CCNE1	CD163
C1QA	GPD1	C1QA	FCN1	CD44	MERTK
FDX1	MSR1	SLC40A1	VCAN	CXCR4	C1QB
CCL22	NPR1	GPNMB	LOX1	E2F3
CD163	UCP3	APOE	PEG2	EDN1
SCAMP2	HS3ST2	C1QB	STAT3	EZH2
ADAMDEC1	MYO15A	TREM2	IRF8	FGF18
ARL8B	DNASE1L3		CEBP	FGFR1
HAMP	FDX1			FYN
CCL8	GUCA1A			HEY1
TREM2	KCNJ1			ITGAV
ADRA2B	PDE1B			JAG1
ALCAM	SDS			JAG2
ATOX1	MS4A4A			MMP9
ATP6V0C	TREM2			NOTCH1
ATP6V1E1	DNASE2B			PDGFA
BLVRA	MYOZ1			PTK2
CD48	CLCN7			SPP1
CD63	FGR			STC1
CLCN7	GLB1			TNFAIP6
TPP1	HEXA			TYMP
CLTC	HEXB			VAV2
CCR1	FKBP15			VCAN
CMKLR1	PQLC2			VEGFA
SLC31A1	TMEM70
COX5B	SLC38A7
FCER1G	AP1B1
FOLR2	ALDH9A1
FPR3	ANXA11
FTL	AQP8
HEXB	ELK1
HK3	FH
IL10	FLT1
IL12B	NCKAP1L
ITGAE	LAMP1
LAIR1	MMP19
CXCL9	NDUFB1
MMP19	PEX19
NARS	S100A6
NDUFS2	SLC6A7
P2RX7	SLC6A12
PDCL	SNAPC2
MAPK13	SNX1
PTGIR	TAF10
PTPRA	UGP2
RELA	USF2
CCL7	XPNPEP2
CCL19	AKR7A2
SRC	SNX3
STX4	TNFSF14
TCEB1	NFS1
TFRC	GSTO1
AGPS	KIAA0196
MARCO	BCAP31
SNX3	CEPT1
CD84	BAIAP2
USP14	SLC9A6
ITGB1BP1	VTI1B
ATP6V1F	ARFGEF2
TRIP4	HSPH1
CIAO1	LILRA2
WTAP	EFR3A
ARHGEF11	NCAPH
ABI1	ZCCHC4
ACTR2	TMED5
BCAP31	NAGPA
ZMPSTE24	ZNF219
BCKDK	ANGPT4
EXOC5	ATP6V1D
STIP1	KCTD5
UQCR11	AGGF1
SDS	MFN1
LILRB4	IARS2
OGFR	CCDC88A
TFEC	KCNK13
FKBP15	TMEM9B
DNAJC13	POGK
TDRD7	IPPK
STX12	CARD14
IL17RA	ALG9
ABTB2	MRM1
FAM32A	DHX57
SIGLEC7	SLC25A46
SIGLEC9	OSBPL11
CECR5	CCDC85C
SLC25A24	ACP2
NRBP1	ALK
MS4A4A	ARSB
OTUD4	ATP6V0A1
PQLC2	CD63
HAUS2	TPP1
NECAP2	SLC31A1
WDR11	HADHB
ZC3H15	IFNAR1
CCDC47	KCNJ5
UTP3	MYO9B
MRS2	P2RX7
MRPL40	SDCBP
VPS33A	MARCO
CORO7	ATP6V0D1
LIMD2	PDCD6IP
TMX1	COL4A3BP
DOT1L	CYFIP1
ADO	PLEKHM2
ADCK2	SMG5
TSPO	SLC39A1
C3AR1	COMMD9
DAGLA	STX18
CALR	VPS53
CHIT1	HAMP
CYBB	LONRF3
CYC1	ADCY3
CYP19A1	ABCD1
DLAT	ATP2A2
GP1BA	ATP6V1C1
GPD1	TSPO
IFNAR1	CAMP
KCNJ5	CANX
KIFC3	CD81
MT2A	FTL
MYBPH	HPS1
MYH11	ITGAX
MYO7A	LAIR1
PRDX1	SNX2
RAB3IL1	STX4
RNH1	CDS2
MRPL12	PABPC4
CCL1	PICK1
CCL24	ARHGEF11
VIM	SCAMP2
RRP1	OS9
S1PR2	LILRB4
AP1M2	VSIG4
ACTR3	GABARAP
LILRB1	TFEC
AFG3L2	WDFY3
EMILIN1	TBC1D9B
VSIG4	ZC3H3
HSPB7	UNC50
COQ2	GGA1
WSB2	SNX5
SLAMF8	ADAMDEC1
DNASE2B	SLC25A24
CLPB	SPG21
MFSD7	ANKFY1
ADCY3	BTBD1
C1QB	RIN2
CSF1	ACSM5
CSF1R	NOP10
FANCE	VPS35
KCNJ1	TMEM184C
LAMP1	EXOC1
MSR1	SLAMF8
CCL18	C16orf62
SLC6A12	MTMR14
SPR	GORASP1
PKD2L1	C10orf76
LONP1	UBXN6
IGSF6
PHLDB1
CYFIP1
NCAPH
MYOF
GLRX2
NDUFAF1
SPG21
ATP6V1D
ATP6V1H
TMEM70
PLEKHB2
TMEM33
MYOZ1
LONRF3
ANXA2
ATP6V1A
CD80
FPR2
S100A11
SLC1A2
SLC11A1
SIGLEC1
TIE1
HYAL2
CD300C
CLEC4E
KCNK13
TBC1D16

## Sheet: S5D Myeloids DEGs
gene	p_val	avg_log2FC	pct.1	pct.2	p_val_adj	cluster	ENTREZID
A2M	4.61624e-57	-1.10338	0.507	0.68	1.63909e-52	NonImmune	2
ABCA1	2.16677e-45	0.573599	0.656	0.349	7.69354e-41	Immune	19
ABCG1	7.87751e-22	0.283377	0.415	0.211	2.79707e-17	Immune	9619
ACP2	4.22945e-103	0.972544	0.719	0.304	1.50175e-98	Immune	53
ACP5	3.72696e-93	1.28047	0.731	0.353	1.32333e-88	Immune	54
ACTG1	4.5579e-53	-0.482408	0.986	0.981	1.61837e-48	NonImmune	71
ADAM8	4.22988e-64	0.635714	0.572	0.21	1.5019e-59	Immune	101
ADAMDEC1	3.67728e-195	2.24931	0.684	0.047	1.30569e-190	Immune	27299
ADAR	4.86623e-43	0.527522	0.79	0.514	1.72785e-38	Immune	103
ADI1	2.53825e-19	0.251123	0.5	0.293	9.01257e-15	Immune	55256
ADRM1	1.68346e-28	0.337461	0.741	0.495	5.97745e-24	Immune	11047
AGAP3	2.76336e-33	0.299041	0.416	0.17	9.81186e-29	Immune	116988
AGTRAP	2.5549e-63	0.667739	0.762	0.462	9.07167e-59	Immune	57085
AHR	6.9487e-33	0.422222	0.554	0.283	2.46727e-28	Immune	196
AIF1	2.24554e-11	-0.283028	0.952	0.935	7.97323e-07	NonImmune	199
AIFM2	6.241e-32	0.274653	0.25	0.056	2.21599e-27	Immune	84883
AIG1	6.11024e-12	-0.281625	0.234	0.328	2.16956e-07	NonImmune	51390
AIM2	2.71666e-39	0.352062	0.293	0.061	9.64606e-35	Immune	9447
AKR1A1	1.42153e-42	0.455511	0.903	0.751	5.04742e-38	Immune	10327
ALDH1A1	5.22094e-10	-0.360989	0.171	0.25	1.8538e-05	NonImmune	216
ALDH2	6.64673e-46	0.491112	0.682	0.388	2.36005e-41	Immune	217
ALDOA	1.79038e-83	0.732638	0.915	0.719	6.3571e-79	Immune	226
ALOX5AP	3.11343e-73	-1.1138	0.438	0.715	1.10549e-68	NonImmune	241
ANKRD22	5.80721e-34	0.491382	0.425	0.182	2.06197e-29	Immune	118932
ANKRD37	1.66122e-15	-0.454758	0.197	0.306	5.89851e-11	NonImmune	353322
ANP32B	1.30594e-14	-0.391975	0.699	0.699	4.63701e-10	NonImmune	10541
ANPEP	3.12764e-87	0.823297	0.567	0.137	1.11053e-82	Immune	290
ANXA2	6.8273e-91	0.788643	0.967	0.853	2.42417e-86	Immune	302
ANXA7	3.45353e-19	0.257311	0.634	0.427	1.22625e-14	Immune	310
AOAH	1.1647e-24	0.323547	0.65	0.412	4.1355e-20	Immune	313
AP1S2	1.70419e-08	-0.321577	0.476	0.521	0.000605108	NonImmune	8905
APBB1IP	9.73042e-10	-0.344266	0.653	0.651	3.45498e-05	NonImmune	54518
APEX1	4.16172e-09	-0.280346	0.535	0.571	0.00014777	NonImmune	328
APOC1	8.83757e-39	0.696568	0.843	0.649	3.13796e-34	Immune	341
APOE	7.08585e-80	1.66311	0.901	0.722	2.51597e-75	Immune	348
APOL3	1.75496e-29	0.325583	0.362	0.143	6.23132e-25	Immune	80833
AQP9	8.44825e-75	0.676152	0.428	0.064	2.99972e-70	Immune	366
ARHGAP15	3.81146e-08	-0.26227	0.196	0.263	0.00135334	NonImmune	55843
ARHGEF10L	1.56618e-24	0.298206	0.403	0.189	5.56105e-20	Immune	55160
ARL4A	3.32049e-12	-0.409168	0.184	0.272	1.17901e-07	NonImmune	10124
ARL8A	8.40952e-25	0.255101	0.601	0.351	2.98597e-20	Immune	127829
ARPC2	3.47776e-26	0.269186	0.964	0.926	1.23485e-21	Immune	10109
ATF3	2.07921e-74	-1.57804	0.513	0.707	7.38265e-70	NonImmune	467
ATF5	7.01123e-87	0.935371	0.769	0.389	2.48948e-82	Immune	22809
ATG3	9.06083e-23	0.334106	0.787	0.598	3.21723e-18	Immune	64422
ATOX1	6.79165e-187	1.56578	0.929	0.695	2.41151e-182	Immune	475
ATP1B1	7.25352e-47	-0.506679	0.161	0.37	2.57551e-42	NonImmune	481
ATP5MC2	1.48793e-34	-0.354187	0.969	0.97	5.2832e-30	NonImmune	517
ATP6AP1	5.73888e-36	0.433972	0.817	0.611	2.0377e-31	Immune	537
ATP6V0B	6.46707e-106	0.750628	0.945	0.865	2.29626e-101	Immune	533
ATP6V0C	1.72198e-121	1.06093	0.92	0.785	6.11423e-117	Immune	527
ATP6V0D1	3.59539e-21	0.277926	0.819	0.649	1.27661e-16	Immune	9114
ATP6V0E1	3.28581e-66	0.546406	0.946	0.899	1.16669e-61	Immune	8992
ATP6V1F	2.55994e-53	0.516066	0.946	0.853	9.08957e-49	Immune	9296
ATRX	1.84173e-12	-0.362625	0.412	0.482	6.53942e-08	NonImmune	546
AURKAIP1	2.2319e-15	0.251406	0.799	0.624	7.9248e-11	Immune	54998
B2M	2.97968e-31	0.299728	1	0.996	1.058e-26	Immune	567
BAG1	2.56905e-21	0.25502	0.574	0.344	9.12194e-17	Immune	573
BAG3	1.40219e-20	-0.681651	0.188	0.311	4.97875e-16	NonImmune	9531
BAX	3.22781e-23	0.410775	0.852	0.689	1.1461e-18	Immune	581
BCAS2	2.34189e-08	-0.478436	0.359	0.403	0.000831535	NonImmune	10286
BCL3	1.43168e-78	0.75773	0.616	0.227	5.08346e-74	Immune	602
BHLHE40	2.88361e-10	-0.351321	0.338	0.424	1.02388e-05	NonImmune	8553
BID	3.25171e-26	0.312304	0.678	0.435	1.15459e-21	Immune	637
BIN1	4.47047e-24	-0.397058	0.172	0.311	1.58733e-19	NonImmune	274
BLNK	7.93719e-10	-0.308625	0.244	0.32	2.81826e-05	NonImmune	29760
BLVRA	4.39067e-32	0.451345	0.739	0.503	1.559e-27	Immune	644
BRI3	1.88104e-55	0.550635	0.953	0.916	6.67899e-51	Immune	25798
BST2	2.38727e-50	0.517293	0.961	0.869	8.47648e-46	Immune	684
BTF3	6.27905e-24	-0.340591	0.943	0.951	2.2295e-19	NonImmune	689
BTG2	7.17285e-51	-0.820121	0.581	0.742	2.54686e-46	NonImmune	7832
BTG3	1.52067e-31	0.342778	0.456	0.208	5.39945e-27	Immune	10950
C15orf48	1.31003e-130	1.50786	0.867	0.454	4.65151e-126	Immune	84419
C1orf122	9.23553e-89	1.05177	0.714	0.344	3.27926e-84	Immune	127687
C1orf162	8.42809e-48	-0.702605	0.703	0.812	2.99256e-43	NonImmune	128346
C1orf54	5.22105e-56	0.693551	0.724	0.451	1.85384e-51	Immune	79630
C1QA	2.34729e-18	0.603764	0.833	0.755	8.33453e-14	Immune	712
C2	8.22242e-39	0.502049	0.478	0.204	2.91953e-34	Immune	717
C20orf27	1.10127e-16	-0.384414	0.36	0.471	3.91027e-12	NonImmune	54976
C3	1.17675e-18	-1.13932	0.576	0.569	4.17829e-14	NonImmune	718
C4orf48	5.4063e-71	0.640231	0.843	0.54	1.91962e-66	Immune	401115
C5AR1	2.35625e-22	-0.831951	0.541	0.607	8.36633e-18	NonImmune	728
CALHM6	3.28661e-10	0.418433	0.72	0.581	1.16698e-05	Immune	441168
CALM1	1.22339e-23	0.327765	0.963	0.899	4.34388e-19	Immune	801
CALM2	2.27847e-45	-0.524292	0.914	0.931	8.09015e-41	NonImmune	805
CALR	8.07755e-28	0.41322	0.948	0.846	2.86809e-23	Immune	811
CAP1	4.05631e-11	-0.262916	0.824	0.794	1.44027e-06	NonImmune	10487
CAPG	1.15746e-121	0.993126	0.954	0.77	4.10981e-117	Immune	822
CARD16	1.68078e-20	0.256091	0.811	0.65	5.96795e-16	Immune	114769
CASP4	5.63133e-25	0.331701	0.641	0.399	1.99952e-20	Immune	837
CAT	1.07898e-21	-0.446629	0.367	0.482	3.83115e-17	NonImmune	847
CBR1	6.14487e-49	0.590169	0.718	0.438	2.18186e-44	Immune	873
CCDC71L	1.45265e-30	0.278342	0.317	0.102	5.15794e-26	Immune	168455
CCL18	2.13949e-39	0.745156	0.261	0.042	7.59668e-35	Immune	6362
CCL2	1.77544e-57	1.64095	0.634	0.335	6.30405e-53	Immune	6347
CCL3L1	1.33276e-06	-0.641008	0.486	0.53	0.0473223	NonImmune	6349
CCL4L2	5.4991e-13	-1.22034	0.448	0.518	1.95257e-08	NonImmune	9560
CCL5	3.33075e-82	1.32389	0.638	0.249	1.18265e-77	Immune	6352
CCL8	1.80002e-80	2.57112	0.45	0.075	6.39134e-76	Immune	6355
CCNG1	3.56971e-10	-0.273185	0.187	0.266	1.2675e-05	NonImmune	900
CCNH	1.13451e-16	-0.409037	0.322	0.427	4.02829e-12	NonImmune	902
CCNI	1.11175e-13	-0.336053	0.795	0.798	3.94748e-09	NonImmune	10983
CCNL1	1.55102e-14	-0.404781	0.593	0.623	5.5072e-10	NonImmune	57018
CCR1	1.63985e-27	0.331544	0.554	0.307	5.8226e-23	Immune	1230
CD14	1.98682e-83	0.919504	0.93	0.842	7.05459e-79	Immune	929
CD163	1.8788e-47	0.752596	0.786	0.589	6.67107e-43	Immune	9332
CD300A	2.5924e-09	-0.340749	0.534	0.56	9.20483e-05	NonImmune	11314
CD300E	1.46705e-66	0.912763	0.454	0.104	5.20905e-62	Immune	342510
CD38	4.85715e-75	0.906435	0.543	0.18	1.72463e-70	Immune	952
CD40	2.61938e-41	0.478794	0.58	0.288	9.30062e-37	Immune	958
CD44	4.70884e-113	1.08986	0.881	0.619	1.67197e-108	Immune	960
CD47	1.80485e-75	0.718166	0.769	0.438	6.40849e-71	Immune	961
CD48	5.05464e-77	0.903873	0.783	0.505	1.79475e-72	Immune	962
CD52	4.29074e-31	-0.745398	0.138	0.301	1.52351e-26	NonImmune	1043
CD63	9.10859e-44	0.422722	0.964	0.917	3.23419e-39	Immune	967
CD69	7.87695e-11	-0.507726	0.224	0.32	2.79687e-06	NonImmune	969
CD81	6.01711e-101	0.750651	0.964	0.881	2.1365e-96	Immune	975
CD82	6.9087e-131	1.52683	0.726	0.302	2.45307e-126	Immune	3732
CD83	1.20792e-49	-0.87821	0.516	0.698	4.28897e-45	NonImmune	9308
CD9	7.27088e-09	-0.567075	0.68	0.654	0.000258167	NonImmune	928
CD93	1.45549e-21	-0.321535	0.167	0.315	5.16801e-17	NonImmune	22918
CD99	3.21527e-37	0.406563	0.85	0.643	1.14165e-32	Immune	4267
CEBPD	3.67389e-62	-1.09437	0.839	0.891	1.30449e-57	NonImmune	1052
CELF2	2.36618e-19	-0.420657	0.357	0.466	8.40158e-15	NonImmune	10659
CFB	1.40642e-65	0.58669	0.401	0.067	4.99377e-61	Immune	629
CFD	1.81926e-23	0.275338	0.679	0.425	6.45966e-19	Immune	1675
CFLAR	3.37964e-20	0.253259	0.712	0.49	1.20001e-15	Immune	8837
CHI3L1	1.12479e-42	0.49593	0.304	0.062	3.99379e-38	Immune	1116
CHMP5	1.26146e-39	0.466057	0.745	0.497	4.47905e-35	Immune	51510
CIAO2B	4.66361e-23	0.277148	0.829	0.646	1.65591e-18	Immune	51647
CIRBP	6.58299e-09	-0.300354	0.782	0.759	0.000233742	NonImmune	1153
CISD2	2.09589e-29	0.319076	0.619	0.368	7.44188e-25	Immune	493856
CKLF	6.60991e-08	-0.291136	0.487	0.532	0.00234698	NonImmune	51192
CKS2	2.62943e-24	-0.749408	0.319	0.449	9.3363e-20	NonImmune	1164
CLEC4D	1.12044e-65	0.58442	0.32	0.013	3.97833e-61	Immune	338339
CLEC4E	3.79578e-144	1.64777	0.686	0.167	1.34777e-139	Immune	26253
CLIC1	4.06268e-24	0.274035	0.978	0.952	1.44253e-19	Immune	1192
CLK1	5.52913e-19	-0.473009	0.263	0.381	1.96323e-14	NonImmune	1195
CLPTM1	4.33892e-25	0.352651	0.489	0.279	1.54062e-20	Immune	1209
CLTA	3.53565e-32	0.359199	0.907	0.794	1.2554e-27	Immune	1211
CLU	3.05701e-13	0.254229	0.278	0.148	1.08545e-08	Immune	1191
CMKLR1	4.83506e-42	0.404957	0.467	0.178	1.71678e-37	Immune	1240
CMPK2	1.12772e-70	0.683615	0.452	0.096	4.00418e-66	Immune	129607
CNIH4	5.32717e-50	0.584272	0.682	0.376	1.89152e-45	Immune	29097
CNP	9.48034e-24	0.278096	0.347	0.154	3.36619e-19	Immune	1267
CNTRL	3.05404e-09	-0.305421	0.2	0.272	0.00010844	NonImmune	11064
COMMD6	2.56336e-15	-0.379617	0.851	0.843	9.10172e-11	NonImmune	170622
COMT	6.52742e-55	0.532288	0.874	0.702	2.31769e-50	Immune	1312
COPE	2.96468e-18	0.257453	0.751	0.536	1.05267e-13	Immune	11316
CORO1A	4.47348e-68	-0.89833	0.584	0.77	1.5884e-63	NonImmune	11151
CORO1B	7.21244e-30	0.401386	0.793	0.611	2.56092e-25	Immune	57175
COTL1	3.42745e-23	-0.465101	0.853	0.864	1.21699e-18	NonImmune	23406
COX5B	3.38723e-47	0.40363	0.958	0.883	1.2027e-42	Immune	1329
COX7C	2.5699e-13	-0.285613	0.927	0.916	9.12494e-09	NonImmune	1350
COX8A	1.71504e-19	0.257213	0.953	0.878	6.08958e-15	Immune	1351
CPNE2	1.8258e-45	0.413953	0.413	0.132	6.48288e-41	Immune	221184
CRYBG1	8.36191e-24	0.269964	0.422	0.206	2.96906e-19	Immune	202
CSF2RB	5.80342e-59	0.569123	0.421	0.101	2.06062e-54	Immune	1439
CSTB	1.63347e-49	0.454022	0.955	0.887	5.79995e-45	Immune	1476
CTSA	3.55521e-33	0.424443	0.837	0.656	1.26235e-28	Immune	5476
CTSB	2.87664e-65	0.664353	0.977	0.936	1.02141e-60	Immune	1508
CTSC	1.3488e-63	0.714989	0.924	0.802	4.78919e-59	Immune	1075
CTSH	5.99215e-138	1.08023	0.937	0.798	2.12763e-133	Immune	1512
CTSL	1.41411e-78	1.61626	0.873	0.7	5.02108e-74	Immune	1514
CTSS	3.32818e-22	0.252283	0.942	0.866	1.18174e-17	Immune	1520
CTSZ	1.34965e-87	0.679405	0.97	0.92	4.79219e-83	Immune	1522
CX3CR1	4.29961e-103	-1.0945	0.077	0.357	1.52666e-98	NonImmune	1524
CXCL10	1.30678e-89	2.27174	0.554	0.127	4.64e-85	Immune	3627
CXCL11	1.8804e-42	1.22918	0.274	0.042	6.67673e-38	Immune	6373
CXCL8	1.3772e-11	-1.07051	0.28	0.359	4.89002e-07	NonImmune	3576
CXCL9	1.03439e-20	0.558426	0.296	0.123	3.6728e-16	Immune	4283
CXCR4	3.10362e-47	-1.31412	0.448	0.615	1.102e-42	NonImmune	7852
CYB5A	2.04575e-25	0.286725	0.548	0.31	7.26385e-21	Immune	1528
CYB5R3	1.56676e-18	0.273039	0.64	0.433	5.5631e-14	Immune	1727
CYBA	3.65425e-148	0.749265	0.988	0.979	1.29751e-143	Immune	1535
CYBB	4.90836e-28	0.450485	0.913	0.795	1.74281e-23	Immune	1536
CYC1	3.588e-16	0.257216	0.736	0.56	1.27399e-11	Immune	1537
CYSTM1	3.05484e-31	0.321748	0.657	0.388	1.08468e-26	Immune	84418
DBI	1.45225e-22	0.302275	0.91	0.765	5.1565e-18	Immune	1622
DDIT4	2.57557e-80	-1.47341	0.302	0.591	9.14507e-76	NonImmune	54541
DDX5	2.37501e-10	-0.308556	0.929	0.909	8.43293e-06	NonImmune	1655
DDX58	1.91099e-43	0.479235	0.4	0.126	6.78536e-39	Immune	23586
DESI1	1.02053e-36	0.36944	0.494	0.227	3.62358e-32	Immune	27351
DHRS4	1.92787e-24	0.269079	0.561	0.328	6.8453e-20	Immune	10901
DHRS4L2	1.17193e-31	0.316497	0.375	0.145	4.16118e-27	Immune	317749
DHRSX	4.93997e-31	0.315849	0.425	0.187	1.75403e-26	Immune	207063
DHX58	1.95849e-35	0.369895	0.336	0.106	6.95402e-31	Immune	79132
DMXL2	1.35077e-54	0.620336	0.625	0.28	4.7962e-50	Immune	23312
DNAAF1	2.91536e-47	0.62905	0.272	0.029	1.03516e-42	Immune	123872
DNAJB1	3.57907e-39	-1.3641	0.738	0.767	1.27082e-34	NonImmune	3337
DNPH1	7.86317e-27	0.331142	0.777	0.558	2.79198e-22	Immune	10591
DRAM1	2.66039e-93	0.913146	0.658	0.257	9.44625e-89	Immune	55332
DRAP1	3.67162e-25	0.32939	0.902	0.789	1.30368e-20	Immune	10589
DTX2	3.27337e-32	0.289546	0.274	0.067	1.16228e-27	Immune	113878
DTX3L	5.25179e-29	0.353769	0.437	0.202	1.86475e-24	Immune	151636
DUSP1	4.77814e-108	-1.37963	0.907	0.934	1.69657e-103	NonImmune	1843
DUSP2	1.2377e-10	-0.808636	0.473	0.54	4.39469e-06	NonImmune	1844
DUSP6	3.52377e-34	0.393367	0.589	0.313	1.25119e-29	Immune	1848
DYNLT1	3.94873e-35	0.54195	0.795	0.595	1.40208e-30	Immune	6993
EEF1A1	5.08142e-130	-0.765724	0.996	1	1.80426e-125	NonImmune	1915
EEF1B2	4.15833e-56	-0.647576	0.908	0.93	1.4765e-51	NonImmune	1933
EEF1D	6.66262e-35	-0.444842	0.942	0.93	2.3657e-30	NonImmune	1936
EEF2	5.76466e-36	-0.47398	0.915	0.923	2.04686e-31	NonImmune	1938
EFHD2	1.09161e-116	0.926522	0.929	0.729	3.876e-112	Immune	79180
EGR1	9.27009e-35	-1.06242	0.613	0.712	3.29153e-30	NonImmune	1958
EHBP1L1	2.95244e-39	0.374055	0.577	0.28	1.04832e-34	Immune	254102
EHD4	2.60407e-52	0.499111	0.607	0.283	9.24628e-48	Immune	30844
EIF1	3.02446e-26	-0.381222	0.984	0.984	1.0739e-21	NonImmune	10209
EIF2AK2	7.31821e-34	0.409986	0.629	0.358	2.59848e-29	Immune	5610
EIF2S3	1.40985e-08	-0.278071	0.519	0.546	0.000500595	NonImmune	1968
EIF3E	1.19561e-29	-0.515048	0.563	0.654	4.24526e-25	NonImmune	3646
EIF3F	4.83915e-08	-0.312616	0.628	0.61	0.00171824	NonImmune	8665
EIF3H	3.459e-21	-0.421895	0.755	0.774	1.22819e-16	NonImmune	8667
EIF3K	1.03397e-26	-0.406992	0.91	0.913	3.67131e-22	NonImmune	27335
EIF3L	3.05957e-30	-0.579666	0.512	0.624	1.08636e-25	NonImmune	51386
EIF4A2	6.86236e-37	-0.642784	0.565	0.673	2.43662e-32	NonImmune	1974
EIF4B	3.58077e-09	-0.254365	0.473	0.518	0.000127143	NonImmune	1975
EMC7	2.02753e-20	0.290251	0.655	0.458	7.19917e-16	Immune	56851
EMP3	1.32135e-56	0.533302	0.931	0.782	4.69171e-52	Immune	2014
ENG	8.68907e-75	0.696602	0.774	0.427	3.08523e-70	Immune	2022
ENO1	4.43369e-15	0.266621	0.949	0.863	1.57427e-10	Immune	2023
ENPP2	2.33835e-36	0.42971	0.343	0.097	8.30277e-32	Immune	5168
EPB41L2	5.07297e-24	-0.419271	0.234	0.375	1.80126e-19	NonImmune	2037
EPB41L3	2.12582e-40	0.453829	0.66	0.368	7.54816e-36	Immune	23136
EPHB2	9.21488e-29	0.307842	0.403	0.173	3.27193e-24	Immune	2048
EPN1	1.48398e-23	0.255226	0.629	0.385	5.26916e-19	Immune	29924
EPS8	9.88752e-25	-0.400267	0.147	0.285	3.51076e-20	NonImmune	2059
EPSTI1	9.34337e-73	0.734755	0.836	0.521	3.31755e-68	Immune	94240
ETS2	5.40637e-43	-0.718055	0.255	0.454	1.91964e-38	NonImmune	2114
ETV6	1.61729e-36	0.459245	0.693	0.414	5.74253e-32	Immune	2120
EVL	2.73276e-20	-0.433246	0.312	0.445	9.70322e-16	NonImmune	51466
F13A1	3.09338e-10	-0.916136	0.206	0.296	1.09836e-05	NonImmune	2162
FAM20A	6.46939e-36	0.401577	0.39	0.139	2.29709e-31	Immune	54757
FAM89B	1.87336e-29	0.274586	0.289	0.088	6.65173e-25	Immune	23625
FAU	3.83963e-20	-0.283144	0.987	0.994	1.36334e-15	NonImmune	2197
FBXO6	8.40835e-73	0.616829	0.518	0.143	2.98555e-68	Immune	26270
FBXW5	6.97366e-50	0.492139	0.634	0.315	2.47614e-45	Immune	54461
FCER1G	1.20207e-13	0.255903	0.97	0.955	4.26818e-09	Immune	2207
FCGBP	1.54687e-43	-0.821309	0.122	0.326	5.49246e-39	NonImmune	8857
FCGR1A	6.0926e-14	0.260794	0.663	0.486	2.1633e-09	Immune	2209
FCGR2A	1.83575e-11	-0.296021	0.796	0.78	6.51821e-07	NonImmune	2212
FCGR2B	5.62915e-30	0.434611	0.723	0.485	1.99874e-25	Immune	2213
FCN1	2.96e-12	-0.290205	0.413	0.227	1.05101e-07	NonImmune	2219
FDX1	1.40048e-29	0.318636	0.522	0.274	4.97267e-25	Immune	2230
FERMT3	2.73753e-28	0.364007	0.801	0.591	9.72015e-24	Immune	83706
FGD4	1.20604e-12	-0.283953	0.17	0.265	4.28229e-08	NonImmune	121512
FGL2	3.45989e-15	-0.586229	0.716	0.711	1.2285e-10	NonImmune	10875
FHL3	9.39659e-26	0.271288	0.425	0.197	3.33645e-21	Immune	2275
FLNA	6.05326e-43	0.385879	0.672	0.366	2.14933e-38	Immune	2316
FLOT1	7.39826e-35	0.419404	0.8	0.571	2.6269e-30	Immune	10211
FLVCR2	2.25637e-26	0.264799	0.281	0.089	8.01168e-22	Immune	55640
FMNL1	3.58052e-29	0.333966	0.649	0.37	1.27133e-24	Immune	752
FN1	4.29877e-76	1.25434	0.751	0.401	1.52636e-71	Immune	2335
FNDC3B	6.8318e-57	0.596782	0.69	0.362	2.42577e-52	Immune	64778
FOLR2	6.36024e-27	-0.994702	0.219	0.388	2.25833e-22	NonImmune	2350
FOS	2.89628e-122	-1.33083	0.956	0.977	1.02838e-117	NonImmune	2353
FOSB	4.01207e-68	-1.14289	0.517	0.732	1.42457e-63	NonImmune	2354
FPR3	4.36561e-56	0.560492	0.73	0.387	1.5501e-51	Immune	2359
FTH1	3.50589e-144	1.35058	1	0.999	1.24484e-139	Immune	2495
FUS	4.91469e-14	-0.354351	0.72	0.732	1.74506e-09	NonImmune	2521
FXYD5	2.03555e-25	-0.429477	0.907	0.895	7.22762e-21	NonImmune	53827
GAA	4.89904e-20	0.264184	0.639	0.423	1.7395e-15	Immune	2548
GADD45B	1.8778e-90	-1.61784	0.609	0.786	6.66751e-86	NonImmune	4616
GADD45GIP1	2.54043e-24	0.319154	0.737	0.514	9.02029e-20	Immune	90480
GALM	8.65964e-16	0.263512	0.525	0.357	3.07478e-11	Immune	130589
GAPT	7.92671e-38	-0.418693	0.099	0.265	2.81454e-33	NonImmune	202309
GAS5	4.32958e-61	-0.802578	0.4	0.616	1.53731e-56	NonImmune	60674
GATM	3.05652e-07	-0.279391	0.197	0.262	0.0108528	NonImmune	2628
GBP1	1.9838e-49	0.753632	0.707	0.398	7.04386e-45	Immune	2633
GBP4	1.73308e-18	0.283817	0.559	0.351	6.15364e-14	Immune	115361
GBP5	1.492e-32	0.412745	0.534	0.261	5.29765e-28	Immune	115362
GCA	3.13662e-25	0.321332	0.65	0.41	1.11372e-20	Immune	25801
GCH1	3.7396e-41	0.483626	0.401	0.134	1.32782e-36	Immune	2643
GK	1.05319e-23	0.294306	0.513	0.284	3.73956e-19	Immune	2710
GLIPR1	1.98752e-25	-0.522835	0.604	0.684	7.05707e-21	NonImmune	11010
GLIPR2	5.93445e-26	0.335789	0.539	0.298	2.10714e-21	Immune	152007
GMFG	2.21841e-09	-0.319491	0.831	0.792	7.8769e-05	NonImmune	9535
GMPR	1.23241e-45	0.49941	0.398	0.126	4.37592e-41	Immune	2766
GNA12	9.43712e-37	0.338563	0.369	0.119	3.35084e-32	Immune	2768
GNA13	1.34952e-12	-0.392517	0.451	0.505	4.79175e-08	NonImmune	10672
GNA15	4.58011e-38	0.388337	0.534	0.248	1.62626e-33	Immune	2769
GNAI2	3.83091e-23	0.280153	0.955	0.916	1.36024e-18	Immune	2771
GNAS	3.52e-19	-0.288129	0.948	0.939	1.24984e-14	NonImmune	2778
GNB2	6.34555e-21	0.268471	0.895	0.754	2.25311e-16	Immune	2783
GNG10	5.1177e-30	0.328387	0.505	0.258	1.81714e-25	Immune	2790
GNG5	1.64651e-51	0.518074	0.931	0.815	5.84625e-47	Immune	2787
GNPTAB	7.00965e-26	0.296737	0.524	0.285	2.48892e-21	Immune	79158
GNPTG	1.05234e-20	0.284815	0.737	0.545	3.73654e-16	Immune	84572
GNS	1.89087e-29	0.376891	0.699	0.444	6.71391e-25	Immune	2799
GPR183	9.22964e-15	-0.884315	0.5	0.529	3.27717e-10	NonImmune	1880
GPR34	1.38657e-39	-0.748499	0.291	0.486	4.92329e-35	NonImmune	2857
GPR84	2.55639e-58	0.679226	0.549	0.222	9.07698e-54	Immune	53831
GPX4	6.18109e-45	0.472121	0.954	0.905	2.19472e-40	Immune	2879
GRAMD1A	6.71305e-49	0.655065	0.54	0.246	2.3836e-44	Immune	57655
GRB2	1.57239e-48	0.480667	0.928	0.777	5.58309e-44	Immune	2885
GRINA	1.51585e-135	1.1717	0.92	0.729	5.38233e-131	Immune	2907
GRN	2.72376e-52	0.576386	0.966	0.916	9.67127e-48	Immune	2896
GSDMD	2.0142e-17	0.259899	0.55	0.355	7.15183e-13	Immune	79792
GSN	5.35189e-15	0.326565	0.881	0.777	1.90029e-10	Immune	2934
GSTO1	6.96799e-48	0.49073	0.874	0.703	2.47412e-43	Immune	9446
GSTP1	6.85208e-50	0.431839	0.976	0.957	2.43297e-45	Immune	2950
GYPC	1.0106e-20	-0.736132	0.555	0.604	3.58832e-16	NonImmune	2995
HACD4	1.04778e-07	-0.29887	0.356	0.411	0.00372035	NonImmune	401494
HADHA	1.10604e-18	-0.406661	0.63	0.668	3.9272e-14	NonImmune	3030
HBEGF	7.75167e-46	-0.807731	0.216	0.442	2.75239e-41	NonImmune	1839
HCK	3.3133e-33	0.360909	0.771	0.534	1.17645e-28	Immune	3055
HELZ2	7.51509e-35	0.327702	0.26	0.052	2.66838e-30	Immune	85441
HERC5	4.7981e-73	1.04052	0.584	0.222	1.70366e-68	Immune	51191
HERPUD1	2.84433e-84	-1.59737	0.647	0.765	1.00994e-79	NonImmune	9709
HEXB	1.02101e-53	0.652852	0.774	0.554	3.62529e-49	Immune	3074
HK3	8.17809e-47	0.419364	0.406	0.112	2.90379e-42	Immune	3101
HLA-A	1.28172e-69	0.610356	0.99	0.958	4.55102e-65	Immune	3105
HLA-B	3.24307e-175	1.03941	0.995	0.991	1.15152e-170	Immune	3106
HLA-DMA	3.38821e-17	-0.346784	0.911	0.86	1.20305e-12	NonImmune	3108
HLA-DMB	1.78003e-13	-0.370727	0.686	0.707	6.32036e-09	NonImmune	3109
HLA-DOA	2.86057e-16	-0.404795	0.274	0.384	1.0157e-11	NonImmune	3111
HLA-DPA1	6.65194e-57	-0.948992	0.98	0.936	2.3619e-52	NonImmune	3113
HLA-DPB1	2.74691e-62	-0.920425	0.957	0.913	9.75345e-58	NonImmune	3115
HLA-DQA2	1.79078e-157	-1.67691	0.139	0.547	6.35853e-153	NonImmune	3118
HLA-DQB1	1.58334e-16	-0.370586	0.925	0.865	5.62195e-12	NonImmune	3119
HLA-DRA	3.44709e-29	-0.540725	0.986	0.952	1.22396e-24	NonImmune	3122
HLA-DRB5	1.10623e-163	-1.61553	0.869	0.938	3.92788e-159	NonImmune	3127
HLA-DRB6	1.65962e-61	-0.989903	0.083	0.284	5.89281e-57	NonImmune	3128
HLA-F	2.60348e-60	0.586787	0.805	0.516	9.24419e-56	Immune	3134
HLA-H	3.62144e-103	0.834413	0.763	0.368	1.28586e-98	Immune	3136
HM13	6.84088e-20	0.252709	0.825	0.636	2.42899e-15	Immune	81502
HMGA1	1.03773e-16	0.314266	0.658	0.458	3.68465e-12	Immune	3159
HMGB1	4.63648e-20	-0.49661	0.893	0.891	1.64627e-15	NonImmune	3146
HMGB2	9.4401e-25	-0.73849	0.373	0.499	3.3519e-20	NonImmune	3148
HMOX1	3.51407e-14	-0.581944	0.713	0.707	1.24774e-09	NonImmune	3162
HNMT	9.10618e-56	0.557824	0.801	0.553	3.23333e-51	Immune	3176
HNRNPA1	1.26876e-32	-0.493261	0.864	0.87	4.50497e-28	NonImmune	3178
HNRNPA2B1	2.52457e-23	-0.31609	0.954	0.949	8.96399e-19	NonImmune	3181
HNRNPA3	6.02365e-08	-0.330383	0.725	0.687	0.00213882	NonImmune	220988
HP1BP3	1.60319e-10	-0.395685	0.518	0.546	5.69246e-06	NonImmune	50809
HPGDS	3.11668e-81	-0.529961	0.052	0.274	1.10664e-76	NonImmune	27306
HPSE	1.29914e-28	0.404782	0.388	0.175	4.61284e-24	Immune	10855
HRH2	8.92335e-95	0.802551	0.554	0.11	3.16841e-90	Immune	3274
HSP90AA1	4.61292e-57	-1.01913	0.978	0.957	1.63791e-52	NonImmune	3320
HSP90AB1	2.17225e-62	-0.636237	0.97	0.973	7.713e-58	NonImmune	3326
HSPA1A	8.76469e-34	-1.16662	0.918	0.887	3.11208e-29	NonImmune	3303
HSPA1B	2.10253e-35	-1.20671	0.824	0.8	7.46546e-31	NonImmune	3304
HSPD1	8.35483e-34	-0.573637	0.7	0.774	2.96655e-29	NonImmune	3329
HSPH1	3.04031e-14	-0.522319	0.56	0.611	1.07952e-09	NonImmune	10808
HTATIP2	8.78774e-27	0.282012	0.502	0.259	3.12026e-22	Immune	10553
ICAM1	3.66916e-59	0.706397	0.772	0.453	1.30281e-54	Immune	3383
ID2	4.4893e-56	-1.06466	0.478	0.663	1.59402e-51	NonImmune	3398
IER2	2.45158e-31	-0.859886	0.891	0.886	8.70484e-27	NonImmune	9592
IER3	5.26578e-07	-0.505729	0.81	0.782	0.0186972	NonImmune	8870
IER5	5.98489e-21	-0.878827	0.441	0.52	2.12506e-16	NonImmune	51278
IFI27	1.43305e-73	1.1684	0.892	0.497	5.08834e-69	Immune	3429
IFI30	5.22508e-46	0.452907	0.717	0.393	1.85527e-41	Immune	10437
IFI35	7.0837e-88	0.881044	0.795	0.435	2.51521e-83	Immune	3430
IFI44	4.2471e-21	0.291569	0.56	0.337	1.50802e-16	Immune	10561
IFI44L	5.96364e-37	0.452902	0.692	0.403	2.11751e-32	Immune	10964
IFI6	7.30721e-168	1.57386	0.961	0.707	2.59457e-163	Immune	2537
IFIH1	5.75216e-69	0.769425	0.608	0.25	2.04242e-64	Immune	64135
IFIT1	1.50101e-103	1.69291	0.657	0.232	5.32962e-99	Immune	3434
IFIT2	3.85523e-49	1.15094	0.612	0.322	1.36888e-44	Immune	3433
IFIT3	1.19547e-83	1.24628	0.69	0.322	4.24477e-79	Immune	3437
IFITM1	1.23553e-160	1.87081	0.909	0.477	4.38699e-156	Immune	8519
IFITM2	4.12032e-19	0.377487	0.897	0.785	1.463e-14	Immune	10581
IFITM3	9.03593e-118	1.06265	0.988	0.962	3.20839e-113	Immune	10410
IFNGR2	5.74291e-25	0.353315	0.802	0.628	2.03914e-20	Immune	3460
IFRD1	1.76925e-11	-0.401906	0.284	0.371	6.28209e-07	NonImmune	3475
IGF2R	2.76835e-19	0.302663	0.519	0.318	9.82958e-15	Immune	3482
IGFLR1	5.61628e-39	0.404754	0.526	0.241	1.99417e-34	Immune	79713
IGSF6	1.2267e-33	-0.707229	0.673	0.752	4.35563e-29	NonImmune	10261
IKBKE	8.36901e-61	0.506289	0.451	0.119	2.97158e-56	Immune	9641
IL10RA	1.45473e-15	0.250739	0.678	0.485	5.16529e-11	Immune	3587
IL15RA	1.00258e-43	0.456805	0.414	0.141	3.55987e-39	Immune	3601
IL18	5.3131e-57	0.983398	0.771	0.549	1.88652e-52	Immune	3606
IL1B	1.3417e-07	-0.915742	0.529	0.541	0.00476399	NonImmune	3553
IL1RN	4.31124e-33	0.566337	0.501	0.232	1.53079e-28	Immune	3557
IL21R	1.44807e-72	0.548114	0.381	0.035	5.14167e-68	Immune	50615
IL32	6.05085e-93	1.12422	0.59	0.162	2.14848e-88	Immune	9235
IL4I1	1.64947e-182	1.81181	0.827	0.309	5.85679e-178	Immune	259307
IL7R	2.14008e-167	2.00641	0.662	0.065	7.5988e-163	Immune	3575
IMPDH1	1.3576e-40	0.410414	0.465	0.188	4.82044e-36	Immune	3614
IMPDH2	4.65911e-10	-0.333911	0.387	0.453	1.65431e-05	NonImmune	3615
INSIG1	1.14578e-09	-0.390697	0.195	0.271	4.06831e-05	NonImmune	3638
IRF1	3.57133e-20	0.283967	0.676	0.444	1.26807e-15	Immune	3659
IRF7	6.22768e-80	0.894115	0.761	0.402	2.21126e-75	Immune	3665
ISCU	2.97112e-25	0.317843	0.776	0.562	1.05495e-20	Immune	23479
ISG15	1.95922e-125	1.80085	0.921	0.611	6.95661e-121	Immune	9636
ISG20	9.40598e-72	1.44051	0.584	0.233	3.33978e-67	Immune	3669
ITGA4	2.58413e-28	-0.437907	0.341	0.51	9.17548e-24	NonImmune	3676
ITGA5	9.3827e-23	0.257218	0.35	0.154	3.33152e-18	Immune	3678
ITGAV	2.64339e-19	0.315996	0.452	0.257	9.38588e-15	Immune	3685
ITGB2	1.09363e-50	0.496643	0.951	0.918	3.88316e-46	Immune	3689
JAK3	6.99453e-30	0.298914	0.299	0.091	2.48355e-25	Immune	3718
JAML	2.10667e-16	-0.411612	0.219	0.336	7.48015e-12	NonImmune	120425
JAZF1	2.93408e-29	-0.319764	0.115	0.263	1.0418e-24	NonImmune	221895
JOSD2	5.52458e-32	0.362404	0.646	0.397	1.96161e-27	Immune	126119
JUN	1.33994e-46	-0.943605	0.938	0.935	4.75773e-42	NonImmune	3725
JUNB	5.69164e-42	-0.772854	0.947	0.951	2.02093e-37	NonImmune	3726
JUND	4.4179e-25	-0.501905	0.894	0.911	1.56866e-20	NonImmune	3727
KCNMA1	7.77497e-44	0.641987	0.591	0.316	2.76066e-39	Immune	3778
KCNN4	8.08768e-21	0.255216	0.257	0.095	2.87169e-16	Immune	3783
KDM6B	4.46692e-08	-0.306522	0.215	0.291	0.00158607	NonImmune	23135
KIFC3	3.81309e-90	0.659836	0.509	0.089	1.35391e-85	Immune	3801
KLF10	1.09374e-22	-0.424384	0.198	0.342	3.88354e-18	NonImmune	7071
KLF13	1.6201e-28	0.265806	0.392	0.162	5.75248e-24	Immune	51621
KLF2	1.90854e-33	-1.29474	0.59	0.676	6.77664e-29	NonImmune	10365
KLF4	3.34912e-65	-0.995355	0.365	0.62	1.18917e-60	NonImmune	9314
KLF6	2.12265e-16	-0.64263	0.925	0.872	7.53688e-12	NonImmune	1316
KLHDC7B	3.22213e-34	0.329444	0.271	0.061	1.14408e-29	Immune	113730
KMO	1.41019e-41	0.416278	0.371	0.113	5.00716e-37	Immune	8564
KRTCAP2	2.59664e-51	0.492876	0.878	0.684	9.21988e-47	Immune	200185
KYNU	7.07204e-73	0.765664	0.645	0.287	2.51107e-68	Immune	8942
LACTB	2.2948e-33	0.365091	0.67	0.39	8.14816e-29	Immune	114294
LAIR1	1.32047e-39	0.488242	0.839	0.645	4.68861e-35	Immune	3903
LAMP1	2.33505e-19	0.279769	0.755	0.577	8.29107e-15	Immune	3916
LAMP2	2.89191e-20	0.30741	0.717	0.516	1.02683e-15	Immune	3920
LAP3	3.64469e-88	0.774749	0.905	0.65	1.29412e-83	Immune	51056
LAPTM4A	7.46294e-20	0.325215	0.862	0.752	2.64987e-15	Immune	9741
LAPTM5	6.22878e-42	0.423007	0.979	0.938	2.21165e-37	Immune	7805
LEPROT	1.7769e-31	0.387611	0.643	0.393	6.30925e-27	Immune	54741
LGALS2	2.66881e-106	1.11485	0.608	0.127	9.47616e-102	Immune	3957
LGALS3BP	9.1625e-15	0.313037	0.789	0.658	3.25333e-10	Immune	3959
LGALS9	5.2066e-33	0.417572	0.746	0.512	1.84871e-28	Immune	3965
LHFPL2	2.12856e-66	0.762304	0.644	0.298	7.55787e-62	Immune	10184
LILRB1	1.04916e-49	0.536732	0.701	0.375	3.72525e-45	Immune	10859
LILRB2	1.66871e-81	0.735207	0.789	0.419	5.9251e-77	Immune	10288
LILRB4	1.35692e-86	1.2439	0.851	0.646	4.81803e-82	Immune	11006
LINC01094	5.96501e-61	0.68276	0.527	0.191	2.11799e-56	Immune	100505702
LIPA	2.23845e-23	-0.741986	0.483	0.575	7.94807e-19	NonImmune	3988
LMAN2	4.35567e-24	0.30114	0.799	0.604	1.54657e-19	Immune	10960
LMNA	2.76052e-59	0.699148	0.762	0.424	9.80176e-55	Immune	4000
LPAR6	3.59426e-13	-0.422424	0.313	0.407	1.27621e-08	NonImmune	10161
LRP10	1.66833e-23	0.292015	0.542	0.328	5.92373e-19	Immune	26020
LRPAP1	1.93339e-25	0.359637	0.772	0.571	6.8649e-21	Immune	4043
LRRFIP2	2.17713e-26	0.271459	0.422	0.2	7.73034e-22	Immune	9209
LSP1	6.30878e-92	-1.13228	0.44	0.741	2.24006e-87	NonImmune	4046
LTA4H	1.67023e-22	0.38188	0.601	0.401	5.93049e-18	Immune	4048
LTC4S	3.03322e-99	-1.0111	0.213	0.545	1.07701e-94	NonImmune	4056
LY6E	2.25817e-163	1.47586	0.967	0.765	8.01809e-159	Immune	4061
LY86	5.5135e-07	-0.31062	0.653	0.645	0.0195768	NonImmune	9450
LYN	2.48464e-29	0.367459	0.785	0.543	8.82222e-25	Immune	4067
LYSMD2	7.15817e-68	0.645333	0.64	0.274	2.54165e-63	Immune	256586
LYZ	2.41214e-88	1.06915	0.955	0.869	8.5648e-84	Immune	4069
MAF	2.73033e-19	-0.607745	0.26	0.392	9.69457e-15	NonImmune	4094
MAFB	7.6894e-32	0.490662	0.877	0.756	2.73027e-27	Immune	9935
MALAT1	1.40208e-54	-0.548843	0.993	0.99	4.97838e-50	NonImmune	378938
MAN2B1	7.96147e-24	0.29444	0.658	0.429	2.82688e-19	Immune	4125
MAP1LC3A	7.30987e-113	1.48093	0.571	0.119	2.59551e-108	Immune	84557
MAP3K8	7.35771e-14	-0.514128	0.298	0.388	2.6125e-09	NonImmune	1326
MAP7D1	8.85136e-19	0.264718	0.539	0.339	3.14285e-14	Immune	55700
MAPRE2	2.10928e-10	-0.253146	0.23	0.314	7.48943e-06	NonImmune	10982
MARCKSL1	2.23106e-29	0.577684	0.546	0.298	7.92182e-25	Immune	65108
MAX	2.16374e-20	0.274726	0.683	0.459	7.68278e-16	Immune	4149
MBD2	2.26151e-45	0.527762	0.715	0.429	8.02993e-41	Immune	8932
MCL1	9.91671e-31	-0.502426	0.793	0.822	3.52112e-26	NonImmune	4170
MCOLN2	1.88283e-49	0.408078	0.325	0.056	6.68537e-45	Immune	255231
MEF2A	2.277e-10	-0.337893	0.414	0.477	8.08495e-06	NonImmune	4205
MEF2C	1.66585e-38	-0.646356	0.434	0.604	5.91495e-34	NonImmune	4208
MESD	2.28419e-17	0.257394	0.661	0.468	8.11047e-13	Immune	23184
METTL9	9.32781e-11	-0.30568	0.288	0.371	3.31202e-06	NonImmune	51108
MFSD12	3.92802e-39	0.41818	0.609	0.319	1.39472e-34	Immune	126321
MGLL	4.62843e-27	0.34018	0.397	0.179	1.64342e-22	Immune	11343
MIF	4.15172e-22	0.318477	0.952	0.872	1.47415e-17	Immune	4282
MINK1	7.30246e-28	0.311526	0.414	0.184	2.59288e-23	Immune	50488
MMP14	1.62107e-99	0.971897	0.686	0.28	5.75592e-95	Immune	4323
MMP9	1.00645e-204	3.45742	0.738	0.1	3.57359e-200	Immune	4318
MOB1A	3.71816e-30	0.357347	0.785	0.562	1.32021e-25	Immune	55233
MPC2	6.72083e-15	-0.383113	0.464	0.527	2.38637e-10	NonImmune	25874
MPP1	2.19996e-26	0.384259	0.715	0.492	7.81141e-22	Immune	4354
MRC1	4.18004e-15	-0.86461	0.157	0.266	1.48421e-10	NonImmune	4360
MRPL14	3.20781e-25	0.32665	0.69	0.446	1.139e-20	Immune	64928
MRPL34	3.68378e-18	0.25746	0.627	0.437	1.308e-13	Immune	64981
MRPL41	7.917e-32	0.397568	0.798	0.549	2.81109e-27	Immune	64975
MRPS18C	5.78465e-38	0.40633	0.686	0.412	2.05396e-33	Immune	51023
MS4A6A	1.161e-34	-0.683167	0.8	0.826	4.12238e-30	NonImmune	64231
MS4A7	4.27502e-50	-0.844037	0.691	0.796	1.51793e-45	NonImmune	58475
MSR1	5.34703e-39	-0.73091	0.484	0.633	1.89857e-34	NonImmune	4481
MT1E	2.23768e-98	1.54602	0.679	0.262	7.94534e-94	Immune	4493
MT1F	1.40456e-74	1.15351	0.579	0.21	4.98716e-70	Immune	4494
MT1G	3.60764e-65	1.88515	0.491	0.144	1.28096e-60	Immune	4495
MT1M	8.78066e-46	0.981615	0.283	0.043	3.11775e-41	Immune	4499
MT1X	2.85203e-65	1.36664	0.636	0.292	1.01267e-60	Immune	4501
MT2A	7.98606e-48	1.27555	0.917	0.709	2.83561e-43	Immune	4502
MTATP6P1	8.73107e-29	-0.522116	0.446	0.586	3.10014e-24	NonImmune	106480796
MVP	3.93195e-29	0.355054	0.638	0.388	1.39612e-24	Immune	9961
MX1	5.81665e-128	1.4282	0.871	0.481	2.06532e-123	Immune	4599
MX2	1.86654e-73	0.798442	0.641	0.278	6.62752e-69	Immune	4600
MYADM	2.20142e-27	-0.589504	0.284	0.435	7.81656e-23	NonImmune	91663
MYD88	3.24241e-29	0.285066	0.549	0.292	1.15128e-24	Immune	4615
MYDGF	2.03841e-45	0.522719	0.823	0.633	7.23779e-41	Immune	56005
NAA38	8.61307e-31	0.404002	0.75	0.511	3.05824e-26	Immune	84316
NACA	1.42578e-43	-0.470452	0.976	0.982	5.06251e-39	NonImmune	4666
NADK	2.32289e-63	0.554439	0.595	0.231	8.24789e-59	Immune	65220
NAMPT	2.40043e-09	-0.33255	0.536	0.578	8.52321e-05	NonImmune	10135
NAP1L1	6.27429e-09	-0.37795	0.672	0.658	0.000222781	NonImmune	4673
NAPA	1.8605e-35	0.413361	0.739	0.492	6.60606e-31	Immune	8775
NAPSB	9.51677e-31	-0.705598	0.14	0.301	3.37912e-26	NonImmune	256236
NCF1	1.48814e-53	0.773504	0.56	0.245	5.28394e-49	Immune	653361
NCF1B	7.55171e-32	0.308669	0.283	0.074	2.68139e-27	Immune	654816
NCF1C	3.62109e-48	0.505742	0.377	0.096	1.28574e-43	Immune	654817
NCK1	7.24761e-22	0.259407	0.469	0.252	2.57341e-17	Immune	4690
NCL	6.34466e-20	-0.385544	0.795	0.804	2.2528e-15	NonImmune	4691
NDUFAB1	5.34563e-20	0.258111	0.779	0.582	1.89807e-15	Immune	4706
NDUFB2	2.51956e-20	0.266532	0.935	0.859	8.94621e-16	Immune	4708
NDUFB4	6.30654e-21	0.269401	0.864	0.709	2.23926e-16	Immune	4710
NDUFC1	1.21594e-20	0.272455	0.74	0.538	4.31744e-16	Immune	4717
NEAT1	7.69912e-17	-0.29893	0.927	0.907	2.73373e-12	NonImmune	283131
NECTIN2	5.40737e-123	0.93295	0.775	0.336	1.91999e-118	Immune	5819
NFE2L3	2.29716e-66	0.642555	0.491	0.136	8.15654e-62	Immune	9603
NFKB2	7.21391e-34	0.349309	0.41	0.16	2.56144e-29	Immune	4791
NFKBIE	8.57441e-39	0.392824	0.54	0.256	3.04452e-34	Immune	4794
NINJ1	1.46898e-25	0.451981	0.827	0.689	5.21589e-21	Immune	4814
NKG7	4.32623e-153	2.48274	0.627	0.071	1.53611e-148	Immune	4818
NMI	1.30389e-26	0.339687	0.566	0.326	4.62973e-22	Immune	9111
NPM1	6.51172e-39	-0.482956	0.906	0.911	2.31212e-34	NonImmune	4869
NR1H3	2.46025e-155	1.91727	0.694	0.179	8.73561e-151	Immune	10062
NR4A1	1.57836e-78	-1.12028	0.36	0.651	5.60429e-74	NonImmune	3164
NR4A2	5.08575e-52	-0.984806	0.484	0.677	1.8058e-47	NonImmune	4929
NR4A3	9.8271e-47	-0.606965	0.205	0.427	3.48931e-42	NonImmune	8013
NRP2	3.52054e-23	0.373475	0.595	0.359	1.25004e-18	Immune	8828
NT5C3A	2.21722e-37	0.484252	0.427	0.171	7.87269e-33	Immune	51251
NUB1	3.31319e-27	0.395418	0.561	0.332	1.17641e-22	Immune	51667
NUCKS1	8.21502e-10	-0.427934	0.693	0.654	2.91691e-05	NonImmune	64710
NUP214	2.35207e-07	-0.334973	0.407	0.446	0.00835149	NonImmune	8021
NUPR1	6.70764e-25	0.64772	0.509	0.287	2.38168e-20	Immune	26471
OAS1	4.76397e-95	1.05825	0.823	0.494	1.69154e-90	Immune	4938
OAS2	8.24292e-40	0.498023	0.596	0.307	2.92681e-35	Immune	4939
OAS3	1.64464e-68	0.750933	0.583	0.222	5.83962e-64	Immune	4940
OASL	2.92152e-81	0.944217	0.527	0.137	1.03734e-76	Immune	8638
OAZ1	1.56291e-42	0.306887	0.982	0.977	5.54943e-38	Immune	4946
OAZ2	6.08012e-30	0.313602	0.512	0.258	2.15887e-25	Immune	4947
OGFRL1	1.43528e-16	-0.485933	0.395	0.489	5.09625e-12	NonImmune	79627
OLFML2B	1.78633e-119	1.11347	0.656	0.169	6.34273e-115	Immune	25903
OLFML3	1.32964e-78	-1.18593	0.211	0.51	4.72114e-74	NonImmune	56944
OPTN	2.28299e-64	0.614373	0.445	0.108	8.1062e-60	Immune	10133
ORAI1	2.29939e-36	0.332788	0.446	0.183	8.16444e-32	Immune	84876
OSCAR	1.07325e-30	0.267114	0.455	0.2	3.81079e-26	Immune	126014
OSM	3.03534e-09	-0.432603	0.211	0.3	0.000107776	NonImmune	5008
OXA1L	4.43389e-10	-0.318818	0.506	0.542	1.57434e-05	NonImmune	5018
P2RY13	2.55965e-17	-0.495096	0.19	0.306	9.08854e-13	NonImmune	53829
P2RY6	1.0422e-30	0.38378	0.571	0.324	3.70053e-26	Immune	5031
PABPC1	1.59304e-51	-0.598574	0.875	0.903	5.6564e-47	NonImmune	26986
PABPC4	6.16622e-25	-0.534833	0.303	0.437	2.18944e-20	NonImmune	8761
PARP10	3.20899e-33	0.387533	0.448	0.197	1.13942e-28	Immune	84875
PARP12	1.39243e-33	0.363704	0.467	0.204	4.94411e-29	Immune	64761
PARP14	3.71117e-36	0.461514	0.653	0.372	1.31773e-31	Immune	54625
PARP9	2.28743e-22	0.267506	0.559	0.322	8.12199e-18	Immune	83666
PCED1B-AS1	1.14213e-17	-0.444433	0.329	0.433	4.05536e-13	NonImmune	100233209
PDCD4	6.90239e-07	-0.288183	0.219	0.278	0.0245083	NonImmune	27250
PDE4DIP	1.16144e-111	1.12438	0.677	0.24	4.12394e-107	Immune	9659
PDIA3	9.88341e-22	0.344515	0.909	0.774	3.5093e-17	Immune	2923
PDK4	1.32779e-69	-1.18373	0.055	0.253	4.71457e-65	NonImmune	5166
PDXK	6.50572e-47	0.512196	0.784	0.507	2.30999e-42	Immune	8566
PEA15	8.45611e-24	0.318929	0.713	0.48	3.00251e-19	Immune	8682
PELI1	7.20146e-16	-0.342019	0.181	0.293	2.55702e-11	NonImmune	57162
PFDN5	1.65576e-12	-0.263689	0.97	0.975	5.87911e-08	NonImmune	5204
PFKFB3	6.55563e-09	-0.5103	0.434	0.477	0.000232771	NonImmune	5209
PFN1	2.09459e-49	0.440735	0.991	0.988	7.43726e-45	Immune	5216
PGD	7.25289e-37	0.427391	0.737	0.493	2.57528e-32	Immune	5226
PHACTR1	1.14115e-51	-0.765082	0.265	0.495	4.05188e-47	NonImmune	221692
PHF11	7.00801e-21	0.289359	0.568	0.346	2.48833e-16	Immune	51131
PHLDA1	1.39457e-12	-0.672762	0.186	0.283	4.95168e-08	NonImmune	22822
PHPT1	9.22606e-26	0.346673	0.802	0.586	3.2759e-21	Immune	29085
PIK3AP1	3.00882e-21	0.272938	0.598	0.37	1.06834e-16	Immune	118788
PIK3R1	1.38601e-20	-0.427442	0.404	0.515	4.9213e-16	NonImmune	5295
PILRA	1.56173e-71	0.796044	0.815	0.547	5.54524e-67	Immune	29992
PIM3	1.5508e-30	0.392231	0.615	0.372	5.50642e-26	Immune	415116
PKIB	7.68329e-41	0.474967	0.462	0.179	2.72811e-36	Immune	5570
PKM	2.73523e-52	0.515865	0.965	0.87	9.71198e-48	Immune	5315
PLA2G7	4.73319e-74	0.928028	0.621	0.252	1.68061e-69	Immune	7941
PLAUR	9.98864e-41	0.595673	0.916	0.754	3.54667e-36	Immune	5329
PLBD2	3.88851e-30	0.349805	0.466	0.223	1.38069e-25	Immune	196463
PLD3	6.69422e-16	0.361156	0.82	0.725	2.37692e-11	Immune	23646
PLD4	1.34137e-140	-1.19508	0.077	0.416	4.76282e-136	NonImmune	122618
PLEC	1.5602e-25	0.37305	0.613	0.377	5.53979e-21	Immune	5339
PLEK	3.6199e-20	0.346345	0.871	0.717	1.28532e-15	Immune	5341
PLEKHO1	1.24728e-63	0.64024	0.863	0.604	4.42872e-59	Immune	51177
PLEKHO2	5.42575e-25	0.287168	0.47	0.244	1.92652e-20	Immune	80301
PLIN2	5.03504e-34	-1.35922	0.644	0.684	1.78779e-29	NonImmune	123
PLIN3	3.6335e-20	0.255967	0.621	0.399	1.29015e-15	Immune	10226
PLSCR1	5.16936e-105	0.937574	0.892	0.639	1.83548e-100	Immune	5359
PLTP	3.12253e-69	0.640983	0.807	0.532	1.10872e-64	Immune	5360
PLXDC2	2.89896e-25	-0.549417	0.65	0.694	1.02933e-20	NonImmune	84898
PLXND1	1.58061e-51	0.521334	0.618	0.283	5.61228e-47	Immune	23129
PML	5.38403e-52	0.526765	0.589	0.265	1.91171e-47	Immune	5371
PNN	1.88604e-07	-0.277149	0.332	0.394	0.00669675	NonImmune	5411
PNPLA2	5.16904e-45	0.419409	0.598	0.297	1.83537e-40	Immune	57104
POLR2L	2.20434e-17	0.259632	0.864	0.708	7.82696e-13	Immune	5441
POMP	1.44494e-26	0.30441	0.922	0.825	5.13054e-22	Immune	51371
POU2F2	1.36645e-09	-0.320579	0.185	0.268	4.85187e-05	NonImmune	5452
PPA1	1.86752e-77	1.02072	0.781	0.49	6.63101e-73	Immune	5464
PPDPF	1.05542e-23	-0.638032	0.841	0.811	3.74749e-19	NonImmune	79144
PPIA	2.70435e-27	-0.290101	0.98	0.961	9.60234e-23	NonImmune	5478
PPIB	1.2458e-18	0.276029	0.961	0.917	4.42347e-14	Immune	5479
PPIF	4.97673e-25	0.375381	0.649	0.431	1.76709e-20	Immune	10105
PPP1R15A	2.05853e-40	-0.972423	0.728	0.772	7.30923e-36	NonImmune	23645
PPP1R18	2.70001e-32	0.373766	0.778	0.555	9.58692e-28	Immune	170954
PRDX1	2.78751e-106	0.84869	0.961	0.879	9.89761e-102	Immune	5052
PRDX2	1.93063e-37	-0.638106	0.275	0.46	6.85508e-33	NonImmune	7001
PRDX4	1.56129e-13	0.258125	0.607	0.431	5.54367e-09	Immune	10549
PRELID1	1.73801e-70	0.696919	0.912	0.734	6.17114e-66	Immune	27166
PRKCD	1.93891e-24	0.283429	0.56	0.32	6.88448e-20	Immune	5580
PSMA3	2.5436e-26	0.290674	0.704	0.472	9.03157e-22	Immune	5684
PSMA5	1.54657e-30	0.383577	0.797	0.58	5.49142e-26	Immune	5686
PSMA6	1.5774e-48	0.506983	0.72	0.435	5.60087e-44	Immune	5687
PSMA7	4.16017e-52	0.484665	0.945	0.851	1.47715e-47	Immune	5688
PSMB1	4.69579e-21	0.267019	0.89	0.76	1.66733e-16	Immune	5689
PSMB2	3.74391e-33	0.409493	0.785	0.568	1.32935e-28	Immune	5690
PSMB3	2.06348e-24	0.308227	0.908	0.792	7.3268e-20	Immune	5691
PSMB4	1.07912e-20	0.250957	0.618	0.401	3.83162e-16	Immune	5692
PSMB6	6.91725e-28	0.338118	0.886	0.724	2.45611e-23	Immune	5694
PSMB8	1.85741e-45	0.473415	0.885	0.684	6.59512e-41	Immune	5696
PSMB9	1.80372e-64	0.66032	0.944	0.757	6.40446e-60	Immune	5698
PSMD7	4.16084e-32	0.399837	0.746	0.498	1.47739e-27	Immune	5713
PSME2	8.72666e-62	0.5471	0.959	0.82	3.09857e-57	Immune	5721
PSTPIP1	1.43585e-27	0.253432	0.365	0.144	5.09826e-23	Immune	9051
PSTPIP2	2.74211e-39	0.453594	0.466	0.188	9.73641e-35	Immune	9050
PTAFR	1.06101e-52	0.57176	0.692	0.387	3.76733e-48	Immune	5724
PTGES2	1.19283e-25	0.264444	0.488	0.257	4.23539e-21	Immune	80142
PTPMT1	4.45308e-28	0.297291	0.479	0.239	1.58116e-23	Immune	114971
PTPN1	3.32201e-39	0.460296	0.632	0.34	1.17955e-34	Immune	5770
PTPN12	8.87472e-37	0.394046	0.553	0.275	3.15115e-32	Immune	5782
PTTG1IP	1.36686e-16	0.255208	0.829	0.655	4.85329e-12	Immune	754
RAB10	7.01035e-19	0.261724	0.781	0.586	2.48916e-14	Immune	10890
RAB13	6.72847e-41	0.368302	0.435	0.158	2.38908e-36	Immune	5872
RAB20	5.20211e-08	-0.357888	0.506	0.537	0.00184711	NonImmune	55647
RAB34	1.61569e-24	0.289328	0.567	0.335	5.73684e-20	Immune	83871
RAB5IF	3.64393e-59	0.604437	0.76	0.453	1.29385e-54	Immune	55969
RAC1	1.79111e-85	0.572281	0.963	0.921	6.35971e-81	Immune	5879
RAC2	4.27898e-46	-0.655056	0.353	0.585	1.51934e-41	NonImmune	5880
RACK1	2.73338e-69	-0.551875	0.97	0.984	9.70541e-65	NonImmune	10399
RAD21	2.30422e-09	-0.312622	0.464	0.503	8.1816e-05	NonImmune	5885
RALA	4.58486e-45	0.504419	0.693	0.416	1.62795e-40	Immune	5898
RAP1B	1.05495e-24	0.340137	0.767	0.549	3.74581e-20	Immune	5908
RAPGEF1	1.46338e-31	0.374835	0.544	0.279	5.19601e-27	Immune	2889
RARRES1	1.31683e-36	0.493344	0.291	0.07	4.67568e-32	Immune	5918
RASSF4	1.70893e-34	0.537361	0.807	0.593	6.06789e-30	Immune	83937
RB1	5.66018e-08	-0.320041	0.489	0.527	0.00200976	NonImmune	5925
RBM3	1.11159e-08	-0.273518	0.68	0.677	0.000394694	NonImmune	5935
RBMS1	9.3637e-22	0.275991	0.565	0.341	3.32477e-17	Immune	5937
RBX1	1.20954e-26	0.310934	0.894	0.76	4.29471e-22	Immune	9978
RCSD1	1.07493e-22	-0.405803	0.344	0.485	3.81677e-18	NonImmune	92241
REEP5	6.99364e-26	0.298963	0.858	0.684	2.48323e-21	Immune	7905
REL	3.37909e-10	-0.414011	0.504	0.542	1.19981e-05	NonImmune	5966
RELB	8.43627e-74	0.663603	0.607	0.222	2.99547e-69	Immune	5971
RER1	2.48023e-25	0.285645	0.748	0.527	8.80654e-21	Immune	11079
RESF1	1.41162e-10	-0.317639	0.389	0.466	5.01225e-06	NonImmune	55196
RETN	4.3128e-29	0.600589	0.25	0.062	1.53135e-24	Immune	56729
RFTN1	3.84993e-22	0.259466	0.324	0.14	1.36699e-17	Immune	23180
RGL1	2.58162e-47	0.484369	0.479	0.175	9.16655e-43	Immune	23179
RGS1	8.85161e-64	-1.97086	0.613	0.713	3.14294e-59	NonImmune	5996
RGS2	1.94356e-55	-1.22284	0.569	0.724	6.901e-51	NonImmune	5997
RHOB	9.99112e-55	-1.2462	0.757	0.82	3.54755e-50	NonImmune	388
RHOG	8.78369e-23	0.32309	0.907	0.812	3.11882e-18	Immune	391
RIN2	1.78201e-30	0.324066	0.404	0.17	6.32737e-26	Immune	54453
RIN3	8.76253e-11	-0.324154	0.306	0.388	3.11131e-06	NonImmune	79890
RNASE6	7.05287e-37	-0.736113	0.434	0.578	2.50426e-32	NonImmune	6039
RNF114	1.30467e-29	0.421777	0.698	0.475	4.63248e-25	Immune	55905
RNF130	3.53959e-21	0.327132	0.884	0.805	1.2568e-16	Immune	55819
RNF145	9.54656e-31	0.322528	0.42	0.183	3.3897e-26	Immune	153830
RNF181	5.13354e-35	0.40532	0.885	0.738	1.82277e-30	Immune	51255
RNF19B	1.40856e-39	0.438404	0.393	0.135	5.00139e-35	Immune	127544
ROMO1	4.22372e-22	0.312174	0.83	0.63	1.49972e-17	Immune	140823
RPL10	8.54129e-92	-0.643394	0.994	1	3.03276e-87	NonImmune	6134
RPL10A	2.22643e-92	-0.778675	0.92	0.96	7.90539e-88	NonImmune	4736
RPL11	1.46768e-87	-0.610691	0.987	0.995	5.21129e-83	NonImmune	6135
RPL12	3.95656e-19	-0.301813	0.988	0.994	1.40486e-14	NonImmune	6136
RPL13	6.24842e-39	-0.361524	0.993	0.995	2.21863e-34	NonImmune	6137
RPL13A	9.13847e-98	-0.7056	0.912	0.946	3.24479e-93	NonImmune	23521
RPL14	1.78521e-102	-0.719801	0.975	0.984	6.33874e-98	NonImmune	9045
RPL15	4.05117e-51	-0.493043	0.973	0.974	1.43845e-46	NonImmune	6138
RPL18	2.74578e-63	-0.519049	0.982	0.992	9.74943e-59	NonImmune	6141
RPL18A	1.1454e-61	-0.614512	0.98	0.994	4.06697e-57	NonImmune	6142
RPL19	3.23957e-75	-0.483856	0.988	0.992	1.15027e-70	NonImmune	6143
RPL21	2.37007e-70	-0.703085	0.907	0.943	8.41542e-66	NonImmune	6144
RPL23	1.92045e-36	-0.521784	0.825	0.856	6.81893e-32	NonImmune	9349
RPL24	6.57402e-64	-0.573481	0.971	0.978	2.33424e-59	NonImmune	6152
RPL26	6.50265e-29	-0.529938	0.831	0.847	2.3089e-24	NonImmune	6154
RPL27	3.99138e-38	-0.419437	0.943	0.943	1.41722e-33	NonImmune	6155
RPL27A	4.2064e-17	-0.355994	0.839	0.838	1.49357e-12	NonImmune	6157
RPL29	1.04523e-57	-0.578013	0.97	0.977	3.71129e-53	NonImmune	6159
RPL3	1.70478e-116	-0.79857	0.966	0.984	6.05315e-112	NonImmune	6122
RPL30	2.00377e-65	-0.526517	0.992	0.995	7.11479e-61	NonImmune	6156
RPL31	1.33943e-43	-0.484687	0.904	0.927	4.75591e-39	NonImmune	6160
RPL32	6.25282e-69	-0.583043	0.988	0.995	2.22019e-64	NonImmune	6161
RPL34	5.97674e-60	-0.616673	0.981	0.992	2.12216e-55	NonImmune	6164
RPL35	7.13496e-18	-0.28722	0.971	0.969	2.53341e-13	NonImmune	11224
RPL35A	6.27317e-83	-0.762409	0.966	0.984	2.22741e-78	NonImmune	6165
RPL36A	3.77234e-08	-0.345766	0.545	0.567	0.00133944	NonImmune	6173
RPL37	1.27302e-64	-0.592265	0.981	0.982	4.52012e-60	NonImmune	6167
RPL37A	1.47332e-45	-0.475156	0.951	0.957	5.2313e-41	NonImmune	6168
RPL39	2.23497e-39	-0.472662	0.987	0.992	7.93569e-35	NonImmune	6170
RPL4	3.8018e-30	-0.435541	0.89	0.901	1.34991e-25	NonImmune	6124
RPL41	2.96431e-31	-0.348958	0.997	0.999	1.05254e-26	NonImmune	6171
RPL5	5.50174e-88	-0.847408	0.931	0.97	1.9535e-83	NonImmune	6125
RPL6	4.31279e-50	-0.59847	0.949	0.965	1.53134e-45	NonImmune	6128
RPL7	6.12924e-32	-0.549879	0.798	0.843	2.17631e-27	NonImmune	6129
RPL7A	1.13927e-71	-0.605337	0.974	0.986	4.04522e-67	NonImmune	6130
RPL8	5.93923e-31	-0.364947	0.994	0.991	2.10884e-26	NonImmune	6132
RPL9	3.98168e-72	-0.683062	0.922	0.946	1.41377e-67	NonImmune	6133
RPLP0	4.2095e-43	-0.473875	0.979	0.979	1.49467e-38	NonImmune	6175
RPLP1	3.30257e-43	-0.342039	0.997	0.996	1.17265e-38	NonImmune	6176
RPS11	2.22161e-47	-0.452719	0.919	0.94	7.88829e-43	NonImmune	6205
RPS12	2.14161e-36	-0.401312	0.991	0.999	7.60422e-32	NonImmune	6206
RPS13	3.6805e-61	-0.548531	0.983	0.991	1.30684e-56	NonImmune	6207
RPS14	1.72013e-51	-0.443963	0.988	0.994	6.10768e-47	NonImmune	6208
RPS14P8	2.9349e-108	-0.545687	0.052	0.318	1.04209e-103	NonImmune	644146
RPS15A	1.4538e-74	-0.595931	0.98	0.991	5.16202e-70	NonImmune	6210
RPS16	5.15297e-69	-0.5444	0.967	0.983	1.82967e-64	NonImmune	6217
RPS18	7.68937e-94	-0.676756	0.992	0.994	2.73027e-89	NonImmune	6222
RPS19	3.76908e-19	-0.311696	0.992	0.997	1.33829e-14	NonImmune	6223
RPS19BP1	1.35731e-38	0.391012	0.695	0.42	4.8194e-34	Immune	91582
RPS2	8.64308e-54	-0.472656	0.961	0.973	3.0689e-49	NonImmune	6187
RPS20	1.81841e-21	-0.467776	0.797	0.795	6.45664e-17	NonImmune	6224
RPS23	4.70026e-106	-0.754837	0.985	0.997	1.66892e-101	NonImmune	6228
RPS24	9.85509e-82	-0.597893	0.986	0.994	3.49925e-77	NonImmune	6229
RPS25	1.35042e-50	-0.484391	0.972	0.97	4.79495e-46	NonImmune	6230
RPS26	1.5747e-07	-0.541462	0.942	0.905	0.00559127	NonImmune	6231
RPS27	1.08373e-38	-0.499694	0.979	0.983	3.84802e-34	NonImmune	6232
RPS27A	4.97203e-79	-0.566139	0.987	0.987	1.76542e-74	NonImmune	6233
RPS27L	9.23231e-27	0.451794	0.826	0.656	3.27812e-22	Immune	51065
RPS2P5	2.47559e-65	-0.688153	0.813	0.872	8.79006e-61	NonImmune	100130562
RPS3	1.25787e-96	-0.663405	0.989	0.994	4.46632e-92	NonImmune	6188
RPS3A	1.39981e-77	-0.698766	0.951	0.969	4.9703e-73	NonImmune	6189
RPS4X	4.44919e-114	-0.783811	0.983	1	1.57977e-109	NonImmune	6191
RPS5	1.97937e-77	-0.728845	0.962	0.982	7.02814e-73	NonImmune	6193
RPS6	1.57426e-123	-0.829256	0.974	0.984	5.58974e-119	NonImmune	6194
RPS7	3.9098e-25	-0.376944	0.979	0.975	1.38825e-20	NonImmune	6201
RPS8	3.49551e-106	-0.721542	0.993	0.999	1.24115e-101	NonImmune	6202
RPS9	4.39629e-42	-0.385542	0.984	0.984	1.56099e-37	NonImmune	6203
RPSA	2.48794e-76	-0.760462	0.862	0.917	8.83395e-72	NonImmune	3921
RRAS	4.23864e-67	0.604996	0.65	0.284	1.50501e-62	Immune	6237
RRBP1	6.85306e-20	0.275376	0.695	0.48	2.43332e-15	Immune	6238
RSAD2	7.31135e-74	1.1331	0.474	0.113	2.59604e-69	Immune	91543
RTCB	2.76139e-29	0.402837	0.618	0.387	9.80485e-25	Immune	51493
S100A1	1.56292e-72	0.587094	0.463	0.084	5.54947e-68	Immune	6271
S100A10	6.7203e-36	0.547299	0.952	0.878	2.38618e-31	Immune	6281
S100A11	5.69122e-57	0.462675	0.991	0.99	2.02078e-52	Immune	6282
S100A4	8.49449e-10	-0.29144	0.913	0.895	3.01614e-05	NonImmune	6275
S100A6	2.96612e-59	0.683369	0.986	0.923	1.05318e-54	Immune	6277
S100A8	5.00443e-105	1.31754	0.697	0.239	1.77692e-100	Immune	6279
S100A9	2.77867e-104	1.13269	0.839	0.48	9.86623e-100	Immune	6280
SAMD9	2.32327e-20	0.319656	0.421	0.227	8.24924e-16	Immune	54809
SAMD9L	1.46994e-27	0.418797	0.555	0.315	5.21932e-23	Immune	219285
SAP30	9.69673e-37	-0.688167	0.243	0.42	3.44302e-32	NonImmune	8819
SAR1A	5.18923e-26	0.286396	0.492	0.259	1.84254e-21	Immune	56681
SAT1	2.49758e-25	-0.420901	0.987	0.977	8.86814e-21	NonImmune	6303
SBNO2	5.43458e-24	0.275108	0.32	0.128	1.92966e-19	Immune	22904
SCAND1	1.69253e-26	0.325489	0.817	0.604	6.00968e-22	Immune	51282
SCARB2	5.45658e-29	0.427325	0.707	0.488	1.93747e-24	Immune	950
SDC3	3.97545e-25	0.376976	0.446	0.227	1.41156e-20	Immune	9672
SDF2L1	1.14176e-28	0.460176	0.665	0.419	4.05405e-24	Immune	23753
SDHD	7.02762e-28	0.364868	0.557	0.326	2.4953e-23	Immune	6392
SDS	4.45959e-22	-0.979113	0.265	0.396	1.58347e-17	NonImmune	10993
SEC11A	1.95262e-18	-0.367985	0.729	0.737	6.93316e-14	NonImmune	23478
SEC11C	5.1104e-16	0.284277	0.515	0.331	1.81455e-11	Immune	90701
SECTM1	1.79293e-35	0.378358	0.54	0.258	6.36615e-31	Immune	6398
SELENOS	2.18122e-47	0.471892	0.648	0.339	7.74487e-43	Immune	55829
SELENOT	4.63544e-21	0.254187	0.722	0.514	1.6459e-16	Immune	51714
SEMA4A	4.0997e-100	0.753822	0.59	0.132	1.45568e-95	Immune	64218
SERPINA1	1.05904e-90	1.03485	0.919	0.776	3.76033e-86	Immune	5265
SERPINB1	2.27681e-34	0.471965	0.839	0.642	8.08427e-30	Immune	1992
SERPINF1	3.55851e-67	0.86588	0.646	0.305	1.26352e-62	Immune	5176
SERPING1	1.02663e-111	1.06077	0.889	0.549	3.64527e-107	Immune	710
SESN1	2.01997e-39	-0.498259	0.093	0.256	7.17232e-35	NonImmune	27244
SFMBT2	8.34465e-17	-0.321378	0.152	0.261	2.96293e-12	NonImmune	57713
SGK1	1.5422e-66	-1.37426	0.702	0.798	5.47591e-62	NonImmune	6446
SGPL1	8.4104e-56	0.539522	0.53	0.192	2.98628e-51	Immune	8879
SH3BGRL3	4.5298e-34	0.379989	0.981	0.971	1.6084e-29	Immune	83442
SH3PXD2B	2.32953e-52	0.477909	0.327	0.051	8.27146e-48	Immune	285590
SIGLEC1	5.62026e-51	0.541763	0.648	0.314	1.99559e-46	Immune	6614
SIGLEC10	9.07211e-83	0.95865	0.635	0.249	3.22123e-78	Immune	89790
SIGLEC12	1.47039e-48	0.407727	0.313	0.048	5.22092e-44	Immune	89858
SIRPA	5.34862e-40	0.467078	0.691	0.418	1.89913e-35	Immune	140885
SLAMF7	8.56802e-60	0.758175	0.493	0.163	3.04225e-55	Immune	57823
SLAMF8	1.08482e-119	0.971651	0.719	0.241	3.85186e-115	Immune	56833
SLC11A1	8.52072e-44	0.711336	0.653	0.388	3.02545e-39	Immune	6556
SLC16A3	4.18839e-44	0.492732	0.81	0.563	1.48717e-39	Immune	9123
SLC25A5	1.19213e-16	-0.305652	0.889	0.879	4.2329e-12	NonImmune	292
SLC25A6	6.77501e-21	-0.384402	0.863	0.881	2.4056e-16	NonImmune	293
SLC2A3	1.43983e-10	-0.524852	0.404	0.462	5.11239e-06	NonImmune	6515
SLC2A5	3.83325e-33	0.367129	0.315	0.096	1.36107e-28	Immune	6518
SLC2A6	5.59653e-80	0.668457	0.436	0.056	1.98716e-75	Immune	11182
SLC31A2	2.61336e-46	0.502546	0.686	0.392	9.27925e-42	Immune	1318
SLC39A10	1.00547e-13	-0.279798	0.151	0.25	3.57011e-09	NonImmune	57181
SLC39A8	2.53338e-124	1.5027	0.621	0.128	8.99527e-120	Immune	64116
SLC40A1	1.4226e-87	-1.02894	0.101	0.383	5.05124e-83	NonImmune	30061
SLC43A3	1.15741e-18	0.252473	0.51	0.305	4.10962e-14	Immune	29015
SLC7A7	5.48876e-29	0.370064	0.732	0.511	1.94889e-24	Immune	9056
SMCO4	5.8355e-50	0.502775	0.672	0.359	2.07201e-45	Immune	56935
SMPDL3A	2.36909e-66	0.684157	0.508	0.148	8.41194e-62	Immune	10924
SNHG12	3.66106e-08	-0.440788	0.346	0.401	0.00129993	NonImmune	85028
SNHG29	8.55611e-37	-0.619611	0.735	0.796	3.03802e-32	NonImmune	125144
SNHG5	3.17903e-13	-0.470519	0.353	0.428	1.12878e-08	NonImmune	387066
SNHG6	1.52824e-09	-0.378708	0.599	0.599	5.42633e-05	NonImmune	641638
SNHG8	4.1809e-14	-0.428668	0.395	0.482	1.48451e-09	NonImmune	100093630
SNX10	9.53088e-106	1.35069	0.804	0.472	3.38413e-101	Immune	29887
SNX20	2.81025e-30	0.25674	0.403	0.163	9.97836e-26	Immune	124460
SOCS1	1.97613e-14	0.342713	0.347	0.196	7.01665e-10	Immune	8651
SOD2	4.66229e-86	1.03495	0.886	0.643	1.65544e-81	Immune	6648
SPCS3	7.66721e-25	0.33336	0.71	0.484	2.7224e-20	Immune	60559
SPG21	7.30038e-26	0.3281	0.677	0.45	2.59214e-21	Immune	51324
SPHK1	1.06123e-87	0.786198	0.56	0.147	3.76812e-83	Immune	8877
SPI1	1.02655e-62	0.478791	0.962	0.896	3.64498e-58	Immune	6688
SPPL2A	5.03622e-52	0.527613	0.702	0.406	1.78821e-47	Immune	84888
SQOR	1.1879e-31	0.326992	0.415	0.17	4.21789e-27	Immune	58472
SQSTM1	1.32448e-33	0.470304	0.907	0.785	4.70284e-29	Immune	8878
SRI	3.24473e-22	0.322141	0.757	0.558	1.15211e-17	Immune	6717
SRSF3	4.33241e-14	-0.386492	0.691	0.693	1.53831e-09	NonImmune	6428
SRSF7	9.72088e-15	-0.483844	0.723	0.716	3.45159e-10	NonImmune	6432
SSB	2.31227e-20	0.342809	0.814	0.654	8.21018e-16	Immune	6741
SSR3	3.4536e-12	-0.293967	0.758	0.743	1.22627e-07	NonImmune	6747
STAC3	2.92849e-20	0.257022	0.462	0.253	1.03982e-15	Immune	246329
STAT1	1.9566e-63	0.661303	0.89	0.59	6.9473e-59	Immune	6772
STAT2	1.07e-22	0.332548	0.509	0.292	3.79925e-18	Immune	6773
STEAP3	2.71434e-44	0.385554	0.307	0.058	9.6378e-40	Immune	55240
STK17B	1.07922e-08	-0.360688	0.267	0.336	0.000383199	NonImmune	9262
STMN1	6.3288e-78	-1.29275	0.291	0.588	2.24717e-73	NonImmune	3925
STOM	1.69784e-53	0.619353	0.672	0.362	6.02853e-49	Immune	2040
SYNGR2	1.27927e-131	1.01507	0.933	0.781	4.5423e-127	Immune	9144
TAF10	3.58499e-28	0.303454	0.824	0.634	1.27292e-23	Immune	6881
TAGAP	1.04501e-12	-0.363956	0.23	0.324	3.71051e-08	NonImmune	117289
TAGLN2	1.45092e-66	0.637018	0.945	0.783	5.15177e-62	Immune	8407
TALDO1	4.2341e-72	0.626369	0.906	0.752	1.5034e-67	Immune	6888
TAP1	5.33067e-72	0.710694	0.712	0.348	1.89276e-67	Immune	6890
TAPBP	5.90931e-37	0.426745	0.834	0.599	2.09822e-32	Immune	6892
TBC1D2B	2.05023e-28	0.310736	0.402	0.175	7.27974e-24	Immune	23102
TCF12	5.99581e-11	-0.259904	0.292	0.38	2.12893e-06	NonImmune	6938
TCF4	3.68551e-26	0.340013	0.598	0.351	1.30861e-21	Immune	6925
TCIRG1	2.86256e-44	0.470225	0.75	0.471	1.01641e-39	Immune	10312
TCN2	3.00128e-19	0.283041	0.483	0.288	1.06567e-14	Immune	6948
TGFBI	1.1481e-14	0.356217	0.858	0.735	4.07657e-10	Immune	7045
TGFBR1	4.69956e-10	-0.298897	0.219	0.301	1.66867e-05	NonImmune	7046
TGIF1	7.72789e-07	-0.368357	0.355	0.393	0.0274394	NonImmune	7050
TGM2	1.10193e-34	0.298783	0.353	0.117	3.91264e-30	Immune	7052
THEMIS2	1.23902e-29	0.373315	0.74	0.506	4.39937e-25	Immune	9473
TIMM8B	8.53271e-32	0.403309	0.747	0.488	3.02971e-27	Immune	26521
TIMP1	3.10773e-25	-0.36733	0.89	0.754	1.10346e-20	NonImmune	7076
TIMP2	2.57797e-15	0.266514	0.856	0.746	9.1536e-11	Immune	7077
TMBIM1	1.66311e-18	0.252589	0.617	0.403	5.90521e-14	Immune	64114
TMEM123	7.83831e-26	0.341794	0.71	0.482	2.78315e-21	Immune	114908
TMEM138	5.14657e-25	0.273567	0.386	0.179	1.82739e-20	Immune	51524
TMEM160	8.84236e-21	0.288712	0.649	0.435	3.13966e-16	Immune	54958
TMEM165	6.02979e-34	0.377709	0.638	0.37	2.141e-29	Immune	55858
TMEM176A	2.87269e-143	1.48806	0.868	0.595	1.02001e-138	Immune	55365
TMEM176B	5.63717e-134	1.33833	0.89	0.703	2.00159e-129	Immune	28959
TMEM179B	9.17724e-61	0.58516	0.823	0.577	3.25856e-56	Immune	374395
TMEM205	1.83661e-41	0.473633	0.68	0.411	6.52127e-37	Immune	374882
TMEM35B	5.17656e-35	0.315829	0.408	0.157	1.83804e-30	Immune	100506144
TMEM50A	1.0909e-58	0.55718	0.88	0.726	3.87347e-54	Immune	23585
TMEM51	1.57019e-29	0.298687	0.513	0.259	5.57527e-25	Immune	55092
TMSB10	1.60821e-60	0.387191	0.997	0.996	5.71028e-56	Immune	9168
TNF	6.97704e-10	-0.68094	0.207	0.285	2.47734e-05	NonImmune	7124
TNFAIP6	8.49781e-62	1.07839	0.338	0.036	3.01732e-57	Immune	7130
TNFSF10	2.08268e-80	1.3196	0.761	0.414	7.39496e-76	Immune	8743
TNFSF13B	2.43969e-85	0.879946	0.87	0.598	8.6626e-81	Immune	10673
TNIP1	1.57649e-52	0.527159	0.623	0.302	5.59766e-48	Immune	10318
TNIP2	1.45767e-41	0.378015	0.413	0.136	5.17575e-37	Immune	79155
TNS3	1.37467e-30	0.346645	0.517	0.265	4.88104e-26	Immune	64759
TOMM7	1.71503e-22	-0.398482	0.842	0.852	6.08957e-18	NonImmune	54543
TOR1B	4.37975e-25	0.286866	0.273	0.093	1.55512e-20	Immune	27348
TOR3A	1.2317e-24	0.306585	0.475	0.252	4.37338e-20	Immune	64222
TPGS1	4.34752e-29	0.252831	0.464	0.219	1.54367e-24	Immune	91978
TPT1	9.25928e-84	-0.577641	0.991	0.997	3.28769e-79	NonImmune	7178
TRADD	2.26006e-37	0.400317	0.483	0.222	8.02481e-33	Immune	8717
TRAF3IP3	7.21142e-21	-0.363669	0.14	0.263	2.56056e-16	NonImmune	80342
TREM2	1.52267e-63	-1.32006	0.47	0.665	5.40655e-59	NonImmune	54209
TSC22D3	1.55801e-60	-1.25304	0.447	0.646	5.53201e-56	NonImmune	1831
TSPAN33	3.09994e-36	0.455859	0.588	0.332	1.10069e-31	Immune	340348
TSPAN4	6.55172e-49	0.582604	0.727	0.455	2.32632e-44	Immune	7106
TTC3	3.34636e-08	-0.302159	0.353	0.409	0.00118819	NonImmune	7267
TTYH3	2.64146e-30	0.353519	0.578	0.316	9.37903e-26	Immune	80727
TUBA1B	3.3449e-15	-0.595153	0.931	0.896	1.18767e-10	NonImmune	10376
TUBA1C	3.05274e-43	0.504115	0.803	0.525	1.08394e-38	Immune	84790
TWF2	1.00466e-18	0.256982	0.808	0.642	3.56725e-14	Immune	11344
TXN	4.68176e-79	0.784354	0.913	0.719	1.66235e-74	Immune	7295
TXNDC17	1.63956e-17	0.272496	0.767	0.564	5.82158e-13	Immune	84817
TXNIP	1.09066e-57	-1.08148	0.751	0.835	3.87261e-53	NonImmune	10628
TYMP	4.79091e-151	1.10071	0.978	0.861	1.70111e-146	Immune	1890
TYROBP	2.61204e-48	0.386654	0.981	0.962	9.27459e-44	Immune	7305
UBA52	1.16781e-53	-0.423551	0.968	0.984	4.14653e-49	NonImmune	7311
UBAC1	4.17971e-23	0.280842	0.534	0.319	1.48409e-18	Immune	10422
UBALD2	1.16114e-28	0.355942	0.744	0.494	4.12288e-24	Immune	283991
UBC	7.56668e-40	-0.61019	0.985	0.979	2.6867e-35	NonImmune	7316
UBE2D1	1.54259e-37	0.464506	0.676	0.415	5.47726e-33	Immune	7321
UBE2J1	1.7922e-29	0.339775	0.446	0.208	6.36358e-25	Immune	51465
UBE2L6	3.56116e-46	0.559488	0.887	0.661	1.26446e-41	Immune	9246
UBE2Z	2.12096e-37	0.406154	0.5	0.23	7.5309e-33	Immune	65264
UCP2	1.52673e-21	-0.590503	0.708	0.725	5.42095e-17	NonImmune	7351
UNC93B1	3.10236e-43	0.501502	0.748	0.498	1.10156e-38	Immune	81622
UQCR11	1.14955e-28	0.338638	0.893	0.774	4.08171e-24	Immune	10975
UQCRB	2.1127e-18	-0.315438	0.869	0.852	7.50155e-14	NonImmune	7381
UQCRFS1	3.73449e-34	0.391824	0.629	0.374	1.32601e-29	Immune	7386
USP18	1.29636e-42	0.502838	0.353	0.096	4.60298e-38	Immune	11274
VAMP5	1.55889e-40	0.541606	0.818	0.572	5.53514e-36	Immune	10791
VAMP8	1.36072e-24	0.28003	0.956	0.898	4.83152e-20	Immune	8673
VASP	7.4586e-17	0.258532	0.67	0.472	2.64833e-12	Immune	7408
VCAN	2.71808e-08	-0.359181	0.292	0.171	0.000965108	NonImmune	1462
VCP	3.18847e-18	0.268566	0.679	0.48	1.13213e-13	Immune	7415
VEGFA	6.95943e-14	-0.540299	0.27	0.374	2.47108e-09	NonImmune	7422
VIM	1.56436e-25	0.319359	0.994	0.986	5.55458e-21	Immune	7431
VMO1	1.79418e-21	0.468537	0.47	0.278	6.37061e-17	Immune	284013
VOPP1	5.34903e-62	0.602463	0.679	0.351	1.89928e-57	Immune	81552
WSB1	1.21108e-07	-0.343437	0.729	0.72	0.00430017	NonImmune	26118
WTAP	2.48094e-28	0.398917	0.616	0.376	8.80907e-24	Immune	9589
XAF1	2.33015e-27	0.306297	0.757	0.502	8.27365e-23	Immune	54739
XRCC5	5.61627e-08	-0.262712	0.673	0.658	0.00199417	NonImmune	7520
YBX1	5.22718e-15	-0.256089	0.962	0.939	1.85601e-10	NonImmune	4904
ZDHHC12	1.4104e-24	0.265719	0.543	0.309	5.0079e-20	Immune	84885
ZFHX3	4.02607e-10	-0.327685	0.256	0.34	1.42954e-05	NonImmune	463
ZFP36	1.1147e-102	-1.36242	0.89	0.955	3.95797e-98	NonImmune	7538
ZFP36L1	1.55754e-10	-0.356744	0.916	0.935	5.53034e-06	NonImmune	677
ZFP36L2	2.30295e-37	-0.875085	0.782	0.812	8.17709e-33	NonImmune	678
ZNF331	1.69606e-53	-1.06677	0.248	0.471	6.02219e-49	NonImmune	55422
ZNF706	9.90396e-22	0.302258	0.826	0.65	3.5166e-17	Immune	51123
ZNFX1	2.31797e-24	0.296211	0.51	0.281	8.23041e-20	Immune	57169
