# Supplementary material for: Integrated proteomics and scRNA-seq analyses of ovarian cancer reveal molecular subtype-associated cell landscapes and immunotherapy targets
Source: Br J Cancer. 2024 Nov 15;132(1):111–25. doi: 10.1038/s41416-024-02894-2 (PMC11723995; doi:10.1038/s41416-024-02894-2)
Supplement: Supplementary file 13 — Table S6 [file 41416_2024_2894_MOESM13_ESM.xlsx]

## Sheet: S6A
	total		C1		C2		C3		C4
Protein	HR	pvalue	HR	pvalue	HR	pvalue	HR	pvalue	HR	pvalue
CD40	0.36722	0.3228	NA	NA	0.113195	0.049	NA	NA	NA	NA
HLA-DRB5	0.426128	0.0262	2.67171	0.1568	0.117726	0.0494	2.73e-09	0.9981	0.40776	0.2413
HLA-DRB3	0.176187	0.0868	2.77864	0.1141	0.220407	0.0677	2.71e-09	0.9984	5.17062	0.1293
HLA-DQB1	1.38e-08	0.9974	NA	NA	0.14292	0.0709	0.323047	0.146	4.09e-09	0.9988
HLA-DQA1	0.176187	0.0868	NA	NA	0.23108	0.0743	0.356708	0.1235	4.09e-09	0.9988
PDCD6	0.529752	0.128	13.1975	0.0372	0.229642	0.0841	2.29158e+08	0.9986	2.90905	0.1645
HLA-DRB1	0.331615	0.276	2.64462	0.1367	0.245479	0.088	0.232173	0.1763	1.72756	0.4763
ICAM1	8.00251e+07	0.9964	4.93099	0.0473	0.245479	0.088	2.29158e+08	0.9986	2.44255e+08	0.9988
HMGB1	1.85273	0.2487	0.500633	0.3783	0.267785	0.1124	2.39518	0.1384	7.34303	0.0207
HLA-C	0.50376	0.1004	0.230511	0.0578	0.182337	0.1155	0.156701	0.0799	0.154253	0.1271
ITGB2	0.266034	0.1919	4.93099	0.0473	0.191582	0.1276	3.65e-09	0.9982	2.44255e+08	0.9988
ENTPD1	0.36722	0.3228	NA	NA	0.285499	0.1344	NA	NA	NA	NA
HLA-E	0.614259	0.2719	2.15919	0.2255	0.299119	0.1422	2.64227	0.1477	4.09e-09	0.9988
ITGB1	1.32e-08	0.9969	3.19872	0.0974	0.299119	0.1422	3.77e-09	0.9983	0.154253	0.1271
HLA-DRA	1.29e-08	0.9968	5.7403	0.0302	0.349369	0.1433	0.304521	0.1285	2.95536e+08	0.9986
CD276	2.06385	0.0423	2.1576	0.2642	4.81618	0.1497	3.77e-09	0.9983	4.2789	0.1797
HLA-B	2.65664e+07	0.9961	1589506957	0.9987	0.411704	0.2203	2.29158e+08	0.9986	3.60243	0.2362
BTN3A3	0.178152	0.0888	NA	NA	0.278132	0.2331	4.36e-09	0.9986	7.40752	0.065
HLA-DMB	1.38e-08	0.9974	NA	NA	0.278132	0.2331	NA	NA	NA	NA
HLA-DPB1	1.38e-08	0.9974	NA	NA	0.326615	0.2943	0.584398	0.3732	4.09e-09	0.9988
HLA-F	0.323219	0.2651	NA	NA	0.510668	0.3496	NA	NA	NA	NA
HLA-A	0.526012	0.0473	9.33185	0.0374	7.58e-10	0.9985	0.115681	0.0399	2.83165	0.2148
